# Supplementary material for: Changes in technological innovation efficiency and influencing factors of listed textile and apparel companies research——Based on three-stage DEA with Tobit modeling
Source: PLoS One. 2024 Aug 8;19(8):e0307820. doi: 10.1371/journal.pone.0307820 (PMC11309499; doi:10.1371/journal.pone.0307820)
Supplement: S1 Raw data — (ZIP) [file pone.0307820.s001.zip]

Archive with 725 entries (691 files):
- Raw Data/Textile and Clothing Industry/
- Raw Data/Textile and Clothing Industry/1. Input-output data.xlsx
- Raw Data/Textile and Clothing Industry/2. Environment Variables.xlsx
- Raw Data/Textile and Clothing Industry/2012.xlsx
- Raw Data/Textile and Clothing Industry/2013.xlsx
- Raw Data/Textile and Clothing Industry/2014.xlsx
- Raw Data/Textile and Clothing Industry/2015.xlsx
- Raw Data/Textile and Clothing Industry/2016.xlsx
- Raw Data/Textile and Clothing Industry/2017.xlsx
- Raw Data/Textile and Clothing Industry/2018.xlsx
- Raw Data/Textile and Clothing Industry/2019.xlsx
- Raw Data/Textile and Clothing Industry/2020.xlsx
- Raw Data/Textile and Clothing Industry/2021.xlsx
- Raw Data/Textile and Clothing Industry/2022.xlsx
- Raw Data/Textile and Clothing Industry/3. SFA overall regression for all years.xlsx
- Raw Data/Textile and Clothing Industry/DEAP2.1/
- Raw Data/Textile and Clothing Industry/DEAP2.1/Phase 1/
- Raw Data/Textile and Clothing Industry/DEAP2.1/Phase 1/2012-dta.txt
- Raw Data/Textile and Clothing Industry/DEAP2.1/Phase 1/2012-ins.txt
- Raw Data/Textile and Clothing Industry/DEAP2.1/Phase 1/2012-out.txt
- Raw Data/Textile and Clothing Industry/DEAP2.1/Phase 1/2013-dta.txt
- Raw Data/Textile and Clothing Industry/DEAP2.1/Phase 1/2013-ins.txt
- Raw Data/Textile and Clothing Industry/DEAP2.1/Phase 1/2013-out.txt
- Raw Data/Textile and Clothing Industry/DEAP2.1/Phase 1/2014-dta.txt
- Raw Data/Textile and Clothing Industry/DEAP2.1/Phase 1/2014-ins.txt
- Raw Data/Textile and Clothing Industry/DEAP2.1/Phase 1/2014-out.txt
- Raw Data/Textile and Clothing Industry/DEAP2.1/Phase 1/2015-dta.txt
- Raw Data/Textile and Clothing Industry/DEAP2.1/Phase 1/2015-ins.txt
- Raw Data/Textile and Clothing Industry/DEAP2.1/Phase 1/2015-out.txt
- Raw Data/Textile and Clothing Industry/DEAP2.1/Phase 1/2016-dta.txt
- Raw Data/Textile and Clothing Industry/DEAP2.1/Phase 1/2016-ins.txt
- Raw Data/Textile and Clothing Industry/DEAP2.1/Phase 1/2016-out.txt
- Raw Data/Textile and Clothing Industry/DEAP2.1/Phase 1/2017-dta.txt
- Raw Data/Textile and Clothing Industry/DEAP2.1/Phase 1/2017-ins.txt
- Raw Data/Textile and Clothing Industry/DEAP2.1/Phase 1/2017-out.txt
- Raw Data/Textile and Clothing Industry/DEAP2.1/Phase 1/2018-dta.txt
- Raw Data/Textile and Clothing Industry/DEAP2.1/Phase 1/2018-ins.txt
- Raw Data/Textile and Clothing Industry/DEAP2.1/Phase 1/2018-out.txt
- Raw Data/Textile and Clothing Industry/DEAP2.1/Phase 1/2019-dta.txt
- Raw Data/Textile and Clothing Industry/DEAP2.1/Phase 1/2019-ins.txt
- Raw Data/Textile and Clothing Industry/DEAP2.1/Phase 1/2019-out.txt
- Raw Data/Textile and Clothing Industry/DEAP2.1/Phase 1/2020-dta.txt
- Raw Data/Textile and Clothing Industry/DEAP2.1/Phase 1/2020-ins.txt
- Raw Data/Textile and Clothing Industry/DEAP2.1/Phase 1/2020-out.txt
- Raw Data/Textile and Clothing Industry/DEAP2.1/Phase 1/2021-dta.txt
- Raw Data/Textile and Clothing Industry/DEAP2.1/Phase 1/2021-ins.txt
- Raw Data/Textile and Clothing Industry/DEAP2.1/Phase 1/2021-out.txt
- Raw Data/Textile and Clothing Industry/DEAP2.1/Phase 1/2022-dta.txt
- Raw Data/Textile and Clothing Industry/DEAP2.1/Phase 1/2022-ins.txt
- Raw Data/Textile and Clothing Industry/DEAP2.1/Phase 1/2022-out.txt
- Raw Data/Textile and Clothing Industry/DEAP2.1/Phase 1/DEAP.000
- Raw Data/Textile and Clothing Industry/DEAP2.1/Phase 1/DEAP.EXE
- Raw Data/Textile and Clothing Industry/DEAP2.1/Phase 1/EG1-dta.txt
- Raw Data/Textile and Clothing Industry/DEAP2.1/Phase 1/Eg1-ins.txt
- Raw Data/Textile and Clothing Industry/DEAP2.1/Phase 1/Eg1-out.txt
- Raw Data/Textile and Clothing Industry/DEAP2.1/Phase 3/
- Raw Data/Textile and Clothing Industry/DEAP2.1/Phase 3/2012-dta.txt
- Raw Data/Textile and Clothing Industry/DEAP2.1/Phase 3/2012-ins.txt
- Raw Data/Textile and Clothing Industry/DEAP2.1/Phase 3/2012-out.txt
- Raw Data/Textile and Clothing Industry/DEAP2.1/Phase 3/2013-dta.txt
- Raw Data/Textile and Clothing Industry/DEAP2.1/Phase 3/2013-ins.txt
- Raw Data/Textile and Clothing Industry/DEAP2.1/Phase 3/2013-out.txt
- Raw Data/Textile and Clothing Industry/DEAP2.1/Phase 3/2014-dta.txt
- Raw Data/Textile and Clothing Industry/DEAP2.1/Phase 3/2014-ins.txt
- Raw Data/Textile and Clothing Industry/DEAP2.1/Phase 3/2014-out.txt
- Raw Data/Textile and Clothing Industry/DEAP2.1/Phase 3/2015-dta.txt
- Raw Data/Textile and Clothing Industry/DEAP2.1/Phase 3/2015-ins.txt
- Raw Data/Textile and Clothing Industry/DEAP2.1/Phase 3/2015-out.txt
- Raw Data/Textile and Clothing Industry/DEAP2.1/Phase 3/2016-dta.txt
- Raw Data/Textile and Clothing Industry/DEAP2.1/Phase 3/2016-ins.txt
- Raw Data/Textile and Clothing Industry/DEAP2.1/Phase 3/2016-out.txt
- Raw Data/Textile and Clothing Industry/DEAP2.1/Phase 3/2017-dta.txt
- Raw Data/Textile and Clothing Industry/DEAP2.1/Phase 3/2017-ins.txt
- Raw Data/Textile and Clothing Industry/DEAP2.1/Phase 3/2017-out.txt
- Raw Data/Textile and Clothing Industry/DEAP2.1/Phase 3/2018-dta.txt
- Raw Data/Textile and Clothing Industry/DEAP2.1/Phase 3/2018-ins.txt
- Raw Data/Textile and Clothing Industry/DEAP2.1/Phase 3/2018-out.txt
- Raw Data/Textile and Clothing Industry/DEAP2.1/Phase 3/2019-dta.txt
- Raw Data/Textile and Clothing Industry/DEAP2.1/Phase 3/2019-ins.txt
- Raw Data/Textile and Clothing Industry/DEAP2.1/Phase 3/2019-out.txt
- Raw Data/Textile and Clothing Industry/DEAP2.1/Phase 3/2020-dta.txt
- Raw Data/Textile and Clothing Industry/DEAP2.1/Phase 3/2020-ins.txt
- Raw Data/Textile and Clothing Industry/DEAP2.1/Phase 3/2020-out.txt
- Raw Data/Textile and Clothing Industry/DEAP2.1/Phase 3/2021-dta.txt
- Raw Data/Textile and Clothing Industry/DEAP2.1/Phase 3/2021-ins.txt
- Raw Data/Textile and Clothing Industry/DEAP2.1/Phase 3/2021-out.txt
- Raw Data/Textile and Clothing Industry/DEAP2.1/Phase 3/2022-dta.txt
- Raw Data/Textile and Clothing Industry/DEAP2.1/Phase 3/2022-ins.txt
- Raw Data/Textile and Clothing Industry/DEAP2.1/Phase 3/2022-out.txt
- Raw Data/Textile and Clothing Industry/DEAP2.1/Phase 3/DEAP.000
- Raw Data/Textile and Clothing Industry/DEAP2.1/Phase 3/DEAP.EXE
- Raw Data/Textile and Clothing Industry/DEAP2.1/Phase 3/EG1-dta.txt
- Raw Data/Textile and Clothing Industry/DEAP2.1/Phase 3/Eg1-ins.txt
- Raw Data/Textile and Clothing Industry/DEAP2.1/Phase 3/Eg1-out.txt
- Raw Data/Textile and Clothing Industry/Front4.1/
- Raw Data/Textile and Clothing Industry/Front4.1/2012/
- Raw Data/Textile and Clothing Industry/Front4.1/2012/1-dta.txt
- Raw Data/Textile and Clothing Industry/Front4.1/2012/1-ins.txt
- Raw Data/Textile and Clothing Industry/Front4.1/2012/1-out.txt
- Raw Data/Textile and Clothing Industry/Front4.1/2012/2-dta.txt
- Raw Data/Textile and Clothing Industry/Front4.1/2012/2-ins.txt
- Raw Data/Textile and Clothing Industry/Front4.1/2012/2-out.txt
- Raw Data/Textile and Clothing Industry/Front4.1/2012/3-dta.txt
- Raw Data/Textile and Clothing Industry/Front4.1/2012/3-ins.txt
- Raw Data/Textile and Clothing Industry/Front4.1/2012/3-out.txt
- Raw Data/Textile and Clothing Industry/Front4.1/2012/4-dta.txt
- Raw Data/Textile and Clothing Industry/Front4.1/2012/4-ins.txt
- Raw Data/Textile and Clothing Industry/Front4.1/2012/4-out.txt
- Raw Data/Textile and Clothing Industry/Front4.1/2012/5-dta.txt
- Raw Data/Textile and Clothing Industry/Front4.1/2012/5-ins.txt
- Raw Data/Textile and Clothing Industry/Front4.1/2012/5-out.txt
- Raw Data/Textile and Clothing Industry/Front4.1/2012/EG1-dta.txt
- Raw Data/Textile and Clothing Industry/Front4.1/2012/Eg1-ins.txt
- Raw Data/Textile and Clothing Industry/Front4.1/2012/Eg1-out.txt
- Raw Data/Textile and Clothing Industry/Front4.1/2012/F77L3.EER
- Raw Data/Textile and Clothing Industry/Front4.1/2012/FRONT41.000
- Raw Data/Textile and Clothing Industry/Front4.1/2012/front41.exe
- Raw Data/Textile and Clothing Industry/Front4.1/2012/FRONT41.FOR
- Raw Data/Textile and Clothing Industry/Front4.1/2012/README.txt
- Raw Data/Textile and Clothing Industry/Front4.1/2013/
- Raw Data/Textile and Clothing Industry/Front4.1/2013/1-dta.txt
- Raw Data/Textile and Clothing Industry/Front4.1/2013/1-ins.txt
- Raw Data/Textile and Clothing Industry/Front4.1/2013/1-out.txt
- Raw Data/Textile and Clothing Industry/Front4.1/2013/2-dta.txt
- Raw Data/Textile and Clothing Industry/Front4.1/2013/2-ins.txt
- Raw Data/Textile and Clothing Industry/Front4.1/2013/2-out.txt
- Raw Data/Textile and Clothing Industry/Front4.1/2013/3-dta.txt
- Raw Data/Textile and Clothing Industry/Front4.1/2013/3-ins.txt
- Raw Data/Textile and Clothing Industry/Front4.1/2013/3-out.txt
- Raw Data/Textile and Clothing Industry/Front4.1/2013/4-dta.txt
- Raw Data/Textile and Clothing Industry/Front4.1/2013/4-ins.txt
- Raw Data/Textile and Clothing Industry/Front4.1/2013/4-out.txt
- Raw Data/Textile and Clothing Industry/Front4.1/2013/5-dta.txt
- Raw Data/Textile and Clothing Industry/Front4.1/2013/5-ins.txt
- Raw Data/Textile and Clothing Industry/Front4.1/2013/5-out.txt
- Raw Data/Textile and Clothing Industry/Front4.1/2013/EG1-dta.txt
- Raw Data/Textile and Clothing Industry/Front4.1/2013/Eg1-ins.txt
- Raw Data/Textile and Clothing Industry/Front4.1/2013/Eg1-out.txt
- Raw Data/Textile and Clothing Industry/Front4.1/2013/F77L3.EER
- Raw Data/Textile and Clothing Industry/Front4.1/2013/FRONT41.000
- Raw Data/Textile and Clothing Industry/Front4.1/2013/front41.exe
- Raw Data/Textile and Clothing Industry/Front4.1/2013/FRONT41.FOR
- Raw Data/Textile and Clothing Industry/Front4.1/2013/README.txt
- Raw Data/Textile and Clothing Industry/Front4.1/2014/
- Raw Data/Textile and Clothing Industry/Front4.1/2014/1-dta.txt
- Raw Data/Textile and Clothing Industry/Front4.1/2014/1-ins.txt
- Raw Data/Textile and Clothing Industry/Front4.1/2014/1-out.txt
- Raw Data/Textile and Clothing Industry/Front4.1/2014/2-dta.txt
- Raw Data/Textile and Clothing Industry/Front4.1/2014/2-ins.txt
- Raw Data/Textile and Clothing Industry/Front4.1/2014/2-out.txt
- Raw Data/Textile and Clothing Industry/Front4.1/2014/3-dta.txt
- Raw Data/Textile and Clothing Industry/Front4.1/2014/3-ins.txt
- Raw Data/Textile and Clothing Industry/Front4.1/2014/3-out.txt
- Raw Data/Textile and Clothing Industry/Front4.1/2014/4-dta.txt
- Raw Data/Textile and Clothing Industry/Front4.1/2014/4-ins.txt
- Raw Data/Textile and Clothing Industry/Front4.1/2014/4-out.txt
- Raw Data/Textile and Clothing Industry/Front4.1/2014/5-dta.txt
- Raw Data/Textile and Clothing Industry/Front4.1/2014/5-ins.txt
- Raw Data/Textile and Clothing Industry/Front4.1/2014/5-out.txt
- Raw Data/Textile and Clothing Industry/Front4.1/2014/EG1-dta.txt
- Raw Data/Textile and Clothing Industry/Front4.1/2014/Eg1-ins.txt
- Raw Data/Textile and Clothing Industry/Front4.1/2014/Eg1-out.txt
- Raw Data/Textile and Clothing Industry/Front4.1/2014/F77L3.EER
- Raw Data/Textile and Clothing Industry/Front4.1/2014/FRONT41.000
- Raw Data/Textile and Clothing Industry/Front4.1/2014/front41.exe
- Raw Data/Textile and Clothing Industry/Front4.1/2014/FRONT41.FOR
- Raw Data/Textile and Clothing Industry/Front4.1/2014/README.txt
- Raw Data/Textile and Clothing Industry/Front4.1/2015/
- Raw Data/Textile and Clothing Industry/Front4.1/2015/1-dta.txt
- Raw Data/Textile and Clothing Industry/Front4.1/2015/1-ins.txt
- Raw Data/Textile and Clothing Industry/Front4.1/2015/1-out.txt
- Raw Data/Textile and Clothing Industry/Front4.1/2015/2-dta.txt
- Raw Data/Textile and Clothing Industry/Front4.1/2015/2-ins.txt
- Raw Data/Textile and Clothing Industry/Front4.1/2015/2-out.txt
- Raw Data/Textile and Clothing Industry/Front4.1/2015/3-dta.txt
- Raw Data/Textile and Clothing Industry/Front4.1/2015/3-ins.txt
- Raw Data/Textile and Clothing Industry/Front4.1/2015/3-out.txt
- Raw Data/Textile and Clothing Industry/Front4.1/2015/4-dta.txt
- Raw Data/Textile and Clothing Industry/Front4.1/2015/4-ins.txt
- Raw Data/Textile and Clothing Industry/Front4.1/2015/4-out.txt
- Raw Data/Textile and Clothing Industry/Front4.1/2015/5-dta.txt
- Raw Data/Textile and Clothing Industry/Front4.1/2015/5-ins.txt
- Raw Data/Textile and Clothing Industry/Front4.1/2015/5-out.txt
- Raw Data/Textile and Clothing Industry/Front4.1/2015/EG1-dta.txt
- Raw Data/Textile and Clothing Industry/Front4.1/2015/Eg1-ins.txt
- Raw Data/Textile and Clothing Industry/Front4.1/2015/Eg1-out.txt
- Raw Data/Textile and Clothing Industry/Front4.1/2015/F77L3.EER
- Raw Data/Textile and Clothing Industry/Front4.1/2015/FRONT41.000
- Raw Data/Textile and Clothing Industry/Front4.1/2015/front41.exe
- Raw Data/Textile and Clothing Industry/Front4.1/2015/FRONT41.FOR
- Raw Data/Textile and Clothing Industry/Front4.1/2015/README.txt
- Raw Data/Textile and Clothing Industry/Front4.1/2016/
- Raw Data/Textile and Clothing Industry/Front4.1/2016/1-dta.txt
- Raw Data/Textile and Clothing Industry/Front4.1/2016/1-ins.txt
- Raw Data/Textile and Clothing Industry/Front4.1/2016/1-out.txt
- Raw Data/Textile and Clothing Industry/Front4.1/2016/2-dta.txt
- Raw Data/Textile and Clothing Industry/Front4.1/2016/2-ins.txt
- Raw Data/Textile and Clothing Industry/Front4.1/2016/2-out.txt
- Raw Data/Textile and Clothing Industry/Front4.1/2016/3-dta.txt
- Raw Data/Textile and Clothing Industry/Front4.1/2016/3-ins.txt
- Raw Data/Textile and Clothing Industry/Front4.1/2016/3-out.txt
- Raw Data/Textile and Clothing Industry/Front4.1/2016/4-dta.txt
- Raw Data/Textile and Clothing Industry/Front4.1/2016/4-ins.txt
- Raw Data/Textile and Clothing Industry/Front4.1/2016/4-out.txt
- Raw Data/Textile and Clothing Industry/Front4.1/2016/5-dta.txt
- Raw Data/Textile and Clothing Industry/Front4.1/2016/5-ins.txt
- Raw Data/Textile and Clothing Industry/Front4.1/2016/5-out.txt
- Raw Data/Textile and Clothing Industry/Front4.1/2016/EG1-dta.txt
- Raw Data/Textile and Clothing Industry/Front4.1/2016/Eg1-ins.txt
- Raw Data/Textile and Clothing Industry/Front4.1/2016/Eg1-out.txt
- Raw Data/Textile and Clothing Industry/Front4.1/2016/F77L3.EER
- Raw Data/Textile and Clothing Industry/Front4.1/2016/FRONT41.000
- Raw Data/Textile and Clothing Industry/Front4.1/2016/front41.exe
- Raw Data/Textile and Clothing Industry/Front4.1/2016/FRONT41.FOR
- Raw Data/Textile and Clothing Industry/Front4.1/2016/README.txt
- Raw Data/Textile and Clothing Industry/Front4.1/2017/
- Raw Data/Textile and Clothing Industry/Front4.1/2017/1-dta.txt
- Raw Data/Textile and Clothing Industry/Front4.1/2017/1-ins.txt
- Raw Data/Textile and Clothing Industry/Front4.1/2017/1-out.txt
- Raw Data/Textile and Clothing Industry/Front4.1/2017/2-dta.txt
- Raw Data/Textile and Clothing Industry/Front4.1/2017/2-ins.txt
- Raw Data/Textile and Clothing Industry/Front4.1/2017/2-out.txt
- Raw Data/Textile and Clothing Industry/Front4.1/2017/3-dta.txt
- Raw Data/Textile and Clothing Industry/Front4.1/2017/3-ins.txt
- Raw Data/Textile and Clothing Industry/Front4.1/2017/3-out.txt
- Raw Data/Textile and Clothing Industry/Front4.1/2017/4-dta.txt
- Raw Data/Textile and Clothing Industry/Front4.1/2017/4-ins.txt
- Raw Data/Textile and Clothing Industry/Front4.1/2017/4-out.txt
- Raw Data/Textile and Clothing Industry/Front4.1/2017/5-dta.txt
- Raw Data/Textile and Clothing Industry/Front4.1/2017/5-ins.txt
- Raw Data/Textile and Clothing Industry/Front4.1/2017/5-out.txt
- Raw Data/Textile and Clothing Industry/Front4.1/2017/EG1-dta.txt
- Raw Data/Textile and Clothing Industry/Front4.1/2017/Eg1-ins.txt
- Raw Data/Textile and Clothing Industry/Front4.1/2017/Eg1-out.txt
- Raw Data/Textile and Clothing Industry/Front4.1/2017/F77L3.EER
- Raw Data/Textile and Clothing Industry/Front4.1/2017/FRONT41.000
- Raw Data/Textile and Clothing Industry/Front4.1/2017/front41.exe
- Raw Data/Textile and Clothing Industry/Front4.1/2017/FRONT41.FOR
- Raw Data/Textile and Clothing Industry/Front4.1/2017/README.txt
- Raw Data/Textile and Clothing Industry/Front4.1/2018/
- Raw Data/Textile and Clothing Industry/Front4.1/2018/1-dta.txt
- Raw Data/Textile and Clothing Industry/Front4.1/2018/1-ins.txt
- Raw Data/Textile and Clothing Industry/Front4.1/2018/1-out.txt
- Raw Data/Textile and Clothing Industry/Front4.1/2018/2-dta.txt
- Raw Data/Textile and Clothing Industry/Front4.1/2018/2-ins.txt
- Raw Data/Textile and Clothing Industry/Front4.1/2018/2-out.txt
- Raw Data/Textile and Clothing Industry/Front4.1/2018/3-dta.txt
- Raw Data/Textile and Clothing Industry/Front4.1/2018/3-ins.txt
- Raw Data/Textile and Clothing Industry/Front4.1/2018/3-out.txt
- Raw Data/Textile and Clothing Industry/Front4.1/2018/4-dta.txt
- Raw Data/Textile and Clothing Industry/Front4.1/2018/4-ins.txt
- Raw Data/Textile and Clothing Industry/Front4.1/2018/4-out.txt
- Raw Data/Textile and Clothing Industry/Front4.1/2018/5-dta.txt
- Raw Data/Textile and Clothing Industry/Front4.1/2018/5-ins.txt
- Raw Data/Textile and Clothing Industry/Front4.1/2018/5-out.txt
- Raw Data/Textile and Clothing Industry/Front4.1/2018/EG1-dta.txt
- Raw Data/Textile and Clothing Industry/Front4.1/2018/Eg1-ins.txt
- Raw Data/Textile and Clothing Industry/Front4.1/2018/Eg1-out.txt
- Raw Data/Textile and Clothing Industry/Front4.1/2018/F77L3.EER
- Raw Data/Textile and Clothing Industry/Front4.1/2018/FRONT41.000
- Raw Data/Textile and Clothing Industry/Front4.1/2018/front41.exe
- Raw Data/Textile and Clothing Industry/Front4.1/2018/FRONT41.FOR
- Raw Data/Textile and Clothing Industry/Front4.1/2018/README.txt
- Raw Data/Textile and Clothing Industry/Front4.1/2019/
- Raw Data/Textile and Clothing Industry/Front4.1/2019/1-dta.txt
- Raw Data/Textile and Clothing Industry/Front4.1/2019/1-ins.txt
- Raw Data/Textile and Clothing Industry/Front4.1/2019/1-out.txt
- Raw Data/Textile and Clothing Industry/Front4.1/2019/2-dta.txt
- Raw Data/Textile and Clothing Industry/Front4.1/2019/2-ins.txt
- Raw Data/Textile and Clothing Industry/Front4.1/2019/2-out.txt
- Raw Data/Textile and Clothing Industry/Front4.1/2019/3-dta.txt
- Raw Data/Textile and Clothing Industry/Front4.1/2019/3-ins.txt
- Raw Data/Textile and Clothing Industry/Front4.1/2019/3-out.txt
- Raw Data/Textile and Clothing Industry/Front4.1/2019/4-dta.txt
- Raw Data/Textile and Clothing Industry/Front4.1/2019/4-ins.txt
- Raw Data/Textile and Clothing Industry/Front4.1/2019/4-out.txt
- Raw Data/Textile and Clothing Industry/Front4.1/2019/5-dta.txt
- Raw Data/Textile and Clothing Industry/Front4.1/2019/5-ins.txt
- Raw Data/Textile and Clothing Industry/Front4.1/2019/5-out.txt
- Raw Data/Textile and Clothing Industry/Front4.1/2019/EG1-dta.txt
- Raw Data/Textile and Clothing Industry/Front4.1/2019/Eg1-ins.txt
- Raw Data/Textile and Clothing Industry/Front4.1/2019/Eg1-out.txt
- Raw Data/Textile and Clothing Industry/Front4.1/2019/F77L3.EER
- Raw Data/Textile and Clothing Industry/Front4.1/2019/FRONT41.000
- Raw Data/Textile and Clothing Industry/Front4.1/2019/front41.exe
- Raw Data/Textile and Clothing Industry/Front4.1/2019/FRONT41.FOR
- Raw Data/Textile and Clothing Industry/Front4.1/2019/README.txt
- Raw Data/Textile and Clothing Industry/Front4.1/2020/
- Raw Data/Textile and Clothing Industry/Front4.1/2020/1-dta.txt
- Raw Data/Textile and Clothing Industry/Front4.1/2020/1-ins.txt
- Raw Data/Textile and Clothing Industry/Front4.1/2020/1-out.txt
- Raw Data/Textile and Clothing Industry/Front4.1/2020/2-dta.txt
- Raw Data/Textile and Clothing Industry/Front4.1/2020/2-ins.txt
- Raw Data/Textile and Clothing Industry/Front4.1/2020/2-out.txt
- Raw Data/Textile and Clothing Industry/Front4.1/2020/3-dta.txt
- Raw Data/Textile and Clothing Industry/Front4.1/2020/3-ins.txt
- Raw Data/Textile and Clothing Industry/Front4.1/2020/3-out.txt
- Raw Data/Textile and Clothing Industry/Front4.1/2020/4-dta.txt
- Raw Data/Textile and Clothing Industry/Front4.1/2020/4-ins.txt
- Raw Data/Textile and Clothing Industry/Front4.1/2020/4-out.txt
[truncated: 425 more entries]
