# Supplementary material for: Changes in technological innovation efficiency and influencing factors of listed textile and apparel companies research——Based on three-stage DEA with Tobit modeling
Source: PLoS One. 2024 Aug 8;19(8):e0307820. doi: 10.1371/journal.pone.0307820 (PMC11309499; doi:10.1371/journal.pone.0307820)
Supplement: S1 Raw data — (ZIP) [file pone.0307820.s001.zip › Raw Data/Textile and Clothing Industry/1. Input-output data.xlsx]

## Sheet: After normalization
	2012								2013								2014								2015								2016								2017								2018
	Net profit (CNY)	Operating income (CNY)	Intangible assets (CNY)	Fixed assets (CNY)	Total number of employees (Persons)	Operating costs (CNY)	Accounts receivable (CNY)	R&D expenditure (CNY)	Net profit (CNY)	Operating income (CNY)	Intangible assets (CNY)	Fixed assets (CNY)	Total number of employees (Persons)	Operating costs (CNY)	Accounts receivable (CNY)	R&D expenditure (CNY)	Net profit (CNY)	Operating income (CNY)	Intangible assets (CNY)	Fixed assets (CNY)	Total number of employees (Persons)	Operating costs (CNY)	Accounts receivable (CNY)	R&D expenditure (CNY)	Net profit (CNY)	Operating income (CNY)	Intangible assets (CNY)	Fixed assets (CNY)	Total number of employees (Persons)	Operating costs (CNY)	Accounts receivable (CNY)	R&D expenditure (CNY)	Net profit (CNY)	Operating income (CNY)	Intangible assets (CNY)	Fixed assets (CNY)	Total number of employees (Persons)	Operating costs (CNY)	Accounts receivable (CNY)	R&D expenditure (CNY)	Net profit (CNY)	Operating income (CNY)	Intangible assets (CNY)	Fixed assets (CNY)	Total number of employees (Persons)	Operating costs (CNY)	Accounts receivable (CNY)	R&D expenditure (CNY)	Net profit (CNY)
DMU	(O)JLR	(O)YYSR	(O)WXZC	(I)GDZC	(I)YGZS	(I)YYCB	(I)YSZK	(I)YFZC	(O)JLR	(O)YYSR	(O)WXZC	(I)GDZC	(I)YGZS	(I)YYCB	(I)YSZK	(I)YFZC	(O)JLR	(O)YYSR	(O)WXZC	(I)GDZC	(I)YGZS	(I)YYCB	(I)YSZK	(I)YFZC	(O)JLR	(O)YYSR	(O)WXZC	(I)GDZC	(I)YGZS	(I)YYCB	(I)YSZK	(I)YFZC	(O)JLR	(O)YYSR	(O)WXZC	(I)GDZC	(I)YGZS	(I)YYCB	(I)YSZK	(I)YFZC	(O)JLR	(O)YYSR	(O)WXZC	(I)GDZC	(I)YGZS	(I)YYCB	(I)YSZK	(I)YFZC	(O)JLR
disushishang	0.565481	0.123987	0.1	0.102744	0.147549	0.105028	0.129299	0.154937	0.291335	0.13787	0.1	0.103362	0.154564	0.107936	0.140792	0.177049	0.237305	0.159286	0.1	0.139204	0.148973	0.112442	0.112899	0.187259	0.275051	0.16666	0.1	0.137447	0.156227	0.112919	0.117008	0.206505	0.300897	0.151765	0.1	0.13358	0.163498	0.109481	0.113808	0.22455	0.302474	0.157467	0.101119	0.128979	0.172664	0.111161	0.107089	0.21666	0.284568
annaier	0.525749	0.111985	0.103404	0.100222	0.151711	0.10417	0.122118	0.123126	0.13564	0.116458	0.102296	0.101058	0.16484	0.105687	0.130418	0.13184	0.131031	0.118974	0.101353	0.100495	0.160988	0.105974	0.112931	0.135117	0.194125	0.125709	0.100959	0.100476	0.17084	0.106821	0.113171	0.143693	0.202996	0.121801	0.10031	0.127843	0.171938	0.106732	0.112301	0.148167	0.201807	0.124673	0.1	0.124029	0.184153	0.109996	0.110009	0.14413	0.171475
riboshishang	0.552179	0.119675	0.106332	0.110008	0.132766	0.107093	0.140854	0.157846	0.1732	0.124028	0.136865	0.115925	0.134947	0.108543	0.126003	0.158094	0.132528	0.123841	0.125643	0.114374	0.125118	0.108209	0.116871	0.150995	0.19494	0.128034	0.125589	0.120421	0.129177	0.107253	0.128066	0.15195	0.202606	0.122757	0.119869	0.118692	0.131722	0.106251	0.119625	0.148694	0.203796	0.12618	0.118272	0.119358	0.141355	0.108801	0.114607	0.162516	0.158769
mugaodi	0.524402	0.103852	0.10685	0.104769	0.116208	0.102863	0.121892	0.131545	0.128921	0.105979	0.104824	0.105991	0.118731	0.104749	0.124615	0.122527	0.118864	0.104162	0.103268	0.105455	0.124623	0.104755	0.120245	0.111104	0.191005	0.110111	0.102653	0.105507	0.136972	0.10552	0.105504	0.104749	0.196009	0.105411	0.101779	0.10457	0.139395	0.103353	0.1	0.1	0.1972	0.106187	0.101092	0.105096	0.161476	0.105916	0.1	0.1	0.161751
anzhengshishang	0.586837	0.127601	0.121411	0.136381	0.146126	0.107064	0.172816	0.27934	0.265573	0.131221	0.128695	0.144229	0.165463	0.107695	0.162401	0.279167	0.172552	0.134564	0.123985	0.136579	0.173126	0.107363	0.165863	0.258453	0.226501	0.141279	0.12003	0.188116	0.176998	0.109067	0.152378	0.262927	0.237659	0.131368	0.11495	0.192819	0.183288	0.105935	0.131648	0.261518	0.251798	0.138631	0.112579	0.186289	0.201447	0.110501	0.119284	0.264356	0.217019
taipingniao	0.543591	0.180876	0.141999	0.116615	0.246569	0.142786	0.222272	0.134573	0.238291	0.222605	0.185321	0.118099	0.276053	0.16253	0.27625	0.203219	0.228503	0.291759	0.164964	0.18429	0.294506	0.195858	0.243227	0.251816	0.280626	0.330669	0.155798	0.187574	0.336467	0.211727	0.30747	0.287548	0.278584	0.302563	0.144658	0.175973	0.391322	0.195579	0.26427	0.34249	0.295805	0.343794	0.136915	0.162653	0.433124	0.222204	0.215774	0.309439	0.281379
biyinlefen	0.538253	0.108644	0.123031	0.1	0.119997	0.101466	0.12025	0.10274	0.162019	0.11174	0.115156	0.1	0.125773	0.102527	0.105749	0.119149	0.138938	0.113104	0.110279	0.1	0.120585	0.102426	0.107836	0.130636	0.203912	0.122201	0.108597	0.1	0.129567	0.104498	0.108975	0.142357	0.214809	0.119178	0.106242	0.1	0.136114	0.104617	0.110572	0.183365	0.229068	0.125497	0.120215	0.1	0.143761	0.106335	0.106713	0.189623	0.219612
jinfalabi	0.534416	0.104446	0.101091	0.10841	0.120741	0.100879	0.1	0.104903	0.156377	0.105392	0.100816	0.108824	0.122779	0.101187	0.101406	0.102989	0.135284	0.103132	0.100552	0.107256	0.11355	0.1	0.105337	0.1	0.193724	0.106413	0.101941	0.109742	0.118449	0.10016	0.105909	0.1	0.201591	0.103894	0.101181	0.108595	0.121113	0.1	0.106882	0.121723	0.207364	0.10311	0.100644	0.121956	0.121745	0.1	0.106875	0.120254	0.161333
huijiegufen	0.54366	0.139087	0.144986	0.157196	0.284284	0.109157	0.226047	0.247826	0.170578	0.142783	0.129789	0.175077	0.311503	0.110689	0.22226	0.254491	0.145947	0.154353	0.120742	0.178824	0.318931	0.112512	0.19115	0.238504	0.211832	0.168104	0.117366	0.180283	0.345581	0.118229	0.194542	0.253029	0.229277	0.159574	0.11395	0.189768	0.323115	0.116485	0.166643	0.265715	0.243691	0.164296	0.11213	0.178993	0.318624	0.118707	0.136608	0.245129	0.197437
gelisi	0.550031	0.113548	0.107724	0.124513	0.146279	0.102242	0.140655	0.170689	0.189072	0.116602	0.105277	0.146916	0.151139	0.102363	0.142968	0.184613	0.147393	0.116976	0.105352	0.141081	0.143325	0.102214	0.138589	0.184004	0.210773	0.125507	0.124801	0.139334	0.151242	0.104019	0.152062	0.193544	0.234624	0.128887	0.146095	0.134897	0.16199	0.105834	0.188174	0.215799	0.271735	0.161309	0.23785	0.132867	0.180845	0.116973	0.17818	0.297219	0.25351
jinhongjituan	0.541968	0.113508	0.106188	0.105177	0.15861	0.102025	0.120912	0.137944	0.188358	0.117819	0.104766	0.105987	0.167571	0.102985	0.114262	0.148628	0.147466	0.121217	0.10325	0.105389	0.163366	0.102375	0.119428	0.165708	0.201836	0.125064	0.106969	0.118781	0.156862	0.102869	0.120872	0.177854	0.207684	0.115908	0.105165	0.116709	0.151539	0.101164	0.115106	0.215269	0.239351	0.179638	0.400985	0.115366	0.163491	0.122292	0.225856	0.326787	0.223899
qiaozhibai	0.542177	0.114982	0.130183	0.15874	0.162968	0.107226	0.220676	0.113458	0.141846	0.112246	0.120021	0.157933	0.17272	0.105207	0.190981	0.165688	0.131495	0.113465	0.119745	0.18251	0.166487	0.10693	0.163016	0.174241	0.192189	0.118877	0.116642	0.202997	0.182716	0.107456	0.18437	0.146748	0.200612	0.114504	0.120935	0.192614	0.181965	0.106449	0.161338	0.146425	0.203865	0.115895	0.118836	0.179602	0.190379	0.108446	0.143171	0.130146	0.179191
bangjiegufen	0.525872	0.104878	0.101106	0.148273	0.121661	0.104267	0.138257	0.134836	0.117659	0.105186	0.108478	0.146747	0.125534	0.104746	0.135236	0.132924	0.118497	0.101791	0.11646	0.136998	0.116894	0.103938	0.113605	0.128924	0.189655	0.105064	0.114604	0.133324	0.121748	0.102861	0.107113	0.132196	0.196039	0.104043	0.111029	0.128506	0.124949	0.102909	0.103589	0.129483	0.198928	0.103251	0.10842	0.140596	0.125685	0.103721	0.1056	0.124041	0.154959
langzigufen	0.581968	0.1313	0.137277	0.109935	0.177161	0.110843	0.171531	0.260975	0.253482	0.139306	0.15798	0.111395	0.187332	0.113875	0.180197	0.296604	0.14274	0.137165	0.142198	0.164687	0.165075	0.113198	0.149337	0.280925	0.194789	0.138014	0.135299	0.163293	0.164267	0.112822	0.14193	0.287628	0.226129	0.136776	0.215718	0.182394	0.193924	0.115348	0.261172	0.288916	0.232191	0.172076	0.181546	0.162518	0.197026	0.13105	0.187747	0.2909	0.19935
jiumuwang	0.710061	0.182084	0.203612	0.20795	0.255636	0.13537	0.271768	0.187438	0.454879	0.177441	0.161163	0.268764	0.265729	0.134274	0.236013	0.192452	0.20628	0.171356	0.142564	0.246183	0.275655	0.132027	0.186947	0.158992	0.256512	0.183044	0.137458	0.221755	0.269976	0.134061	0.181209	0.160352	0.278645	0.167023	0.126162	0.185899	0.29134	0.12843	0.159228	0.167489	0.305486	0.179673	0.122352	0.168091	0.318864	0.13448	0.130881	0.144752	0.273644
senmafushi	0.737131	0.334906	0.201009	0.37834	0.147549	0.267856	0.570988	0.286696	0.696715	0.340217	0.165959	0.44924	0.148361	0.268468	0.598523	0.325802	0.410653	0.42107	0.14493	0.374403	0.138297	0.325584	0.686606	0.415368	0.432167	0.474424	0.150638	0.362811	0.150998	0.353166	1	0.505402	0.495262	0.448069	0.199506	0.303088	0.164979	0.3296	1	0.945024	0.461699	0.518965	0.187304	0.276421	0.178168	0.392208	0.45106	1	0.539787
jialinjie	0.525394	0.120795	0.106798	0.182311	0.149214	0.117675	0.142739	0.177761	0.163654	0.12292	0.118631	0.194937	0.152073	0.118415	0.164162	0.181913	0.115666	0.122261	0.114796	0.181978	0.169608	0.11916	0.162244	0.174552	0.160125	0.120064	0.112631	0.242251	0.185892	0.116721	0.16205	0.170205	0.18598	0.115358	0.109635	0.23705	0.196834	0.114097	0.146633	0.157424	0.189327	0.11936	0.100894	0.152	0.13967	0.120269	0.118897	0.158762	0.156356
jihuajituan	0.757779	1	1	0.623141	1	1	1	0.540351	0.725945	1	1	0.735699	1	1	1	0.674435	0.422764	1	1	0.680554	1	1	1	0.540297	0.391897	1	1	0.694096	1	1	0.935088	0.616436	0.451569	1	1	0.757509	1	1	0.702879	0.683448	0.370374	1	1	0.750024	1	1	1	0.66984	0.134246
jiaxinsichou	0.544092	0.152453	0.147654	0.172531	0.196062	0.146473	0.242233	0.172341	0.156636	0.154068	0.131618	0.16952	0.20441	0.148293	0.274858	0.171094	0.133947	0.168828	0.114648	0.170905	0.194999	0.162949	0.268059	0.156229	0.192946	0.173207	0.111736	0.164365	0.179832	0.164188	0.25306	0.156222	0.208895	0.166429	0.108742	0.157519	0.178949	0.15825	0.248128	0.163659	0.214693	0.187134	0.108429	0.148743	0.186589	0.181085	0.179528	0.164823	0.187554
tanluzhe	0.563511	0.13089	0.104761	0.145963	0.110929	0.114827	0.12437	0.249378	0.25859	0.141566	0.10316	0.147805	0.113366	0.121058	0.144786	0.284807	0.187304	0.156873	0.102665	0.142109	0.102651	0.130804	0.163138	0.310798	0.228185	0.24583	0.102732	0.142003	0.145891	0.220572	0.185119	0.320299	0.210314	0.187326	0.102622	0.13838	0.147359	0.166399	0.176444	0.287115	0.156079	0.196471	0.101511	0.138612	0.143099	0.183257	0.190668	0.221768	0.1
yaowangkeji	0.530769	0.146772	0.115368	0.132285	0.316896	0.125678	0.571866	0.133638	0.122366	0.15512	0.111749	0.131925	0.320557	0.12973	0.666023	0.133035	0.119852	0.158636	0.108316	0.126411	0.30055	0.129737	0.491937	0.163218	0.185327	0.158169	0.108318	0.123923	0.277014	0.125941	0.507568	0.141083	0.190171	0.140677	0.10608	0.120486	0.27274	0.11727	0.422417	0.13486	0.1	0.141603	0.105626	0.117924	0.277359	0.116757	0.283738	0.15702	0.155221
meibangfushi	0.763146	0.418667	0.216394	0.506864	0.141833	0.289842	0.432039	0.35298	0.36742	0.360458	0.170859	0.493568	0.131043	0.255654	0.350977	0.393507	0.149506	0.358373	0.147642	0.440033	0.127075	0.254568	0.219376	0.396365	0.1	0.346516	0.139827	0.431294	0.323687	0.248177	0.232634	0.713785	0.193507	0.309218	0.117421	0.349068	0.374257	0.225079	0.251936	0.826485	0.110329	0.319792	0.112184	0.325616	0.413213	0.223781	0.203643	0.500053	0.16156
baoxiniao	0.651611	0.170201	0.161953	0.337269	0.224754	0.126328	0.695771	0.280673	0.204159	0.161013	0.139009	0.321519	0.228698	0.121817	0.525833	0.233964	0.146327	0.179848	0.129429	0.260686	0.25673	0.134446	0.372861	0.257115	0.199574	0.182433	0.18306	0.269161	0.259738	0.133778	0.402012	0.212341	0.1	0.158216	0.166413	0.226869	0.272872	0.12881	0.282427	0.190007	0.192396	0.180965	0.157598	0.195654	0.315195	0.132128	0.189689	0.177929	0.163995
qipilang	0.679995	0.212095	0.132204	0.157012	0.194135	0.164901	0.539107	0.475546	0.348843	0.186679	0.124067	0.165133	0.189487	0.148641	0.452057	0.47749	0.190726	0.184632	0.124119	0.17351	0.166933	0.150758	0.252788	0.349834	0.233281	0.192349	0.112057	0.185913	0.164609	0.154997	0.239855	0.340792	0.24684	0.179351	0.108107	0.169785	0.158762	0.146408	0.168604	0.317202	0.268977	0.198313	0.164574	0.156689	0.165656	0.163027	0.16594	0.270452	0.236271
weixinggufen	0.56471	0.156579	0.202026	0.288435	0.262886	0.138782	0.231084	0.259045	0.238792	0.152663	0.171907	0.296565	0.271142	0.134335	0.223231	0.226521	0.174096	0.162352	0.149756	0.274779	0.269933	0.1415	0.189614	0.231724	0.227358	0.167544	0.142121	0.269285	0.275426	0.141433	0.189323	0.259112	0.25477	0.163762	0.136503	0.25626	0.292557	0.13791	0.235072	0.314867	0.285036	0.181798	0.136367	0.271743	0.32876	0.150449	0.19435	0.37619	0.227593
hongdougufen	0.52067	0.148059	0.170129	0.20912	0.211569	0.135994	0.381139	0.243428	0.127544	0.173801	0.147295	0.187908	0.218901	0.161547	0.45114	0.225722	0.129531	0.20317	0.130679	0.174836	0.200449	0.191579	0.206794	0.212705	0.197502	0.199014	0.127058	0.179263	0.190608	0.180878	0.189406	0.152658	0.224477	0.192803	0.121018	0.171728	0.20612	0.17745	0.152661	0.229233	0.3342	0.185016	0.118675	0.163622	0.207432	0.170667	0.131366	0.244193	0.200191
hailanzhijia	0.545662	0.139879	0.123866	0.234441	0.253227	0.126833	0.163212	0.171833	0.195689	0.138852	0.115778	0.229949	0.269585	0.122824	0.149274	0.182771	0.768379	0.593232	0.203658	0.547614	0.43885	0.424869	0.362916	0.169411	0.733826	0.73252	0.195101	0.544556	0.459795	0.510963	0.44872	0.174854	0.875374	0.660043	0.195727	0.598097	0.499877	0.466103	0.39099	0.168157	1	0.740366	0.196563	0.598109	0.560106	0.521967	0.242887	0.182248	0.948708
yageer	1	0.460544	0.256155	1	0.636776	0.296332	0.29579	0.254655	1	0.607644	0.228601	0.969816	0.692136	0.393513	0.458459	0.22764	1	0.739659	0.205213	0.831126	0.607297	0.525145	0.261451	0.202185	1	0.679784	0.179284	0.802816	0.549743	0.492079	0.230616	0.164904	1	0.589593	0.166814	0.958153	0.578772	0.405271	0.212119	0.125596	0.256901	0.440544	0.160053	1	0.657131	0.274376	0.171291	0.134054	1
langshagufen	0.51723	0.107243	0.131951	0.122959	0.110644	0.107932	0.164254	0.141192	0.103834	0.107343	0.121135	0.123461	0.113509	0.107859	0.143262	0.138678	0.109691	0.1	0.114516	0.119291	0.100248	0.104227	0.123111	0.121428	0.17698	0.1	0.110889	0.116796	0.1	0.1	0.111804	0.109314	0.188493	0.1	0.108141	0.114474	0.1	0.10106	0.109326	0.110826	0.190567	0.1	0.106813	0.11242	0.1	0.103012	0.1086	0.111929	0.158979
shuixingjiafang	0.542415	0.141143	0.120282	0.143086	0.162465	0.130838	0.161997	0.317566	0.169998	0.146488	0.113783	0.146439	0.172553	0.134131	0.161872	0.316335	0.14226	0.159352	0.109671	0.143121	0.169311	0.14431	0.141359	0.290617	0.206081	0.166632	0.135165	0.140692	0.178	0.146717	0.143364	0.287777	0.22919	0.157172	0.127551	0.136269	0.193289	0.138025	0.133416	0.298734	0.247949	0.175971	0.124236	0.140057	0.21859	0.152826	0.123428	0.293435	0.217955
taihuaxincai	0.553643	0.151411	0.185474	0.325657	0.152477	0.142521	0.271942	0.136713	0.17507	0.15538	0.156866	0.393966	0.16678	0.147847	0.32375	0.178597	0.131494	0.166186	0.137821	0.358089	0.168667	0.160696	0.301668	0.206164	0.188601	0.168483	0.131441	0.344968	0.182618	0.158415	0.289161	0.2422	0.235785	0.166103	0.124295	0.315528	0.192177	0.153468	0.228487	0.261761	0.274676	0.185533	0.123247	0.292602	0.211402	0.168543	0.180469	0.310223	0.231675
yanjianggufen	0.518565	0.100178	0.102758	0.10962	0.109987	0.100355	0.122922	0.112113	0.112141	0.100039	0.101951	0.113457	0.112863	0.1	0.126683	0.13264	0.121026	0.101598	0.101232	0.117161	0.105202	0.102393	0.142866	0.146301	0.193003	0.110505	0.102562	0.122203	0.112413	0.10495	0.164927	0.16491	0.205357	0.111052	0.101583	0.124117	0.115372	0.106905	0.168119	0.171898	0.207272	0.114155	0.100942	0.125388	0.117384	0.111181	0.136225	0.148899	0.161647
kanglongda	0.527547	0.108836	0.126129	0.129614	0.141417	0.10764	0.129411	0.205901	0.13025	0.11077	0.148689	0.130067	0.150181	0.108494	0.130951	0.19079	0.122728	0.112353	0.130871	0.127921	0.144985	0.11077	0.125672	0.1665	0.192731	0.116527	0.126466	0.149663	0.148041	0.110815	0.127866	0.153869	0.206572	0.114963	0.120711	0.148499	0.154714	0.11031	0.120723	0.156476	0.202999	0.115199	0.118441	0.148311	0.161416	0.112705	0.114807	0.152396	0.171901
nuobanggufen	0.524277	0.106267	0.103365	0.123492	0.108608	0.105517	0.103973	0.130612	0.124599	0.106078	0.119255	0.135786	0.110228	0.105101	0.1	0.138027	0.125193	0.106766	0.113129	0.129097	0.1	0.106787	0.1	0.139476	0.194703	0.112593	0.111962	0.147478	0.106304	0.107615	0.1	0.143645	0.198645	0.108593	0.111679	0.150918	0.106297	0.107252	0.101267	0.138025	0.199018	0.109859	0.117904	0.158106	0.11973	0.110173	0.112183	0.155864	0.1688
kairungufen	0.520272	0.102605	0.106588	0.113808	0.1	0.102575	0.142428	0.118616	0.113528	0.102495	0.104484	0.114522	0.1	0.102255	0.158251	0.12308	0.12079	0.103545	0.102988	0.111756	0.100669	0.104724	0.143181	0.123549	0.192689	0.111696	0.102422	0.111143	0.116592	0.107278	0.151671	0.148806	0.203434	0.116961	0.101349	0.112684	0.129262	0.113072	0.161158	0.167096	0.219669	0.129371	0.100727	0.112927	0.142648	0.123875	0.143077	0.176371	0.194751
jianshengjiduan	0.533329	0.10826	0.110935	0.133563	0.152368	0.106482	0.136271	0.10155	0.148459	0.111435	0.107371	0.165572	0.15696	0.109203	0.140828	0.105589	0.130493	0.112906	0.109635	0.160117	0.148478	0.112194	0.136806	0.111029	0.199825	0.120626	0.124035	0.185204	0.16021	0.114008	0.150458	0.110856	0.208409	0.113213	0.143769	0.197294	0.164847	0.110919	0.144641	0.119659	0.217142	0.128495	0.145975	0.249191	0.223042	0.123866	0.157908	0.162028	0.199835
xinaogufen	0.537751	0.144014	0.115553	0.153099	0.141461	0.141098	0.150783	0.216537	0.165574	0.140997	0.110459	0.168035	0.146923	0.137454	0.136661	0.219898	0.142081	0.149362	0.119864	0.162108	0.140056	0.146665	0.136623	0.20166	0.206605	0.157309	0.120274	0.171026	0.145133	0.149983	0.136	0.213019	0.221915	0.152411	0.116172	0.16793	0.15056	0.14565	0.131672	0.223296	0.236373	0.170601	0.114121	0.211829	0.161837	0.164029	0.125448	0.249197	0.19849
bailongdongfang	0.587831	0.256377	0.267202	0.331894	0.403431	0.24478	0.329862	0.518375	0.435199	0.237625	0.248438	0.39326	0.462573	0.221256	0.365739	0.640101	0.240363	0.276215	0.220954	0.593452	0.529192	0.257779	0.274736	0.627497	0.24151	0.29475	0.203662	0.683233	0.556952	0.273712	0.317926	0.622585	0.31915	0.274153	0.186211	0.642111	0.566549	0.255824	0.319953	0.652368	0.304352	0.301139	0.175155	0.604452	0.631807	0.282133	0.210489	0.537859	0.25309
zhewenyingye	0.51736	0.150262	0.144154	0.2069	0.198099	0.148933	0.212682	0.14873	0.108396	0.155113	0.128733	0.268579	0.193464	0.153009	0.213464	0.154409	0.127349	0.178147	0.11995	0.277532	0.205725	0.176754	0.268757	0.138019	0.205313	0.187628	0.118806	0.268869	0.206345	0.177915	0.335208	0.135204	0.233454	0.211126	0.114632	0.258037	0.21509	0.200094	0.429023	0.15024	0.260778	0.23511	0.115874	0.262089	0.231403	0.223212	0.420737	0.1431	0.168621
xianfengxincai	0.52188	0.1	0.109169	0.148333	0.11382	0.1	0.133938	0.126882	0.11293	0.1	0.121746	0.167333	0.113485	0.100361	0.13455	0.121587	0.117786	0.104815	0.115523	0.166984	0.105425	0.103528	0.126517	0.127982	0.186432	0.121789	0.11509	0.163346	0.128419	0.109365	0.137761	0.127346	0.201255	0.116501	0.112993	0.17211	0.130849	0.107443	0.135936	0.119646	0.176316	0.112385	0.110296	0.164218	0.122768	0.107342	0.120143	0.122999	0.102728
kuangdakeji	0.553484	0.133382	0.137414	0.182772	0.141504	0.126471	0.322606	0.203132	0.197222	0.140877	0.15867	0.265712	0.153942	0.132353	0.449341	0.189762	0.156541	0.158045	0.144639	0.351624	0.152739	0.147377	0.339129	0.185049	0.228125	0.167007	0.164992	0.647257	0.15762	0.143532	0.487148	0.192092	0.251723	0.168039	0.154855	0.683846	0.162995	0.145914	0.582337	0.174958	0.277317	0.170781	0.133415	0.342674	0.161807	0.148641	0.251254	0.146836	0.204482
mengjiegufen	0.530634	0.134126	0.124791	0.194132	0.148425	0.119883	0.165941	0.232062	0.163754	0.140795	0.11555	0.201356	0.154636	0.123701	0.208373	0.251481	0.150355	0.150745	0.110616	0.192241	0.151228	0.129634	0.224514	0.262911	0.210116	0.153122	0.116745	0.208178	0.156496	0.127133	0.320589	0.238863	0.207464	0.139416	0.12202	0.212965	0.171805	0.119512	0.278469	0.23102	0.204738	0.157037	0.120953	0.21359	0.203432	0.133978	0.199819	0.238634	0.173618
lianfagufen	0.584416	0.186548	0.138206	0.322653	0.243108	0.174784	0.29279	0.375329	0.291354	0.201341	0.125671	0.363763	0.264699	0.188173	0.362432	0.392448	0.196462	0.225731	0.117385	0.325268	0.266787	0.212433	0.295928	0.375241	0.235877	0.232446	0.124231	0.353578	0.284467	0.214326	0.28961	0.372292	0.270246	0.21614	0.119302	0.350544	0.315627	0.198177	0.274359	0.427601	0.272097	0.23126	0.118231	0.318235	0.334203	0.217237	0.206881	0.37046	0.242267
fuanna	0.590463	0.153882	0.138505	0.174354	0.195953	0.128651	0.141221	0.157653	0.307358	0.155782	0.13156	0.189958	0.209799	0.127848	0.141253	0.159721	0.213494	0.167328	0.121273	0.178506	0.194925	0.134462	0.131446	0.164516	0.255957	0.176405	0.117795	0.190444	0.211941	0.137417	0.200356	0.185143	0.282493	0.168371	0.114218	0.190395	0.235012	0.134559	0.234796	0.184419	0.305753	0.181505	0.119255	0.228749	0.265299	0.143248	0.175114	0.192498	0.277483
luolaishenghuo	0.626155	0.186343	0.148084	0.164516	0.188222	0.153016	0.210164	0.388515	0.318776	0.178211	0.144598	0.181986	0.177822	0.146592	0.194048	0.37731	0.219485	0.199845	0.130732	0.172124	0.173621	0.159811	0.176123	0.353849	0.26005	0.209723	0.129651	0.171689	0.17255	0.157965	0.244596	0.349585	0.260359	0.196511	0.124474	0.165796	0.174398	0.15161	0.225294	0.342842	0.295864	0.254865	0.159458	0.159713	0.184304	0.194168	0.214185	0.360641	0.277826
ruyijituan	0.514788	0.120703	0.150231	0.205646	0.143738	0.120596	0.256346	0.180574	0.1	0.112437	0.133121	0.198322	0.147714	0.111945	0.302197	0.153386	0.108651	0.110162	0.122777	0.183601	0.137232	0.111701	0.271274	0.150019	0.184056	0.115673	0.126638	0.177201	0.134846	0.114081	0.220994	0.148288	0.192758	0.121324	0.135385	0.224832	0.193527	0.119853	0.254316	0.155718	0.205356	0.130475	0.136259	0.215409	0.21435	0.128618	0.225243	0.184839	0.178008
hongdagaoke	0.547918	0.114563	0.123456	0.136192	0.114455	0.110131	0.185609	0.143221	0.152291	0.112372	0.116219	0.140171	0.115258	0.109044	0.17898	0.14936	0.141687	0.108809	0.113761	0.147157	0.105549	0.108873	0.146094	0.147639	0.204206	0.113013	0.112009	0.155827	0.111118	0.109163	0.164752	0.159964	0.207707	0.110062	0.108639	0.151334	0.111826	0.107521	0.150856	0.151651	0.20816	0.110447	0.107959	0.145606	0.109594	0.109313	0.136341	0.142628	0.173751
furigufen	0.51888	0.246099	0.298063	0.748124	0.514256	0.233722	0.344917	0.570363	0.159906	0.243377	0.225444	0.718776	0.535485	0.221732	0.414541	0.532629	0.129968	0.272221	0.198622	0.640601	0.530951	0.253959	0.298346	0.480043	0.239368	0.261059	0.178952	0.631953	0.468421	0.236103	0.344412	0.424947	0.269624	0.237442	0.173304	0.551449	0.522127	0.213645	0.273559	0.436546	0.286308	0.260596	0.182149	0.551554	0.568707	0.238071	0.213516	0.393714	0.24583
huafushishang	0.541048	0.289328	0.227819	0.628157	0.501881	0.284008	0.486721	0.351957	0.223508	0.30443	0.256779	0.698375	0.543006	0.29226	0.685357	0.379013	0.155459	0.338327	0.227802	0.670709	0.542544	0.330266	0.461933	0.387029	0.244379	0.367116	0.209507	0.678524	0.510426	0.35218	0.521711	0.411805	0.298731	0.386802	0.226051	0.663313	0.553532	0.373763	0.492568	0.526344	0.356955	0.539415	0.217543	0.795673	0.832897	0.52493	0.290871	0.616455	0.325906
hangmingufen	0.607662	0.180281	0.143898	0.367229	0.271449	0.167129	0.207622	0.380263	0.412984	0.192022	0.132147	0.383639	0.285179	0.17245	0.2361	0.401305	0.252801	0.217213	0.1214	0.362003	0.277414	0.195465	0.193754	0.380293	0.286327	0.214258	0.136917	0.380139	0.274424	0.185304	0.193426	0.359811	0.325426	0.197796	0.127764	0.370055	0.291154	0.171182	0.180088	0.360681	0.347225	0.213048	0.123409	0.387043	0.33691	0.186988	0.146349	0.374347	0.336432
fengzhufangzhi	0.517734	0.122037	0.119668	0.20073	0.148491	0.124523	0.190422	0.113786	0.107702	0.122365	0.11285	0.195807	0.149055	0.124067	0.182093	0.113532	0.111923	0.118327	0.108699	0.1783	0.137083	0.12251	0.151549	0.104832	0.183285	0.120838	0.107141	0.170269	0.131913	0.119142	0.137453	0.107242	0.197983	0.116505	0.103914	0.152994	0.134262	0.115804	0.117669	0.111354	0.191026	0.117133	0.114733	0.144488	0.135821	0.119152	0.110281	0.120753	0.159311
huafanggufen	0.516512	0.166785	0.117082	0.192593	0.164064	0.167929	0.164955	0.1	0.108795	0.16794	0.114372	0.192961	0.174756	0.170128	0.166815	0.1	0.115465	0.178852	0.171169	0.203733	0.177733	0.184128	0.176217	0.313826	0.183197	0.183782	0.160379	0.21198	0.190511	0.185649	0.176469	0.521572	0.187791	0.170029	0.147737	0.241708	0.200512	0.171727	0.18296	0.56269	0.186627	0.189895	0.142241	0.257504	0.229087	0.193905	0.14808	0.557359	0.157091
lutaiA	0.723959	0.295102	0.296879	0.919585	0.46467	0.254448	0.260046	1	0.788263	0.312518	0.247427	1	0.499508	0.259848	0.318068	1	0.380541	0.339844	0.211019	1	0.504742	0.281761	0.206854	1	0.318538	0.341599	0.194253	1	0.641965	0.284372	0.241484	1	0.373952	0.291228	0.181536	1	0.648858	0.2372	0.225501	1	0.401193	0.317528	0.197578	0.960978	0.847243	0.265394	0.177263	0.935267	0.350037
jinyinggufen	0.514782	0.130286	0.140449	0.187113	0.205283	0.130123	0.213812	0.172091	0.108045	0.135362	0.126826	0.182524	0.213967	0.134392	0.215324	0.179401	0.116691	0.134722	0.118498	0.169009	0.193488	0.136087	0.172594	0.165321	0.186776	0.13682	0.115603	0.1626	0.201873	0.134268	0.186466	0.167632	0.192194	0.125467	0.112582	0.153725	0.209957	0.124977	0.17942	0.164685	0.191307	0.131891	0.110965	0.16026	0.153897	0.133453	0.150602	0.162893	0.161558
xinlonggonggu	0.537679	0.201162	0.166838	0.476875	0.272172	0.19764	0.334368	0.238637	0.151568	0.203205	0.145287	0.498864	0.295287	0.19984	0.420825	0.289525	0.13209	0.226054	0.138016	0.494663	0.300972	0.224206	0.324153	0.312941	0.202795	0.215029	0.145241	0.492842	0.295023	0.20532	0.341678	0.396998	0.231344	0.227751	0.22396	0.52066	0.324517	0.214276	0.341854	0.544415	0.256699	0.273992	0.236843	0.555692	0.356009	0.258456	0.248765	0.504845	0.241876
jiangsuyangguang	0.1	0.189904	0.19788	0.580541	0.243327	0.187166	0.230455	0.162229	0.182354	0.172022	0.158858	0.53013	0.24501	0.164289	0.219897	0.154303	0.134481	0.179463	0.157755	0.459746	0.236095	0.172677	0.23019	0.141875	0.20457	0.174663	0.147098	0.451522	0.229608	0.16261	0.249613	0.137399	0.22499	0.161026	0.135307	0.401462	0.234059	0.149244	0.21943	0.128567	0.218233	0.164816	0.13057	0.366385	0.2462	0.156592	0.178065	0.121084	0.187055
huamaogufen	0.611573	0.163549	0.439737	0.481993	0.23518	0.170604	0.185313	0.315151	0.214926	0.162386	0.330568	0.495187	0.248603	0.164706	0.197881	0.294314	0.208065	0.167825	0.255679	0.486716	0.217219	0.175978	0.185363	0.244688	0.189248	0.169843	0.232079	0.454121	0.226065	0.171159	0.186979	0.290539	0.199792	0.156786	0.203146	0.412809	0.227736	0.15751	0.159849	0.258617	0.205197	0.171703	0.189182	0.389964	0.251434	0.172858	0.144556	0.23278	0.174475
huashenggufen	0.515091	0.119756	0.20377	0.132509	0.173416	0.122137	0.107946	0.105712	0.153114	0.12583	0.170545	0.134265	0.174517	0.128233	0.162056	0.139832	0.1	0.123677	0.148951	0.127568	0.164456	0.128775	0.156247	0.114844	0.181266	0.122596	0.141015	0.127138	0.157596	0.123132	0.18143	0.112873	0.183772	0.110847	0.131016	0.123332	0.154502	0.113607	0.158373	0.105446	0.156256	0.113234	0.127141	0.119657	0.159912	0.11979	0.119139	0.100321	0.155433
longtougufen	0.527606	0.254791	0.134311	0.191784	0.15896	0.239569	0.301381	0.162151	0.133105	0.234764	0.11371	0.172857	0.153343	0.219296	0.330122	0.171586	0.126814	0.25595	0.10887	0.160257	0.13961	0.240418	0.242229	0.146896	0.196002	0.264279	0.109219	0.158414	0.142812	0.242188	0.273011	0.154002	0.190156	0.233258	0.10682	0.157406	0.153047	0.21103	0.260915	0.154415	0.216847	0.24626	0.105792	0.149984	0.147851	0.22055	0.197562	0.157991	0.161192
shendagufen	0.565782	0.326482	0.140994	0.231141	0.142534	0.32808	0.265767	0.382931	0.236258	0.32858	0.112597	0.239548	0.14654	0.330334	0.351175	0.340225	0.155996	0.374693	0.110649	0.237935	0.1352	0.381091	0.304878	0.316849	0.216135	0.403654	0.111268	0.275889	0.146428	0.405494	0.50753	0.3359	0.236087	0.381386	0.119691	0.290769	0.180457	0.370977	0.496219	0.416037	0.239615	0.486679	0.160045	0.508388	0.38016	0.475966	0.558776	0.468487	0.182361
[truncated: 39 more columns]

## Sheet: Arranged by year
	2012								2013								2014								2015								2016								2017								2018
	Net profit (CNY)	Operating income (CNY)	Intangible assets (CNY)	Fixed assets (CNY)	Total number of employees (Persons)	Operating costs (CNY)	Accounts receivable (CNY)	R&D expenditure (CNY)	Net profit (CNY)	Operating income (CNY)	Intangible assets (CNY)	Fixed assets (CNY)	Total number of employees (Persons)	Operating costs (CNY)	Accounts receivable (CNY)	R&D expenditure (CNY)	Net profit (CNY)	Operating income (CNY)	Intangible assets (CNY)	Fixed assets (CNY)	Total number of employees (Persons)	Operating costs (CNY)	Accounts receivable (CNY)	R&D expenditure (CNY)	Net profit (CNY)	Operating income (CNY)	Intangible assets (CNY)	Fixed assets (CNY)	Total number of employees (Persons)	Operating costs (CNY)	Accounts receivable (CNY)	R&D expenditure (CNY)	Net profit (CNY)	Operating income (CNY)	Intangible assets (CNY)	Fixed assets (CNY)	Total number of employees (Persons)	Operating costs (CNY)	Accounts receivable (CNY)	R&D expenditure (CNY)	Net profit (CNY)	Operating income (CNY)	Intangible assets (CNY)	Fixed assets (CNY)	Total number of employees (Persons)	Operating costs (CNY)	Accounts receivable (CNY)	R&D expenditure (CNY)	Net profit (CNY)
DMU	(O)JLR	(O)YYSR	(O)WXZC	(I)GDZC	(I)YGZS	(I)YYCB	(I)YSZK	(I)YFZC	(O)JLR	(O)YYSR	(O)WXZC	(I)GDZC	(I)YGZS	(I)YYCB	(I)YSZK	(I)YFZC	(O)JLR	(O)YYSR	(O)WXZC	(I)GDZC	(I)YGZS	(I)YYCB	(I)YSZK	(I)YFZC	(O)JLR	(O)YYSR	(O)WXZC	(I)GDZC	(I)YGZS	(I)YYCB	(I)YSZK	(I)YFZC	(O)JLR	(O)YYSR	(O)WXZC	(I)GDZC	(I)YGZS	(I)YYCB	(I)YSZK	(I)YFZC	(O)JLR	(O)YYSR	(O)WXZC	(I)GDZC	(I)YGZS	(I)YYCB	(I)YSZK	(I)YFZC	(O)JLR
disushishang	17502.8	90395.1	79.2789	1974.03	2246	27751.3	4819.19	1723.53	29079.3	133655	56.3828	1901.89	2353	36692.6	6835	2404.91	46248.2	177398	94.839	21723.7	2460	46917.9	4265.76	3086.3	50323	185187	139.98	20649.8	2567	47139.9	5480.65	3767.68	52233.9	181550	404.774	19919.4	2674	45286.5	5501.44	4449.07	48007.2	194591	1205.14	18775.6	2774	48954.1	5520.48	5130.45	57411.3
annaier	3944.05	55343.9	629.524	687.499	2436	25434.3	3830.83	827.869	5611.51	70617.7	604.915	762.012	2782	30601.7	5593.9	1129.02	7896.89	79258.2	549.152	526.989	2945	32533.4	4271.36	1430.18	7090.86	84027	508.427	500.277	3165	33378.5	4839.4	1731.33	7911.74	92036.5	549.139	16578.8	2993	37640.5	5180.24	2032.48	6886.98	103144	640.335	15662.4	3156	45943.7	6681.07	2333.64	8338.67
riboshishang	12963.6	77802	1102.7	5678.82	1571	33332.8	6409.45	1805.44	11272.8	92902.9	8865.38	8116.28	1534	38338.7	5065.71	1869.97	8437.03	91107.6	8706.09	8126.73	1497	37503.5	4981.52	1934.5	7526.41	89770.1	9967.74	11370.4	1460	34352.3	7328.86	1999.03	7735.02	94893.1	9669.83	11250.2	1473	36302.8	6741.45	2049.17	7699.09	107347	9863.27	12724	1733	42852	8508.44	3042.62	2825.14
mugaodi	3484.2	31593.6	1186.44	3006.95	815	21900.2	3799.79	1064.91	4598.77	39766.1	1209.02	3202.13	857	28060.9	4899.68	866.19	3506.34	43197.8	1192.3	3243.14	1477	29822.1	5589.41	667.47	5424.3	45497.2	1158.77	3241.87	1779	30441	3557.93	468.75	4748.69	43074.8	1234.43	3026.71	1763	28242.4	2557.72	508.59	5004.72	51595.7	1191.66	3752.78	2402	35394.9	2703.48	631.95	4119.19
anzhengshishang	24791	100949	3539.94	19131.3	2181	33256.8	10808.2	5226.15	25196.2	114079	6913.07	22116.7	2808	36040.9	9420.19	5286.85	22880.5	117211	8149.26	20285.9	3435	35623	13810.2	5347.55	24386.8	122489	7832.54	48265.4	3417	38447.9	11392.1	5596.91	23604.4	120617	7375.82	54414	3422	35423	9304.67	5618.67	27307.3	142067	6989.96	54825.6	3731	47247.7	10367	6969.63	28100.7
taipingniao	10032.7	256529	6867.64	9048.95	6767	129807	17614.7	1150.17	21084.1	383117	20444.2	9191.35	7425	184578	23040.6	3143.47	43071.6	499905	21910.3	46412	8335	232422	27751.9	5136.77	53301	590334	21569.7	47970.4	9943	270145	37313.4	6395.12	42132	632037	21228.9	44604.9	11285	284744	37578.2	8180.46	45283.3	714165	19274	39958.2	11434	336042	48712.3	8708.05	56027.8
biyinlefen	8211.1	45587.6	3801.79	574.167	988	18125.3	3573.75	253.89	9587.56	56727.6	3677.89	238.823	1151	22042.4	2642.58	770.87	10750.5	64968.3	3546.44	255.849	1314	24643.7	3353.37	1287.85	12319	75361.4	3441.9	240.697	1476	28135.8	4138.06	1688.01	13259.6	84200.7	3315.6	365.873	1639	31756.8	4811.64	3146.07	18022.4	105443	10844.3	547.148	1813	36478.5	5371.17	4087.88	29225.9
jinfalabi	6901.72	33327.1	255.653	4864.14	1022	16537.4	786.865	314.79	8737.19	38038	251.345	4603.56	1026	18412.7	2123.1	314.79	9431.67	40691.7	280.085	4229.37	1030	19247.8	2902.9	314.79	6876.37	36362.4	885.363	5550.05	1021	18344.2	3625.72	314.79	7275.57	38541.1	955.545	5370.45	1072	18916.7	4024.95	1195.87	9156.71	43014.5	965.392	14358.2	1081	20099.4	5435.49	1412.94	3937.64
huijiegufen	10056.4	134490	7350.47	29748.8	8489	38913.6	18134.2	4338.86	10877.6	148118	7174.5	37375.1	8905	44151.2	16581.5	4590.44	13279.8	165388	7060.33	43418.8	9321	47072.2	18367.2	4713.93	16550.3	188755	6809.39	43996.5	10316	59124.5	18439.3	5276	19809.6	204877	6909.53	52637.4	8707	64764.9	16765.2	5751.44	23995.7	213634	6763.32	50236.4	7627	68462.9	17251.7	6228.21	19603.9
gelisi	12230.3	59909.9	1327.81	13077.6	2188	20221.8	6382.07	2167.03	13665.3	71040.7	1317.4	23445.6	2210	21596.6	7095.39	2618.37	13801.5	74395.1	1892.1	22751.4	2232	24170.8	8895.19	2982.93	15984.4	83529	9665.13	21678.3	2363	27054.1	11339.4	3347.49	22230.2	113206	21899	20686.6	2617	35141.9	21355.4	4172.23	35451.2	205305	70223	21221.4	3046	63981.6	33772.3	8236.86	43934.8
jinhongjituan	9478.95	59793.1	1079.42	3214.71	2751	19636.2	3664.96	1245.07	13557.7	74625.3	1195.33	3200.39	2896	23282.9	3661.04	1602.82	13827.8	84717.8	1186.08	3207.02	3041	24529	5442.24	2401.81	11210.4	82435.2	2816.46	10476.8	2593	24457.9	6126.53	2838.84	10034.1	74431.7	2813.41	10095.7	2222	22154	5778.05	4155.46	22222.8	256414	152569	10213	2469	77732	52718.6	9376.99	31086
qiaozhibai	9550.17	64097.8	4957.79	30536.5	2950	33693.6	17395.1	555.672	6546.94	58215.6	4840.56	28895.4	3111	29301.6	12839.4	2084.27	8064.47	65847.1	6725.44	45437.4	3167	34658.1	13297.2	2672.84	6056.86	67150.4	6531.38	56375.9	3651	34812.1	16739.3	1830.38	6832.24	70239.1	10167.1	54295	3372	36852.8	15634.2	1977.37	7727.53	78667.9	10148.2	50619.5	3363	41934.5	19859.7	1794.38	11686.6
bangjiegufen	3985.8	34588	258.055	25197.3	1064	25697	6051.98	1157.56	2901.18	37431.9	2082.2	23361.8	1141	28052.9	6170.29	1159.61	3373.94	37425.2	5622.34	20515.4	1165	28005.4	4393	1233.48	4702.71	33029.3	5748.81	18402.7	1156	24440	3826.9	1358.58	4762.14	38987.4	5547.68	16964.9	1217	27007.8	3322.83	1441.37	5710.85	43409.5	4890.39	26083.6	1212	29720.3	4928.9	1558.98	1171.92
langzigufen	23129.1	111749	6104.45	5641.58	3598	43470.1	10631.4	4709.07	23373.7	137883	13911	5875.27	3721	52781.4	11549.2	5778.96	12122.5	123544	14265.4	35677.8	3110	48597.7	10832.1	6061.31	7445.64	114425	13696.9	34736.8	2896	46922.3	9646.03	6397.7	18384.4	136774	54364.9	48343.9	3824	61603.7	36917.7	6485.49	19298	235327	41802.3	39873.3	3584	100374	37574.2	7993.16	20433.9
jiumuwang	66842.3	260056	16826.4	55637.5	7181	109762	24426.7	2638.61	53730.2	250154	14671.6	83717.4	6994	108038	18226.7	2839.6	35052.1	206782	14388.2	80303.9	7574	90470.2	17609.7	2188.49	40418.8	225660	14526.2	66599.3	7222	94857.2	16210.9	2271.4	42160	227133	12604.5	50384.6	7506	97988.1	15184.5	2643.79	49237.4	256513	11922.8	43378.6	7635	109244	14975.6	2357.63	52671.3
senmafushi	76080.4	706347	16405.6	142550	2246	467855	65607.2	5433.25	90182.1	729372	15817.5	172989	2094	471544	61595.7	6602.98	108804	814713	15182.8	150516	2029	520914	107652	10331.5	134256	945445	19587.8	143477	2353	589367	153059	13458	140228	1.06672e+06	46804.9	118624	2730	657490	194427	27243.3	113047	1.20263e+06	44709	111521	2957	775567	142215	35336.5	168155
jialinjie	3822.69	81072.6	1178	42559.7	2322	61937	6668.93	2366.15	9834.07	89641	4508.45	47199.2	2249	65079.9	9630.9	2542.18	2352.15	87260.9	5063.55	45146.3	3293	61857.4	13158	2682.7	-11072.5	70082.5	4991.05	77770.2	3781	55721.7	13008.8	2590.84	208.15	72789.5	4897.65	80169.8	3934	58124.3	12499.3	2325.35	1788.81	88328.6	1091.55	33257	1677	72501.5	10213.3	2897.84	1778.17
jihuajituan	83126.5	2.64864e+06	145549	267419	41167	2.44674e+06	124650	12575	94588	2.6718e+06	215115	314685	37649	2.45312e+06	109626	16442	113175	2.22412e+06	302322	318160	36815	2.02072e+06	164128	14299.5	112743	2.24376e+06	345792	324034	37097	2.04924e+06	142210	17057.7	120446	2.71553e+06	420080	383232	34291	2.52204e+06	131084	18967.6	75743	2.544e+06	454933	409433	30282	2.34694e+06	360364	22605.4	-7815.69
jiaxinsichou	10203.5	173524	7781.73	37570.8	4461	139773	20361.8	2213.55	8776.22	181343	7611.64	34626.6	4434	146013	22874.1	2236.85	8949.21	200628	5013.89	39082.7	4318	159237	32226.7	2100.74	6460.87	201360	4647.38	35320.8	3533	162852	28219.7	2137.5	10582.2	225356	4481.09	33859	3258	180923	34136.8	2522.63	12150.6	277317	4894.88	31208	3237	229735	34308	3131.58	15315.4
tanluzhe	16830.4	110553	848.817	24019.2	574	54236.9	4140.87	4382.55	24143.7	144535	811.544	23885.1	633	72238	7312.78	5446.01	28204	171524	989.777	23314.2	590	87751	13319.1	7010.15	25286.3	380759	1189.24	23133.3	2144	290109	16864.3	7456.9	11224.8	287783	1627.46	22714.6	2064	203590	18854.7	6428.5	-11792.2	303353	1402.89	24835.4	1791	235349	38735.1	5327.4	-22675.6
yaowangkeji	5657.18	156933	2563.29	17042.1	9978	83566	65727.9	1123.84	3610.66	184439	2863.81	16030.4	9283	95728.4	69671.1	1162.74	3862.76	175815	2887.46	14718.2	8579	85377.6	72571.3	2322.72	2390.67	164213	3334.72	13279.3	7510	76531.2	70756.6	1646.7	2105.32	148427	3239.89	12295	6803	66948.8	71293.3	1611.5	-34699.4	150355	3479.99	11822.1	6255	63422.1	75721.3	2830.68	1285.81
meibangfushi	84958.2	950955	18892.4	208108	1985	527280	46484.1	7299.51	40547.6	788962	16988.5	194916	1371	436832	31980.5	8513.72	14564.1	662077	16093.3	186453	1576	362986	23453.6	9727.93	-43192.2	629478	15435.8	180802	9420	352413	24805.7	20213.8	3615.86	651919	8528.12	145398	10640	366792	34948.6	23493	-30480	647236	6790.62	142467	10772	340118	43891.3	16058.3	4036.16
baoxiniao	46895.6	225355	10092.9	121601	5771	85323.3	82780.5	5263.66	15939.3	201788	9377.67	109812	5448	74294.3	52899.4	4011.15	13417	227455	9977.34	88245.6	6810	95850.7	51112.9	5305.07	10001.7	224151	32039.7	92436.6	6803	94218.9	53114.5	3956.9	-38717.1	200822	31373.5	74241.5	6808	99044.9	41449	3356.23	3042.7	260115	29713.8	60716.3	7513	103162	38346.1	3636.95	5092.88
qipilang	56581.9	347699	5284.56	29654.9	4373	189582	61219.6	10750.4	37747.5	277349	5807.24	32456.6	3811	146955	44073.2	10883.9	29439.2	239103	8194.24	40508.9	3185	132127	29474.8	8249.99	28008.4	248647	4770.41	47064.8	2910	142109	26012.7	8121.29	27760.9	263960	4185.14	41001.5	2495	147990	17183.2	7380.4	34324.5	308489	33235.3	36206.2	2541	183049	28908	7204.69	36454.4
weixinggufen	17239.8	185573	16570.1	96691.6	7512	118985	18827.5	4654.73	21159.5	177206	17238.8	97468.7	7220	108204	16697.6	3801.09	23438	184863	16803.3	95962.5	7343	111538	18090.4	4498.61	24844.3	187372	16317	92504.1	7445	111496	17567.1	5473.23	31351.2	217391	17426.3	91355.5	7552	124354	31353.5	7306.51	40884.1	262437	18997.4	108579	7964	150529	40198.2	11282	32689.2
hongdougufen	2210.64	160692	11414.4	56234.2	5169	111451	39478.9	4215.03	4391.22	239436	11357.8	43722.3	5039	181915	43963.5	3778.54	7355.68	284234	10397	41235	4538	222906	21186.3	3894.53	8895.01	265109	10531.7	43440.3	3974	200522	17580.8	2021.96	17636.6	304147	10205.5	42132.8	4285	234323	13784.5	4597.25	60966.8	271410	10066.9	40567.7	3930	202800	15168.2	6192.12	20799.1
hailanzhijia	10739.5	136805	3936.81	69150	7071	86688.4	9486.46	2199.24	14662.7	136545	3826.63	64517.6	7155	77023.5	7849.8	2566.38	237897	1.23384e+06	34904	245364	14162	741711	49320.8	2519.42	295407	1.58301e+06	36664.1	242532	14990	945507	60921.1	2741.56	312313	1.69996e+06	45042.8	290407	15388	1.03714e+06	64593.4	2664.94	332933	1.82001e+06	49382.5	313873	15656	1.11104e+06	59486.8	3803.5	345593
yageer	165787	1.07325e+06	25319.1	459648	24583	544822	27732.7	4531.13	135896	1.51669e+06	30786.1	430490	24796	810265	44839.1	3832.68	321482	1.59032e+06	35426.1	400611	20962	964711	31036	3560.38	437601	1.45274e+06	30589.6	383288	18671	902888	24468.5	2419	368734	1.4895e+06	31560.5	500066	18370	867951	26460.2	1318.4	29391.8	983953	30953.5	566676	18882	470926	31034.4	1945.08	367849
langshagufen	1036.63	41495.7	5243.62	12285	561	35601.2	9629.95	1336.52	817.287	43782.3	5106.56	11843.5	639	36485.2	7130.47	1321.99	195.868	33065.7	4969.5	10819.2	493	28647.3	6105.9	995.38	-2068.31	20519.6	4322.06	9394.66	266	17983.4	4610.84	616.755	1345.88	26909.5	4200.76	8793.87	274	21863.8	4545.84	851.094	2295.36	34343.4	4079.46	8359.99	358	27887	6121.21	1091.93	2916.18
shuixingjiafang	9631.26	140495	3357.46	22551.3	2927	97513.2	9319.28	6302.42	10790.2	159027	3349.99	23209.8	3104	107650	9356.87	6335.79	11949.1	177558	3342.53	23868.2	3281	117786	9394.46	6369.16	13478.2	185119	13645.4	22418.8	3458	123421	9885.69	6402.53	19770.1	197702	13252.1	21485	3800	124674	9681.55	6796.12	25734.9	246190	12874	25744.2	4301	156674	12014	8090.91	28507.2
taihuaxincai	13463	170481	13894.7	115678	2471	129091	24450.6	1210.41	11554.7	185206	13644.7	145648	2863	144804	28723.2	2448.58	8064.03	194197	12795.5	141582	3255	154226	38283.4	3686.75	4139.59	189692	12215.3	133753	3647	149824	34253.4	4924.92	22755.8	224382	11733.5	125867	3758	167625	29949.6	5626.36	36652.2	272853	12374.7	121700	4062	197308	34681.8	8738.3	34460.4
yanjianggufen	1492.4	20865	524.986	5481.21	531	15122.9	3941.54	517.81	2069.42	22277.6	522.47	6895.2	612	15196.8	5147.09	1151.6	4286.46	36955	508.465	9653.07	693	24569.5	9665.95	1785.39	6491.2	46469.4	1123.94	12341.8	774	29156.3	13489.6	2419.18	8980.39	59926	1142.92	14409.1	855	38120.8	17080	2783.29	9119.3	73814.7	1115.97	16517	936	49005.3	17099.3	2517.52	4074.11
kanglongda	4557.39	46147.6	4302.54	15679.8	1966	34811.5	4834.59	3158.44	4799.04	53872.3	11690.9	15111.4	2170	38205.7	5657.7	2792.7	4900.66	63140.3	10461.5	15545.2	2299	43199	6567.42	2426.96	6346.4	61344.7	10304.5	27307.9	2232	42393.1	7295.47	2061.22	9530.57	71608.3	10062.2	28606.9	2342	47589.9	6975.54	2295.36	7373.71	76726.7	9948.77	30936	2400	52947.5	8587.75	2652.36	8523.54
nuobanggufen	3441.46	38645	623.096	12557.3	468	29074.9	1333.67	1038.63	3947.28	40057.1	4657.45	17940.2	502	29015.4	1954.85	1303.63	5790.06	49537.6	4503.63	16189	483	34340.9	1941.18	1568.63	7399.55	51627	4733.98	26117.4	524	35169.9	2638.07	1729.75	5941.87	52580.9	5850.87	30015.5	512	39087.6	2827.79	1711.63	5747.6	61834.9	9677.53	37097.9	1014	46399.6	7544.83	2786.11	7177.87
kairungufen	2074.68	27951.1	1144.19	7617.44	75	21123.4	6626.12	700.88	2278.54	29510.9	1127.83	7421.92	75	21305.1	8923.7	881.81	4201.29	41696.2	1098.14	6693.38	510	29752.5	9722.66	1062.74	6323.63	49413	1070.1	6313.6	945	34410.1	11274.1	1897.08	8109.73	77577.4	1033.65	7751.6	1380	55273.4	15595.9	2631.35	14183	116244	1007.42	8678.47	1776	81824	19822.5	3576.85	18438.5
jianshengjiduan	6530.55	44466.1	1846.76	17694.1	2466	31683.2	5778.71	220.39	7543.65	55828	1817.76	32673.8	2453	40126.4	6839.3	388.159	7702.84	64485.1	3330.38	33175.3	2440	46365.9	8573.83	665.076	10135.6	71470.6	9370.67	46678.3	2730	49599.4	11071.3	666.739	10362.3	66380.6	20814.6	57020.1	2725	49285.6	12074.7	1130.56	13150.6	113801	23846.9	94393	4449	81803.2	25716	3023.8	20644.2
xinaogufen	8039.81	148879	2593.22	27659.1	1968	125245	7775.88	3457.91	10123.4	142859	2555.53	33892.1	2034	116652	6340.8	3614.17	11884.7	153238	6765.4	34265.7	2100	123023	8540.93	3543.71	13757.8	162088	7926.47	38951.5	2113	130792	8654.91	3978.87	16476.7	183481	7945.81	39921.2	2185	145880	9309.85	4409.41	21006.4	231214	7768.2	70891.1	2414	185639	12816.3	6385.09	20060.9
bailongdongfang	25129.9	477016	27104.7	118859	13929	405484	32421.9	11956.3	50763.9	427336	35526.2	145299	15212	343656	33746.5	15473	47351.4	462064	40712.2	270464	17809	370126	33430.1	17069.1	32404.5	501604	39952.3	318114	18966	410043	39061	17257.1	60497.6	547167	40605.7	316036	17908	452301	49449	17984.3	48774.3	595221	38576.1	317863	18040	490981	46612.1	17516.1	43752.6
zhewenyingye	1080.99	167127	7215.94	55101.9	4554	146422	16294.9	1548.76	1504.93	184419	6922.22	83625.5	3977	158786	15529.2	1765.96	6568.32	223314	6794.32	97469.9	4751	189938	32352.5	1522.34	13067.8	236984	7362.49	92277.5	4618	193835	41949.3	1456.11	21700.7	358883	7227.92	92390.6	4624	297303	72701.6	2098.09	30975.1	411098	8653.2	102506	4727	338650	130165	2293.92	7100.02
xianfengxincai	2623.63	20344.1	1561.33	25227.9	706	14162.5	5457.68	933.606	2188.46	22164.3	5252.63	33545	638	16174.7	6088.21	839.664	3117.35	44788.9	5307.71	36935.4	702	27092.7	6719.84	1203.55	2980.9	74344.7	5935.54	34765.6	1429	39120.4	8949.17	1201.36	7123.67	76204	6463.35	42355.5	1440	39617.1	10218.8	1130.16	-3525.82	68880.1	5837.56	40942.4	1115	39081.9	10708.3	1518.79	-21491.8
kuangdakeji	13408.6	117832	6126.6	42794.8	1970	85710.6	31423.3	3080.47	14893.7	142508	14075.7	82207.3	2327	102835	43748.2	2763.68	17102.8	174376	15085.1	138042	2612	124608	45034.2	3016.1	25254.4	186046	25100.7	298506	2624	116233	67343.8	3300.43	29971.7	230166	25984	340338	2655	146615	105386	2880.1	37731.2	231717	17507.2	153197	2413	145855	62811.8	2437.98	22661
mengjiegufen	5610.85	120003	4086.25	48588.9	2286	67902.7	9862.06	3895	9849.09	142267	3772.05	50374.2	2356	79398.4	14920.1	4505.49	14870.4	156605	3659.83	50765.9	2551	85150.3	24379.5	5489.15	15633.6	151745	6571.16	59199.5	2578	79220.8	39506	4816.74	9934.21	144659	10672.9	66145.3	2988	73183.7	40605.1	4653.77	8084.01	193392	11217	71999	3797	107945	42371.7	5977.75	9268.52
lianfagufen	23964.6	273092	6254.6	114145	6609	216293	27319.8	7928.76	29082.3	320515	6190.48	130708	6951	254039	33350.9	8483.83	31508.9	339158	5932.93	123610	7216	269284	37249	9056.97	29395.3	347697	9446.25	138445	7815	276011	34328.4	9142.54	38357.3	373861	9405.54	146257	8424	291972	39729.1	10873.2	35598.8	400362	9842.96	137824	8145	323201	45178.1	11061.1	39056.4
fuanna	26028.4	177697	6302.92	38500.7	4456	91602.9	6460.02	1800	31494.5	186390	7597.84	44736.1	4659	90631	6890.15	1915.86	37655.3	196977	7238.54	43244.6	4315	95886.1	7608	2363.94	40122.5	209261	6974.17	49534.2	4847	102431	19411	3075.15	43902.1	231158	7034.62	53002.6	5377	115035	31294.6	3179.44	49346.7	261621	10359.7	81534.2	5854	131912	32554	4198.72	54337.4
luolaishenghuo	38208.7	272495	7851.17	33482.5	4103	157458	15948.4	8300	33215.5	252421	10713.2	40792.9	3324	141406	13206.4	8056.63	39817.4	276140	10414.9	39750.3	3455	152259	15659.1	8377.51	42308.9	291563	11527.7	39312.8	3235	148808	26805.1	8406.37	33881.3	315222	11817.1	38678.4	3086	162455	29269	8191.6	45307.2	466185	30653	38108.8	3161	263559	48080.9	10682.4	54485.9
ruyijituan	203.368	80803.7	8198.34	54462.5	2072	69831.9	22304.1	2445.34	239.456	58778.4	7970.86	48873.2	2067	47553.2	26144.7	1737.09	-179.418	57804.9	7743.38	46034.7	1986	45269.2	32806.2	1903.5	1711.84	59235.7	10370.5	42316.8	1692	49763.1	22860.3	1880.28	3276.79	90612.3	16904.9	73055.4	3809	74133.9	35456.1	2271.39	8336.64	119323	18942.9	73143.1	4160	94088.6	52475.2	3903.39	11173.2
hongdagaoke	11509.3	62871.6	3870.51	19035	735	41544.1	12568.9	1393.65	8121.33	58587.2	3932.01	20109.4	712	39695.7	11403.6	1623.47	11742.5	54511.5	4715.91	26078.2	707	38979.2	10247.8	1827.89	12476.1	52664.9	4751.97	30667.7	721	38664.3	13460.3	2258.84	10044.5	56969.2	4433.36	30257.5	721	39834.2	13399.6	2142.73	9481.86	63475.5	4657.89	29235	677	44177.5	17145.4	2275.71	9325.97
furigufen	1599.83	447002	32092.8	331170	18989	375594	34493.9	13420	9269.03	444272	30031.6	306314	18256	344943	39584.9	12440	7513.48	452340	33212.7	296282	17880	361631	37684.6	12385.7	31260.3	418378	30462	290165	15343	325162	43487.7	10849.6	38075.8	437498	34586.7	263243	16229	334992	39558.4	11156.2	41403.6	482168	42106.5	284589	15942	377064	47815	11957.8	40602.6
huafushishang	9164.74	573243	20739	269978	18424	511511	54009.8	7270.7	18855.8	624013	37519.4	296222	18570	535991	71984.1	8104.67	16712.1	613275	43011.9	312769	18348	531327	67164.5	9431.38	33937.6	680366	42197.1	315547	17062	587142	73120.4	10423.6	51253.4	883691	59183.2	328382	17416	780317	86248.7	13997.2	70261.6	1.25965e+06	59972.7	438148	24726	1.1187e+06	78555.8	20546.8	75348.9
hangmingufen	31897.7	254791	7174.6	136883	7903	195602	15598.5	8067.67	47415.5	293079	7738	140540	7806	211450	18237.2	8733.8	51840	318422	7281.15	143725	7645	231549	18836.5	9217.44	56346.3	302766	14318.1	152922	7404	210511	18252.8	8737.89	63338.8	319062	13351.4	157618	7499	216890	19631.6	8755.99	66287.2	349579	12456.7	181106	8235	244997	21122.8	11211	79916.2
fengzhufangzhi	1208.83	84698.1	3258.2	51954.5	2289	80446	13231.2	564.909	1400.45	88008.8	3126.86	47629.4	2123	80388.1	11776.1	612.338	1001.53	77683.3	3015.9	43132	1980	69307.1	11230.7	468.248	1299.8	71994	2882.66	38538.8	1572	61185.7	8897.79	549.586	5642.09	76214.5	2229.94	31224	1569	62870.4	6324.55	867.821	2482.78	82118	8077.27	28531.7	1549	69613.4	6789.13	1432.19	3060.33
huafanggufen	791.561	215377	2840.22	47804.4	3000	197765	9726.42	176.745	1565.09	222181	3490.64	46221.4	3196	205159	9948.27	230.444	2279.53	225031	23994.1	57058.9	3621	206337	15676.1	7106.32	1253.06	227483	23329.1	61272.1	3970	211290	15418.6	13982.2	1028	236111	22664.9	82881.9	4073	218407	20243.9	15147.1	686.023	285016	21962.2	99621.9	4650	262879	21810.4	18268	2097.14
lutaiA	71585	590105	31901.3	418629	16725	431615	22813.4	25516.6	103981	647825	35284.7	445420	16754	448192	28043.5	25630	97937.7	616969	37376	493085	16822	423458	21197.1	28900.5	73554.3	617332	36338.6	490758	22445	434103	26284.8	29492.9	85307.3	598175	38425.3	524434	21019	400502	29313	28982.7	88331.9	640922	49894.8	542130	25203	447705	33408.1	32840.4	85819.4
jinyinggufen	201.451	108789	6617.2	45009	4882	95580.6	16450.4	2206.51	1452.03	126272	6466.63	41058.8	4833	108359	15751.7	2471.29	2722	117597	6306.62	38044.1	4257	99500.9	15023.3	2389.51	3164.82	111475	6132.55	34358.9	4435	95324.9	17089.4	2507.43	3021.55	102990	6271.66	31649.6	4430	88383.9	19489.2	2555.07	2597.75	123272	6175.1	38452.9	2150	106587	22812.6	3057.14	4035.53
xinlonggonggu	8015.14	315771	10882.5	192811	7936	278072	33042.1	4080.14	8012.27	326003	10877.8	197535	8228	285643	40336.7	5579.17	8278.98	339946	12860.9	216369	8596	295464	42335.3	7078.21	11722.5	304671	17515.2	214347	8247	255687	43030.8	9943.49	20745.5	408547	58207.8	245315	8760	336745	54118.2	14568.9	29308.9	519520	69714.4	287192	8870	429768	61822.9	16243.1	38886.9
jiangsuyangguang	-141348	282892	15900	245689	6619	249761	18740.8	1928.84	12652.6	234201	14120.8	213001	6129	189344	16298.7	1762.97	9142.08	226520	19489.4	197249	5977	180871	25402.5	1644.83	12670.5	204956	18228.2	191827	5570	159290	27643.6	1527.28	17868.7	209217	16868.7	175906	5341	155877	28018.9	1412.4	13596.7	215084	16071	168112	5219	166410	33726.4	1444.97	15099.1
huamaogufen	33232.2	205929	54991.9	195422	6247	204995	12528.2	6234.41	17562.3	205830	55151.4	195716	6279	190472	13664.9	5714.32	35696.3	198186	52373	212017	5215	188213	17324.3	4910.36	4485.22	193049	50865.9	193243	5425	178587	17175.3	6492.08	6461.19	196551	48502.3	182514	5102	178866	15316.8	5526.9	8271.41	234287	45656.5	182944	5393	208465	20410	5752.04	9640.52
huashenggufen	306.817	78037.1	16852	17156.4	3427	73996.6	1880.4	337.582	8245.27	98209.1	16913.4	17188.1	3186	91675.6	9378.98	1354.58	-3301.21	90708.7	16532.9	15351.9	3085	83238.6	12077.4	786.276	221.141	76336.7	15892.1	15031.6	2623	70191.3	16247.8	732.131	-791.293	59314.6	14867.6	13952	2334	56759.8	15002.2	680.877	-11719.9	71245.4	14340.1	12912.2	2350	71263	10309.3	644.323	1377.5
longtougufen	4577.75	472384	5625.1	47391.3	2767	391398	28502.2	1926.64	5229.43	418914	3332.33	36277.3	2302	338346	29485.6	2250.73	6375.23	412726	3073.58	33251.9	2082	331517	27571.9	1804.29	8093.38	426332	3680.48	32077.5	2018	338896	31554.1	2065.54	2098.75	424998	3584.93	33793	2279	327719	36862.8	2230.16	13030.2	442191	3564.08	31988.5	1949	331767	41474.7	2868.11	3876.63
shendagufen	17605.4	681747	6705.32	67466.7	2017	630631	23600.8	8142.78	20777.5	695113	3066.48	69265.7	2018	639124	32004.2	7010.01	16906.1	701807	3671.01	75787.5	1904	644355	38861.9	7202.34	18848.9	770625	4467.64	96103.8	2166	707470	70750.3	7962.68	22892.6	867512	9586.84	111450	3315	772570	87026.9	10507.3	22330.8	1.1126e+06	30949.2	257436	9673	992113	185021	14841	13062.1
[truncated: 39 more columns]

## Sheet: Data completion
		Outputs			Inputs
Name	Time	Net profit (CNY)	Operating income (CNY)	Intangible assets (CNY)	Fixed assets (CNY)	Total number of employees (Persons)	Operating costs (CNY)	Accounts receivable (CNY)	R&D expenditure (CNY)
1	2012	17502.8	90395.1	79.2789	1974.03	2246	27751.3	4819.19	1723.53
1	2013	29079.3	133655	56.3828	1901.89	2353	36692.6	6835	2404.91
1	2014	46248.2	177398	94.839	21723.7	2460	46917.9	4265.76	3086.3
1	2015	50323	185187	139.98	20649.8	2567	47139.9	5480.65	3767.68
1	2016	52233.9	181550	404.774	19919.4	2674	45286.5	5501.44	4449.07
1	2017	48007.2	194591	1205.14	18775.6	2774	48954.1	5520.48	5130.45
1	2018	57411.3	210045	910.703	38434.3	2590	54824	5866.84	5811.84
1	2019	62436.8	237842	3546.19	54593	2280	59453.1	6189.22	6493.22
1	2020	62985.8	256417	3349.7	57723.3	2249	60011.5	6579.18	5656.72
1	2021	68948.4	289760	2963.79	54842.5	2166	67833.5	6104.99	6460.74
1	2022	38454.7	240037	3010.91	51951.6	1987	59148.4	6425.89	7133.55
2	2012	3944.05	55343.9	629.524	687.499	2436	25434.3	3830.83	827.869
2	2013	5611.51	70617.7	604.915	762.012	2782	30601.7	5593.9	1129.02
2	2014	7896.89	79258.2	549.152	526.989	2945	32533.4	4271.36	1430.18
2	2015	7090.86	84027	508.427	500.277	3165	33378.5	4839.4	1731.33
2	2016	7911.74	92036.5	549.139	16578.8	2993	37640.5	5180.24	2032.48
2	2017	6886.98	103144	640.335	15662.4	3156	45943.7	6681.07	2333.64
2	2018	8338.67	121256	685.096	14824.4	3203	54258.5	6936.39	2634.79
2	2019	4211.73	132662	1325.91	14055.5	3690	62824.8	8617.52	3560.1
2	2020	-4681.59	125684	1421.24	13131	3155	55184.3	6044.04	3185.86
2	2021	-302.948	118552	1364.64	12255.3	3023	51331.3	4912.82	3468.48
2	2022	-23760.8	93832	1437.05	11518.9	2480	49585.7	2814.52	3654.88
3	2012	12963.6	77802	1102.7	5678.82	1571	33332.8	6409.45	1805.44
3	2013	11272.8	92902.9	8865.38	8116.28	1534	38338.7	5065.71	1869.97
3	2014	8437.03	91107.6	8706.09	8126.73	1497	37503.5	4981.52	1934.5
3	2015	7526.41	89770.1	9967.74	11370.4	1460	34352.3	7328.86	1999.03
3	2016	7735.02	94893.1	9669.83	11250.2	1473	36302.8	6741.45	2049.17
3	2017	7699.09	107347	9863.27	12724	1733	42852	8508.44	3042.62
3	2018	2825.14	113213	10378.1	16531.6	1839	45413.1	8683.85	4090.55
3	2019	-489.892	111439	9513.41	15887	1416	46844.8	7542.89	4090.52
3	2020	-8016.84	82254.2	8755.3	19007.4	1222	35241.6	4382.19	2566.15
3	2021	8129.28	102471	8384.05	17626.2	1351	43413.4	3958.64	2446.67
3	2022	1657.25	95245.9	7772.71	17686.9	1453	42206	4224.34	2427.09
4	2012	3484.2	31593.6	1186.44	3006.95	815	21900.2	3799.79	1064.91
4	2013	4598.77	39766.1	1209.02	3202.13	857	28060.9	4899.68	866.19
4	2014	3506.34	43197.8	1192.3	3243.14	1477	29822.1	5589.41	667.47
4	2015	5424.3	45497.2	1158.77	3241.87	1779	30441	3557.93	468.75
4	2016	4748.69	43074.8	1234.43	3026.71	1763	28242.4	2557.72	508.59
4	2017	5004.72	51595.7	1191.66	3752.78	2402	35394.9	2703.48	631.95
4	2018	4119.19	55129	1140.35	3696.4	2614	40081.3	3680.27	925.406
4	2019	4078.65	52939.4	1082.76	3305.31	2669	38023.8	3704.32	770.971
4	2020	4597.47	64273.7	1084.31	3311.58	3190	47889.8	6740.85	2139.37
4	2021	7861.4	92325.7	1085.35	3892.8	3952	69398.5	8534.37	2540.47
4	2022	14062.3	143583	1047.05	4050.37	3603	102900	10616.8	3615.37
5	2012	24791	100949	3539.94	19131.3	2181	33256.8	10808.2	5226.15
5	2013	25196.2	114079	6913.07	22116.7	2808	36040.9	9420.19	5286.85
5	2014	22880.5	117211	8149.26	20285.9	3435	35623	13810.2	5347.55
5	2015	24386.8	122489	7832.54	48265.4	3417	38447.9	11392.1	5596.91
5	2016	23604.4	120617	7375.82	54414	3422	35423	9304.67	5618.67
5	2017	27307.3	142067	6989.96	54825.6	3731	47247.7	10367	6969.63
5	2018	28100.7	164926	6499.58	52492.2	3820	60582.3	13604.6	7461.99
5	2019	32767.5	243806	6068.26	51569.2	3898	114664	19293.7	8046.52
5	2020	23985.2	359445	7140.81	51099.3	4790	203896	31936.8	7092.9
5	2021	7373.03	307783	6671.29	48218.9	3493	162780	29607.9	7079.25
5	2022	-38704	226318	6734.83	45899.7	3302	119674	22725.1	7029.45
6	2012	10032.7	256529	6867.64	9048.95	6767	129807	17614.7	1150.17
6	2013	21084.1	383117	20444.2	9191.35	7425	184578	23040.6	3143.47
6	2014	43071.6	499905	21910.3	46412	8335	232422	27751.9	5136.77
6	2015	53301	590334	21569.7	47970.4	9943	270145	37313.4	6395.12
6	2016	42132	632037	21228.9	44604.9	11285	284744	37578.2	8180.46
6	2017	45283.3	714165	19274	39958.2	11434	336042	48712.3	8708.05
6	2018	56027.8	771188	18648.9	37193.9	12250	359158	58962.5	11274.8
6	2019	54309.8	792762	18351.9	61314.4	11751	371092	62701.6	10789.8
6	2020	70671.2	938687	18017.3	138718	12081	445935	77816	11630.5
6	2021	67666	1.09208e+06	17560	136016	12323	514044	63196.8	15205.2
6	2022	18429.6	860164	16868.5	132125	10157	445368	52961.7	11815.8
7	2012	8211.1	45587.6	3801.79	574.167	988	18125.3	3573.75	253.89
7	2013	9587.56	56727.6	3677.89	238.823	1151	22042.4	2642.58	770.87
7	2014	10750.5	64968.3	3546.44	255.849	1314	24643.7	3353.37	1287.85
7	2015	12319	75361.4	3441.9	240.697	1476	28135.8	4138.06	1688.01
7	2016	13259.6	84200.7	3315.6	365.873	1639	31756.8	4811.64	3146.07
7	2017	18022.4	105443	10844.3	547.148	1813	36478.5	5371.17	4087.88
7	2018	29225.9	147575	11157.9	905.771	2294	54194.9	10437.7	4967.31
7	2019	40660.4	182552	11357.3	21901.9	2684	58824.5	14083.6	5910.59
7	2020	49880.2	230333	11486.5	23921.6	2838	60154.6	30106.1	6480.49
7	2021	62454.1	271999	11954.9	24433.8	3167	63416.1	27971.7	8338.81
7	2022	72759.9	288484	12901.3	46150.7	3302	65201.7	25254.5	10018.3
8	2012	6901.72	33327.1	255.653	4864.14	1022	16537.4	786.865	314.79
8	2013	8737.19	38038	251.345	4603.56	1026	18412.7	2123.1	314.79
8	2014	9431.67	40691.7	280.085	4229.37	1030	19247.8	2902.9	314.79
8	2015	6876.37	36362.4	885.363	5550.05	1021	18344.2	3625.72	314.79
8	2016	7275.57	38541.1	955.545	5370.45	1072	18916.7	4024.95	1195.87
8	2017	9156.71	43014.5	965.392	14358.2	1081	20099.4	5435.49	1412.94
8	2018	3937.64	45376.9	4916.67	17623.6	1157	22024.5	3079.72	1681.39
8	2019	4636.51	43827.9	4904.67	17034.4	1100	20029.3	2728.5	1399.45
8	2020	3240.76	31313	5308.71	16606	917	14375.2	1883.12	1338.19
8	2021	1381.84	29932	5302.48	15969.8	812	13527.9	1799.53	1423.34
8	2022	-8849.4	24536.5	5104.47	24494	774	11681.3	1309.47	1332.6
9	2012	10056.4	134490	7350.47	29748.8	8489	38913.6	18134.2	4338.86
9	2013	10877.6	148118	7174.5	37375.1	8905	44151.2	16581.5	4590.44
9	2014	13279.8	165388	7060.33	43418.8	9321	47072.2	18367.2	4713.93
9	2015	16550.3	188755	6809.39	43996.5	10316	59124.5	18439.3	5276
9	2016	19809.6	204877	6909.53	52637.4	8707	64764.9	16765.2	5751.44
9	2017	23995.7	213634	6763.32	50236.4	7627	68462.9	17251.7	6228.21
9	2018	19603.9	235478	10107.1	47913.5	7321	76042	19165.8	1683.24
9	2019	20992.3	258532	9563.12	46796.5	7644	88402.9	20938.8	2017.28
9	2020	23260.2	237286	9128.53	50321.4	6326	84192.7	21174.7	2408.82
9	2021	31572.4	273317	8723.97	47628.8	6278	91889.3	20283.2	3643.67
9	2022	15933.5	245518	8441.26	45628.9	6766	84067.2	16346.1	5637.28
10	2012	12230.3	59909.9	1327.81	13077.6	2188	20221.8	6382.07	2167.03
10	2013	13665.3	71040.7	1317.4	23445.6	2210	21596.6	7095.39	2618.37
10	2014	13801.5	74395.1	1892.1	22751.4	2232	24170.8	8895.19	2982.93
10	2015	15984.4	83529	9665.13	21678.3	2363	27054.1	11339.4	3347.49
10	2016	22230.2	113206	21899	20686.6	2617	35141.9	21355.4	4172.23
10	2017	35451.2	205305	70223	21221.4	3046	63981.6	33772.3	8236.86
10	2018	43934.8	243610	70484.6	20064.2	3558	77446.6	37063.8	9714.1
10	2019	40842.3	261259	70234.6	18924.9	3960	89162.6	38616.4	10234.4
10	2020	44026.6	196214	60237.2	17005.3	2654	66252.2	29793.4	5887.45
10	2021	33266.3	236275	62861	18287.8	3132	77913.8	30351.8	5672.37
10	2022	5562.14	239474	62706.5	18348	3109	86656.2	28977	5212.56
11	2012	9478.95	59793.1	1079.42	3214.71	2751	19636.2	3664.96	1245.07
11	2013	13557.7	74625.3	1195.33	3200.39	2896	23282.9	3661.04	1602.82
11	2014	13827.8	84717.8	1186.08	3207.02	3041	24529	5442.24	2401.81
11	2015	11210.4	82435.2	2816.46	10476.8	2593	24457.9	6126.53	2838.84
11	2016	10034.1	74431.7	2813.41	10095.7	2222	22154	5778.05	4155.46
11	2017	22222.8	256414	152569	10213	2469	77732	52718.6	9376.99
11	2018	31086	308561	152300	9825.97	2466	95513.3	54708.6	10391
11	2019	13456.3	291302	154917	8891.1	2591	94067.8	52240.4	9496.74
11	2020	-63925.1	333991	128050	8485.75	2365	107958	44968	6676.18
11	2021	22401.4	432442	127888	8741.99	2588	131369	51428.2	7947.44
11	2022	7141.42	389950	128505	8451.03	2343	120097	33676.5	9222.53
12	2012	9550.17	64097.8	4957.79	30536.5	2950	33693.6	17395.1	555.672
12	2013	6546.94	58215.6	4840.56	28895.4	3111	29301.6	12839.4	2084.27
12	2014	8064.47	65847.1	6725.44	45437.4	3167	34658.1	13297.2	2672.84
12	2015	6056.86	67150.4	6531.38	56375.9	3651	34812.1	16739.3	1830.38
12	2016	6832.24	70239.1	10167.1	54295	3372	36852.8	15634.2	1977.37
12	2017	7727.53	78667.9	10148.2	50619.5	3363	41934.5	19859.7	1794.38
12	2018	11686.6	100459	9829.87	47969.9	3721	53062.9	22478.5	2441.97
12	2019	14291.5	112107	9672.68	49674.2	3887	58254.9	24390.8	3191.05
12	2020	14428.2	108847	9773.76	48596.6	3596	55044.4	23566.6	5509.4
12	2021	19005.2	130366	9425.1	47475.3	3486	62268.5	29716.9	7975.97
12	2022	12697	127928	9250.04	48127.7	3624	67837	38168	8596.09
13	2012	3985.8	34588	258.055	25197.3	1064	25697	6051.98	1157.56
13	2013	2901.18	37431.9	2082.2	23361.8	1141	28052.9	6170.29	1159.61
13	2014	3373.94	37425.2	5622.34	20515.4	1165	28005.4	4393	1233.48
13	2015	4702.71	33029.3	5748.81	18402.7	1156	24440	3826.9	1358.58
13	2016	4762.14	38987.4	5547.68	16964.9	1217	27007.8	3322.83	1441.37
13	2017	5710.85	43409.5	4890.39	26083.6	1212	29720.3	4928.9	1558.98
13	2018	1171.92	41551.3	4519.96	20995.6	1114	30586.9	3875.5	1404.54
13	2019	3805.48	60089.7	4251.73	21800.9	1261	43858.2	9985.73	1730.89
13	2020	6139.65	62563.1	4282.46	22946.7	1318	44608	8305.97	1927.58
13	2021	5541.5	61363.1	4095.66	24764.6	1487	46680.9	6775.51	1964.03
13	2022	7265.87	60845	2039.71	19223.6	1639	45257.1	8112.14	1752.6
14	2012	23129.1	111749	6104.45	5641.58	3598	43470.1	10631.4	4709.07
14	2013	23373.7	137883	13911	5875.27	3721	52781.4	11549.2	5778.96
14	2014	12122.5	123544	14265.4	35677.8	3110	48597.7	10832.1	6061.31
14	2015	7445.64	114425	13696.9	34736.8	2896	46922.3	9646.03	6397.7
14	2016	18384.4	136774	54364.9	48343.9	3824	61603.7	36917.7	6485.49
14	2017	19298	235327	41802.3	39873.3	3584	100374	37574.2	7993.16
14	2018	20433.9	266155	38219.3	39503.7	4365	111924	36200.6	8267.65
14	2019	4072.5	300726	40039.6	41935.8	4151	125581	38750.2	10343.1
14	2020	13579.6	287644	39248.8	40641.9	5013	131884	29369.6	9313.73
14	2021	22565.1	366521	37179.3	58782.1	4785	157550	25386.8	11254.9
14	2022	3465.53	387828	38919.8	67220.2	4924	164777	19109.7	11618.2
15	2012	66842.3	260056	16826.4	55637.5	7181	109762	24426.7	2638.61
15	2013	53730.2	250154	14671.6	83717.4	6994	108038	18226.7	2839.6
15	2014	35052.1	206782	14388.2	80303.9	7574	90470.2	17609.7	2188.49
15	2015	40418.8	225660	14526.2	66599.3	7222	94857.2	16210.9	2271.4
15	2016	42160	227133	12604.5	50384.6	7506	97988.1	15184.5	2643.79
15	2017	49237.4	256513	11922.8	43378.6	7635	109244	14975.6	2357.63
15	2018	52671.3	273322	12906	54390.8	7930	118600	17849.3	3487.95
15	2019	35495.2	285704	14622.5	51347.2	7503	123591	17145.4	4371.48
15	2020	35504.8	267221	13929.8	34570.9	6856	108561	16345.1	4177.83
15	2021	18280.9	305042	13483	44888.7	6634	121847	17273.3	4828.78
15	2022	-10529.5	262009	11612.2	40835.2	6301	106215	15124.7	4586.59
16	2012	76080.4	706347	16405.6	142550	2246	467855	65607.2	5433.25
16	2013	90182.1	729372	15817.5	172989	2094	471544	61595.7	6602.98
16	2014	108804	814713	15182.8	150516	2029	520914	107652	10331.5
16	2015	134256	945445	19587.8	143477	2353	589367	153059	13458
16	2016	140228	1.06672e+06	46804.9	118624	2730	657490	194427	27243.3
16	2017	113047	1.20263e+06	44709	111521	2957	775567	142215	35336.5
16	2018	168155	1.57191e+06	78668.3	198568	6526	946586	195268	36431
16	2019	153390	1.93368e+06	72335.6	223701	6540	1.11127e+06	197322	41365.4
16	2020	79439	1.52049e+06	46229.9	214151	3677	907134	139181	29171
16	2021	148458	1.54198e+06	43110.2	194752	3645	885347	145163	31709
16	2022	60971.5	1.33312e+06	38998.8	181050	3201	782527	126308	29536.7
17	2012	3822.69	81072.6	1178	42559.7	2322	61937	6668.93	2366.15
17	2013	9834.07	89641	4508.45	47199.2	2249	65079.9	9630.9	2542.18
17	2014	2352.15	87260.9	5063.55	45146.3	3293	61857.4	13158	2682.7
17	2015	-11072.5	70082.5	4991.05	77770.2	3781	55721.7	13008.8	2590.84
17	2016	208.15	72789.5	4897.65	80169.8	3934	58124.3	12499.3	2325.35
17	2017	1788.81	88328.6	1091.55	33257	1677	72501.5	10213.3	2897.84
17	2018	1778.17	87914	1044.21	30947.4	1701	70078.5	10614.1	1152.15
17	2019	-1665.75	100536	1083.36	28652.5	1552	80271.6	22169.7	2114.45
17	2020	1834.74	117129	1032.66	26962	1526	89465.3	18807.9	3901.51
17	2021	2048.3	115524	973.718	26563.5	1541	95497.9	17308.9	4319.45
17	2022	9322.94	136517	1030.64	26499.5	1475	107012	17537	5658.16
18	2012	83126.5	2.64864e+06	145549	267419	41167	2.44674e+06	124650	12575
18	2013	94588	2.6718e+06	215115	314685	37649	2.45312e+06	109626	16442
18	2014	113175	2.22412e+06	302322	318160	36815	2.02072e+06	164128	14299.5
18	2015	112743	2.24376e+06	345792	324034	37097	2.04924e+06	142210	17057.7
18	2016	120446	2.71553e+06	420080	383232	34291	2.52204e+06	131084	18967.6
18	2017	75743	2.544e+06	454933	409433	30282	2.34694e+06	360364	22605.4
18	2018	-7815.69	2.2677e+06	438616	422114	26642	2.06803e+06	375426	24953.5
18	2019	5464.81	2.11535e+06	436129	390942	23504	1.92892e+06	305008	30357.9
18	2020	-83031	1.49537e+06	257777	386712	20714	1.36366e+06	323011	31733.8
18	2021	-32512.4	1.5494e+06	247097	370406	17757	1.40703e+06	207662	38381.1
18	2022	22667.6	1.54358e+06	240733	398367	16292	1.36079e+06	363402	40889.4
19	2012	10203.5	173524	7781.73	37570.8	4461	139773	20361.8	2213.55
19	2013	8776.22	181343	7611.64	34626.6	4434	146013	22874.1	2236.85
19	2014	8949.21	200628	5013.89	39082.7	4318	159237	32226.7	2100.74
19	2015	6460.87	201360	4647.38	35320.8	3533	162852	28219.7	2137.5
19	2016	10582.2	225356	4481.09	33859	3258	180923	34136.8	2522.63
19	2017	12150.6	277317	4894.88	31208	3237	229735	34308	3131.58
19	2018	15315.4	318120	4416.03	34788.1	3118	269891	38764.5	3558.04
19	2019	16996.2	343847	4930.64	37573	3136	289196	39767.6	4287.15
19	2020	20526.8	260282	4286.08	35214.7	2697	218597	32075	4946.58
19	2021	14593.9	369487	4106.97	33347.9	2615	315747	48506.2	5414.34
19	2022	24364.9	432123	3787.46	32290.1	2490	368696	47096.5	5972.17
20	2012	16830.4	110553	848.817	24019.2	574	54236.9	4140.87	4382.55
20	2013	24143.7	144535	811.544	23885.1	633	72238	7312.78	5446.01
20	2014	28204	171524	989.777	23314.2	590	87751	13319.1	7010.15
20	2015	25286.3	380759	1189.24	23133.3	2144	290109	16864.3	7456.9
20	2016	11224.8	287783	1627.46	22714.6	2064	203590	18854.7	6428.5
20	2017	-11792.2	303353	1402.89	24835.4	1791	235349	38735.1	5327.4
20	2018	-22675.6	199168	1009.98	21392.1	1721	141510	52397.1	4877.8
20	2019	10559	151122	963.451	18406.6	615	94811.2	60368.9	4656.73
20	2020	-27700.8	91217.5	614.756	17964.3	469	60218.3	36114.5	4225.67
20	2021	5378.83	124269	765.678	18233.9	494	74078.3	48438.6	4376.34
20	2022	5373.81	113895	6501.32	23340.1	536	55018.5	37441.4	5886.72
21	2012	5657.18	156933	2563.29	17042.1	9978	83566	65727.9	1123.84
21	2013	3610.66	184439	2863.81	16030.4	9283	95728.4	69671.1	1162.74
21	2014	3862.76	175815	2887.46	14718.2	8579	85377.6	72571.3	2322.72
21	2015	2390.67	164213	3334.72	13279.3	7510	76531.2	70756.6	1646.7
21	2016	2105.32	148427	3239.89	12295	6803	66948.8	71293.3	1611.5
21	2017	-34699.4	150355	3479.99	11822.1	6255	63422.1	75721.3	2830.68
21	2018	1285.81	151172	3092.96	11225.5	5667	68571.2	77746	2810.05
21	2019	16472.9	207034	5148.12	11260.5	3492	107147	133077	5275.31
21	2020	2739.13	215094	13574.9	11472.4	1772	144672	118010	4225.57
21	2021	-69535.7	281119	13176.6	8902.79	1480	235699	108280	6869.17
21	2022	-26260.5	390058	16930.2	54243.4	1664	320710	121507	8008.54
22	2012	84958.2	950955	18892.4	208108	1985	527280	46484.1	7299.51
22	2013	40547.6	788962	16988.5	194916	1371	436832	31980.5	8513.72
22	2014	14564.1	662077	16093.3	186453	1576	362986	23453.6	9727.93
22	2015	-43192.2	629478	15435.8	180802	9420	352413	24805.7	20213.8
22	2016	3615.86	651919	8528.12	145398	10640	366792	34948.6	23493
22	2017	-30480	647236	6790.62	142467	10772	340118	43891.3	16058.3
22	2018	4036.16	767737	6056.65	121159	7969	424857	121724	15555.2
22	2019	-82547.3	546329	3707.02	110573	5288	337608	93268.2	10891.3
22	2020	-85936.7	381904	3206.55	106642	4951	249959	87764.4	6855.56
22	2021	-46846.6	263868	1931.41	82592.7	2871	175326	67383.7	6925.91
22	2022	-82281.6	143936	1732.44	66734.9	1179	97736.6	39208.8	5179.25
23	2012	46895.6	225355	10092.9	121601	5771	85323.3	82780.5	5263.66
23	2013	15939.3	201788	9377.67	109812	5448	74294.3	52899.4	4011.15
23	2014	13417	227455	9977.34	88245.6	6810	95850.7	51112.9	5305.07
23	2015	10001.7	224151	32039.7	92436.6	6803	94218.9	53114.5	3956.9
23	2016	-38717.1	200822	31373.5	74241.5	6808	99044.9	41449	3356.23
23	2017	3042.7	260115	29713.8	60716.3	7513	103162	38346.1	3636.95
23	2018	5092.88	310955	28062.6	59890.4	8027	121100	38991.4	5336.94
23	2019	20425	327255	25447.4	55756.6	7683	125324	39259.4	6128.25
23	2020	39005.5	378767	22796.3	48826	7255	138700	54795.1	5958.31
23	2021	47942.1	445137	21416.9	44626.8	7825	160599	57444.2	7553.35
23	2022	47604.7	431276	22433.4	41783.6	7626	160709	60561.6	8329.91
24	2012	56581.9	347699	5284.56	29654.9	4373	189582	61219.6	10750.4
24	2013	37747.5	277349	5807.24	32456.6	3811	146955	44073.2	10883.9
24	2014	29439.2	239103	8194.24	40508.9	3185	132127	29474.8	8249.99
24	2015	28008.4	248647	4770.41	47064.8	2910	142109	26012.7	8121.29
24	2016	27760.9	263960	4185.14	41001.5	2495	147990	17183.2	7380.4
24	2017	34324.5	308489	33235.3	36206.2	2541	183049	28908	7204.69
24	2018	36454.4	351703	33710.8	31845.1	2581	201891	41848.8	5278.33
24	2019	35342.2	362320	36499.9	32315.4	2586	192413	41218.6	6115.21
24	2020	23525.6	333036	35945.5	32348.6	2561	190843	38551.4	6388.77
24	2021	27320.3	351422	35473	32266.1	2525	189179	36414.3	8083.16
24	2022	19291.8	322841	35627.3	39248.6	2604	176822	35678.1	7929.26
25	2012	17239.8	185573	16570.1	96691.6	7512	118985	18827.5	4654.73
25	2013	21159.5	177206	17238.8	97468.7	7220	108204	16697.6	3801.09
25	2014	23438	184863	16803.3	95962.5	7343	111538	18090.4	4498.61
25	2015	24844.3	187372	16317	92504.1	7445	111496	17567.1	5473.23
25	2016	31351.2	217391	17426.3	91355.5	7552	124354	31353.5	7306.51
25	2017	40884.1	262437	18997.4	108579	7964	150529	40198.2	11282
25	2018	32689.2	271157	18462.8	118749	7728	161148	50936.4	11299.2
25	2019	28329	273248	22251.2	126436	8741	168698	45822.8	13030.7
25	2020	39515.1	249612	31654.7	119994	7785	152670	28947.3	10329
25	2021	44537.8	335568	30854.4	122895	8580	207994	42720.5	13860.3
25	2022	48711.2	362807	37539.1	167934	8507	221278	38112.3	15138.1
26	2012	2210.64	160692	11414.4	56234.2	5169	111451	39478.9	4215.03
26	2013	4391.22	239436	11357.8	43722.3	5039	181915	43963.5	3778.54
26	2014	7355.68	284234	10397	41235	4538	222906	21186.3	3894.53
26	2015	8895.01	265109	10531.7	43440.3	3974	200522	17580.8	2021.96
26	2016	17636.6	304147	10205.5	42132.8	4285	234323	13784.5	4597.25
26	2017	60966.8	271410	10066.9	40567.7	3930	202800	15168.2	6192.12
26	2018	20799.1	248253	13400.5	41120.6	3781	178972	33362.1	907.474
26	2019	17217.3	253990	17943.2	58743.2	3758	176451	35573.5	1008.61
26	2020	17448.2	238397	14529.4	43938.5	3408	171270	36778.2	773.881
26	2021	7980.74	234285	13562.9	43094.8	4604	161800	54357.3	1297.74
26	2022	1624.22	234138	14513.4	43106.7	4355	154372	69955.8	2143.75
27	2012	10739.5	136805	3936.81	69150	7071	86688.4	9486.46	2199.24
27	2013	14662.7	136545	3826.63	64517.6	7155	77023.5	7849.8	2566.38
27	2014	237897	1.23384e+06	34904	245364	14162	741711	49320.8	2519.42
27	2015	295407	1.58301e+06	36664.1	242532	14990	945507	60921.1	2741.56
27	2016	312313	1.69996e+06	45042.8	290407	15388	1.03714e+06	64593.4	2664.94
27	2017	332933	1.82001e+06	49382.5	313873	15656	1.11104e+06	59486.8	3803.5
27	2018	345593	1.90897e+06	53105.4	403559	17994	1.12935e+06	68510.8	4901.83
27	2019	316757	2.19697e+06	94759.9	400018	19752	1.32999e+06	77336.7	6774.23
27	2020	171755	1.79585e+06	85729.5	366143	20593	1.12384e+06	97243.4	8336.37
27	2021	240068	2.0188e+06	101705	334874	22628	1.19832e+06	102268	12438.3
27	2022	206203	1.85617e+06	90756	313133	24371	1.06003e+06	113073	19403.5
28	2012	165787	1.07325e+06	25319.1	459648	24583	544822	27732.7	4531.13
28	2013	135896	1.51669e+06	30786.1	430490	24796	810265	44839.1	3832.68
28	2014	321482	1.59032e+06	35426.1	400611	20962	964711	31036	3560.38
28	2015	437601	1.45274e+06	30589.6	383288	18671	902888	24468.5	2419
28	2016	368734	1.4895e+06	31560.5	500066	18370	867951	26460.2	1318.4
28	2017	29391.8	983953	30953.5	566676	18882	470926	31034.4	1945.08
28	2018	367849	963548	40104.5	668501	21155	435114	34673.2	4641.5
28	2019	395162	1.24212e+06	39137.4	655219	22022	560239	39528.2	8491.27
28	2020	720658	1.14756e+06	35864.6	631121	20222	532577	39902.2	6717.86
28	2021	513576	1.36069e+06	43268	807047	19034	571616	31390.6	6993.13
28	2022	506552	1.48212e+06	33318.9	857526	18480	663641	26125.6	8192.53
29	2012	1036.63	41495.7	5243.62	12285	561	35601.2	9629.95	1336.52
29	2013	817.287	43782.3	5106.56	11843.5	639	36485.2	7130.47	1321.99
29	2014	195.868	33065.7	4969.5	10819.2	493	28647.3	6105.9	995.38
29	2015	-2068.31	20519.6	4322.06	9394.66	266	17983.4	4610.84	616.755
29	2016	1345.88	26909.5	4200.76	8793.87	274	21863.8	4545.84	851.094
29	2017	2295.36	34343.4	4079.46	8359.99	358	27887	6121.21	1091.93
29	2018	2916.18	38758.7	3958.16	7927.56	369	31057.7	7353.39	1278.17
29	2019	1583.82	33105.6	3836.85	7396.76	340	27271.4	5762.23	1095.47
29	2020	1775.66	34653.3	3715.55	6970.27	324	30150	5389.43	974.399
29	2021	2017.54	40248.6	3594.25	6636.64	349	34017.9	3623	1333.7
29	2022	1727.66	32675.6	3472.95	9267.41	339	26958.5	4362.26	1201.19
30	2012	9631.26	140495	3357.46	22551.3	2927	97513.2	9319.28	6302.42
30	2013	10790.2	159027	3349.99	23209.8	3104	107650	9356.87	6335.79
30	2014	11949.1	177558	3342.53	23868.2	3281	117786	9394.46	6369.16
30	2015	13478.2	185119	13645.4	22418.8	3458	123421	9885.69	6402.53
30	2016	19770.1	197702	13252.1	21485	3800	124674	9681.55	6796.12
30	2017	25734.9	246190	12874	25744.2	4301	156674	12014	8090.91
30	2018	28507.2	271889	12514.3	37964.7	3669	176422	17651	6896.09
30	2019	31553.6	300199	12716.2	39637.1	3484	187392	18449.3	7612.95
30	2020	27454	303478	12922.4	43173.4	3296	196431	28620.1	6394.07
30	2021	38587.5	379931	12542.5	42346.8	3247	235734	21669.9	6521.23
30	2022	27825.6	366375	11873.7	39470.6	3602	224588	34477.1	7164.72
31	2012	13463	170481	13894.7	115678	2471	129091	24450.6	1210.41
31	2013	11554.7	185206	13644.7	145648	2863	144804	28723.2	2448.58
31	2014	8064.03	194197	12795.5	141582	3255	154226	38283.4	3686.75
31	2015	4139.59	189692	12215.3	133753	3647	149824	34253.4	4924.92
31	2016	22755.8	224382	11733.5	125867	3758	167625	29949.6	5626.36
31	2017	36652.2	272853	12374.7	121700	4062	197308	34681.8	8738.3
31	2018	34460.4	297433	12115.6	141423	4541	222445	36117.5	10714.8
31	2019	19589.4	269057	17228	184625	4472	206056	43474.2	14671.1
31	2020	11408.9	250112	21852.6	268214	4618	195619	49607.5	13939.1
31	2021	46325.6	425657	26493.3	294149	4421	316927	63373.6	21593.4
31	2022	26806.8	400856	34735.9	278160	4861	313893	54767.3	23774.2
32	2012	1492.4	20865	524.986	5481.21	531	15122.9	3941.54	517.81
32	2013	2069.42	22277.6	522.47	6895.2	612	15196.8	5147.09	1151.6
32	2014	4286.46	36955	508.465	9653.07	693	24569.5	9665.95	1785.39
32	2015	6491.2	46469.4	1123.94	12341.8	774	29156.3	13489.6	2419.18
32	2016	8980.39	59926	1142.92	14409.1	855	38120.8	17080	2783.29
32	2017	9119.3	73814.7	1115.97	16517	936	49005.3	17099.3	2517.52
32	2018	4074.11	76627.2	1057.79	25090.9	1133	55484.5	19861.6	4124.23
32	2019	8139.41	103811	1235.16	31846.9	1099	72766.4	21870.2	3666.37
32	2020	30526.5	158591	4014.74	63973.4	1161	92869.8	25090.5	5054.31
32	2021	2034.73	124910	7413.27	62147.6	1083	103878	29978.7	3948.14
32	2022	3062.14	123040	6123.77	74183.5	1181	104390	24644.2	4240.58
33	2012	4557.39	46147.6	4302.54	15679.8	1966	34811.5	4834.59	3158.44
33	2013	4799.04	53872.3	11690.9	15111.4	2170	38205.7	5657.7	2792.7
33	2014	4900.66	63140.3	10461.5	15545.2	2299	43199	6567.42	2426.96
33	2015	6346.4	61344.7	10304.5	27307.9	2232	42393.1	7295.47	2061.22
33	2016	9530.57	71608.3	10062.2	28606.9	2342	47589.9	6975.54	2295.36
33	2017	7373.71	76726.7	9948.77	30936	2400	52947.5	8587.75	2652.36
33	2018	8523.54	90539.6	11006.7	30886.7	2272	64371	11371.1	3029.23
33	2019	5109.26	98682.7	11213.5	35150.9	2244	70171.5	11723.6	3268.13
33	2020	8722.55	107356	11201.5	41043.1	2243	79904.1	12093.7	3727.71
33	2021	-32831.5	105259	12206.2	41721.7	2272	81310.1	11946.9	4472.94
33	2022	24216.8	137411	17424.2	86422.2	2261	94554.1	11815.4	6229.84
34	2012	3441.46	38645	623.096	12557.3	468	29074.9	1333.67	1038.63
34	2013	3947.28	40057.1	4657.45	17940.2	502	29015.4	1954.85	1303.63
34	2014	5790.06	49537.6	4503.63	16189	483	34340.9	1941.18	1568.63
34	2015	7399.55	51627	4733.98	26117.4	524	35169.9	2638.07	1729.75
34	2016	5941.87	52580.9	5850.87	30015.5	512	39087.6	2827.79	1711.63
34	2017	5747.6	61834.9	9677.53	37097.9	1014	46399.6	7544.83	2786.11
34	2018	7177.87	93644.8	11105.3	40286.7	966	71503	11320.2	3744.14
34	2019	10633.1	109802	12319.7	58393.8	1024	78835.7	13702.1	4431.55
34	2020	37868.3	200994	12869.1	81708.9	1451	130933	22735.8	6835.79
34	2021	11072.2	151946	12417.7	96994.2	1324	116148	17906.6	5830.68
34	2022	5177.99	158942	11990.1	112148	1319	136941	26642.1	6283.56
35	2012	2074.68	27951.1	1144.19	7617.44	75	21123.4	6626.12	700.88
35	2013	2278.54	29510.9	1127.83	7421.92	75	21305.1	8923.7	881.81
35	2014	4201.29	41696.2	1098.14	6693.38	510	29752.5	9722.66	1062.74
35	2015	6323.63	49413	1070.1	6313.6	945	34410.1	11274.1	1897.08
35	2016	8109.73	77577.4	1033.65	7751.6	1380	55273.4	15595.9	2631.35
35	2017	14183	116244	1007.42	8678.47	1776	81824	19822.5	3576.85
35	2018	18438.5	204807	1168.7	9563.83	2323	151588	24992.3	5218.13
35	2019	23699.1	269482	4622.96	19062.9	9152	194633	40665.2	7819.64
35	2020	6648.75	194381	9581.91	22304	7157	139014	38347.3	7268.44
35	2021	17265.3	228897	9496.92	22229.2	10667	168053	47744.6	6300.06
35	2022	5458.11	274099	8700.62	44119.9	11662	214825	47937.7	5663.87
36	2012	6530.55	44466.1	1846.76	17694.1	2466	31683.2	5778.71	220.39
36	2013	7543.65	55828	1817.76	32673.8	2453	40126.4	6839.3	388.159
36	2014	7702.84	64485.1	3330.38	33175.3	2440	46365.9	8573.83	665.076
36	2015	10135.6	71470.6	9370.67	46678.3	2730	49599.4	11071.3	666.739
36	2016	10362.3	66380.6	20814.6	57020.1	2725	49285.6	12074.7	1130.56
36	2017	13150.6	113801	23846.9	94393	4449	81803.2	25716	3023.8
36	2018	20644.2	157747	24621.6	120557	7356	113661	28894.7	4054.38
36	2019	27245.7	178037	23438.5	135908	8564	126063	31117.4	5038.48
36	2020	-52813.4	158245	26274.8	148024	8847	126438	31585.1	4598.96
36	2021	16706.9	205168	26593.7	145752	9855	150273	43842	5881.33
36	2022	26158.3	235358	25924.5	156629	10862	174684	43340.4	6486.62
37	2012	8039.81	148879	2593.22	27659.1	1968	125245	7775.88	3457.91
37	2013	10123.4	142859	2555.53	33892.1	2034	116652	6340.8	3614.17
37	2014	11884.7	153238	6765.4	34265.7	2100	123023	8540.93	3543.71
37	2015	13757.8	162088	7926.47	38951.5	2113	130792	8654.91	3978.87
37	2016	16476.7	183481	7945.81	39921.2	2185	145880	9309.85	4409.41
37	2017	21006.4	231214	7768.2	70891.1	2414	185639	12816.3	6385.09
37	2018	20060.9	256631	7564.16	82752.4	2572	210028	17161.2	7221.36
37	2019	14440	270991	9530.19	98745.2	2665	232256	20207.7	8154.89
37	2020	16103.6	227317	10051.3	113471	3219	192978	25926	7206.65
37	2021	31310.5	344550	9872.24	104753	3752	278862	26454.4	9579.45
37	2022	40849.5	394988	9771.8	114667	3806	320695	36865.3	10736.4
38	2012	25129.9	477016	27104.7	118859	13929	405484	32421.9	11956.3
38	2013	50763.9	427336	35526.2	145299	15212	343656	33746.5	15473
38	2014	47351.4	462064	40712.2	270464	17809	370126	33430.1	17069.1
38	2015	32404.5	501604	39952.3	318114	18966	410043	39061	17257.1
38	2016	60497.6	547167	40605.7	316036	17908	452301	49449	17984.3
38	2017	48774.3	595221	38576.1	317863	18040	490981	46612.1	17516.1
38	2018	43752.6	599786	56493.9	374365	18507	483002	41547.6	14173.7
38	2019	29780.9	622179	73807.7	449865	16150	524615	47587.5	13820.4
38	2020	36605.4	613456	67412.8	402313	16588	546163	65800.6	13861.7
38	2021	137078	777408	65658.6	402758	16620	573681	65266	15509.5
38	2022	156272	698906	65158.5	381148	13314	511082	45630	11291.4
39	2012	1080.99	167127	7215.94	55101.9	4554	146422	16294.9	1548.76
39	2013	1504.93	184419	6922.22	83625.5	3977	158786	15529.2	1765.96
39	2014	6568.32	223314	6794.32	97469.9	4751	189938	32352.5	1522.34
39	2015	13067.8	236984	7362.49	92277.5	4618	193835	41949.3	1456.11
39	2016	21700.7	358883	7227.92	92390.6	4624	297303	72701.6	2098.09
39	2017	30975.1	411098	8653.2	102506	4727	338650	130165	2293.92
39	2018	7100.02	477966	8442.34	95425.3	4335	404445	204541	2265.67
39	2019	-95445.2	303544	8231.85	85824.7	4077	247470	169326	2552.88
39	2020	-104434	169269	8152.99	81505.2	3013	157806	51065.6	2753.16
39	2021	8033.45	245210	2785.33	43019.8	3533	210876	34371.4	2680.47
39	2022	8327.1	273176	1143	31356	3396	228674	32507	1936
40	2012	2623.63	20344.1	1561.33	25227.9	706	14162.5	5457.68	933.606
40	2013	2188.46	22164.3	5252.63	33545	638	16174.7	6088.21	839.664
40	2014	3117.35	44788.9	5307.71	36935.4	702	27092.7	6719.84	1203.55
40	2015	2980.9	74344.7	5935.54	34765.6	1429	39120.4	8949.17	1201.36
40	2016	7123.67	76204	6463.35	42355.5	1440	39617.1	10218.8	1130.16
40	2017	-3525.82	68880.1	5837.56	40942.4	1115	39081.9	10708.3	1518.79
40	2018	-21491.8	58696.7	5623.95	39690.5	1113	34589.3	12929.9	1733.81
40	2019	4423.48	45018.2	4157.61	27866.1	739	27089.9	17897.9	1463.83
40	2020	1791.3	27572.1	4107.96	25478.7	677	20762.5	9422.55	1648.1
40	2021	-387.952	30625.6	3980.9	23503.4	722	24633.6	13687.9	1005.89
40	2022	-187.582	30466.4	3931.76	21350.7	675	25013.7	6633.81	1132.98
41	2012	13408.6	117832	6126.6	42794.8	1970	85710.6	31423.3	3080.47
41	2013	14893.7	142508	14075.7	82207.3	2327	102835	43748.2	2763.68
41	2014	17102.8	174376	15085.1	138042	2612	124608	45034.2	3016.1
41	2015	25254.4	186046	25100.7	298506	2624	116233	67343.8	3300.43
41	2016	29971.7	230166	25984	340338	2655	146615	105386	2880.1
41	2017	37731.2	231717	17507.2	153197	2413	145855	62811.8	2437.98
41	2018	22661	176663	17124.7	162746	2249	126665	61047.3	2548.28
41	2019	16648.8	157399	15505.2	152339	2230	115450	65684.9	3408.37
41	2020	20876.2	148996	15691.7	140491	2044	106094	78465.4	2918.89
41	2021	18787.5	172357	15025.8	130684	1929	127412	93491.9	3914.12
41	2022	19661.8	178403	14762.2	123236	1853	131951	86718.4	5363.89
42	2012	5610.85	120003	4086.25	48588.9	2286	67902.7	9862.06	3895
42	2013	9849.09	142267	3772.05	50374.2	2356	79398.4	14920.1	4505.49
42	2014	14870.4	156605	3659.83	50765.9	2551	85150.3	24379.5	5489.15
42	2015	15633.6	151745	6571.16	59199.5	2578	79220.8	39506	4816.74
42	2016	9934.21	144659	10672.9	66145.3	2988	73183.7	40605.1	4653.77
42	2017	8084.01	193392	11217	71999	3797	107945	42371.7	5977.75
42	2018	9268.52	230809	14252.5	93927.7	3876	132128	41836.7	7551.14
42	2019	9480.58	260361	14365.1	111459	3708	153299	45798	8671.88
42	2020	4694.67	222011	13603.8	103102	3150	133348	35366.4	7672.31
42	2021	-15791.5	246266	14299	91498.6	3066	153300	33598.5	8663.2
42	2022	-44816.6	203280	13733.2	88692.8	2986	136031	17245.8	7427.56
43	2012	23964.6	273092	6254.6	114145	6609	216293	27319.8	7928.76
43	2013	29082.3	320515	6190.48	130708	6951	254039	33350.9	8483.83
43	2014	31508.9	339158	5932.93	123610	7216	269284	37249	9056.97
43	2015	29395.3	347697	9446.25	138445	7815	276011	34328.4	9142.54
43	2016	38357.3	373861	9405.54	146257	8424	291972	39729.1	10873.2
43	2017	35598.8	400362	9842.96	137824	8145	323201	45178.1	11061.1
43	2018	39056.4	416869	10445.7	132725	7572	332074	39777.2	10617.6
43	2019	39080	391053	10370.2	135997	7596	306477	39256.2	10487.4
43	2020	46592.6	387326	18903	136591	7615	314717	30730.3	7717.91
43	2021	17572.1	389698	18255.9	133183	7896	328029	44199.1	8825.56
43	2022	14971.8	420743	19177.4	178118	7972	361280	51252.3	7991.17
44	2012	26028.4	177697	6302.92	38500.7	4456	91602.9	6460.02	1800
44	2013	31494.5	186390	7597.84	44736.1	4659	90631	6890.15	1915.86
44	2014	37655.3	196977	7238.54	43244.6	4315	95886.1	7608	2363.94
44	2015	40122.5	209261	6974.17	49534.2	4847	102431	19411	3075.15
44	2016	43902.1	231158	7034.62	53002.6	5377	115035	31294.6	3179.44
44	2017	49346.7	261621	10359.7	81534.2	5854	131912	32554	4198.72
44	2018	54337.4	291849	10972.8	102040	5671	146454	37233.7	5220.93
44	2019	50686.9	278884	10748.8	97750	4506	133863	21448.4	7665.42
44	2020	51646.3	287405	10720.8	100401	4315	132482	22269.2	7017.6
44	2021	54586.7	317928	10355.7	109662	4615	152159	19659.9	7599.83
44	2022	53382.4	307959	9854.6	121552	4177	144440	25621.8	10981.4
45	2012	38208.7	272495	7851.17	33482.5	4103	157458	15948.4	8300
45	2013	33215.5	252421	10713.2	40792.9	3324	141406	13206.4	8056.63
45	2014	39817.4	276140	10414.9	39750.3	3455	152259	15659.1	8377.51
45	2015	42308.9	291563	11527.7	39312.8	3235	148808	26805.1	8406.37
45	2016	33881.3	315222	11817.1	38678.4	3086	162455	29269	8191.6
45	2017	45307.2	466185	30653	38108.8	3161	263559	48080.9	10682.4
45	2018	54485.9	481281	30387.7	37947.5	3584	262292	47691.2	12550.4
45	2019	55907.1	486020	29220.3	35205.8	3529	272863	50992.9	9999.8
45	2020	59296.7	491064	26940.1	86849.3	3452	279016	52497.5	10149.8
45	2021	71857.5	576001	25107.2	98233.1	3741	316827	47529.3	12489.7
45	2022	57348.7	531381	30571	94348	3890	287172	58915.6	11253.8
46	2012	203.368	80803.7	8198.34	54462.5	2072	69831.9	22304.1	2445.34
46	2013	239.456	58778.4	7970.86	48873.2	2067	47553.2	26144.7	1737.09
46	2014	-179.418	57804.9	7743.38	46034.7	1986	45269.2	32806.2	1903.5
46	2015	1711.84	59235.7	10370.5	42316.8	1692	49763.1	22860.3	1880.28
46	2016	3276.79	90612.3	16904.9	73055.4	3809	74133.9	35456.1	2271.39
46	2017	8336.64	119323	18942.9	73143.1	4160	94088.6	52475.2	3903.39
46	2018	11173.2	132785	17931.4	133563	4016	99984.2	67750.8	4482.39
46	2019	4563.39	115009	17275.3	125737	3028	84853.3	80725.6	4459.01
46	2020	-32.8681	78624.5	16490.6	116731	2479	57485.5	94180.8	2673.4
46	2021	-524.425	68974.6	15712.1	108772	2447	49348.6	40107.6	3296.78
46	2022	-20006.3	59232.5	14576.3	101256	2023	49547.8	39845.3	3088.11
47	2012	11509.3	62871.6	3870.51	19035	735	41544.1	12568.9	1393.65
47	2013	8121.33	58587.2	3932.01	20109.4	712	39695.7	11403.6	1623.47
47	2014	11742.5	54511.5	4715.91	26078.2	707	38979.2	10247.8	1827.89
47	2015	12476.1	52664.9	4751.97	30667.7	721	38664.3	13460.3	2258.84
47	2016	10044.5	56969.2	4433.36	30257.5	721	39834.2	13399.6	2142.73
47	2017	9481.86	63475.5	4657.89	29235	677	44177.5	17145.4	2275.71
47	2018	9325.97	63846.5	4297.3	27861.1	675	45179.3	14000.8	2501.83
47	2019	8055.97	54332	3558.17	26989.3	605	37285.6	10132.8	2628.9
47	2020	6486.24	46167.7	3471.03	26242	560	31740.9	9200.44	3788.24
47	2021	6510.55	60103.7	3444.61	35148.9	538	45451.5	11953.6	3506.86
47	2022	8025.92	57937.4	2612.71	33238.8	529	41830.1	12595.7	2702.19
48	2012	1599.83	447002	32092.8	331170	18989	375594	34493.9	13420
48	2013	9269.03	444272	30031.6	306314	18256	344943	39584.9	12440
48	2014	7513.48	452340	33212.7	296282	17880	361631	37684.6	12385.7
48	2015	31260.3	418378	30462	290165	15343	325162	43487.7	10849.6
48	2016	38075.8	437498	34586.7	263243	16229	334992	39558.4	11156.2
48	2017	41403.6	482168	42106.5	284589	15942	377064	47815	11957.8
48	2018	40602.6	515454	51662.3	305194	15840	412342	63382.5	12202.4
48	2019	36696.9	498693	68733.8	296390	13993	400735	56696.8	12375.1
48	2020	19217.7	443208	58118.7	272774	13336	359927	55200.8	11523.4
48	2021	26771.7	515719	71575.5	260075	13144	429981	53043.4	26351.8
48	2022	19548.9	524832	81158.5	282960	11248	458867	50768.4	25873.4
49	2012	9164.74	573243	20739	269978	18424	511511	54009.8	7270.7
49	2013	18855.8	624013	37519.4	296222	18570	535991	71984.1	8104.67
49	2014	16712.1	613275	43011.9	312769	18348	531327	67164.5	9431.38
49	2015	33937.6	680366	42197.1	315547	17062	587142	73120.4	10423.6
49	2016	51253.4	883691	59183.2	328382	17416	780317	86248.7	13997.2
49	2017	70261.6	1.25965e+06	59972.7	438148	24726	1.1187e+06	78555.8	20546.8
49	2018	75348.9	1.43074e+06	63057.5	509831	22829	1.28025e+06	82908.6	19252.2
49	2019	41069.5	1.58869e+06	79904.4	526804	19089	1.46382e+06	75631.4	16254.8
49	2020	-47006.2	1.42317e+06	88634.2	493099	15906	1.40162e+06	72586.8	15312.2
49	2021	61346.6	1.67084e+06	93900.7	499510	16566	1.5098e+06	92191.7	15356.1
49	2022	-36522.5	1.44596e+06	95012.1	498741	13688	1.37068e+06	92768.4	13927.6
50	2012	31897.7	254791	7174.6	136883	7903	195602	15598.5	8067.67
50	2013	47415.5	293079	7738	140540	7806	211450	18237.2	8733.8
50	2014	51840	318422	7281.15	143725	7645	231549	18836.5	9217.44
50	2015	56346.3	302766	14318.1	152922	7404	210511	18252.8	8737.89
50	2016	63338.8	319062	13351.4	157618	7499	216890	19631.6	8755.99
50	2017	66287.2	349579	12456.7	181106	8235	244997	21122.8	11211
50	2018	79916.2	753389	12224.6	197930	9455	612800	23850.5	16518.2
50	2019	84409.6	669446	11721.4	198843	9633	532202	26696.9	16854.1
50	2020	67336.8	523278	11345	203924	9076	416874	22021.5	13886.9
50	2021	75728.2	949116	10947.2	197619	9179	820659	30549.6	17403.1
50	2022	74413.1	957030	10758.6	189969	9175	831601	25902.9	18883.2
51	2012	1208.83	84698.1	3258.2	51954.5	2289	80446	13231.2	564.909
51	2013	1400.45	88008.8	3126.86	47629.4	2123	80388.1	11776.1	612.338
51	2014	1001.53	77683.3	3015.9	43132	1980	69307.1	11230.7	468.248
51	2015	1299.8	71994	2882.66	38538.8	1572	61185.7	8897.79	549.586
51	2016	5642.09	76214.5	2229.94	31224	1569	62870.4	6324.55	867.821
51	2017	2482.78	82118	8077.27	28531.7	1549	69613.4	6789.13	1432.19
51	2018	3060.33	100481	7764.37	26752	1498	83481	9520.45	1922.17
51	2019	2595.36	102358	19542.1	23869.3	1490	85852.4	9434.03	1962.29
51	2020	2962.77	104975	19216	21419	1440	87863.5	18835.3	1987.4
51	2021	7319.47	130196	8936.38	67548.2	1429	109570	19606.1	2546.44
51	2022	2607.27	114858	8895.8	70777.6	1274	100806	13843.6	2140.41
52	2012	791.561	215377	2840.22	47804.4	3000	197765	9726.42	176.745
52	2013	1565.09	222181	3490.64	46221.4	3196	205159	9948.27	230.444
52	2014	2279.53	225031	23994.1	57058.9	3621	206337	15676.1	7106.32
52	2015	1253.06	227483	23329.1	61272.1	3970	211290	15418.6	13982.2
52	2016	1028	236111	22664.9	82881.9	4073	218407	20243.9	15147.1
52	2017	686.023	285016	21962.2	99621.9	4650	262879	21810.4	18268
52	2018	2097.14	326400	21215.8	96402.6	4619	298044	30072.3	17668.7
52	2019	1137.43	308277	20486.1	96435	4420	267721	22038.4	14301.7
52	2020	1834.85	334050	29465.8	99074.9	3958	291725	31650.3	14777.6
52	2021	-5708.77	362127	20560.3	152761	3683	322775	38365.8	16911.9
52	2022	-8642.01	348873	19860.1	156641	3597	315011	43377.4	16397.7
53	2012	71585	590105	31901.3	418629	16725	431615	22813.4	25516.6
53	2013	103981	647825	35284.7	445420	16754	448192	28043.5	25630
53	2014	97937.7	616969	37376	493085	16822	423458	21197.1	28900.5
53	2015	73554.3	617332	36338.6	490758	22445	434103	26284.8	29492.9
53	2016	85307.3	598175	38425.3	524434	21019	400502	29313	28982.7
53	2017	88331.9	640922	49894.8	542130	25203	447705	33408.1	32840.4
53	2018	85819.4	687906	47868.9	574856	25851	486144	37460.7	28939.5
53	2019	98932.7	680138	51648	601209	26413	479061	51530.7	31657.5
53	2020	8909.01	475122	37354.3	566159	22583	373798	52242.5	23126.5
53	2021	32732.3	523826	36313.1	556160	22632	415298	64727.7	25291.3
53	2022	97376.2	693834	35289	580785	23028	515437	66042.8	27642.5
54	2012	201.451	108789	6617.2	45009	4882	95580.6	16450.4	2206.51
54	2013	1452.03	126272	6466.63	41058.8	4833	108359	15751.7	2471.29
54	2014	2722	117597	6306.62	38044.1	4257	99500.9	15023.3	2389.51
54	2015	3164.82	111475	6132.55	34358.9	4435	95324.9	17089.4	2507.43
54	2016	3021.55	102990	6271.66	31649.6	4430	88383.9	19489.2	2555.07
54	2017	2597.75	123272	6175.1	38452.9	2150	106587	22812.6	3057.14
54	2018	4035.53	119909	6027.7	40433.3	1961	99853.3	16058.1	508.658
54	2019	3806.33	124032	6261.2	39588.1	2571	104724	25598.6	1071.24
54	2020	2221.66	101347	5491.42	35811.4	2322	91803.5	24833.9	1505.53
54	2021	4884.74	120890	4964.02	33728.1	2131	103086	21487	1766.78
54	2022	5529.54	130272	4815.3	33003.4	2179	108984	25956.4	2014.88
55	2012	8015.14	315771	10882.5	192811	7936	278072	33042.1	4080.14
55	2013	8012.27	326003	10877.8	197535	8228	285643	40336.7	5579.17
55	2014	8278.98	339946	12860.9	216369	8596	295464	42335.3	7078.21
55	2015	11722.5	304671	17515.2	214347	8247	255687	43030.8	9943.49
55	2016	20745.5	408547	58207.8	245315	8760	336745	54118.2	14568.9
55	2017	29308.9	519520	69714.4	287192	8870	429768	61822.9	16243.1
55	2018	38886.9	605989	77614.5	298230	8912	500197	73685.5	18271.1
55	2019	28200.7	573204	80304.8	281692	9153	460588	78228.3	18491.8
55	2020	16970.5	486594	78781	271249	8948	413593	79510.5	15671.5
55	2021	4597.69	530345	74449	254551	8525	459812	93714.1	16302.5
55	2022	-140878	344087	72098.3	236347	7859	420025	96402	10118.7
56	2012	-141348	282892	15900	245689	6619	249761	18740.8	1928.84
56	2013	12652.6	234201	14120.8	213001	6129	189344	16298.7	1762.97
56	2014	9142.08	226520	19489.4	197249	5977	180871	25402.5	1644.83
56	2015	12670.5	204956	18228.2	191827	5570	159290	27643.6	1527.28
56	2016	17868.7	209217	16868.7	175906	5341	155877	28018.9	1412.4
56	2017	13596.7	215084	16071	168112	5219	166410	33726.4	1444.97
56	2018	15099.1	242030	15275.3	158481	5425	190050	42766.1	1807.22
56	2019	9792.93	234903	14482.8	153597	5343	183340	52422.3	1664.1
56	2020	3412.18	197235	13690.4	163746	4792	154862	43587.9	1374.8
56	2021	11325.3	199247	23234.9	136947	4549	154085	64053.9	1367.76
56	2022	11511.9	199319	20939.9	139411	5064	144422	110745	1252.32
57	2012	33232.2	205929	54991.9	195422	6247	204995	12528.2	6234.41
57	2013	17562.3	205830	55151.4	195716	6279	190472	13664.9	5714.32
57	2014	35696.3	198186	52373	212017	5215	188213	17324.3	4910.36
57	2015	4485.22	193049	50865.9	193243	5425	178587	17175.3	6492.08
57	2016	6461.19	196551	48502.3	182514	5102	178866	15316.8	5526.9
57	2017	8271.41	234287	45656.5	182944	5393	208465	20410	5752.04
57	2018	9640.52	278151	43287.6	200605	5187	239992	24152.4	8345.13
57	2019	15779.9	297892	38684.5	206441	5118	258691	31548.4	9970.88
57	2020	20563.8	339205	35393.1	226693	4762	276269	30108.4	11962.1
57	2021	46357	349845	35270.1	210790	4617	281934	25169.7	12953
57	2022	-18397.3	349415	41857.2	219101	4298	301624	37646.8	12576.9
58	2012	306.817	78037.1	16852	17156.4	3427	73996.6	1880.4	337.582
58	2013	8245.27	98209.1	16913.4	17188.1	3186	91675.6	9378.98	1354.58
58	2014	-3301.21	90708.7	16532.9	15351.9	3085	83238.6	12077.4	786.276
58	2015	221.141	76336.7	15892.1	15031.6	2623	70191.3	16247.8	732.131
58	2016	-791.293	59314.6	14867.6	13952	2334	56759.8	15002.2	680.877
58	2017	-11719.9	71245.4	14340.1	12912.2	2350	71263	10309.3	644.323
58	2018	1377.5	101686	13783.5	11484.7	1971	96496.2	9110.4	515
58	2019	-6690.12	103824	15935	10408.2	1749	99017.9	10736.6	808.47
58	2020	1944.06	91353.9	15128.3	10252.4	1667	86538.1	8983.67	1051.36
58	2021	-8454.91	93036.6	14743.7	28110.7	1681	89630.4	9619	1419.33
58	2022	-22270.4	91052.1	14346.9	26401.9	1094	87216.8	9346.46	1505.9
59	2012	4577.75	472384	5625.1	47391.3	2767	391398	28502.2	1926.64
59	2013	5229.43	418914	3332.33	36277.3	2302	338346	29485.6	2250.73
59	2014	6375.23	412726	3073.58	33251.9	2082	331517	27571.9	1804.29
59	2015	8093.38	426332	3680.48	32077.5	2018	338896	31554.1	2065.54
59	2016	2098.75	424998	3584.93	33793	2279	327719	36862.8	2230.16
59	2017	13030.2	442191	3564.08	31988.5	1949	331767	41474.7	2868.11
59	2018	3876.63	436227	3420.04	38685.7	1777	323481	35579.4	3200.84
59	2019	2035.98	409457	3125.78	37498.8	1618	302661	37905.9	3318.21
59	2020	-29145.7	325404	2900.81	41548.1	2057	254071	42465.2	4139.8
59	2021	-30321.5	294950	2613.94	39611.6	1936	233738	27968.8	4099.35
59	2022	-52206.2	219436	3092.96	34926.8	1316	176170	17244.3	3018.43
60	2012	17605.4	681747	6705.32	67466.7	2017	630631	23600.8	8142.78
60	2013	20777.5	695113	3066.48	69265.7	2018	639124	32004.2	7010.01
60	2014	16906.1	701807	3671.01	75787.5	1904	644355	38861.9	7202.34
60	2015	18848.9	770625	4467.64	96103.8	2166	707470	70750.3	7962.68
60	2016	22892.6	867512	9586.84	111450	3315	772570	87026.9	10507.3
60	2017	22330.8	1.1126e+06	30949.2	257436	9673	992113	185021	14841
60	2018	13062.1	1.6331e+06	37848.7	292847	11246	1.45698e+06	186498	24760.6
60	2019	-7108.31	1.46969e+06	40546.5	300839	9818	1.3362e+06	160819	26380.8
60	2020	-97457.7	1.0824e+06	30461.3	303743	8615	1.00586e+06	134366	16761.9
60	2021	-6895.45	1.05504e+06	28007.9	292097	8957	970290	129248	17298.6
60	2022	-25432.7	1.1244e+06	23802.1	295093	8471	1.03078e+06	171074	18484.9

## Sheet: Data is missing
		Outputs			Inputs
name	Time	Net profit (CNY)	Operating income (CNY)	Intangible assets (CNY)	Fixed assets (CNY)	Total number of employees (Persons)	Operating costs (CNY)	Accounts receivable (CNY)	R&D expenditure (CNY)
1	2012	17502.8	90395.1	79.2789	1974.03		27751.3	4819.19
1	2013	29079.3	133655	56.3828	1901.89		36692.6	6835
1	2014	46248.2	177398	94.839	21723.7		46917.9	4265.76
1	2015	50323	185187	139.98	20649.8	2567	47139.9	5480.65
1	2016	52233.9	181550	404.774	19919.4	2674	45286.5	5501.44
1	2017	48007.2	194591	1205.14	18775.6	2774	48954.1	5520.48
1	2018	57411.3	210045	910.703	38434.3	2590	54824	5866.84	5811.84
1	2019	62436.8	237842	3546.19	54593	2280	59453.1	6189.22	6493.22
1	2020	62985.8	256417	3349.7	57723.3	2249	60011.5	6579.18	5656.72
1	2021	68948.4	289760	2963.79	54842.5	2166	67833.5	6104.99	6460.74
1	2022	38454.7	240037	3010.91	51951.6	1987	59148.4	6425.89	7133.55
2	2012	3944.05	55343.9	629.524	687.499	2436	25434.3	3830.83
2	2013	5611.51	70617.7	604.915	762.012	2782	30601.7	5593.9
2	2014	7896.89	79258.2	549.152	526.989	2945	32533.4	4271.36
2	2015	7090.86	84027	508.427	500.277	3165	33378.5	4839.4
2	2016	7911.74	92036.5	549.139	16578.8	2993	37640.5	5180.24
2	2017	6886.98	103144	640.335	15662.4	3156	45943.7	6681.07	2333.64
2	2018	8338.67	121256	685.096	14824.4	3203	54258.5	6936.39	2634.79
2	2019	4211.73	132662	1325.91	14055.5	3690	62824.8	8617.52	3560.1
2	2020	-4681.59	125684	1421.24	13131	3155	55184.3	6044.04	3185.86
2	2021	-302.948	118552	1364.64	12255.3	3023	51331.3	4912.82	3468.48
2	2022	-23760.8	93832	1437.05	11518.9	2480	49585.7	2814.52	3654.88
3	2012	12963.6	77802	1102.7	5678.82		33332.8	6409.45
3	2013	11272.8	92902.9	8865.38	8116.28		38338.7	5065.71
3	2014	8437.03	91107.6	8706.09	8126.73	1497	37503.5	4981.52	1934.5
3	2015	7526.41	89770.1	9967.74	11370.4	1460	34352.3	7328.86	1999.03
3	2016	7735.02	94893.1	9669.83	11250.2	1473	36302.8	6741.45	2049.17
3	2017	7699.09	107347	9863.27	12724	1733	42852	8508.44	3042.62
3	2018	2825.14	113213	10378.1	16531.6	1839	45413.1	8683.85	4090.55
3	2019	-489.892	111439	9513.41	15887	1416	46844.8	7542.89	4090.52
3	2020	-8016.84	82254.2	8755.3	19007.4	1222	35241.6	4382.19	2566.15
3	2021	8129.28	102471	8384.05	17626.2	1351	43413.4	3958.64	2446.67
3	2022	1657.25	95245.9	7772.71	17686.9	1453	42206	4224.34	2427.09
4	2012	3484.2	31593.6	1186.44	3006.95	815	21900.2	3799.79
4	2013	4598.77	39766.1	1209.02	3202.13	857	28060.9	4899.68
4	2014	3506.34	43197.8	1192.3	3243.14	1477	29822.1	5589.41	667.47
4	2015	5424.3	45497.2	1158.77	3241.87	1779	30441	3557.93	468.75
4	2016	4748.69	43074.8	1234.43	3026.71	1763	28242.4	2557.72	508.59
4	2017	5004.72	51595.7	1191.66	3752.78	2402	35394.9	2703.48	631.95
4	2018	4119.19	55129	1140.35	3696.4	2614	40081.3	3680.27	925.406
4	2019	4078.65	52939.4	1082.76	3305.31	2669	38023.8	3704.32	770.971
4	2020	4597.47	64273.7	1084.31	3311.58	3190	47889.8	6740.85	2139.37
4	2021	7861.4	92325.7	1085.35	3892.8	3952	69398.5	8534.37	2540.47
4	2022	14062.3	143583	1047.05	4050.37	3603	102900	10616.8	3615.37
5	2012	24791	100949	3539.94	19131.3		33256.8	10808.2
5	2013	25196.2	114079	6913.07	22116.7	2808	36040.9	9420.19	5286.85
5	2014	22880.5	117211	8149.26	20285.9	3435	35623	13810.2	5347.55
5	2015	24386.8	122489	7832.54	48265.4	3417	38447.9	11392.1	5596.91
5	2016	23604.4	120617	7375.82	54414	3422	35423	9304.67	5618.67
5	2017	27307.3	142067	6989.96	54825.6	3731	47247.7	10367	6969.63
5	2018	28100.7	164926	6499.58	52492.2	3820	60582.3	13604.6	7461.99
5	2019	32767.5	243806	6068.26	51569.2	3898	114664	19293.7	8046.52
5	2020	23985.2	359445	7140.81	51099.3	4790	203896	31936.8	7092.9
5	2021	7373.03	307783	6671.29	48218.9	3493	162780	29607.9	7079.25
5	2022	-38704	226318	6734.83	45899.7	3302	119674	22725.1	7029.45
6	2012	10032.7	256529	6867.64	9048.95	6767	129807	17614.7
6	2013	21084.1	383117	20444.2	9191.35	7425	184578	23040.6	3143.47
6	2014	43071.6	499905	21910.3	46412	8335	232422	27751.9	5136.77
6	2015	53301	590334	21569.7	47970.4	9943	270145	37313.4	6395.12
6	2016	42132	632037	21228.9	44604.9	11285	284744	37578.2	8180.46
6	2017	45283.3	714165	19274	39958.2	11434	336042	48712.3	8708.05
6	2018	56027.8	771188	18648.9	37193.9	12250	359158	58962.5	11274.8
6	2019	54309.8	792762	18351.9	61314.4	11751	371092	62701.6	10789.8
6	2020	70671.2	938687	18017.3	138718	12081	445935	77816	11630.5
6	2021	67666	1.09208e+06	17560	136016	12323	514044	63196.8	15205.2
6	2022	18429.6	860164	16868.5	132125	10157	445368	52961.7	11815.8
7	2012	8211.1	45587.6	3801.79	574.167		18125.3	3573.75
7	2013	9587.56	56727.6	3677.89	238.823	1151	22042.4	2642.58	770.87
7	2014	10750.5	64968.3	3546.44	255.849		24643.7	3353.37	1287.85
7	2015	12319	75361.4	3441.9	240.697		28135.8	4138.06	1688.01
7	2016	13259.6	84200.7	3315.6	365.873	1639	31756.8	4811.64	3146.07
7	2017	18022.4	105443	10844.3	547.148	1813	36478.5	5371.17	4087.88
7	2018	29225.9	147575	11157.9	905.771	2294	54194.9	10437.7	4967.31
7	2019	40660.4	182552	11357.3	21901.9	2684	58824.5	14083.6	5910.59
7	2020	49880.2	230333	11486.5	23921.6	2838	60154.6	30106.1	6480.49
7	2021	62454.1	271999	11954.9	24433.8	3167	63416.1	27971.7	8338.81
7	2022	72759.9	288484	12901.3	46150.7	3302	65201.7	25254.5	10018.3
8	2012	6901.72	33327.1	255.653	4864.14		16537.4	786.865
8	2013	8737.19	38038	251.345	4603.56	1026	18412.7	2123.1
8	2014	9431.67	40691.7	280.085	4229.37	1030	19247.8	2902.9
8	2015	6876.37	36362.4	885.363	5550.05	1021	18344.2	3625.72	314.79
8	2016	7275.57	38541.1	955.545	5370.45	1072	18916.7	4024.95	1195.87
8	2017	9156.71	43014.5	965.392	14358.2	1081	20099.4	5435.49	1412.94
8	2018	3937.64	45376.9	4916.67	17623.6	1157	22024.5	3079.72	1681.39
8	2019	4636.51	43827.9	4904.67	17034.4	1100	20029.3	2728.5	1399.45
8	2020	3240.76	31313	5308.71	16606	917	14375.2	1883.12	1338.19
8	2021	1381.84	29932	5302.48	15969.8	812	13527.9	1799.53	1423.34
8	2022	-8849.4	24536.5	5104.47	24494	774	11681.3	1309.47	1332.6
9	2012	10056.4	134490	7350.47	29748.8		38913.6	18134.2	4338.86
9	2013	10877.6	148118	7174.5	37375.1	8905	44151.2	16581.5	4590.44
9	2014	13279.8	165388	7060.33	43418.8	9321	47072.2	18367.2	4713.93
9	2015	16550.3	188755	6809.39	43996.5	10316	59124.5	18439.3	5276
9	2016	19809.6	204877	6909.53	52637.4	8707	64764.9	16765.2	5751.44
9	2017	23995.7	213634	6763.32	50236.4	7627	68462.9	17251.7	6228.21
9	2018	19603.9	235478	10107.1	47913.5	7321	76042	19165.8	1683.24
9	2019	20992.3	258532	9563.12	46796.5	7644	88402.9	20938.8	2017.28
9	2020	23260.2	237286	9128.53	50321.4	6326	84192.7	21174.7	2408.82
9	2021	31572.4	273317	8723.97	47628.8	6278	91889.3	20283.2	3643.67
9	2022	15933.5	245518	8441.26	45628.9	6766	84067.2	16346.1	5637.28
10	2012	12230.3	59909.9	1327.81	13077.6		20221.8	6382.07	2167.03
10	2013	13665.3	71040.7	1317.4	23445.6	2210	21596.6	7095.39	2618.37
10	2014	13801.5	74395.1	1892.1	22751.4	2232	24170.8	8895.19
10	2015	15984.4	83529	9665.13	21678.3	2363	27054.1	11339.4	3347.49
10	2016	22230.2	113206	21899	20686.6	2617	35141.9	21355.4	4172.23
10	2017	35451.2	205305	70223	21221.4	3046	63981.6	33772.3	8236.86
10	2018	43934.8	243610	70484.6	20064.2	3558	77446.6	37063.8	9714.1
10	2019	40842.3	261259	70234.6	18924.9	3960	89162.6	38616.4	10234.4
10	2020	44026.6	196214	60237.2	17005.3	2654	66252.2	29793.4	5887.45
10	2021	33266.3	236275	62861	18287.8	3132	77913.8	30351.8	5672.37
10	2022	5562.14	239474	62706.5	18348	3109	86656.2	28977	5212.56
11	2012	9478.95	59793.1	1079.42	3214.71		19636.2	3664.96	1245.07
11	2013	13557.7	74625.3	1195.33	3200.39	2896	23282.9	3661.04	1602.82
11	2014	13827.8	84717.8	1186.08	3207.02	3041	24529	5442.24	2401.81
11	2015	11210.4	82435.2	2816.46	10476.8	2593	24457.9	6126.53	2838.84
11	2016	10034.1	74431.7	2813.41	10095.7	2222	22154	5778.05	4155.46
11	2017	22222.8	256414	152569	10213	2469	77732	52718.6	9376.99
11	2018	31086	308561	152300	9825.97	2466	95513.3	54708.6	10391
11	2019	13456.3	291302	154917	8891.1	2591	94067.8	52240.4	9496.74
11	2020	-63925.1	333991	128050	8485.75	2365	107958	44968	6676.18
11	2021	22401.4	432442	127888	8741.99	2588	131369	51428.2	7947.44
11	2022	7141.42	389950	128505	8451.03	2343	120097	33676.5	9222.53
12	2012	9550.17	64097.8	4957.79	30536.5	2950	33693.6	17395.1	555.672
12	2013	6546.94	58215.6	4840.56	28895.4	3111	29301.6	12839.4	2084.27
12	2014	8064.47	65847.1	6725.44	45437.4	3167	34658.1	13297.2	2672.84
12	2015	6056.86	67150.4	6531.38	56375.9	3651	34812.1	16739.3	1830.38
12	2016	6832.24	70239.1	10167.1	54295	3372	36852.8	15634.2	1977.37
12	2017	7727.53	78667.9	10148.2	50619.5	3363	41934.5	19859.7	1794.38
12	2018	11686.6	100459	9829.87	47969.9	3721	53062.9	22478.5	2441.97
12	2019	14291.5	112107	9672.68	49674.2	3887	58254.9	24390.8	3191.05
12	2020	14428.2	108847	9773.76	48596.6	3596	55044.4	23566.6	5509.4
12	2021	19005.2	130366	9425.1	47475.3	3486	62268.5	29716.9	7975.97
12	2022	12697	127928	9250.04	48127.7	3624	67837	38168	8596.09
13	2012	3985.8	34588	258.055	25197.3	1064	25697	6051.98	1157.56
13	2013	2901.18	37431.9	2082.2	23361.8	1141	28052.9	6170.29	1159.61
13	2014	3373.94	37425.2	5622.34	20515.4	1165	28005.4	4393	1233.48
13	2015	4702.71	33029.3	5748.81	18402.7	1156	24440	3826.9	1358.58
13	2016	4762.14	38987.4	5547.68	16964.9	1217	27007.8	3322.83	1441.37
13	2017	5710.85	43409.5	4890.39	26083.6	1212	29720.3	4928.9	1558.98
13	2018	1171.92	41551.3	4519.96	20995.6	1114	30586.9	3875.5	1404.54
13	2019	3805.48	60089.7	4251.73	21800.9	1261	43858.2	9985.73	1730.89
13	2020	6139.65	62563.1	4282.46	22946.7	1318	44608	8305.97	1927.58
13	2021	5541.5	61363.1	4095.66	24764.6	1487	46680.9	6775.51	1964.03
13	2022	7265.87	60845	2039.71	19223.6	1639	45257.1	8112.14	1752.6
14	2012	23129.1	111749	6104.45	5641.58	3598	43470.1	10631.4	4709.07
14	2013	23373.7	137883	13911	5875.27	3721	52781.4	11549.2	5778.96
14	2014	12122.5	123544	14265.4	35677.8	3110	48597.7	10832.1	6061.31
14	2015	7445.64	114425	13696.9	34736.8	2896	46922.3	9646.03	6397.7
14	2016	18384.4	136774	54364.9	48343.9	3824	61603.7	36917.7	6485.49
14	2017	19298	235327	41802.3	39873.3	3584	100374	37574.2	7993.16
14	2018	20433.9	266155	38219.3	39503.7	4365	111924	36200.6	8267.65
14	2019	4072.5	300726	40039.6	41935.8	4151	125581	38750.2	10343.1
14	2020	13579.6	287644	39248.8	40641.9	5013	131884	29369.6	9313.73
14	2021	22565.1	366521	37179.3	58782.1	4785	157550	25386.8	11254.9
14	2022	3465.53	387828	38919.8	67220.2	4924	164777	19109.7	11618.2
15	2012	66842.3	260056	16826.4	55637.5	7181	109762	24426.7	2638.61
15	2013	53730.2	250154	14671.6	83717.4	6994	108038	18226.7	2839.6
15	2014	35052.1	206782	14388.2	80303.9	7574	90470.2	17609.7	2188.49
15	2015	40418.8	225660	14526.2	66599.3	7222	94857.2	16210.9	2271.4
15	2016	42160	227133	12604.5	50384.6	7506	97988.1	15184.5	2643.79
15	2017	49237.4	256513	11922.8	43378.6	7635	109244	14975.6	2357.63
15	2018	52671.3	273322	12906	54390.8	7930	118600	17849.3	3487.95
15	2019	35495.2	285704	14622.5	51347.2	7503	123591	17145.4	4371.48
15	2020	35504.8	267221	13929.8	34570.9	6856	108561	16345.1	4177.83
15	2021	18280.9	305042	13483	44888.7	6634	121847	17273.3	4828.78
15	2022	-10529.5	262009	11612.2	40835.2	6301	106215	15124.7	4586.59
16	2012	76080.4	706347	16405.6	142550	2246	467855	65607.2	5433.25
16	2013	90182.1	729372	15817.5	172989	2094	471544	61595.7	6602.98
16	2014	108804	814713	15182.8	150516	2029	520914	107652	10331.5
16	2015	134256	945445	19587.8	143477	2353	589367	153059	13458
16	2016	140228	1.06672e+06	46804.9	118624	2730	657490	194427	27243.3
16	2017	113047	1.20263e+06	44709	111521	2957	775567	142215	35336.5
16	2018	168155	1.57191e+06	78668.3	198568	6526	946586	195268	36431
16	2019	153390	1.93368e+06	72335.6	223701	6540	1.11127e+06	197322	41365.4
16	2020	79439	1.52049e+06	46229.9	214151	3677	907134	139181	29171
16	2021	148458	1.54198e+06	43110.2	194752	3645	885347	145163	31709
16	2022	60971.5	1.33312e+06	38998.8	181050	3201	782527	126308	29536.7
17	2012	3822.69	81072.6	1178	42559.7	2322	61937	6668.93	2366.15
17	2013	9834.07	89641	4508.45	47199.2	2249	65079.9	9630.9	2542.18
17	2014	2352.15	87260.9	5063.55	45146.3	3293	61857.4	13158	2682.7
17	2015	-11072.5	70082.5	4991.05	77770.2	3781	55721.7	13008.8	2590.84
17	2016	208.15	72789.5	4897.65	80169.8	3934	58124.3	12499.3	2325.35
17	2017	1788.81	88328.6	1091.55	33257	1677	72501.5	10213.3	2897.84
17	2018	1778.17	87914	1044.21	30947.4	1701	70078.5	10614.1	1152.15
17	2019	-1665.75	100536	1083.36	28652.5	1552	80271.6	22169.7	2114.45
17	2020	1834.74	117129	1032.66	26962	1526	89465.3	18807.9	3901.51
17	2021	2048.3	115524	973.718	26563.5	1541	95497.9	17308.9	4319.45
17	2022	9322.94	136517	1030.64	26499.5	1475	107012	17537	5658.16
18	2012	83126.5	2.64864e+06	145549	267419	41167	2.44674e+06	124650	12575
18	2013	94588	2.6718e+06	215115	314685	37649	2.45312e+06	109626	16442
18	2014	113175	2.22412e+06	302322	318160	36815	2.02072e+06	164128	14299.5
18	2015	112743	2.24376e+06	345792	324034	37097	2.04924e+06	142210	17057.7
18	2016	120446	2.71553e+06	420080	383232	34291	2.52204e+06	131084	18967.6
18	2017	75743	2.544e+06	454933	409433	30282	2.34694e+06	360364	22605.4
18	2018	-7815.69	2.2677e+06	438616	422114	26642	2.06803e+06	375426	24953.5
18	2019	5464.81	2.11535e+06	436129	390942	23504	1.92892e+06	305008	30357.9
18	2020	-83031	1.49537e+06	257777	386712	20714	1.36366e+06	323011	31733.8
18	2021	-32512.4	1.5494e+06	247097	370406	17757	1.40703e+06	207662	38381.1
18	2022	22667.6	1.54358e+06	240733	398367	16292	1.36079e+06	363402	40889.4
19	2012	10203.5	173524	7781.73	37570.8	4461	139773	20361.8	2213.55
19	2013	8776.22	181343	7611.64	34626.6	4434	146013	22874.1	2236.85
19	2014	8949.21	200628	5013.89	39082.7	4318	159237	32226.7	2100.74
19	2015	6460.87	201360	4647.38	35320.8	3533	162852	28219.7	2137.5
19	2016	10582.2	225356	4481.09	33859	3258	180923	34136.8	2522.63
19	2017	12150.6	277317	4894.88	31208	3237	229735	34308	3131.58
19	2018	15315.4	318120	4416.03	34788.1	3118	269891	38764.5	3558.04
19	2019	16996.2	343847	4930.64	37573	3136	289196	39767.6	4287.15
19	2020	20526.8	260282	4286.08	35214.7	2697	218597	32075	4946.58
19	2021	14593.9	369487	4106.97	33347.9	2615	315747	48506.2	5414.34
19	2022	24364.9	432123	3787.46	32290.1	2490	368696	47096.5	5972.17
20	2012	16830.4	110553	848.817	24019.2	574	54236.9	4140.87	4382.55
20	2013	24143.7	144535	811.544	23885.1	633	72238	7312.78	5446.01
20	2014	28204	171524	989.777	23314.2	590	87751	13319.1	7010.15
20	2015	25286.3	380759	1189.24	23133.3	2144	290109	16864.3	7456.9
20	2016	11224.8	287783	1627.46	22714.6	2064	203590	18854.7	6428.5
20	2017	-11792.2	303353	1402.89	24835.4	1791	235349	38735.1	5327.4
20	2018	-22675.6	199168	1009.98	21392.1	1721	141510	52397.1	4877.8
20	2019	10559	151122	963.451	18406.6	615	94811.2	60368.9	4656.73
20	2020	-27700.8	91217.5	614.756	17964.3	469	60218.3	36114.5	4225.67
20	2021	5378.83	124269	765.678	18233.9	494	74078.3	48438.6	4376.34
20	2022	5373.81	113895	6501.32	23340.1	536	55018.5	37441.4	5886.72
21	2012	5657.18	156933	2563.29	17042.1	9978	83566	65727.9	1123.84
21	2013	3610.66	184439	2863.81	16030.4	9283	95728.4	69671.1	1162.74
21	2014	3862.76	175815	2887.46	14718.2	8579	85377.6	72571.3	2322.72
21	2015	2390.67	164213	3334.72	13279.3	7510	76531.2	70756.6	1646.7
21	2016	2105.32	148427	3239.89	12295	6803	66948.8	71293.3	1611.5
21	2017	-34699.4	150355	3479.99	11822.1	6255	63422.1	75721.3	2830.68
21	2018	1285.81	151172	3092.96	11225.5	5667	68571.2	77746	2810.05
21	2019	16472.9	207034	5148.12	11260.5	3492	107147	133077	5275.31
21	2020	2739.13	215094	13574.9	11472.4	1772	144672	118010	4225.57
21	2021	-69535.7	281119	13176.6	8902.79	1480	235699	108280	6869.17
21	2022	-26260.5	390058	16930.2	54243.4	1664	320710	121507	8008.54
22	2012	84958.2	950955	18892.4	208108	1985	527280	46484.1
22	2013	40547.6	788962	16988.5	194916	1371	436832	31980.5	8513.72
22	2014	14564.1	662077	16093.3	186453	1576	362986	23453.6	9727.93
22	2015	-43192.2	629478	15435.8	180802	9420	352413	24805.7	20213.8
22	2016	3615.86	651919	8528.12	145398	10640	366792	34948.6	23493
22	2017	-30480	647236	6790.62	142467	10772	340118	43891.3	16058.3
22	2018	4036.16	767737	6056.65	121159	7969	424857	121724	15555.2
22	2019	-82547.3	546329	3707.02	110573	5288	337608	93268.2	10891.3
22	2020	-85936.7	381904	3206.55	106642	4951	249959	87764.4	6855.56
22	2021	-46846.6	263868	1931.41	82592.7	2871	175326	67383.7	6925.91
22	2022	-82281.6	143936	1732.44	66734.9	1179	97736.6	39208.8	5179.25
23	2012	46895.6	225355	10092.9	121601	5771	85323.3	82780.5	5263.66
23	2013	15939.3	201788	9377.67	109812	5448	74294.3	52899.4	4011.15
23	2014	13417	227455	9977.34	88245.6	6810	95850.7	51112.9	5305.07
23	2015	10001.7	224151	32039.7	92436.6	6803	94218.9	53114.5	3956.9
23	2016	-38717.1	200822	31373.5	74241.5	6808	99044.9	41449	3356.23
23	2017	3042.7	260115	29713.8	60716.3	7513	103162	38346.1	3636.95
23	2018	5092.88	310955	28062.6	59890.4	8027	121100	38991.4	5336.94
23	2019	20425	327255	25447.4	55756.6	7683	125324	39259.4	6128.25
23	2020	39005.5	378767	22796.3	48826	7255	138700	54795.1	5958.31
23	2021	47942.1	445137	21416.9	44626.8	7825	160599	57444.2	7553.35
23	2022	47604.7	431276	22433.4	41783.6	7626	160709	60561.6	8329.91
24	2012	56581.9	347699	5284.56	29654.9	4373	189582	61219.6	10750.4
24	2013	37747.5	277349	5807.24	32456.6	3811	146955	44073.2	10883.9
24	2014	29439.2	239103	8194.24	40508.9	3185	132127	29474.8	8249.99
24	2015	28008.4	248647	4770.41	47064.8	2910	142109	26012.7	8121.29
24	2016	27760.9	263960	4185.14	41001.5	2495	147990	17183.2	7380.4
24	2017	34324.5	308489	33235.3	36206.2	2541	183049	28908	7204.69
24	2018	36454.4	351703	33710.8	31845.1	2581	201891	41848.8	5278.33
24	2019	35342.2	362320	36499.9	32315.4	2586	192413	41218.6	6115.21
24	2020	23525.6	333036	35945.5	32348.6	2561	190843	38551.4	6388.77
24	2021	27320.3	351422	35473	32266.1	2525	189179	36414.3	8083.16
24	2022	19291.8	322841	35627.3	39248.6	2604	176822	35678.1	7929.26
25	2012	17239.8	185573	16570.1	96691.6	7512	118985	18827.5	4654.73
25	2013	21159.5	177206	17238.8	97468.7	7220	108204	16697.6	3801.09
25	2014	23438	184863	16803.3	95962.5	7343	111538	18090.4	4498.61
25	2015	24844.3	187372	16317	92504.1	7445	111496	17567.1	5473.23
25	2016	31351.2	217391	17426.3	91355.5	7552	124354	31353.5	7306.51
25	2017	40884.1	262437	18997.4	108579	7964	150529	40198.2	11282
25	2018	32689.2	271157	18462.8	118749	7728	161148	50936.4	11299.2
25	2019	28329	273248	22251.2	126436	8741	168698	45822.8	13030.7
25	2020	39515.1	249612	31654.7	119994	7785	152670	28947.3	10329
25	2021	44537.8	335568	30854.4	122895	8580	207994	42720.5	13860.3
25	2022	48711.2	362807	37539.1	167934	8507	221278	38112.3	15138.1
26	2012	2210.64	160692	11414.4	56234.2	5169	111451	39478.9	4215.03
26	2013	4391.22	239436	11357.8	43722.3	5039	181915	43963.5	3778.54
26	2014	7355.68	284234	10397	41235	4538	222906	21186.3	3894.53
26	2015	8895.01	265109	10531.7	43440.3	3974	200522	17580.8	2021.96
26	2016	17636.6	304147	10205.5	42132.8	4285	234323	13784.5	4597.25
26	2017	60966.8	271410	10066.9	40567.7	3930	202800	15168.2	6192.12
26	2018	20799.1	248253	13400.5	41120.6	3781	178972	33362.1	907.474
26	2019	17217.3	253990	17943.2	58743.2	3758	176451	35573.5	1008.61
26	2020	17448.2	238397	14529.4	43938.5	3408	171270	36778.2	773.881
26	2021	7980.74	234285	13562.9	43094.8	4604	161800	54357.3	1297.74
26	2022	1624.22	234138	14513.4	43106.7	4355	154372	69955.8	2143.75
27	2012	10739.5	136805	3936.81	69150	7071	86688.4	9486.46	2199.24
27	2013	14662.7	136545	3826.63	64517.6	7155	77023.5	7849.8	2566.38
27	2014	237897	1.23384e+06	34904	245364	14162	741711	49320.8	2519.42
27	2015	295407	1.58301e+06	36664.1	242532	14990	945507	60921.1	2741.56
27	2016	312313	1.69996e+06	45042.8	290407	15388	1.03714e+06	64593.4	2664.94
27	2017	332933	1.82001e+06	49382.5	313873	15656	1.11104e+06	59486.8	3803.5
27	2018	345593	1.90897e+06	53105.4	403559	17994	1.12935e+06	68510.8	4901.83
27	2019	316757	2.19697e+06	94759.9	400018	19752	1.32999e+06	77336.7	6774.23
27	2020	171755	1.79585e+06	85729.5	366143	20593	1.12384e+06	97243.4	8336.37
27	2021	240068	2.0188e+06	101705	334874	22628	1.19832e+06	102268	12438.3
27	2022	206203	1.85617e+06	90756	313133	24371	1.06003e+06	113073	19403.5
28	2012	165787	1.07325e+06	25319.1	459648	24583	544822	27732.7	4531.13
28	2013	135896	1.51669e+06	30786.1	430490	24796	810265	44839.1	3832.68
28	2014	321482	1.59032e+06	35426.1	400611	20962	964711	31036	3560.38
28	2015	437601	1.45274e+06	30589.6	383288	18671	902888	24468.5	2419
28	2016	368734	1.4895e+06	31560.5	500066	18370	867951	26460.2	1318.4
28	2017	29391.8	983953	30953.5	566676	18882	470926	31034.4	1945.08
28	2018	367849	963548	40104.5	668501	21155	435114	34673.2	4641.5
28	2019	395162	1.24212e+06	39137.4	655219	22022	560239	39528.2	8491.27
28	2020	720658	1.14756e+06	35864.6	631121	20222	532577	39902.2	6717.86
28	2021	513576	1.36069e+06	43268	807047	19034	571616	31390.6	6993.13
28	2022	506552	1.48212e+06	33318.9	857526	18480	663641	26125.6	8192.53
29	2012	1036.63	41495.7	5243.62	12285	561	35601.2	9629.95	1336.52
29	2013	817.287	43782.3	5106.56	11843.5	639	36485.2	7130.47	1321.99
29	2014	195.868	33065.7	4969.5	10819.2	493	28647.3	6105.9	995.38
29	2015	-2068.31	20519.6	4322.06	9394.66	266	17983.4	4610.84	616.755
29	2016	1345.88	26909.5	4200.76	8793.87	274	21863.8	4545.84	851.094
29	2017	2295.36	34343.4	4079.46	8359.99	358	27887	6121.21	1091.93
29	2018	2916.18	38758.7	3958.16	7927.56	369	31057.7	7353.39	1278.17
29	2019	1583.82	33105.6	3836.85	7396.76	340	27271.4	5762.23	1095.47
29	2020	1775.66	34653.3	3715.55	6970.27	324	30150	5389.43	974.399
29	2021	2017.54	40248.6	3594.25	6636.64	349	34017.9	3623	1333.7
29	2022	1727.66	32675.6	3472.95	9267.41	339	26958.5	4362.26	1201.19
30	2012
30	2013	10790.2	159027	3349.99	23209.8		107650	9356.87
30	2014	11949.1	177558	3342.53	23868.2	3281	117786	9394.46	6369.16
30	2015	13478.2	185119	13645.4	22418.8	3458	123421	9885.69	6402.53
30	2016	19770.1	197702	13252.1	21485	3800	124674	9681.55	6796.12
30	2017	25734.9	246190	12874	25744.2	4301	156674	12014	8090.91
30	2018	28507.2	271889	12514.3	37964.7	3669	176422	17651	6896.09
30	2019	31553.6	300199	12716.2	39637.1	3484	187392	18449.3	7612.95
30	2020	27454	303478	12922.4	43173.4	3296	196431	28620.1	6394.07
30	2021	38587.5	379931	12542.5	42346.8	3247	235734	21669.9	6521.23
30	2022	27825.6	366375	11873.7	39470.6	3602	224588	34477.1	7164.72
31	2012	13463	170481	13894.7	115678		129091	24450.6
31	2013	11554.7	185206	13644.7	145648		144804	28723.2
31	2014	8064.03	194197	12795.5	141582	3255	154226	38283.4	3686.75
31	2015	4139.59	189692	12215.3	133753	3647	149824	34253.4	4924.92
31	2016	22755.8	224382	11733.5	125867	3758	167625	29949.6	5626.36
31	2017	36652.2	272853	12374.7	121700	4062	197308	34681.8	8738.3
31	2018	34460.4	297433	12115.6	141423	4541	222445	36117.5	10714.8
31	2019	19589.4	269057	17228	184625	4472	206056	43474.2	14671.1
31	2020	11408.9	250112	21852.6	268214	4618	195619	49607.5	13939.1
31	2021	46325.6	425657	26493.3	294149	4421	316927	63373.6	21593.4
31	2022	26806.8	400856	34735.9	278160	4861	313893	54767.3	23774.2
32	2012	1492.4	20865	524.986	5481.21		15122.9	3941.54
32	2013	2069.42	22277.6	522.47	6895.2		15196.8	5147.09
32	2014	4286.46	36955	508.465	9653.07		24569.5	9665.95	1785.39
32	2015	6491.2	46469.4	1123.94	12341.8		29156.3	13489.6	2419.18
32	2016	8980.39	59926	1142.92	14409.1	855	38120.8	17080	2783.29
32	2017	9119.3	73814.7	1115.97	16517	936	49005.3	17099.3	2517.52
32	2018	4074.11	76627.2	1057.79	25090.9	1133	55484.5	19861.6	4124.23
32	2019	8139.41	103811	1235.16	31846.9	1099	72766.4	21870.2	3666.37
32	2020	30526.5	158591	4014.74	63973.4	1161	92869.8	25090.5	5054.31
32	2021	2034.73	124910	7413.27	62147.6	1083	103878	29978.7	3948.14
32	2022	3062.14	123040	6123.77	74183.5	1181	104390	24644.2	4240.58
33	2012	4557.39	46147.6	4302.54	15679.8	1966	34811.5	4834.59
33	2013	4799.04	53872.3	11690.9	15111.4	2170	38205.7	5657.7
33	2014	4900.66	63140.3	10461.5	15545.2	2299	43199	6567.42	2426.96
33	2015	6346.4	61344.7	10304.5	27307.9	2232	42393.1	7295.47	2061.22
33	2016	9530.57	71608.3	10062.2	28606.9	2342	47589.9	6975.54	2295.36
33	2017	7373.71	76726.7	9948.77	30936	2400	52947.5	8587.75	2652.36
33	2018	8523.54	90539.6	11006.7	30886.7	2272	64371	11371.1	3029.23
33	2019	5109.26	98682.7	11213.5	35150.9	2244	70171.5	11723.6	3268.13
33	2020	8722.55	107356	11201.5	41043.1	2243	79904.1	12093.7	3727.71
33	2021	-32831.5	105259	12206.2	41721.7	2272	81310.1	11946.9	4472.94
33	2022	24216.8	137411	17424.2	86422.2	2261	94554.1	11815.4	6229.84
34	2012	3441.46	38645	623.096	12557.3	468	29074.9	1333.67
34	2013	3947.28	40057.1	4657.45	17940.2	502	29015.4	1954.85	1303.63
34	2014	5790.06	49537.6	4503.63	16189	483	34340.9	1941.18	1568.63
34	2015	7399.55	51627	4733.98	26117.4	524	35169.9	2638.07	1729.75
34	2016	5941.87	52580.9	5850.87	30015.5	512	39087.6	2827.79	1711.63
34	2017	5747.6	61834.9	9677.53	37097.9	1014	46399.6	7544.83	2786.11
34	2018	7177.87	93644.8	11105.3	40286.7	966	71503	11320.2	3744.14
34	2019	10633.1	109802	12319.7	58393.8	1024	78835.7	13702.1	4431.55
34	2020	37868.3	200994	12869.1	81708.9	1451	130933	22735.8	6835.79
34	2021	11072.2	151946	12417.7	96994.2	1324	116148	17906.6	5830.68
34	2022	5177.99	158942	11990.1	112148	1319	136941	26642.1	6283.56
35	2012	2074.68	27951.1	1144.19	7617.44		21123.4	6626.12
35	2013	2278.54	29510.9	1127.83	7421.92		21305.1	8923.7	881.81
35	2014	4201.29	41696.2	1098.14	6693.38		29752.5	9722.66	1062.74
35	2015	6323.63	49413	1070.1	6313.6	945	34410.1	11274.1	1897.08
35	2016	8109.73	77577.4	1033.65	7751.6	1380	55273.4	15595.9	2631.35
35	2017	14183	116244	1007.42	8678.47	1776	81824	19822.5	3576.85
35	2018	18438.5	204807	1168.7	9563.83	2323	151588	24992.3	5218.13
35	2019	23699.1	269482	4622.96	19062.9	9152	194633	40665.2	7819.64
35	2020	6648.75	194381	9581.91	22304	7157	139014	38347.3	7268.44
35	2021	17265.3	228897	9496.92	22229.2	10667	168053	47744.6	6300.06
35	2022	5458.11	274099	8700.62	44119.9	11662	214825	47937.7	5663.87
36	2012	6530.55	44466.1	1846.76	17694.1		31683.2	5778.71	220.39
36	2013	7543.65	55828	1817.76	32673.8	2453	40126.4	6839.3	388.159
36	2014	7702.84	64485.1	3330.38	33175.3	2440	46365.9	8573.83	665.076
36	2015	10135.6	71470.6	9370.67	46678.3	2730	49599.4	11071.3	666.739
36	2016	10362.3	66380.6	20814.6	57020.1	2725	49285.6	12074.7	1130.56
36	2017	13150.6	113801	23846.9	94393	4449	81803.2	25716	3023.8
36	2018	20644.2	157747	24621.6	120557	7356	113661	28894.7	4054.38
36	2019	27245.7	178037	23438.5	135908	8564	126063	31117.4	5038.48
36	2020	-52813.4	158245	26274.8	148024	8847	126438	31585.1	4598.96
36	2021	16706.9	205168	26593.7	145752	9855	150273	43842	5881.33
36	2022	26158.3	235358	25924.5	156629	10862	174684	43340.4	6486.62
37	2012	8039.81	148879	2593.22	27659.1		125245	7775.88	3457.91
37	2013	10123.4	142859	2555.53	33892.1	2034	116652	6340.8	3614.17
37	2014	11884.7	153238	6765.4	34265.7	2100	123023	8540.93	3543.71
37	2015	13757.8	162088	7926.47	38951.5	2113	130792	8654.91	3978.87
37	2016	16476.7	183481	7945.81	39921.2	2185	145880	9309.85	4409.41
37	2017	21006.4	231214	7768.2	70891.1	2414	185639	12816.3	6385.09
37	2018	20060.9	256631	7564.16	82752.4	2572	210028	17161.2	7221.36
37	2019	14440	270991	9530.19	98745.2	2665	232256	20207.7	8154.89
37	2020	16103.6	227317	10051.3	113471	3219	192978	25926	7206.65
37	2021	31310.5	344550	9872.24	104753	3752	278862	26454.4	9579.45
37	2022	40849.5	394988	9771.8	114667	3806	320695	36865.3	10736.4
38	2012	25129.9	477016	27104.7	118859	13929	405484	32421.9	11956.3
38	2013	50763.9	427336	35526.2	145299	15212	343656	33746.5	15473
38	2014	47351.4	462064	40712.2	270464	17809	370126	33430.1	17069.1
38	2015	32404.5	501604	39952.3	318114	18966	410043	39061	17257.1
38	2016	60497.6	547167	40605.7	316036	17908	452301	49449	17984.3
38	2017	48774.3	595221	38576.1	317863	18040	490981	46612.1	17516.1
38	2018	43752.6	599786	56493.9	374365	18507	483002	41547.6	14173.7
38	2019	29780.9	622179	73807.7	449865	16150	524615	47587.5	13820.4
38	2020	36605.4	613456	67412.8	402313	16588	546163	65800.6	13861.7
38	2021	137078	777408	65658.6	402758	16620	573681	65266	15509.5
38	2022	156272	698906	65158.5	381148	13314	511082	45630	11291.4
39	2012	1080.99	167127	7215.94	55101.9	4554	146422	16294.9	1548.76
39	2013	1504.93	184419	6922.22	83625.5	3977	158786	15529.2	1765.96
39	2014	6568.32	223314	6794.32	97469.9	4751	189938	32352.5	1522.34
39	2015	13067.8	236984	7362.49	92277.5	4618	193835	41949.3	1456.11
39	2016	21700.7	358883	7227.92	92390.6	4624	297303	72701.6	2098.09
39	2017	30975.1	411098	8653.2	102506	4727	338650	130165	2293.92
39	2018	7100.02	477966	8442.34	95425.3	4335	404445	204541	2265.67
39	2019	-95445.2	303544	8231.85	85824.7	4077	247470	169326	2552.88
39	2020	-104434	169269	8152.99	81505.2	3013	157806	51065.6	2753.16
39	2021	8033.45	245210	2785.33	43019.8	3533	210876	34371.4	2680.47
39	2022	8327.1	273176	1143	31356	3396	228674	32507	1936
40	2012	2623.63	20344.1	1561.33	25227.9	706	14162.5	5457.68	933.606
40	2013	2188.46	22164.3	5252.63	33545	638	16174.7	6088.21	839.664
40	2014	3117.35	44788.9	5307.71	36935.4	702	27092.7	6719.84	1203.55
40	2015	2980.9	74344.7	5935.54	34765.6	1429	39120.4	8949.17	1201.36
40	2016	7123.67	76204	6463.35	42355.5	1440	39617.1	10218.8	1130.16
40	2017	-3525.82	68880.1	5837.56	40942.4	1115	39081.9	10708.3	1518.79
40	2018	-21491.8	58696.7	5623.95	39690.5	1113	34589.3	12929.9	1733.81
40	2019	4423.48	45018.2	4157.61	27866.1	739	27089.9	17897.9	1463.83
40	2020	1791.3	27572.1	4107.96	25478.7	677	20762.5	9422.55	1648.1
40	2021	-387.952	30625.6	3980.9	23503.4	722	24633.6	13687.9	1005.89
40	2022	-187.582	30466.4	3931.76	21350.7	675	25013.7	6633.81	1132.98
41	2012	13408.6	117832	6126.6	42794.8	1970	85710.6	31423.3	3080.47
41	2013	14893.7	142508	14075.7	82207.3	2327	102835	43748.2	2763.68
41	2014	17102.8	174376	15085.1	138042	2612	124608	45034.2	3016.1
41	2015	25254.4	186046	25100.7	298506	2624	116233	67343.8	3300.43
41	2016	29971.7	230166	25984	340338	2655	146615	105386	2880.1
41	2017	37731.2	231717	17507.2	153197	2413	145855	62811.8	2437.98
41	2018	22661	176663	17124.7	162746	2249	126665	61047.3	2548.28
41	2019	16648.8	157399	15505.2	152339	2230	115450	65684.9	3408.37
41	2020	20876.2	148996	15691.7	140491	2044	106094	78465.4	2918.89
41	2021	18787.5	172357	15025.8	130684	1929	127412	93491.9	3914.12
41	2022	19661.8	178403	14762.2	123236	1853	131951	86718.4	5363.89
42	2012	5610.85	120003	4086.25	48588.9	2286	67902.7	9862.06	3895
42	2013	9849.09	142267	3772.05	50374.2	2356	79398.4	14920.1	4505.49
42	2014	14870.4	156605	3659.83	50765.9	2551	85150.3	24379.5	5489.15
42	2015	15633.6	151745	6571.16	59199.5	2578	79220.8	39506	4816.74
42	2016	9934.21	144659	10672.9	66145.3	2988	73183.7	40605.1	4653.77
42	2017	8084.01	193392	11217	71999	3797	107945	42371.7	5977.75
42	2018	9268.52	230809	14252.5	93927.7	3876	132128	41836.7	7551.14
42	2019	9480.58	260361	14365.1	111459	3708	153299	45798	8671.88
42	2020	4694.67	222011	13603.8	103102	3150	133348	35366.4	7672.31
42	2021	-15791.5	246266	14299	91498.6	3066	153300	33598.5	8663.2
42	2022	-44816.6	203280	13733.2	88692.8	2986	136031	17245.8	7427.56
43	2012	23964.6	273092	6254.6	114145	6609	216293	27319.8	7928.76
43	2013	29082.3	320515	6190.48	130708	6951	254039	33350.9	8483.83
43	2014	31508.9	339158	5932.93	123610	7216	269284	37249	9056.97
43	2015	29395.3	347697	9446.25	138445	7815	276011	34328.4	9142.54
43	2016	38357.3	373861	9405.54	146257	8424	291972	39729.1	10873.2
43	2017	35598.8	400362	9842.96	137824	8145	323201	45178.1	11061.1
43	2018	39056.4	416869	10445.7	132725	7572	332074	39777.2	10617.6
43	2019	39080	391053	10370.2	135997	7596	306477	39256.2	10487.4
43	2020	46592.6	387326	18903	136591	7615	314717	30730.3	7717.91
43	2021	17572.1	389698	18255.9	133183	7896	328029	44199.1	8825.56
43	2022	14971.8	420743	19177.4	178118	7972	361280	51252.3	7991.17
44	2012	26028.4	177697	6302.92	38500.7	4456	91602.9	6460.02	1800
44	2013	31494.5	186390	7597.84	44736.1	4659	90631	6890.15	1915.86
44	2014	37655.3	196977	7238.54	43244.6	4315	95886.1	7608	2363.94
44	2015	40122.5	209261	6974.17	49534.2	4847	102431	19411	3075.15
44	2016	43902.1	231158	7034.62	53002.6	5377	115035	31294.6	3179.44
44	2017	49346.7	261621	10359.7	81534.2	5854	131912	32554	4198.72
44	2018	54337.4	291849	10972.8	102040	5671	146454	37233.7	5220.93
44	2019	50686.9	278884	10748.8	97750	4506	133863	21448.4	7665.42
44	2020	51646.3	287405	10720.8	100401	4315	132482	22269.2	7017.6
44	2021	54586.7	317928	10355.7	109662	4615	152159	19659.9	7599.83
44	2022	53382.4	307959	9854.6	121552	4177	144440	25621.8	10981.4
45	2012	38208.7	272495	7851.17	33482.5	4103	157458	15948.4	8300
45	2013	33215.5	252421	10713.2	40792.9	3324	141406	13206.4	8056.63
45	2014	39817.4	276140	10414.9	39750.3	3455	152259	15659.1	8377.51
45	2015	42308.9	291563	11527.7	39312.8	3235	148808	26805.1	8406.37
45	2016	33881.3	315222	11817.1	38678.4	3086	162455	29269	8191.6
45	2017	45307.2	466185	30653	38108.8	3161	263559	48080.9	10682.4
45	2018	54485.9	481281	30387.7	37947.5	3584	262292	47691.2	12550.4
45	2019	55907.1	486020	29220.3	35205.8	3529	272863	50992.9	9999.8
45	2020	59296.7	491064	26940.1	86849.3	3452	279016	52497.5	10149.8
45	2021	71857.5	576001	25107.2	98233.1	3741	316827	47529.3	12489.7
45	2022	57348.7	531381	30571	94348	3890	287172	58915.6	11253.8
46	2012	203.368	80803.7	8198.34	54462.5	2072	69831.9	22304.1	2445.34
46	2013	239.456	58778.4	7970.86	48873.2	2067	47553.2	26144.7	1737.09
46	2014	-179.418	57804.9	7743.38	46034.7	1986	45269.2	32806.2	1903.5
46	2015	1711.84	59235.7	10370.5	42316.8	1692	49763.1	22860.3	1880.28
46	2016	3276.79	90612.3	16904.9	73055.4	3809	74133.9	35456.1	2271.39
46	2017	8336.64	119323	18942.9	73143.1	4160	94088.6	52475.2	3903.39
46	2018	11173.2	132785	17931.4	133563	4016	99984.2	67750.8	4482.39
46	2019	4563.39	115009	17275.3	125737	3028	84853.3	80725.6	4459.01
46	2020	-32.8681	78624.5	16490.6	116731	2479	57485.5	94180.8	2673.4
46	2021	-524.425	68974.6	15712.1	108772	2447	49348.6	40107.6	3296.78
46	2022	-20006.3	59232.5	14576.3	101256	2023	49547.8	39845.3	3088.11
47	2012	11509.3	62871.6	3870.51	19035	735	41544.1	12568.9	1393.65
47	2013	8121.33	58587.2	3932.01	20109.4	712	39695.7	11403.6	1623.47
47	2014	11742.5	54511.5	4715.91	26078.2	707	38979.2	10247.8	1827.89
47	2015	12476.1	52664.9	4751.97	30667.7	721	38664.3	13460.3	2258.84
47	2016	10044.5	56969.2	4433.36	30257.5	721	39834.2	13399.6	2142.73
47	2017	9481.86	63475.5	4657.89	29235	677	44177.5	17145.4	2275.71
47	2018	9325.97	63846.5	4297.3	27861.1	675	45179.3	14000.8	2501.83
47	2019	8055.97	54332	3558.17	26989.3	605	37285.6	10132.8	2628.9
47	2020	6486.24	46167.7	3471.03	26242	560	31740.9	9200.44	3788.24
47	2021	6510.55	60103.7	3444.61	35148.9	538	45451.5	11953.6	3506.86
47	2022	8025.92	57937.4	2612.71	33238.8	529	41830.1	12595.7	2702.19
48	2012	1599.83	447002	32092.8	331170	18989	375594	34493.9	13420
48	2013	9269.03	444272	30031.6	306314	18256	344943	39584.9	12440
48	2014	7513.48	452340	33212.7	296282	17880	361631	37684.6	12385.7
48	2015	31260.3	418378	30462	290165	15343	325162	43487.7	10849.6
48	2016	38075.8	437498	34586.7	263243	16229	334992	39558.4	11156.2
48	2017	41403.6	482168	42106.5	284589	15942	377064	47815	11957.8
48	2018	40602.6	515454	51662.3	305194	15840	412342	63382.5	12202.4
48	2019	36696.9	498693	68733.8	296390	13993	400735	56696.8	12375.1
48	2020	19217.7	443208	58118.7	272774	13336	359927	55200.8	11523.4
48	2021	26771.7	515719	71575.5	260075	13144	429981	53043.4	26351.8
48	2022	19548.9	524832	81158.5	282960	11248	458867	50768.4	25873.4
49	2012	9164.74	573243	20739	269978	18424	511511	54009.8	7270.7
49	2013	18855.8	624013	37519.4	296222	18570	535991	71984.1	8104.67
49	2014	16712.1	613275	43011.9	312769	18348	531327	67164.5	9431.38
49	2015	33937.6	680366	42197.1	315547	17062	587142	73120.4	10423.6
49	2016	51253.4	883691	59183.2	328382	17416	780317	86248.7	13997.2
49	2017	70261.6	1.25965e+06	59972.7	438148	24726	1.1187e+06	78555.8	20546.8
49	2018	75348.9	1.43074e+06	63057.5	509831	22829	1.28025e+06	82908.6	19252.2
49	2019	41069.5	1.58869e+06	79904.4	526804	19089	1.46382e+06	75631.4	16254.8
49	2020	-47006.2	1.42317e+06	88634.2	493099	15906	1.40162e+06	72586.8	15312.2
49	2021	61346.6	1.67084e+06	93900.7	499510	16566	1.5098e+06	92191.7	15356.1
49	2022	-36522.5	1.44596e+06	95012.1	498741	13688	1.37068e+06	92768.4	13927.6
50	2012	31897.7	254791	7174.6	136883	7903	195602	15598.5	8067.67
50	2013	47415.5	293079	7738	140540	7806	211450	18237.2	8733.8
50	2014	51840	318422	7281.15	143725	7645	231549	18836.5	9217.44
50	2015	56346.3	302766	14318.1	152922	7404	210511	18252.8	8737.89
50	2016	63338.8	319062	13351.4	157618	7499	216890	19631.6	8755.99
50	2017	66287.2	349579	12456.7	181106	8235	244997	21122.8	11211
50	2018	79916.2	753389	12224.6	197930	9455	612800	23850.5	16518.2
50	2019	84409.6	669446	11721.4	198843	9633	532202	26696.9	16854.1
50	2020	67336.8	523278	11345	203924	9076	416874	22021.5	13886.9
50	2021	75728.2	949116	10947.2	197619	9179	820659	30549.6	17403.1
50	2022	74413.1	957030	10758.6	189969	9175	831601	25902.9	18883.2
51	2012	1208.83	84698.1	3258.2	51954.5	2289	80446	13231.2	564.909
51	2013	1400.45	88008.8	3126.86	47629.4	2123	80388.1	11776.1	612.338
51	2014	1001.53	77683.3	3015.9	43132	1980	69307.1	11230.7	468.248
51	2015	1299.8	71994	2882.66	38538.8	1572	61185.7	8897.79	549.586
51	2016	5642.09	76214.5	2229.94	31224	1569	62870.4	6324.55	867.821
51	2017	2482.78	82118	8077.27	28531.7	1549	69613.4	6789.13	1432.19
51	2018	3060.33	100481	7764.37	26752	1498	83481	9520.45	1922.17
51	2019	2595.36	102358	19542.1	23869.3	1490	85852.4	9434.03	1962.29
51	2020	2962.77	104975	19216	21419	1440	87863.5	18835.3	1987.4
51	2021	7319.47	130196	8936.38	67548.2	1429	109570	19606.1	2546.44
51	2022	2607.27	114858	8895.8	70777.6	1274	100806	13843.6	2140.41
52	2012	791.561	215377	2840.22	47804.4	3000	197765	9726.42	176.745
52	2013	1565.09	222181	3490.64	46221.4	3196	205159	9948.27	230.444
52	2014	2279.53	225031	23994.1	57058.9	3621	206337	15676.1
52	2015	1253.06	227483	23329.1	61272.1	3970	211290	15418.6	13982.2
52	2016	1028	236111	22664.9	82881.9	4073	218407	20243.9	15147.1
52	2017	686.023	285016	21962.2	99621.9	4650	262879	21810.4	18268
52	2018	2097.14	326400	21215.8	96402.6	4619	298044	30072.3	17668.7
52	2019	1137.43	308277	20486.1	96435	4420	267721	22038.4	14301.7
52	2020	1834.85	334050	29465.8	99074.9	3958	291725	31650.3	14777.6
52	2021	-5708.77	362127	20560.3	152761	3683	322775	38365.8	16911.9
52	2022	-8642.01	348873	19860.1	156641	3597	315011	43377.4	16397.7
53	2012	71585	590105	31901.3	418629	16725	431615	22813.4	25516.6
53	2013	103981	647825	35284.7	445420	16754	448192	28043.5	25630
53	2014	97937.7	616969	37376	493085	16822	423458	21197.1	28900.5
53	2015	73554.3	617332	36338.6	490758	22445	434103	26284.8	29492.9
53	2016	85307.3	598175	38425.3	524434	21019	400502	29313	28982.7
53	2017	88331.9	640922	49894.8	542130	25203	447705	33408.1	32840.4
53	2018	85819.4	687906	47868.9	574856	25851	486144	37460.7	28939.5
53	2019	98932.7	680138	51648	601209	26413	479061	51530.7	31657.5
53	2020	8909.01	475122	37354.3	566159	22583	373798	52242.5	23126.5
53	2021	32732.3	523826	36313.1	556160	22632	415298	64727.7	25291.3
53	2022	97376.2	693834	35289	580785	23028	515437	66042.8	27642.5
54	2012	201.451	108789	6617.2	45009	4882	95580.6	16450.4	2206.51
54	2013	1452.03	126272	6466.63	41058.8	4833	108359	15751.7	2471.29
54	2014	2722	117597	6306.62	38044.1	4257	99500.9	15023.3	2389.51
54	2015	3164.82	111475	6132.55	34358.9	4435	95324.9	17089.4	2507.43
54	2016	3021.55	102990	6271.66	31649.6	4430	88383.9	19489.2	2555.07
54	2017	2597.75	123272	6175.1	38452.9	2150	106587	22812.6	3057.14
54	2018	4035.53	119909	6027.7	40433.3	1961	99853.3	16058.1	508.658
54	2019	3806.33	124032	6261.2	39588.1	2571	104724	25598.6	1071.24
54	2020	2221.66	101347	5491.42	35811.4	2322	91803.5	24833.9	1505.53
54	2021	4884.74	120890	4964.02	33728.1	2131	103086	21487	1766.78
54	2022	5529.54	130272	4815.3	33003.4	2179	108984	25956.4	2014.88
55	2012	8015.14	315771	10882.5	192811	7936	278072	33042.1	4080.14
55	2013	8012.27	326003	10877.8	197535	8228	285643	40336.7
55	2014	8278.98	339946	12860.9	216369	8596	295464	42335.3	7078.21
55	2015	11722.5	304671	17515.2	214347	8247	255687	43030.8	9943.49
55	2016	20745.5	408547	58207.8	245315	8760	336745	54118.2	14568.9
55	2017	29308.9	519520	69714.4	287192	8870	429768	61822.9	16243.1
55	2018	38886.9	605989	77614.5	298230	8912	500197	73685.5	18271.1
55	2019	28200.7	573204	80304.8	281692	9153	460588	78228.3	18491.8
55	2020	16970.5	486594	78781	271249	8948	413593	79510.5	15671.5
55	2021	4597.69	530345	74449	254551	8525	459812	93714.1	16302.5
55	2022	-140878	344087	72098.3	236347	7859	420025	96402	10118.7
56	2012	-141348	282892	15900	245689	6619	249761	18740.8	1928.84
56	2013	12652.6	234201	14120.8	213001	6129	189344	16298.7	1762.97
56	2014	9142.08	226520	19489.4	197249	5977	180871	25402.5	1644.83
56	2015	12670.5	204956	18228.2	191827	5570	159290	27643.6	1527.28
56	2016	17868.7	209217	16868.7	175906	5341	155877	28018.9	1412.4
56	2017	13596.7	215084	16071	168112	5219	166410	33726.4	1444.97
56	2018	15099.1	242030	15275.3	158481	5425	190050	42766.1	1807.22
56	2019	9792.93	234903	14482.8	153597	5343	183340	52422.3	1664.1
56	2020	3412.18	197235	13690.4	163746	4792	154862	43587.9	1374.8
56	2021	11325.3	199247	23234.9	136947	4549	154085	64053.9	1367.76
56	2022	11511.9	199319	20939.9	139411	5064	144422	110745	1252.32
57	2012	33232.2	205929	54991.9	195422	6247	204995	12528.2	6234.41
57	2013	17562.3	205830	55151.4	195716	6279	190472	13664.9	5714.32
57	2014	35696.3	198186	52373	212017	5215	188213	17324.3	4910.36
57	2015	4485.22	193049	50865.9	193243	5425	178587	17175.3	6492.08
57	2016	6461.19	196551	48502.3	182514	5102	178866	15316.8	5526.9
57	2017	8271.41	234287	45656.5	182944	5393	208465	20410	5752.04
57	2018	9640.52	278151	43287.6	200605	5187	239992	24152.4	8345.13
57	2019	15779.9	297892	38684.5	206441	5118	258691	31548.4	9970.88
57	2020	20563.8	339205	35393.1	226693	4762	276269	30108.4	11962.1
57	2021	46357	349845	35270.1	210790	4617	281934	25169.7	12953
57	2022	-18397.3	349415	41857.2	219101	4298	301624	37646.8	12576.9
58	2012	306.817	78037.1	16852	17156.4	3427	73996.6	1880.4	337.582
58	2013	8245.27	98209.1	16913.4	17188.1	3186	91675.6	9378.98	1354.58
58	2014	-3301.21	90708.7	16532.9	15351.9	3085	83238.6	12077.4	786.276
58	2015	221.141	76336.7	15892.1	15031.6	2623	70191.3	16247.8	732.131
58	2016	-791.293	59314.6	14867.6	13952	2334	56759.8	15002.2	680.877
58	2017	-11719.9	71245.4	14340.1	12912.2	2350	71263	10309.3	644.323
58	2018	1377.5	101686	13783.5	11484.7	1971	96496.2	9110.4	515
58	2019	-6690.12	103824	15935	10408.2	1749	99017.9	10736.6	808.47
58	2020	1944.06	91353.9	15128.3	10252.4	1667	86538.1	8983.67	1051.36
58	2021	-8454.91	93036.6	14743.7	28110.7	1681	89630.4	9619	1419.33
58	2022	-22270.4	91052.1	14346.9	26401.9	1094	87216.8	9346.46	1505.9
59	2012	4577.75	472384	5625.1	47391.3	2767	391398	28502.2	1926.64
59	2013	5229.43	418914	3332.33	36277.3	2302	338346	29485.6	2250.73
59	2014	6375.23	412726	3073.58	33251.9	2082	331517	27571.9	1804.29
59	2015	8093.38	426332	3680.48	32077.5	2018	338896	31554.1	2065.54
59	2016	2098.75	424998	3584.93	33793	2279	327719	36862.8	2230.16
59	2017	13030.2	442191	3564.08	31988.5	1949	331767	41474.7	2868.11
59	2018	3876.63	436227	3420.04	38685.7	1777	323481	35579.4	3200.84
59	2019	2035.98	409457	3125.78	37498.8	1618	302661	37905.9	3318.21
59	2020	-29145.7	325404	2900.81	41548.1	2057	254071	42465.2	4139.8
59	2021	-30321.5	294950	2613.94	39611.6	1936	233738	27968.8	4099.35
59	2022	-52206.2	219436	3092.96	34926.8	1316	176170	17244.3	3018.43
60	2012	17605.4	681747	6705.32	67466.7	2017	630631	23600.8	8142.78
60	2013	20777.5	695113	3066.48	69265.7	2018	639124	32004.2	7010.01
60	2014	16906.1	701807	3671.01	75787.5	1904	644355	38861.9	7202.34
60	2015	18848.9	770625	4467.64	96103.8	2166	707470	70750.3	7962.68
60	2016	22892.6	867512	9586.84	111450	3315	772570	87026.9	10507.3
60	2017	22330.8	1.1126e+06	30949.2	257436	9673	992113	185021	14841
60	2018	13062.1	1.6331e+06	37848.7	292847	11246	1.45698e+06	186498	24760.6
60	2019	-7108.31	1.46969e+06	40546.5	300839	9818	1.3362e+06	160819	26380.8
60	2020	-97457.7	1.0824e+06	30461.3	303743	8615	1.00586e+06	134366	16761.9
60	2021	-6895.45	1.05504e+06	28007.9	292097	8957	970290	129248	17298.6
60	2022	-25432.7	1.1244e+06	23802.1	295093	8471	1.03078e+06	171074	18484.9

## Sheet: Original data from the Choice
Securities code	Securities name	Fixed Assets [Year] 2012	Fixed Assets [Year] 2013	Fixed Assets [Year] 2014	Fixed Assets [Year] 2015	Fixed Assets [Year] 2016	Fixed Assets [Year] 2017	Fixed Assets [Year] 2018	Fixed Assets [Year] 2019	Fixed Assets [Year] 2020	Fixed Assets [Year] 2021	Fixed Assets [Year] 2022	Total number of employees [Year]2012	Total number of employees [Year]2013	Total number of employees [Year]2014	Total number of employees [Year]2015	Total number of employees [Year]2016	Total number of employees [Year]2017	Total number of employees [Year]2018	Total number of employees [Year]2019	Total number of employees [Year]2020	Total number of employees [Year]2021	Total number of employees [Year]2022	Operating costs [Year]2012	Operating costs [Year]2013	Operating costs [Year]2014	Operating costs [Year]2015	Operating costs [Year]2016	Operating costs [Year]2017	Operating costs [Year]2018	Operating costs [Year]2019	Operating costs [Year]2020	Operating costs [Year]2021	Operating costs [Year]2022	Accounts receivable [Year]2012	Accounts receivable [Year]2013	Accounts receivable [Year]2014	Accounts receivable [Year]2015	Accounts receivable [Year]2016	Accounts receivable [Year]2017	Accounts receivable [Year]2018	Accounts receivable [Year]2019	Accounts receivable [Year]2020	Accounts receivable [Year]2021	Accounts receivable [Year]2022	R&D expenditure [Year]2012	R&D expenditure [Year]2013	R&D expenditure [Year]2014	R&D expenditure [Year]2015
603587.SH	disushishang	1974.03	1901.89	21723.7	20649.8	19919.4	18775.6	38434.3	54593	57723.3	54842.5	51951.6	——	——	——	2567	2674	2774	2590	2280	2249	2166	1987	27751.3	36692.6	46917.9	47139.9	45286.5	48954.1	54824	59453.1	60011.5	67833.5	59148.4	4819.19	6835	4265.76	5480.65	5501.44	5520.48	5866.84	6189.22	6579.18	6104.99	6425.89	——	——	——	——
002875.SZ	annaier	687.499	762.012	526.989	500.277	16578.8	15662.4	14824.4	14055.5	13131	12255.3	11518.9	2436	2782	2945	3165	2993	3156	3203	3690	3155	3023	2480	25434.3	30601.7	32533.4	33378.5	37640.5	45943.7	54258.5	62824.8	55184.3	51331.3	49585.7	3830.83	5593.9	4271.36	4839.4	5180.24	6681.07	6936.39	8617.52	6044.04	4912.82	2814.52	——	——	——	——
603196.SH	riboshishang	5678.82	8116.28	8126.73	11370.4	11250.2	12724	16531.6	15887	19007.4	17626.2	17686.9	——	——	1497	1460	1473	1733	1839	1416	1222	1351	1453	33332.8	38338.7	37503.5	34352.3	36302.8	42852	45413.1	46844.8	35241.6	43413.4	42206	6409.45	5065.71	4981.52	7328.86	6741.45	8508.44	8683.85	7542.89	4382.19	3958.64	4224.34	——	——	1934.5	1999.03
603908.SH	mugaodi	3006.95	3202.13	3243.14	3241.87	3026.71	3752.78	3696.4	3305.31	3311.58	3892.8	4050.37	815	857	1477	1779	1763	2402	2614	2669	3190	3952	3603	21900.2	28060.9	29822.1	30441	28242.4	35394.9	40081.3	38023.8	47889.8	69398.5	102900	3799.79	4899.68	5589.41	3557.93	2557.72	2703.48	3680.27	3704.32	6740.85	8534.37	10616.8	——	——	667.47	468.75
603839.SH	anzhengshishang	19131.3	22116.7	20285.9	48265.4	54414	54825.6	52492.2	51569.2	51099.3	48218.9	45899.7	——	2808	3435	3417	3422	3731	3820	3898	4790	3493	3302	33256.8	36040.9	35623	38447.9	35423	47247.7	60582.3	114664	203896	162780	119674	10808.2	9420.19	13810.2	11392.1	9304.67	10367	13604.6	19293.7	31936.8	29607.9	22725.1	——	5286.85	5347.55	5596.91
603877.SH	taipingniao	9048.95	9191.35	46412	47970.4	44604.9	39958.2	37193.9	61314.4	138718	136016	132125	6767	7425	8335	9943	11285	11434	12250	11751	12081	12323	10157	129807	184578	232422	270145	284744	336042	359158	371092	445935	514044	445368	17614.7	23040.6	27751.9	37313.4	37578.2	48712.3	58962.5	62701.6	77816	63196.8	52961.7	——	3143.47	5136.77	6395.12
002832.SZ	biyinlefen	574.167	238.823	255.849	240.697	365.873	547.148	905.771	21901.9	23921.6	24433.8	46150.7	——	1151	——	——	1639	1813	2294	2684	2838	3167	3302	18125.3	22042.4	24643.7	28135.8	31756.8	36478.5	54194.9	58824.5	60154.6	63416.1	65201.7	3573.75	2642.58	3353.37	4138.06	4811.64	5371.17	10437.7	14083.6	30106.1	27971.7	25254.5	——	770.87	1287.85	1688.01
002762.SZ	jinfalabi	4864.14	4603.56	4229.37	5550.05	5370.45	14358.2	17623.6	17034.4	16606	15969.8	24494	——	1026	1030	1021	1072	1081	1157	1100	917	812	774	16537.4	18412.7	19247.8	18344.2	18916.7	20099.4	22024.5	20029.3	14375.2	13527.9	11681.3	786.865	2123.1	2902.9	3625.72	4024.95	5435.49	3079.72	2728.5	1883.12	1799.53	1309.47	——	——	——	314.79
002763.SZ	huijiegufen	29748.8	37375.1	43418.8	43996.5	52637.4	50236.4	47913.5	46796.5	50321.4	47628.8	45628.9	——	8905	9321	10316	8707	7627	7321	7644	6326	6278	6766	38913.6	44151.2	47072.2	59124.5	64764.9	68462.9	76042	88402.9	84192.7	91889.3	84067.2	18134.2	16581.5	18367.2	18439.3	16765.2	17251.7	19165.8	20938.8	21174.7	20283.2	16346.1	4338.86	4590.44	4713.93	5276
603808.SH	gelisi	13077.6	23445.6	22751.4	21678.3	20686.6	21221.4	20064.2	18924.9	17005.3	18287.8	18348	——	2210	2232	2363	2617	3046	3558	3960	2654	3132	3109	20221.8	21596.6	24170.8	27054.1	35141.9	63981.6	77446.6	89162.6	66252.2	77913.8	86656.2	6382.07	7095.39	8895.19	11339.4	21355.4	33772.3	37063.8	38616.4	29793.4	30351.8	28977	2167.03	2618.37	——	3347.49
603518.SH	jinhongjituan	3214.71	3200.39	3207.02	10476.8	10095.7	10213	9825.97	8891.1	8485.75	8741.99	8451.03	——	2896	3041	2593	2222	2469	2466	2591	2365	2588	2343	19636.2	23282.9	24529	24457.9	22154	77732	95513.3	94067.8	107958	131369	120097	3664.96	3661.04	5442.24	6126.53	5778.05	52718.6	54708.6	52240.4	44968	51428.2	33676.5	1245.07	1602.82	2401.81	2838.84
002687.SZ	qiaozhibai	30536.5	28895.4	45437.4	56375.9	54295	50619.5	47969.9	49674.2	48596.6	47475.3	48127.7	2950	3111	3167	3651	3372	3363	3721	3887	3596	3486	3624	33693.6	29301.6	34658.1	34812.1	36852.8	41934.5	53062.9	58254.9	55044.4	62268.5	67837	17395.1	12839.4	13297.2	16739.3	15634.2	19859.7	22478.5	24390.8	23566.6	29716.9	38168	555.672	2084.27	2672.84	1830.38
002634.SZ	bangjiegufen	25197.3	23361.8	20515.4	18402.7	16964.9	26083.6	20995.6	21800.9	22946.7	24764.6	19223.6	1064	1141	1165	1156	1217	1212	1114	1261	1318	1487	1639	25697	28052.9	28005.4	24440	27007.8	29720.3	30586.9	43858.2	44608	46680.9	45257.1	6051.98	6170.29	4393	3826.9	3322.83	4928.9	3875.5	9985.73	8305.97	6775.51	8112.14	1157.56	1159.61	1233.48	1358.58
002612.SZ	langzigufen	5641.58	5875.27	35677.8	34736.8	48343.9	39873.3	39503.7	41935.8	40641.9	58782.1	67220.2	3598	3721	3110	2896	3824	3584	4365	4151	5013	4785	4924	43470.1	52781.4	48597.7	46922.3	61603.7	100374	111924	125581	131884	157550	164777	10631.4	11549.2	10832.1	9646.03	36917.7	37574.2	36200.6	38750.2	29369.6	25386.8	19109.7	4709.07	5778.96	6061.31	6397.7
601566.SH	jiumuwang	55637.5	83717.4	80303.9	66599.3	50384.6	43378.6	54390.8	51347.2	34570.9	44888.7	40835.2	7181	6994	7574	7222	7506	7635	7930	7503	6856	6634	6301	109762	108038	90470.2	94857.2	97988.1	109244	118600	123591	108561	121847	106215	24426.7	18226.7	17609.7	16210.9	15184.5	14975.6	17849.3	17145.4	16345.1	17273.3	15124.7	2638.61	2839.6	2188.49	2271.4
002563.SZ	senmafushi	142550	172989	150516	143477	118624	111521	198568	223701	214151	194752	181050	2246	2094	2029	2353	2730	2957	6526	6540	3677	3645	3201	467855	471544	520914	589367	657490	775567	946586	1.11127e+06	907134	885347	782527	65607.2	61595.7	107652	153059	194427	142215	195268	197322	139181	145163	126308	5433.25	6602.98	10331.5	13458
002486.SZ	jialinjie	42559.7	47199.2	45146.3	77770.2	80169.8	33257	30947.4	28652.5	26962	26563.5	26499.5	2322	2249	3293	3781	3934	1677	1701	1552	1526	1541	1475	61937	65079.9	61857.4	55721.7	58124.3	72501.5	70078.5	80271.6	89465.3	95497.9	107012	6668.93	9630.9	13158	13008.8	12499.3	10213.3	10614.1	22169.7	18807.9	17308.9	17537	2366.15	2542.18	2682.7	2590.84
601718.SH	jihuajituan	267419	314685	318160	324034	383232	409433	422114	390942	386712	370406	398367	41167	37649	36815	37097	34291	30282	26642	23504	20714	17757	16292	2.44674e+06	2.45312e+06	2.02072e+06	2.04924e+06	2.52204e+06	2.34694e+06	2.06803e+06	1.92892e+06	1.36366e+06	1.40703e+06	1.36079e+06	124650	109626	164128	142210	131084	360364	375426	305008	323011	207662	363402	12575	16442	14299.5	17057.7
002404.SZ	jiaxinsichou	37570.8	34626.6	39082.7	35320.8	33859	31208	34788.1	37573	35214.7	33347.9	32290.1	4461	4434	4318	3533	3258	3237	3118	3136	2697	2615	2490	139773	146013	159237	162852	180923	229735	269891	289196	218597	315747	368696	20361.8	22874.1	32226.7	28219.7	34136.8	34308	38764.5	39767.6	32075	48506.2	47096.5	2213.55	2236.85	2100.74	2137.5
300005.SZ	tanluzhe	24019.2	23885.1	23314.2	23133.3	22714.6	24835.4	21392.1	18406.6	17964.3	18233.9	23340.1	574	633	590	2144	2064	1791	1721	615	469	494	536	54236.9	72238	87751	290109	203590	235349	141510	94811.2	60218.3	74078.3	55018.5	4140.87	7312.78	13319.1	16864.3	18854.7	38735.1	52397.1	60368.9	36114.5	48438.6	37441.4	4382.55	5446.01	7010.15	7456.9
002291.SZ	yaowangkeji	17042.1	16030.4	14718.2	13279.3	12295	11822.1	11225.5	11260.5	11472.4	8902.79	54243.4	9978	9283	8579	7510	6803	6255	5667	3492	1772	1480	1664	83566	95728.4	85377.6	76531.2	66948.8	63422.1	68571.2	107147	144672	235699	320710	65727.9	69671.1	72571.3	70756.6	71293.3	75721.3	77746	133077	118010	108280	121507	1123.84	1162.74	2322.72	1646.7
002269.SZ	meibangfushi	208108	194916	186453	180802	145398	142467	121159	110573	106642	82592.7	66734.9	1985	1371	1576	9420	10640	10772	7969	5288	4951	2871	1179	527280	436832	362986	352413	366792	340118	424857	337608	249959	175326	97736.6	46484.1	31980.5	23453.6	24805.7	34948.6	43891.3	121724	93268.2	87764.4	67383.7	39208.8	——	8513.72	9727.93	20213.8
002154.SZ	baoxiniao	121601	109812	88245.6	92436.6	74241.5	60716.3	59890.4	55756.6	48826	44626.8	41783.6	5771	5448	6810	6803	6808	7513	8027	7683	7255	7825	7626	85323.3	74294.3	95850.7	94218.9	99044.9	103162	121100	125324	138700	160599	160709	82780.5	52899.4	51112.9	53114.5	41449	38346.1	38991.4	39259.4	54795.1	57444.2	60561.6	5263.66	4011.15	5305.07	3956.9
002029.SZ	qipilang	29654.9	32456.6	40508.9	47064.8	41001.5	36206.2	31845.1	32315.4	32348.6	32266.1	39248.6	4373	3811	3185	2910	2495	2541	2581	2586	2561	2525	2604	189582	146955	132127	142109	147990	183049	201891	192413	190843	189179	176822	61219.6	44073.2	29474.8	26012.7	17183.2	28908	41848.8	41218.6	38551.4	36414.3	35678.1	10750.4	10883.9	8249.99	8121.29
002003.SZ	weixinggufen	96691.6	97468.7	95962.5	92504.1	91355.5	108579	118749	126436	119994	122895	167934	7512	7220	7343	7445	7552	7964	7728	8741	7785	8580	8507	118985	108204	111538	111496	124354	150529	161148	168698	152670	207994	221278	18827.5	16697.6	18090.4	17567.1	31353.5	40198.2	50936.4	45822.8	28947.3	42720.5	38112.3	4654.73	3801.09	4498.61	5473.23
600400.SH	hongdougufen	56234.2	43722.3	41235	43440.3	42132.8	40567.7	41120.6	58743.2	43938.5	43094.8	43106.7	5169	5039	4538	3974	4285	3930	3781	3758	3408	4604	4355	111451	181915	222906	200522	234323	202800	178972	176451	171270	161800	154372	39478.9	43963.5	21186.3	17580.8	13784.5	15168.2	33362.1	35573.5	36778.2	54357.3	69955.8	4215.03	3778.54	3894.53	2021.96
600398.SH	hailanzhijia	69150	64517.6	245364	242532	290407	313873	403559	400018	366143	334874	313133	7071	7155	14162	14990	15388	15656	17994	19752	20593	22628	24371	86688.4	77023.5	741711	945507	1.03714e+06	1.11104e+06	1.12935e+06	1.32999e+06	1.12384e+06	1.19832e+06	1.06003e+06	9486.46	7849.8	49320.8	60921.1	64593.4	59486.8	68510.8	77336.7	97243.4	102268	113073	2199.24	2566.38	2519.42	2741.56
600177.SH	yageer	459648	430490	400611	383288	500066	566676	668501	655219	631121	807047	857526	24583	24796	20962	18671	18370	18882	21155	22022	20222	19034	18480	544822	810265	964711	902888	867951	470926	435114	560239	532577	571616	663641	27732.7	44839.1	31036	24468.5	26460.2	31034.4	34673.2	39528.2	39902.2	31390.6	26125.6	4531.13	3832.68	3560.38	2419
600137.SH	langshagufen	12285	11843.5	10819.2	9394.66	8793.87	8359.99	7927.56	7396.76	6970.27	6636.64	9267.41	561	639	493	266	274	358	369	340	324	349	339	35601.2	36485.2	28647.3	17983.4	21863.8	27887	31057.7	27271.4	30150	34017.9	26958.5	9629.95	7130.47	6105.9	4610.84	4545.84	6121.21	7353.39	5762.23	5389.43	3623	4362.26	1336.52	1321.99	995.38	616.755
603365.SH	shuixingjiafang	——	23209.8	23868.2	22418.8	21485	25744.2	37964.7	39637.1	43173.4	42346.8	39470.6	——	——	3281	3458	3800	4301	3669	3484	3296	3247	3602	——	107650	117786	123421	124674	156674	176422	187392	196431	235734	224588	——	9356.87	9394.46	9885.69	9681.55	12014	17651	18449.3	28620.1	21669.9	34477.1	——	——	6369.16	6402.53
603055.SH	taihuaxincai	115678	145648	141582	133753	125867	121700	141423	184625	268214	294149	278160	——	——	3255	3647	3758	4062	4541	4472	4618	4421	4861	129091	144804	154226	149824	167625	197308	222445	206056	195619	316927	313893	24450.6	28723.2	38283.4	34253.4	29949.6	34681.8	36117.5	43474.2	49607.5	63373.6	54767.3	——	——	3686.75	4924.92
300658.SZ	yanjianggufen	5481.21	6895.2	9653.07	12341.8	14409.1	16517	25090.9	31846.9	63973.4	62147.6	74183.5	——	——	——	——	855	936	1133	1099	1161	1083	1181	15122.9	15196.8	24569.5	29156.3	38120.8	49005.3	55484.5	72766.4	92869.8	103878	104390	3941.54	5147.09	9665.95	13489.6	17080	17099.3	19861.6	21870.2	25090.5	29978.7	24644.2	——	——	1785.39	2419.18
603665.SH	kanglongda	15679.8	15111.4	15545.2	27307.9	28606.9	30936	30886.7	35150.9	41043.1	41721.7	86422.2	1966	2170	2299	2232	2342	2400	2272	2244	2243	2272	2261	34811.5	38205.7	43199	42393.1	47589.9	52947.5	64371	70171.5	79904.1	81310.1	94554.1	4834.59	5657.7	6567.42	7295.47	6975.54	8587.75	11371.1	11723.6	12093.7	11946.9	11815.4	——	——	2426.96	2061.22
603238.SH	nuobanggufen	12557.3	17940.2	16189	26117.4	30015.5	37097.9	40286.7	58393.8	81708.9	96994.2	112148	468	502	483	524	512	1014	966	1024	1451	1324	1319	29074.9	29015.4	34340.9	35169.9	39087.6	46399.6	71503	78835.7	130933	116148	136941	1333.67	1954.85	1941.18	2638.07	2827.79	7544.83	11320.2	13702.1	22735.8	17906.6	26642.1	——	1303.63	1568.63	1729.75
300577.SZ	kairungufen	7617.44	7421.92	6693.38	6313.6	7751.6	8678.47	9563.83	19062.9	22304	22229.2	44119.9	——	——	——	945	1380	1776	2323	9152	7157	10667	11662	21123.4	21305.1	29752.5	34410.1	55273.4	81824	151588	194633	139014	168053	214825	6626.12	8923.7	9722.66	11274.1	15595.9	19822.5	24992.3	40665.2	38347.3	47744.6	47937.7	——	881.81	1062.74	1897.08
603558.SH	jianshengjiduan	17694.1	32673.8	33175.3	46678.3	57020.1	94393	120557	135908	148024	145752	156629	——	2453	2440	2730	2725	4449	7356	8564	8847	9855	10862	31683.2	40126.4	46365.9	49599.4	49285.6	81803.2	113661	126063	126438	150273	174684	5778.71	6839.3	8573.83	11071.3	12074.7	25716	28894.7	31117.4	31585.1	43842	43340.4	220.39	388.159	665.076	666.739
603889.SH	xinaogufen	27659.1	33892.1	34265.7	38951.5	39921.2	70891.1	82752.4	98745.2	113471	104753	114667	——	2034	2100	2113	2185	2414	2572	2665	3219	3752	3806	125245	116652	123023	130792	145880	185639	210028	232256	192978	278862	320695	7775.88	6340.8	8540.93	8654.91	9309.85	12816.3	17161.2	20207.7	25926	26454.4	36865.3	3457.91	3614.17	3543.71	3978.87
601339.SH	bailongdongfang	118859	145299	270464	318114	316036	317863	374365	449865	402313	402758	381148	13929	15212	17809	18966	17908	18040	18507	16150	16588	16620	13314	405484	343656	370126	410043	452301	490981	483002	524615	546163	573681	511082	32421.9	33746.5	33430.1	39061	49449	46612.1	41547.6	47587.5	65800.6	65266	45630	11956.3	15473	17069.1	17257.1
601599.SH	zhewenyingye	55101.9	83625.5	97469.9	92277.5	92390.6	102506	95425.3	85824.7	81505.2	43019.8	31356	4554	3977	4751	4618	4624	4727	4335	4077	3013	3533	3396	146422	158786	189938	193835	297303	338650	404445	247470	157806	210876	228674	16294.9	15529.2	32352.5	41949.3	72701.6	130165	204541	169326	51065.6	34371.4	32507	1548.76	1765.96	1522.34	1456.11
300163.SZ	xianfengxincai	25227.9	33545	36935.4	34765.6	42355.5	40942.4	39690.5	27866.1	25478.7	23503.4	21350.7	706	638	702	1429	1440	1115	1113	739	677	722	675	14162.5	16174.7	27092.7	39120.4	39617.1	39081.9	34589.3	27089.9	20762.5	24633.6	25013.7	5457.68	6088.21	6719.84	8949.17	10218.8	10708.3	12929.9	17897.9	9422.55	13687.9	6633.81	933.606	839.664	1203.55	1201.36
002516.SZ	kuangdakeji	42794.8	82207.3	138042	298506	340338	153197	162746	152339	140491	130684	123236	1970	2327	2612	2624	2655	2413	2249	2230	2044	1929	1853	85710.6	102835	124608	116233	146615	145855	126665	115450	106094	127412	131951	31423.3	43748.2	45034.2	67343.8	105386	62811.8	61047.3	65684.9	78465.4	93491.9	86718.4	3080.47	2763.68	3016.1	3300.43
002397.SZ	mengjiegufen	48588.9	50374.2	50765.9	59199.5	66145.3	71999	93927.7	111459	103102	91498.6	88692.8	2286	2356	2551	2578	2988	3797	3876	3708	3150	3066	2986	67902.7	79398.4	85150.3	79220.8	73183.7	107945	132128	153299	133348	153300	136031	9862.06	14920.1	24379.5	39506	40605.1	42371.7	41836.7	45798	35366.4	33598.5	17245.8	3895	4505.49	5489.15	4816.74
002394.SZ	lianfagufen	114145	130708	123610	138445	146257	137824	132725	135997	136591	133183	178118	6609	6951	7216	7815	8424	8145	7572	7596	7615	7896	7972	216293	254039	269284	276011	291972	323201	332074	306477	314717	328029	361280	27319.8	33350.9	37249	34328.4	39729.1	45178.1	39777.2	39256.2	30730.3	44199.1	51252.3	7928.76	8483.83	9056.97	9142.54
002327.SZ	fuanna	38500.7	44736.1	43244.6	49534.2	53002.6	81534.2	102040	97750	100401	109662	121552	4456	4659	4315	4847	5377	5854	5671	4506	4315	4615	4177	91602.9	90631	95886.1	102431	115035	131912	146454	133863	132482	152159	144440	6460.02	6890.15	7608	19411	31294.6	32554	37233.7	21448.4	22269.2	19659.9	25621.8	1800	1915.86	2363.94	3075.15
002293.SZ	luolaishenghuo	33482.5	40792.9	39750.3	39312.8	38678.4	38108.8	37947.5	35205.8	86849.3	98233.1	94348	4103	3324	3455	3235	3086	3161	3584	3529	3452	3741	3890	157458	141406	152259	148808	162455	263559	262292	272863	279016	316827	287172	15948.4	13206.4	15659.1	26805.1	29269	48080.9	47691.2	50992.9	52497.5	47529.3	58915.6	8300	8056.63	8377.51	8406.37
002193.SZ	ruyijituan	54462.5	48873.2	46034.7	42316.8	73055.4	73143.1	133563	125737	116731	108772	101256	2072	2067	1986	1692	3809	4160	4016	3028	2479	2447	2023	69831.9	47553.2	45269.2	49763.1	74133.9	94088.6	99984.2	84853.3	57485.5	49348.6	49547.8	22304.1	26144.7	32806.2	22860.3	35456.1	52475.2	67750.8	80725.6	94180.8	40107.6	39845.3	2445.34	1737.09	1903.5	1880.28
002144.SZ	hongdagaoke	19035	20109.4	26078.2	30667.7	30257.5	29235	27861.1	26989.3	26242	35148.9	33238.8	735	712	707	721	721	677	675	605	560	538	529	41544.1	39695.7	38979.2	38664.3	39834.2	44177.5	45179.3	37285.6	31740.9	45451.5	41830.1	12568.9	11403.6	10247.8	13460.3	13399.6	17145.4	14000.8	10132.8	9200.44	11953.6	12595.7	1393.65	1623.47	1827.89	2258.84
002083.SZ	furigufen	331170	306314	296282	290165	263243	284589	305194	296390	272774	260075	282960	18989	18256	17880	15343	16229	15942	15840	13993	13336	13144	11248	375594	344943	361631	325162	334992	377064	412342	400735	359927	429981	458867	34493.9	39584.9	37684.6	43487.7	39558.4	47815	63382.5	56696.8	55200.8	53043.4	50768.4	13420	12440	12385.7	10849.6
002042.SZ	huafushishang	269978	296222	312769	315547	328382	438148	509831	526804	493099	499510	498741	18424	18570	18348	17062	17416	24726	22829	19089	15906	16566	13688	511511	535991	531327	587142	780317	1.1187e+06	1.28025e+06	1.46382e+06	1.40162e+06	1.5098e+06	1.37068e+06	54009.8	71984.1	67164.5	73120.4	86248.7	78555.8	82908.6	75631.4	72586.8	92191.7	92768.4	7270.7	8104.67	9431.38	10423.6
600987.SH	hangmingufen	136883	140540	143725	152922	157618	181106	197930	198843	203924	197619	189969	7903	7806	7645	7404	7499	8235	9455	9633	9076	9179	9175	195602	211450	231549	210511	216890	244997	612800	532202	416874	820659	831601	15598.5	18237.2	18836.5	18252.8	19631.6	21122.8	23850.5	26696.9	22021.5	30549.6	25902.9	8067.67	8733.8	9217.44	8737.89
600493.SH	fengzhufangzhi	51954.5	47629.4	43132	38538.8	31224	28531.7	26752	23869.3	21419	67548.2	70777.6	2289	2123	1980	1572	1569	1549	1498	1490	1440	1429	1274	80446	80388.1	69307.1	61185.7	62870.4	69613.4	83481	85852.4	87863.5	109570	100806	13231.2	11776.1	11230.7	8897.79	6324.55	6789.13	9520.45	9434.03	18835.3	19606.1	13843.6	564.909	612.338	468.248	549.586
600448.SH	huafanggufen	47804.4	46221.4	57058.9	61272.1	82881.9	99621.9	96402.6	96435	99074.9	152761	156641	3000	3196	3621	3970	4073	4650	4619	4420	3958	3683	3597	197765	205159	206337	211290	218407	262879	298044	267721	291725	322775	315011	9726.42	9948.27	15676.1	15418.6	20243.9	21810.4	30072.3	22038.4	31650.3	38365.8	43377.4	176.745	230.444	——	13982.2
000726.SZ	lutaiA	418629	445420	493085	490758	524434	542130	574856	601209	566159	556160	580785	16725	16754	16822	22445	21019	25203	25851	26413	22583	22632	23028	431615	448192	423458	434103	400502	447705	486144	479061	373798	415298	515437	22813.4	28043.5	21197.1	26284.8	29313	33408.1	37460.7	51530.7	52242.5	64727.7	66042.8	25516.6	25630	28900.5	29492.9
600232.SH	jinyinggufen	45009	41058.8	38044.1	34358.9	31649.6	38452.9	40433.3	39588.1	35811.4	33728.1	33003.4	4882	4833	4257	4435	4430	2150	1961	2571	2322	2131	2179	95580.6	108359	99500.9	95324.9	88383.9	106587	99853.3	104724	91803.5	103086	108984	16450.4	15751.7	15023.3	17089.4	19489.2	22812.6	16058.1	25598.6	24833.9	21487	25956.4	2206.51	2471.29	2389.51	2507.43
002087.SZ	xinlonggonggu	192811	197535	216369	214347	245315	287192	298230	281692	271249	254551	236347	7936	8228	8596	8247	8760	8870	8912	9153	8948	8525	7859	278072	285643	295464	255687	336745	429768	500197	460588	413593	459812	420025	33042.1	40336.7	42335.3	43030.8	54118.2	61822.9	73685.5	78228.3	79510.5	93714.1	96402	4080.14	——	7078.21	9943.49
600220.SH	jiangsuyangguang	245689	213001	197249	191827	175906	168112	158481	153597	163746	136947	139411	6619	6129	5977	5570	5341	5219	5425	5343	4792	4549	5064	249761	189344	180871	159290	155877	166410	190050	183340	154862	154085	144422	18740.8	16298.7	25402.5	27643.6	28018.9	33726.4	42766.1	52422.3	43587.9	64053.9	110745	1928.84	1762.97	1644.83	1527.28
000850.SZ	huamaogufen	195422	195716	212017	193243	182514	182944	200605	206441	226693	210790	219101	6247	6279	5215	5425	5102	5393	5187	5118	4762	4617	4298	204995	190472	188213	178587	178866	208465	239992	258691	276269	281934	301624	12528.2	13664.9	17324.3	17175.3	15316.8	20410	24152.4	31548.4	30108.4	25169.7	37646.8	6234.41	5714.32	4910.36	6492.08
600156.SH	huashenggufen	17156.4	17188.1	15351.9	15031.6	13952	12912.2	11484.7	10408.2	10252.4	28110.7	26401.9	3427	3186	3085	2623	2334	2350	1971	1749	1667	1681	1094	73996.6	91675.6	83238.6	70191.3	56759.8	71263	96496.2	99017.9	86538.1	89630.4	87216.8	1880.4	9378.98	12077.4	16247.8	15002.2	10309.3	9110.4	10736.6	8983.67	9619	9346.46	337.582	1354.58	786.276	732.131
600630.SH	longtougufen	47391.3	36277.3	33251.9	32077.5	33793	31988.5	38685.7	37498.8	41548.1	39611.6	34926.8	2767	2302	2082	2018	2279	1949	1777	1618	2057	1936	1316	391398	338346	331517	338896	327719	331767	323481	302661	254071	233738	176170	28502.2	29485.6	27571.9	31554.1	36862.8	41474.7	35579.4	37905.9	42465.2	27968.8	17244.3	1926.64	2250.73	1804.29	2065.54
600626.SH	shendagufen	67466.7	69265.7	75787.5	96103.8	111450	257436	292847	300839	303743	292097	295093	2017	2018	1904	2166	3315	9673	11246	9818	8615	8957	8471	630631	639124	644355	707470	772570	992113	1.45698e+06	1.3362e+06	1.00586e+06	970290	1.03078e+06	23600.8	32004.2	38861.9	70750.3	87026.9	185021	186498	160819	134366	129248	171074	8142.78	7010.01	7202.34	7962.68
Data source: East Money Choice Data.
[truncated: 40 more columns]
