# Supplementary material for: Changes in technological innovation efficiency and influencing factors of listed textile and apparel companies research——Based on three-stage DEA with Tobit modeling
Source: PLoS One. 2024 Aug 8;19(8):e0307820. doi: 10.1371/journal.pone.0307820 (PMC11309499; doi:10.1371/journal.pone.0307820)
Supplement: S1 Raw data — (ZIP) [file pone.0307820.s001.zip › Raw Data/Textile and Clothing Industry/2. Environment Variables.xlsx]

## Sheet: raw data
name	year	Degree of shareholding concentration (%)	Years of enterprise establishment (Years)	Level of economic development (CNY)	Degree of foreign trade dependence (%)
1	2012	92.5	10	8.96	129.404
1	2013	92.5	11	9.57	117.81
1	2014	92.5	12	10.28	113.431
1	2015	82.84	13	10.92	104.644
1	2016	73.18	14	12.14	96.4119
1	2017	63.52	15	13.35	97.6366
1	2018	53.86	16	14.57	94.7538
1	2019	53.86	17	15.33	89.6741
1	2020	53.86	18	15.68	89.0786
1	2021	53.86	19	17.36	93.8435
1	2022	53.88	20	19.04	97.7548
2	2012	30.94	11	5.23079	108.974
2	2013	30.96	12	5.60292	108.484
2	2014	30.98	13	5.99086	97.0138
2	2015	31	14	6.45163	85.0497
2	2016	31.02	15	6.96711	76.798
2	2017	31.04	16	7.62184	74.3806
2	2018	31.06	17	8.16246	71.685
2	2019	31.13	18	8.69565	66.1973
2	2020	31.29	19	8.85212	63.7531
2	2021	31.42	20	9.82849	66.4805
2	2022	25.05	21	10.8049	68.6838
3	2012	54	10	8.96	129.404
3	2013	54	11	9.57	117.81
3	2014	54	12	10.28	113.431
3	2015	54	13	10.92	104.644
3	2016	54	14	12.14	96.4119
3	2017	54	15	13.35	97.6366
3	2018	54	16	14.57	94.7538
3	2019	54	17	15.33	89.6741
3	2020	52.71	18	15.68	89.0786
3	2021	52.71	19	17.36	93.8435
3	2022	52.79	20	19.04	97.7548
4	2012	88.62	6	6.1097	57.3562
4	2013	88.62	7	6.5105	55.7018
4	2014	88.62	8	6.8569	54.4929
4	2015	88.62	9	7.3276	49.5594
4	2016	70.88	10	7.8384	46.9845
4	2017	53.14	11	8.5612	48.8622
4	2018	53.14	12	9.323	49.1555
4	2019	53.14	13	9.877	49.3711
4	2020	53.14	14	10.0738	52.3091
4	2021	53.14	15	11.3032	56.3399
4	2022	50.44	16	12.5326	59.5066
5	2012	89.07	4	6.1097	57.3562
5	2013	89.07	5	6.5105	55.7018
5	2014	76.08	6	6.8569	54.4929
5	2015	63.09	7	7.3276	49.5594
5	2016	50.1	8	7.8384	46.9845
5	2017	37.11	9	8.5612	48.8622
5	2018	37.39	10	9.323	49.1555
5	2019	37.62	11	9.877	49.3711
5	2020	37.78	12	10.0738	52.3091
5	2021	37.78	13	11.3032	56.3399
5	2022	37.78	14	12.5326	59.5066
6	2012	82.29	11	6.1097	57.3562
6	2013	75.37	12	6.5105	55.7018
6	2014	68.45	13	6.8569	54.4929
6	2015	61.53	14	7.3276	49.5594
6	2016	54.61	15	7.8384	46.9845
6	2017	47.69	16	8.5612	48.8622
6	2018	47.71	17	9.323	49.1555
6	2019	47.9	18	9.877	49.3711
6	2020	48.11	19	10.0738	52.3091
6	2021	48.11	20	11.3032	56.3399
6	2022	48.14	21	12.5326	59.5066
7	2012	41.25	9	5.23079	108.974
7	2013	41.25	10	5.60292	108.484
7	2014	41.25	11	5.99086	97.0138
7	2015	41.25	12	6.45163	85.0497
7	2016	41.25	13	6.96711	76.798
7	2017	41.25	14	7.62184	74.3806
7	2018	41.25	15	8.16246	71.685
7	2019	41.25	16	8.69565	66.1973
7	2020	41.25	17	8.85212	63.7531
7	2021	39.28	18	9.82849	66.4805
7	2022	37.88	19	10.8049	68.6838
8	2012	30.29	16	5.23079	108.974
8	2013	30.29	17	5.60292	108.484
8	2014	30.29	18	5.99086	97.0138
8	2015	30.29	19	6.45163	85.0497
8	2016	30.29	20	6.96711	76.798
8	2017	30.07	21	7.62184	74.3806
8	2018	30.07	22	8.16246	71.685
8	2019	30.29	23	8.69565	66.1973
8	2020	30.29	24	8.85212	63.7531
8	2021	30.29	25	9.82849	66.4805
8	2022	28.51	26	10.8049	68.6838
9	2012	35.6	5	5.23079	108.974
9	2013	35.6	6	5.60292	108.484
9	2014	35.6	7	5.99086	97.0138
9	2015	35.6	8	6.45163	85.0497
9	2016	35.6	9	6.96711	76.798
9	2017	35.6	10	7.62184	74.3806
9	2018	35.6	11	8.16246	71.685
9	2019	33.62	12	8.69565	66.1973
9	2020	33.66	13	8.85212	63.7531
9	2021	33.76	14	9.82849	66.4805
9	2022	33.77	15	10.8049	68.6838
10	2012	85.57	13	5.23079	108.974
10	2013	85.57	14	5.60292	108.484
10	2014	85.57	15	5.99086	97.0138
10	2015	61.99	16	6.45163	85.0497
10	2016	61.99	17	6.96711	76.798
10	2017	59.36	18	7.62184	74.3806
10	2018	59.42	19	8.16246	71.685
10	2019	60.22	20	8.69565	66.1973
10	2020	61.05	21	8.85212	63.7531
10	2021	55.06	22	9.82849	66.4805
10	2022	55.06	23	10.8049	68.6838
11	2012	31.4	9	6.65328	64.4267
11	2013	31.82	10	7.27678	57.4814
11	2014	32.24	11	7.87112	53.4174
11	2015	32.66	12	8.58712	47.6915
11	2016	32.66	13	9.26579	43.7616
11	2017	31.73	14	10.2202	46.4803
11	2018	26.77	15	11.0508	47.1446
11	2019	26.81	16	11.665	44.0152
11	2020	26.8	17	12.1333	43.1252
11	2021	22.81	18	13.7039	44.7349
11	2022	18.05	19	15.2745	46.0087
12	2012	26.52	11	6.1097	57.3562
12	2013	26.52	12	6.5105	55.7018
12	2014	26.52	13	6.8569	54.4929
12	2015	13.54	14	7.3276	49.5594
12	2016	13.54	15	7.8384	46.9845
12	2017	13.54	16	8.5612	48.8622
12	2018	13.33	17	9.323	49.1555
12	2019	13.52	18	9.877	49.3711
12	2020	13.52	19	10.0738	52.3091
12	2021	13.52	20	11.3032	56.3399
12	2022	13.52	21	12.5326	59.5066
13	2012	36.92	19	6.1097	57.3562
13	2013	36.92	20	6.5105	55.7018
13	2014	36.92	21	6.8569	54.4929
13	2015	36.92	22	7.3276	49.5594
13	2016	37.5	23	7.8384	46.9845
13	2017	37.5	24	8.5612	48.8622
13	2018	37.5	25	9.323	49.1555
13	2019	28.12	26	9.877	49.3711
13	2020	21.17	27	10.0738	52.3091
13	2021	21.17	28	11.3032	56.3399
13	2022	21.17	29	12.5326	59.5066
14	2012	55.45	6	9.2758	135.43
14	2013	55.45	7	10.0569	126.291
14	2014	55.45	8	10.6732	111.306
14	2015	50.79	9	11.3692	80.0176
14	2016	50.79	10	12.3391	68.9769
14	2017	50.79	11	13.6172	73.3658
14	2018	49.06	12	15.0962	82.1074
14	2019	49.06	13	16.1776	80.8673
14	2020	48.63	14	16.4158	64.5904
14	2021	47.82	15	18.398	75.5865
14	2022	47.82	16	20.3802	84.4491
15	2012	58.32	8	5.29593	48.753
15	2013	58.34	9	5.82548	46.5984
15	2014	58.73	10	6.3709	43.6906
15	2015	53.73	11	6.7649	39.0701
15	2016	53.73	12	7.40236	34.9381
15	2017	53.73	13	8.3758	34.2498
15	2018	53.73	14	9.47185	31.9411
15	2019	53.73	15	10.2722	31.4397
15	2020	53.73	16	10.5106	32.2886
15	2021	53.73	17	11.6939	37.7646
15	2022	53.73	18	12.8772	42.1858
16	2012	62.69	10	6.1097	57.3562
16	2013	62.69	11	6.5105	55.7018
16	2014	62.69	12	6.8569	54.4929
16	2015	17.23	13	7.3276	49.5594
16	2016	17.23	14	7.8384	46.9845
16	2017	17.24	15	8.5612	48.8622
16	2018	16.9	16	9.323	49.1555
16	2019	16.61	17	9.877	49.3711
16	2020	16.32	18	10.0738	52.3091
16	2021	16.04	19	11.3032	56.3399
16	2022	15.54	20	12.5326	59.5066
17	2012	22.56	11	8.96	129.404
17	2013	22.56	12	9.57	117.81
17	2014	22.56	13	10.28	113.431
17	2015	19.61	14	10.92	104.644
17	2016	19.61	15	12.14	96.4119
17	2017	19.61	16	13.35	97.6366
17	2018	19.61	17	14.57	94.7538
17	2019	19.61	18	15.33	89.6741
17	2020	17.85	19	15.68	89.0786
17	2021	17.55	20	17.36	93.8435
17	2022	17.55	21	19.04	97.7548
18	2012	66.33	6	9.2758	135.43
18	2013	66.33	7	10.0569	126.291
18	2014	66.33	8	10.6732	111.306
18	2015	66.33	9	11.3692	80.0176
18	2016	61.33	10	12.3391	68.9769
18	2017	43.57	11	13.6172	73.3658
18	2018	43.57	12	15.0962	82.1074
18	2019	43.57	13	16.1776	80.8673
18	2020	45.56	14	16.4158	64.5904
18	2021	45.56	15	18.398	75.5865
18	2022	45.56	16	20.3802	84.4491
19	2012	22.47	13	6.1097	57.3562
19	2013	22.47	14	6.5105	55.7018
19	2014	22.47	15	6.8569	54.4929
19	2015	21.83	16	7.3276	49.5594
19	2016	21.83	17	7.8384	46.9845
19	2017	21.83	18	8.5612	48.8622
19	2018	19.67	19	9.323	49.1555
19	2019	19.67	20	9.877	49.3711
19	2020	19.67	21	10.0738	52.3091
19	2021	19.67	22	11.3032	56.3399
19	2022	19.67	23	12.5326	59.5066
20	2012	31.43	13	9.2758	135.43
20	2013	28.94	14	10.0569	126.291
20	2014	28.77	15	10.6732	111.306
20	2015	28.72	16	11.3692	80.0176
20	2016	24.84	17	12.3391	68.9769
20	2017	21.91	18	13.6172	73.3658
20	2018	21.91	19	15.0962	82.1074
20	2019	16.43	20	16.1776	80.8673
20	2020	16.57	21	16.4158	64.5904
20	2021	7.8	22	18.398	75.5865
20	2022	7.8	23	20.3802	84.4491
21	2012	40.34	10	5.23079	108.974
21	2013	40.34	11	5.60292	108.484
21	2014	40.34	12	5.99086	97.0138
21	2015	36.74	13	6.45163	85.0497
21	2016	29.24	14	6.96711	76.798
21	2017	29.24	15	7.62184	74.3806
21	2018	29.24	16	8.16246	71.685
21	2019	17.7	17	8.69565	66.1973
21	2020	12.21	18	8.85212	63.7531
21	2021	9.69	19	9.82849	66.4805
21	2022	8.08	20	10.8049	68.6838
22	2012	80.6	12	8.96	129.404
22	2013	76.07	13	9.57	117.81
22	2014	60.17	14	10.28	113.431
22	2015	50.38	15	10.92	104.644
22	2016	50.38	16	12.14	96.4119
22	2017	50.65	17	13.35	97.6366
22	2018	50.65	18	14.57	94.7538
22	2019	50.65	19	15.33	89.6741
22	2020	50.65	20	15.68	89.0786
22	2021	41.65	21	17.36	93.8435
22	2022	41.65	22	19.04	97.7548
23	2012	34.9	11	6.1097	57.3562
23	2013	35.67	12	6.5105	55.7018
23	2014	10.3	13	6.8569	54.4929
23	2015	10.53	14	7.3276	49.5594
23	2016	10.76	15	7.8384	46.9845
23	2017	9.98	16	8.5612	48.8622
23	2018	10.95	17	9.323	49.1555
23	2019	15.24	18	9.877	49.3711
23	2020	15.24	19	10.0738	52.3091
23	2021	15.24	20	11.3032	56.3399
23	2022	25.2	21	12.5326	59.5066
24	2012	34.29	11	5.29593	48.753
24	2013	34.29	12	5.82548	46.5984
24	2014	34.29	13	6.3709	43.6906
24	2015	34.29	14	6.7649	39.0701
24	2016	34.29	15	7.40236	34.9381
24	2017	34.29	16	8.3758	34.2498
24	2018	34.29	17	9.47185	31.9411
24	2019	34.29	18	10.2722	31.4397
24	2020	34.29	19	10.5106	32.2886
24	2021	34.29	20	11.6939	37.7646
24	2022	34.29	21	12.8772	42.1858
25	2012	30.52	24	6.1097	57.3562
25	2013	30.52	25	6.5105	55.7018
25	2014	30.84	26	6.8569	54.4929
25	2015	30.84	27	7.3276	49.5594
25	2016	29.47	28	7.8384	46.9845
25	2017	29.47	29	8.5612	48.8622
25	2018	30.27	30	9.323	49.1555
25	2019	30.69	31	9.877	49.3711
25	2020	29.98	32	10.0738	52.3091
25	2021	29.16	33	11.3032	56.3399
25	2022	29.16	34	12.5326	59.5066
26	2012	47.84	17	6.65328	64.4267
26	2013	48.58	18	7.27678	57.4814
26	2014	49.59	19	7.87112	53.4174
26	2015	57.82	20	8.58712	47.6915
26	2016	51.5	21	9.26579	43.7616
26	2017	61.28	22	10.2202	46.4803
26	2018	49.86	23	11.0508	47.1446
26	2019	49.86	24	11.665	44.0152
26	2020	49.86	25	12.1333	43.1252
26	2021	68.37	26	13.7039	44.7349
26	2022	60.04	27	15.2745	46.0087
27	2012	23.29	15	6.65328	64.4267
27	2013	23.29	16	7.27678	57.4814
27	2014	39.31	17	7.87112	53.4174
27	2015	39.31	18	8.58712	47.6915
27	2016	39.31	19	9.26579	43.7616
27	2017	39.31	20	10.2202	46.4803
27	2018	39.31	21	11.0508	47.1446
27	2019	39.95	22	11.665	44.0152
27	2020	40.88	23	12.1333	43.1252
27	2021	40.88	24	13.7039	44.7349
27	2022	40.88	25	15.2745	46.0087
28	2012	31.41	19	6.1097	57.3562
28	2013	31.41	20	6.5105	55.7018
28	2014	31.41	21	6.8569	54.4929
28	2015	31.51	22	7.3276	49.5594
28	2016	29.01	23	7.8384	46.9845
28	2017	29.01	24	8.5612	48.8622
28	2018	30.5	25	9.323	49.1555
28	2019	30.5	26	9.877	49.3711
28	2020	33.03	27	10.0738	52.3091
28	2021	33.03	28	11.3032	56.3399
28	2022	34.95	29	12.5326	59.5066
29	2012	42.68	16	2.9627	15.6016
29	2013	42.68	17	3.275	15.0854
29	2014	42.68	18	3.5563	14.9368
29	2015	42.68	19	3.715	10.5142
29	2016	42.68	20	4.0297	9.84668
29	2017	42.68	21	4.5835	12.151
29	2018	42.68	22	5.1658	13.8611
29	2019	42.68	23	5.5619	14.5931
29	2020	42.68	24	5.8009	16.6631
29	2021	42.68	25	6.4326	17.6666
29	2022	42.68	26	7.0643	18.4888
30	2012	40.42	12	8.96	129.404
30	2013	40.42	13	9.57	117.81
30	2014	40.42	14	10.28	113.431
30	2015	40.42	15	10.92	104.644
30	2016	40.42	16	12.14	96.4119
30	2017	40.42	17	13.35	97.6366
30	2018	40.42	18	14.57	94.7538
30	2019	40.42	19	15.33	89.6741
30	2020	40.42	20	15.68	89.0786
30	2021	40.42	21	17.36	93.8435
30	2022	40.42	22	19.04	97.7548
31	2012	36.73	11	6.1097	57.3562
31	2013	36.73	12	6.5105	55.7018
31	2014	36.73	13	6.8569	54.4929
31	2015	36.73	14	7.3276	49.5594
31	2016	36.73	15	7.8384	46.9845
31	2017	36.73	16	8.5612	48.8622
31	2018	36.73	17	9.323	49.1555
31	2019	36.73	18	9.877	49.3711
31	2020	33.84	19	10.0738	52.3091
31	2021	32.41	20	11.3032	56.3399
31	2022	31.56	21	12.5326	59.5066
32	2012	27.3	12	5.29593	48.753
32	2013	27.3	13	5.82548	46.5984
32	2014	27.3	14	6.3709	43.6906
32	2015	27.3	15	6.7649	39.0701
32	2016	27.3	16	7.40236	34.9381
32	2017	27.3	17	8.3758	34.2498
32	2018	27.3	18	9.47185	31.9411
32	2019	27	19	10.2722	31.4397
32	2020	26.58	20	10.5106	32.2886
32	2021	25.93	21	11.6939	37.7646
32	2022	21.2	22	12.8772	42.1858
33	2012	97.28	6	6.1097	57.3562
33	2013	85.12	7	6.5105	55.7018
33	2014	72.96	8	6.8569	54.4929
33	2015	60.8	9	7.3276	49.5594
33	2016	48.64	10	7.8384	46.9845
33	2017	36.48	11	8.5612	48.8622
33	2018	36.63	12	9.323	49.1555
33	2019	36.63	13	9.877	49.3711
33	2020	34.26	14	10.0738	52.3091
33	2021	32.05	15	11.3032	56.3399
33	2022	15.81	16	12.5326	59.5066
34	2012	93	10	6.1097	57.3562
34	2013	93	11	6.5105	55.7018
34	2014	93	12	6.8569	54.4929
34	2015	92.9375	13	7.3276	49.5594
34	2016	74.35	14	7.8384	46.9845
34	2017	55.7625	15	8.5612	48.8622
34	2018	55.7625	16	9.323	49.1555
34	2019	55.7625	17	9.877	49.3711
34	2020	54.13	18	10.0738	52.3091
34	2021	54.18	19	11.3032	56.3399
34	2022	54.21	20	12.5326	59.5066
35	2012	63.42	3	3.0697	13.5343
35	2013	63.03	4	3.4404	13.73
35	2014	62.64	5	3.758	13.4404
35	2015	62.25	6	3.9692	12.7562
35	2016	61.86	7	4.3686	11.2053
35	2017	61.47	8	4.9092	12.203
35	2018	61.4	9	5.6063	12.2527
35	2019	61.46	10	6.0561	12.8686
35	2020	55.63	11	6.2411	14.2431
35	2021	55.73	12	7.0321	16.0702
35	2022	53.9	13	7.8231	17.5233
36	2012	90	19	6.1097	57.3562
36	2013	90	20	6.5105	55.7018
36	2014	72	21	6.8569	54.4929
36	2015	54	22	7.3276	49.5594
36	2016	43.72	23	7.8384	46.9845
36	2017	40.09	24	8.5612	48.8622
36	2018	35.42	25	9.323	49.1555
36	2019	35.42	26	9.877	49.3711
36	2020	35.42	27	10.0738	52.3091
36	2021	37.53	28	11.3032	56.3399
36	2022	34.68	29	12.5326	59.5066
37	2012	39.3156	17	6.1097	57.3562
37	2013	38.7804	18	6.5105	55.7018
37	2014	38.2452	19	6.8569	54.4929
37	2015	37.71	20	7.3276	49.5594
37	2016	37.64	21	7.8384	46.9845
37	2017	31.09	22	8.5612	48.8622
37	2018	31.09	23	9.323	49.1555
37	2019	31.09	24	9.877	49.3711
37	2020	31.09	25	10.0738	52.3091
37	2021	31.09	26	11.3032	56.3399
37	2022	31.09	27	12.5326	59.5066
38	2012	32.24	8	6.1097	57.3562
38	2013	32.24	9	6.5105	55.7018
38	2014	32.24	10	6.8569	54.4929
38	2015	29.72	11	7.3276	49.5594
38	2016	29.72	12	7.8384	46.9845
38	2017	29.72	13	8.5612	48.8622
38	2018	29.72	14	9.323	49.1555
38	2019	29.72	15	9.877	49.3711
38	2020	29.72	16	10.0738	52.3091
38	2021	29.72	17	11.3032	56.3399
38	2022	29.72	18	12.5326	59.5066
39	2012	22.79	10	6.1097	57.3562
39	2013	22.79	11	6.5105	55.7018
39	2014	16.55	12	6.8569	54.4929
39	2015	16.35	13	7.3276	49.5594
39	2016	13.29	14	7.8384	46.9845
39	2017	13.3	15	8.5612	48.8622
39	2018	13.32	16	9.323	49.1555
39	2019	13.32	17	9.877	49.3711
39	2020	13.32	18	10.0738	52.3091
39	2021	23.08	19	11.3032	56.3399
39	2022	23.08	20	12.5326	59.5066
40	2012	45.87	9	6.1097	57.3562
40	2013	45.87	10	6.5105	55.7018
40	2014	45.87	11	6.8569	54.4929
40	2015	35.49	12	7.3276	49.5594
40	2016	36.49	13	7.8384	46.9845
40	2017	36.49	14	8.5612	48.8622
40	2018	27.44	15	9.323	49.1555
40	2019	26.44	16	9.877	49.3711
40	2020	23.71	17	10.0738	52.3091
40	2021	22.14	18	11.3032	56.3399
40	2022	16.32	19	12.5326	59.5066
41	2012	54.87	12	6.65328	64.4267
41	2013	54.87	13	7.27678	57.4814
41	2014	54.87	14	7.87112	53.4174
41	2015	51.79	15	8.58712	47.6915
41	2016	45.62	16	9.26579	43.7616
41	2017	45.65	17	10.2202	46.4803
41	2018	45.65	18	11.0508	47.1446
41	2019	46.63	19	11.665	44.0152
41	2020	46.63	20	12.1333	43.1252
41	2021	46.63	21	13.7039	44.7349
41	2022	46.63	22	15.2745	46.0087
42	2012	38.28	31	3.22029	6.53084
42	2013	38.28	32	3.57016	6.61909
42	2014	38.04	33	3.91814	7.36416
42	2015	37.79	34	4.31553	6.40914
42	2016	37.41	35	4.66064	5.78681
42	2017	20.23	36	5.10305	7.19319
42	2018	17.82	37	5.47629	8.47536
42	2019	19.21	38	6.01042	10.8736
42	2020	19.36	39	6.2537	11.7352
42	2021	17.22	40	6.944	12.9855
42	2022	13.4	41	7.6343	14.0122
43	2012	40.45	10	6.65328	64.4267
43	2013	40.45	11	7.27678	57.4814
43	2014	40.45	12	7.87112	53.4174
43	2015	40.45	13	8.58712	47.6915
43	2016	40.45	14	9.26579	43.7616
43	2017	40.45	15	10.2202	46.4803
43	2018	40.45	16	11.0508	47.1446
43	2019	38.89	17	11.665	44.0152
43	2020	39.35	18	12.1333	43.1252
43	2021	39.81	19	13.7039	44.7349
43	2022	40.45	20	15.2745	46.0087
44	2012	40.57	18	5.23079	108.974
44	2013	40.52	19	5.60292	108.484
44	2014	39.65	20	5.99086	97.0138
44	2015	37.08	21	6.45163	85.0497
44	2016	37.5	22	6.96711	76.798
44	2017	36.84	23	7.62184	74.3806
44	2018	35.94	24	8.16246	71.685
44	2019	36.83	25	8.69565	66.1973
44	2020	36.73	26	8.85212	63.7531
44	2021	37.75	27	9.82849	66.4805
44	2022	39.75	28	10.8049	68.6838
45	2012	39.18	10	6.65328	64.4267
45	2013	39.18	11	7.27678	57.4814
45	2014	39.18	12	7.87112	53.4174
45	2015	17.81	13	8.58712	47.6915
45	2016	17.81	14	9.26579	43.7616
45	2017	17.73	15	10.2202	46.4803
45	2018	16.57	16	11.0508	47.1446
45	2019	16.54	17	11.665	44.0152
45	2020	16.6	18	12.1333	43.1252
45	2021	16.39	19	13.7039	44.7349
45	2022	16.37	20	15.2745	46.0087
46	2012	28.5	19	4.43476	36.0824
46	2013	26.29	20	4.86731	34.9475
46	2014	26.29	21	5.19329	33.5258
46	2015	26.29	22	5.62049	27.2335
46	2016	16.07	23	5.92393	26.474
46	2017	16.07	24	6.29932	28.1867
46	2018	23.12	25	6.62843	29.0308
46	2019	23.12	26	6.99009	28.9751
46	2020	23.12	27	7.1825	30.1727
46	2021	22.47	28	8.1727	35.238
46	2022	18.65	29	9.1629	39.1863
47	2012	24.95	15	6.1097	57.3562
47	2013	21.36	16	6.5105	55.7018
47	2014	21.36	17	6.8569	54.4929
47	2015	21.36	18	7.3276	49.5594
47	2016	21.36	19	7.8384	46.9845
47	2017	21.36	20	8.5612	48.8622
47	2018	22	21	9.323	49.1555
47	2019	22	22	9.877	49.3711
47	2020	22	23	10.0738	52.3091
47	2021	23.36	24	11.3032	56.3399
47	2022	23.36	25	12.5326	59.5066
48	2012	23.42	13	4.43476	36.0824
48	2013	24.21	14	4.86731	34.9475
48	2014	24.65	15	5.19329	33.5258
48	2015	25.42	16	5.62049	27.2335
48	2016	27.42	17	5.92393	26.474
48	2017	27.66	18	6.29932	28.1867
48	2018	27.66	19	6.62843	29.0308
48	2019	23.68	20	6.99009	28.9751
48	2020	18.72	21	7.1825	30.1727
48	2021	18.72	22	8.1727	35.238
48	2022	20.68	23	9.1629	39.1863
49	2012	42.29	12	3.0697	13.5343
49	2013	42.47	13	3.4404	13.73
49	2014	42.47	14	3.758	13.4404
49	2015	41.67	15	3.9692	12.7562
49	2016	41.67	16	4.3686	11.2053
49	2017	34.27	17	4.9092	12.203
49	2018	34.27	18	5.6063	12.2527
49	2019	34.27	19	6.0561	12.8686
49	2020	34.27	20	6.2411	14.2431
49	2021	30.62	21	7.0321	16.0702
49	2022	30.62	22	7.8231	17.5233
50	2012	31.31	14	6.1097	57.3562
50	2013	31.55	15	6.5105	55.7018
50	2014	32.12	16	6.8569	54.4929
50	2015	32.9	17	7.3276	49.5594
50	2016	32.9	18	7.8384	46.9845
50	2017	34.26	19	8.5612	48.8622
50	2018	36.73	20	9.323	49.1555
50	2019	37.5	21	9.877	49.3711
50	2020	39.04	22	10.0738	52.3091
50	2021	41.11	23	11.3032	56.3399
50	2022	42.61	24	12.5326	59.5066
51	2012	28.5	21	5.29593	48.753
51	2013	28.5	22	5.82548	46.5984
51	2014	28.5	23	6.3709	43.6906
51	2015	10.72	24	6.7649	39.0701
51	2016	10.72	25	7.40236	34.9381
51	2017	10.72	26	8.3758	34.2498
51	2018	10.72	27	9.47185	31.9411
51	2019	10.72	28	10.2722	31.4397
51	2020	10.72	29	10.5106	32.2886
51	2021	10.72	30	11.6939	37.7646
51	2022	10.72	31	12.8772	42.1858
52	2012	20.82	13	4.43476	36.0824
52	2013	20.82	14	4.86731	34.9475
52	2014	15.31	15	5.19329	33.5258
52	2015	15.31	16	5.62049	27.2335
52	2016	15.31	17	5.92393	26.474
52	2017	14.26	18	6.29932	28.1867
52	2018	14.26	19	6.62843	29.0308
52	2019	14.26	20	6.99009	28.9751
52	2020	18.63	21	7.1825	30.1727
52	2021	18.63	22	8.1727	35.238
52	2022	18.63	23	9.1629	39.1863
53	2012	12.22	24	4.43476	36.0824
53	2013	13.63	25	4.86731	34.9475
53	2014	14.69	26	5.19329	33.5258
53	2015	14.69	27	5.62049	27.2335
53	2016	15.21	28	5.92393	26.474
53	2017	15.21	29	6.29932	28.1867
53	2018	15.21	30	6.62843	29.0308
53	2019	16.36	31	6.99009	28.9751
53	2020	16.36	32	7.1825	30.1727
53	2021	15.91	33	8.1727	35.238
53	2022	15.81	34	9.1629	39.1863
54	2012	46.87	18	6.1097	57.3562
54	2013	41.94	19	6.5105	55.7018
54	2014	46.87	20	6.8569	54.4929
54	2015	46.87	21	7.3276	49.5594
54	2016	46.87	22	7.8384	46.9845
54	2017	46.87	23	8.5612	48.8622
54	2018	48.58	24	9.323	49.1555
54	2019	48.58	25	9.877	49.3711
54	2020	48.58	26	10.0738	52.3091
54	2021	48.58	27	11.3032	56.3399
54	2022	48.58	28	12.5326	59.5066
55	2012	33	17	3.0497	11.2571
55	2013	33	18	3.3114	11.749
55	2014	33.01	19	3.5982	11.5528
55	2015	33	20	3.8338	12.4048
55	2016	27.3	21	4.1326	11.7137
55	2017	27.3	22	4.5723	11.6738
55	2018	27.3	23	5.0714	11.0396
55	2019	27.3	24	5.4356	10.6327
55	2020	27.3	25	5.4691	12.2648
55	2021	27.3	26	5.94102	13.9386
55	2022	27.3	27	6.41294	15.3685
56	2012	29.99	18	6.65328	64.4267
56	2013	8.448	19	7.27678	57.4814
56	2014	8.448	20	7.87112	53.4174
56	2015	8.448	21	8.58712	47.6915
56	2016	8.448	22	9.26579	43.7616
56	2017	8.448	23	10.2202	46.4803
56	2018	8.48	24	11.0508	47.1446
56	2019	9.98	25	11.665	44.0152
56	2020	12.69	26	12.1333	43.1252
56	2021	12.69	27	13.7039	44.7349
56	2022	12.69	28	15.2745	46.0087
57	2012	46.4	14	3.0697	13.5343
57	2013	46.4	15	3.4404	13.73
57	2014	46.4	16	3.758	13.4404
57	2015	46.4	17	3.9692	12.7562
57	2016	46.4	18	4.3686	11.2053
57	2017	46.4	19	4.9092	12.203
57	2018	46.4	20	5.6063	12.2527
57	2019	46.4	21	6.0561	12.8686
57	2020	46.4	22	6.2411	14.2431
57	2021	46.4	23	7.0321	16.0702
57	2022	46.4	24	7.8231	17.5233
58	2012	40.1	14	3.22029	6.53084
58	2013	40.1	15	3.57016	6.61909
58	2014	40.11	16	3.91814	7.36416
58	2015	40.21	17	4.31553	6.40914
58	2016	40.31	18	4.66064	5.78681
58	2017	40.31	19	5.10305	7.19319
58	2018	40.31	20	5.47629	8.47536
58	2019	40.31	21	6.01042	10.8736
58	2020	40.31	22	6.2537	11.7352
58	2021	40.31	23	6.944	12.9855
58	2022	40.31	24	7.6343	14.0122
59	2012	30.08	21	8.96	129.404
59	2013	30.08	22	9.57	117.81
59	2014	30.08	23	10.28	113.431
59	2015	30.08	24	10.92	104.644
59	2016	30.08	25	12.14	96.4119
59	2017	30.08	26	13.35	97.6366
59	2018	30.08	27	14.57	94.7538
59	2019	30.08	28	15.33	89.6741
59	2020	30.08	29	15.68	89.0786
59	2021	30.08	30	17.36	93.8435
59	2022	30.08	31	19.04	97.7548
60	2012	31.07	26	8.96	129.404
60	2013	31.07	27	9.57	117.81
60	2014	31.07	28	10.28	113.431
60	2015	31.07	29	10.92	104.644
60	2016	31.07	30	12.14	96.4119
60	2017	31.07	31	13.35	97.6366
60	2018	31.07	32	14.57	94.7538
60	2019	31.07	33	15.33	89.6741
60	2020	31.07	34	15.68	89.0786
60	2021	46.98	35	17.36	93.8435
60	2022	46.98	36	19.04	97.7548

## Sheet: Arranged by year
	2012				2013				2014				2015				2016				2017				2018				2019				2020				2021				2022
DMU	DYDGD	CLNX	JJFZSP	WMYCD	DYDGD	CLNX	JJFZSP	WMYCD	DYDGD	CLNX	JJFZSP	WMYCD	DYDGD	CLNX	JJFZSP	WMYCD	DYDGD	CLNX	JJFZSP	WMYCD	DYDGD	CLNX	JJFZSP	WMYCD	DYDGD	CLNX	JJFZSP	WMYCD	DYDGD	CLNX	JJFZSP	WMYCD	DYDGD	CLNX	JJFZSP	WMYCD	DYDGD	CLNX	JJFZSP	WMYCD	DYDGD	CLNX	JJFZSP	WMYCD
disushishang	92.5	10	8.96	129.404	92.5	11	9.57	117.81	92.5	12	10.28	113.431	82.84	13	10.92	104.644	73.18	14	12.14	96.4119	63.52	15	13.35	97.6366	53.86	16	14.57	94.7538	53.86	17	15.33	89.6741	53.86	18	15.68	89.0786	53.86	19	17.36	93.8435	53.88	20	19.04	97.7548
annaier	30.94	11	5.23079	108.974	30.96	12	5.60292	108.484	30.98	13	5.99086	97.0138	31	14	6.45163	85.0497	31.02	15	6.96711	76.798	31.04	16	7.62184	74.3806	31.06	17	8.16246	71.685	31.13	18	8.69565	66.1973	31.29	19	8.85212	63.7531	31.42	20	9.82849	66.4805	25.05	21	10.8049	68.6838
riboshishang	54	10	8.96	129.404	54	11	9.57	117.81	54	12	10.28	113.431	54	13	10.92	104.644	54	14	12.14	96.4119	54	15	13.35	97.6366	54	16	14.57	94.7538	54	17	15.33	89.6741	52.71	18	15.68	89.0786	52.71	19	17.36	93.8435	52.79	20	19.04	97.7548
mugaodi	88.62	6	6.1097	57.3562	88.62	7	6.5105	55.7018	88.62	8	6.8569	54.4929	88.62	9	7.3276	49.5594	70.88	10	7.8384	46.9845	53.14	11	8.5612	48.8622	53.14	12	9.323	49.1555	53.14	13	9.877	49.3711	53.14	14	10.0738	52.3091	53.14	15	11.3032	56.3399	50.44	16	12.5326	59.5066
anzhengshishang	89.07	4	6.1097	57.3562	89.07	5	6.5105	55.7018	76.08	6	6.8569	54.4929	63.09	7	7.3276	49.5594	50.1	8	7.8384	46.9845	37.11	9	8.5612	48.8622	37.39	10	9.323	49.1555	37.62	11	9.877	49.3711	37.78	12	10.0738	52.3091	37.78	13	11.3032	56.3399	37.78	14	12.5326	59.5066
taipingniao	82.29	11	6.1097	57.3562	75.37	12	6.5105	55.7018	68.45	13	6.8569	54.4929	61.53	14	7.3276	49.5594	54.61	15	7.8384	46.9845	47.69	16	8.5612	48.8622	47.71	17	9.323	49.1555	47.9	18	9.877	49.3711	48.11	19	10.0738	52.3091	48.11	20	11.3032	56.3399	48.14	21	12.5326	59.5066
biyinlefen	41.25	9	5.23079	108.974	41.25	10	5.60292	108.484	41.25	11	5.99086	97.0138	41.25	12	6.45163	85.0497	41.25	13	6.96711	76.798	41.25	14	7.62184	74.3806	41.25	15	8.16246	71.685	41.25	16	8.69565	66.1973	41.25	17	8.85212	63.7531	39.28	18	9.82849	66.4805	37.88	19	10.8049	68.6838
jinfalabi	30.29	16	5.23079	108.974	30.29	17	5.60292	108.484	30.29	18	5.99086	97.0138	30.29	19	6.45163	85.0497	30.29	20	6.96711	76.798	30.07	21	7.62184	74.3806	30.07	22	8.16246	71.685	30.29	23	8.69565	66.1973	30.29	24	8.85212	63.7531	30.29	25	9.82849	66.4805	28.51	26	10.8049	68.6838
huijiegufen	35.6	5	5.23079	108.974	35.6	6	5.60292	108.484	35.6	7	5.99086	97.0138	35.6	8	6.45163	85.0497	35.6	9	6.96711	76.798	35.6	10	7.62184	74.3806	35.6	11	8.16246	71.685	33.62	12	8.69565	66.1973	33.66	13	8.85212	63.7531	33.76	14	9.82849	66.4805	33.77	15	10.8049	68.6838
gelisi	85.57	13	5.23079	108.974	85.57	14	5.60292	108.484	85.57	15	5.99086	97.0138	61.99	16	6.45163	85.0497	61.99	17	6.96711	76.798	59.36	18	7.62184	74.3806	59.42	19	8.16246	71.685	60.22	20	8.69565	66.1973	61.05	21	8.85212	63.7531	55.06	22	9.82849	66.4805	55.06	23	10.8049	68.6838
jinhongjituan	31.4	9	6.65328	64.4267	31.82	10	7.27678	57.4814	32.24	11	7.87112	53.4174	32.66	12	8.58712	47.6915	32.66	13	9.26579	43.7616	31.73	14	10.2202	46.4803	26.77	15	11.0508	47.1446	26.81	16	11.665	44.0152	26.8	17	12.1333	43.1252	22.81	18	13.7039	44.7349	18.05	19	15.2745	46.0087
qiaozhibai	26.52	11	6.1097	57.3562	26.52	12	6.5105	55.7018	26.52	13	6.8569	54.4929	13.54	14	7.3276	49.5594	13.54	15	7.8384	46.9845	13.54	16	8.5612	48.8622	13.33	17	9.323	49.1555	13.52	18	9.877	49.3711	13.52	19	10.0738	52.3091	13.52	20	11.3032	56.3399	13.52	21	12.5326	59.5066
bangjiegufen	36.92	19	6.1097	57.3562	36.92	20	6.5105	55.7018	36.92	21	6.8569	54.4929	36.92	22	7.3276	49.5594	37.5	23	7.8384	46.9845	37.5	24	8.5612	48.8622	37.5	25	9.323	49.1555	28.12	26	9.877	49.3711	21.17	27	10.0738	52.3091	21.17	28	11.3032	56.3399	21.17	29	12.5326	59.5066
langzigufen	55.45	6	9.2758	135.43	55.45	7	10.0569	126.291	55.45	8	10.6732	111.306	50.79	9	11.3692	80.0176	50.79	10	12.3391	68.9769	50.79	11	13.6172	73.3658	49.06	12	15.0962	82.1074	49.06	13	16.1776	80.8673	48.63	14	16.4158	64.5904	47.82	15	18.398	75.5865	47.82	16	20.3802	84.4491
jiumuwang	58.32	8	5.29593	48.753	58.34	9	5.82548	46.5984	58.73	10	6.3709	43.6906	53.73	11	6.7649	39.0701	53.73	12	7.40236	34.9381	53.73	13	8.3758	34.2498	53.73	14	9.47185	31.9411	53.73	15	10.2722	31.4397	53.73	16	10.5106	32.2886	53.73	17	11.6939	37.7646	53.73	18	12.8772	42.1858
senmafushi	62.69	10	6.1097	57.3562	62.69	11	6.5105	55.7018	62.69	12	6.8569	54.4929	17.23	13	7.3276	49.5594	17.23	14	7.8384	46.9845	17.24	15	8.5612	48.8622	16.9	16	9.323	49.1555	16.61	17	9.877	49.3711	16.32	18	10.0738	52.3091	16.04	19	11.3032	56.3399	15.54	20	12.5326	59.5066
jialinjie	22.56	11	8.96	129.404	22.56	12	9.57	117.81	22.56	13	10.28	113.431	19.61	14	10.92	104.644	19.61	15	12.14	96.4119	19.61	16	13.35	97.6366	19.61	17	14.57	94.7538	19.61	18	15.33	89.6741	17.85	19	15.68	89.0786	17.55	20	17.36	93.8435	17.55	21	19.04	97.7548
jihuajituan	66.33	6	9.2758	135.43	66.33	7	10.0569	126.291	66.33	8	10.6732	111.306	66.33	9	11.3692	80.0176	61.33	10	12.3391	68.9769	43.57	11	13.6172	73.3658	43.57	12	15.0962	82.1074	43.57	13	16.1776	80.8673	45.56	14	16.4158	64.5904	45.56	15	18.398	75.5865	45.56	16	20.3802	84.4491
jiaxinsichou	22.47	13	6.1097	57.3562	22.47	14	6.5105	55.7018	22.47	15	6.8569	54.4929	21.83	16	7.3276	49.5594	21.83	17	7.8384	46.9845	21.83	18	8.5612	48.8622	19.67	19	9.323	49.1555	19.67	20	9.877	49.3711	19.67	21	10.0738	52.3091	19.67	22	11.3032	56.3399	19.67	23	12.5326	59.5066
tanluzhe	31.43	13	9.2758	135.43	28.94	14	10.0569	126.291	28.77	15	10.6732	111.306	28.72	16	11.3692	80.0176	24.84	17	12.3391	68.9769	21.91	18	13.6172	73.3658	21.91	19	15.0962	82.1074	16.43	20	16.1776	80.8673	16.57	21	16.4158	64.5904	7.8	22	18.398	75.5865	7.8	23	20.3802	84.4491
yaowangkeji	40.34	10	5.23079	108.974	40.34	11	5.60292	108.484	40.34	12	5.99086	97.0138	36.74	13	6.45163	85.0497	29.24	14	6.96711	76.798	29.24	15	7.62184	74.3806	29.24	16	8.16246	71.685	17.7	17	8.69565	66.1973	12.21	18	8.85212	63.7531	9.69	19	9.82849	66.4805	8.08	20	10.8049	68.6838
meibangfushi	80.6	12	8.96	129.404	76.07	13	9.57	117.81	60.17	14	10.28	113.431	50.38	15	10.92	104.644	50.38	16	12.14	96.4119	50.65	17	13.35	97.6366	50.65	18	14.57	94.7538	50.65	19	15.33	89.6741	50.65	20	15.68	89.0786	41.65	21	17.36	93.8435	41.65	22	19.04	97.7548
baoxiniao	34.9	11	6.1097	57.3562	35.67	12	6.5105	55.7018	10.3	13	6.8569	54.4929	10.53	14	7.3276	49.5594	10.76	15	7.8384	46.9845	9.98	16	8.5612	48.8622	10.95	17	9.323	49.1555	15.24	18	9.877	49.3711	15.24	19	10.0738	52.3091	15.24	20	11.3032	56.3399	25.2	21	12.5326	59.5066
qipilang	34.29	11	5.29593	48.753	34.29	12	5.82548	46.5984	34.29	13	6.3709	43.6906	34.29	14	6.7649	39.0701	34.29	15	7.40236	34.9381	34.29	16	8.3758	34.2498	34.29	17	9.47185	31.9411	34.29	18	10.2722	31.4397	34.29	19	10.5106	32.2886	34.29	20	11.6939	37.7646	34.29	21	12.8772	42.1858
weixinggufen	30.52	24	6.1097	57.3562	30.52	25	6.5105	55.7018	30.84	26	6.8569	54.4929	30.84	27	7.3276	49.5594	29.47	28	7.8384	46.9845	29.47	29	8.5612	48.8622	30.27	30	9.323	49.1555	30.69	31	9.877	49.3711	29.98	32	10.0738	52.3091	29.16	33	11.3032	56.3399	29.16	34	12.5326	59.5066
hongdougufen	47.84	17	6.65328	64.4267	48.58	18	7.27678	57.4814	49.59	19	7.87112	53.4174	57.82	20	8.58712	47.6915	51.5	21	9.26579	43.7616	61.28	22	10.2202	46.4803	49.86	23	11.0508	47.1446	49.86	24	11.665	44.0152	49.86	25	12.1333	43.1252	68.37	26	13.7039	44.7349	60.04	27	15.2745	46.0087
hailanzhijia	23.29	15	6.65328	64.4267	23.29	16	7.27678	57.4814	39.31	17	7.87112	53.4174	39.31	18	8.58712	47.6915	39.31	19	9.26579	43.7616	39.31	20	10.2202	46.4803	39.31	21	11.0508	47.1446	39.95	22	11.665	44.0152	40.88	23	12.1333	43.1252	40.88	24	13.7039	44.7349	40.88	25	15.2745	46.0087
yageer	31.41	19	6.1097	57.3562	31.41	20	6.5105	55.7018	31.41	21	6.8569	54.4929	31.51	22	7.3276	49.5594	29.01	23	7.8384	46.9845	29.01	24	8.5612	48.8622	30.5	25	9.323	49.1555	30.5	26	9.877	49.3711	33.03	27	10.0738	52.3091	33.03	28	11.3032	56.3399	34.95	29	12.5326	59.5066
langshagufen	42.68	16	2.9627	15.6016	42.68	17	3.275	15.0854	42.68	18	3.5563	14.9368	42.68	19	3.715	10.5142	42.68	20	4.0297	9.84668	42.68	21	4.5835	12.151	42.68	22	5.1658	13.8611	42.68	23	5.5619	14.5931	42.68	24	5.8009	16.6631	42.68	25	6.4326	17.6666	42.68	26	7.0643	18.4888
shuixingjiafang	40.42	12	8.96	129.404	40.42	13	9.57	117.81	40.42	14	10.28	113.431	40.42	15	10.92	104.644	40.42	16	12.14	96.4119	40.42	17	13.35	97.6366	40.42	18	14.57	94.7538	40.42	19	15.33	89.6741	40.42	20	15.68	89.0786	40.42	21	17.36	93.8435	40.42	22	19.04	97.7548
taihuaxincai	36.73	11	6.1097	57.3562	36.73	12	6.5105	55.7018	36.73	13	6.8569	54.4929	36.73	14	7.3276	49.5594	36.73	15	7.8384	46.9845	36.73	16	8.5612	48.8622	36.73	17	9.323	49.1555	36.73	18	9.877	49.3711	33.84	19	10.0738	52.3091	32.41	20	11.3032	56.3399	31.56	21	12.5326	59.5066
yanjianggufen	27.3	12	5.29593	48.753	27.3	13	5.82548	46.5984	27.3	14	6.3709	43.6906	27.3	15	6.7649	39.0701	27.3	16	7.40236	34.9381	27.3	17	8.3758	34.2498	27.3	18	9.47185	31.9411	27	19	10.2722	31.4397	26.58	20	10.5106	32.2886	25.93	21	11.6939	37.7646	21.2	22	12.8772	42.1858
kanglongda	97.28	6	6.1097	57.3562	85.12	7	6.5105	55.7018	72.96	8	6.8569	54.4929	60.8	9	7.3276	49.5594	48.64	10	7.8384	46.9845	36.48	11	8.5612	48.8622	36.63	12	9.323	49.1555	36.63	13	9.877	49.3711	34.26	14	10.0738	52.3091	32.05	15	11.3032	56.3399	15.81	16	12.5326	59.5066
nuobanggufen	93	10	6.1097	57.3562	93	11	6.5105	55.7018	93	12	6.8569	54.4929	92.9375	13	7.3276	49.5594	74.35	14	7.8384	46.9845	55.7625	15	8.5612	48.8622	55.7625	16	9.323	49.1555	55.7625	17	9.877	49.3711	54.13	18	10.0738	52.3091	54.18	19	11.3032	56.3399	54.21	20	12.5326	59.5066
kairungufen	63.42	3	3.0697	13.5343	63.03	4	3.4404	13.73	62.64	5	3.758	13.4404	62.25	6	3.9692	12.7562	61.86	7	4.3686	11.2053	61.47	8	4.9092	12.203	61.4	9	5.6063	12.2527	61.46	10	6.0561	12.8686	55.63	11	6.2411	14.2431	55.73	12	7.0321	16.0702	53.9	13	7.8231	17.5233
jianshengjiduan	90	19	6.1097	57.3562	90	20	6.5105	55.7018	72	21	6.8569	54.4929	54	22	7.3276	49.5594	43.72	23	7.8384	46.9845	40.09	24	8.5612	48.8622	35.42	25	9.323	49.1555	35.42	26	9.877	49.3711	35.42	27	10.0738	52.3091	37.53	28	11.3032	56.3399	34.68	29	12.5326	59.5066
xinaogufen	39.3156	17	6.1097	57.3562	38.7804	18	6.5105	55.7018	38.2452	19	6.8569	54.4929	37.71	20	7.3276	49.5594	37.64	21	7.8384	46.9845	31.09	22	8.5612	48.8622	31.09	23	9.323	49.1555	31.09	24	9.877	49.3711	31.09	25	10.0738	52.3091	31.09	26	11.3032	56.3399	31.09	27	12.5326	59.5066
bailongdongfang	32.24	8	6.1097	57.3562	32.24	9	6.5105	55.7018	32.24	10	6.8569	54.4929	29.72	11	7.3276	49.5594	29.72	12	7.8384	46.9845	29.72	13	8.5612	48.8622	29.72	14	9.323	49.1555	29.72	15	9.877	49.3711	29.72	16	10.0738	52.3091	29.72	17	11.3032	56.3399	29.72	18	12.5326	59.5066
zhewenyingye	22.79	10	6.1097	57.3562	22.79	11	6.5105	55.7018	16.55	12	6.8569	54.4929	16.35	13	7.3276	49.5594	13.29	14	7.8384	46.9845	13.3	15	8.5612	48.8622	13.32	16	9.323	49.1555	13.32	17	9.877	49.3711	13.32	18	10.0738	52.3091	23.08	19	11.3032	56.3399	23.08	20	12.5326	59.5066
xianfengxincai	45.87	9	6.1097	57.3562	45.87	10	6.5105	55.7018	45.87	11	6.8569	54.4929	35.49	12	7.3276	49.5594	36.49	13	7.8384	46.9845	36.49	14	8.5612	48.8622	27.44	15	9.323	49.1555	26.44	16	9.877	49.3711	23.71	17	10.0738	52.3091	22.14	18	11.3032	56.3399	16.32	19	12.5326	59.5066
kuangdakeji	54.87	12	6.65328	64.4267	54.87	13	7.27678	57.4814	54.87	14	7.87112	53.4174	51.79	15	8.58712	47.6915	45.62	16	9.26579	43.7616	45.65	17	10.2202	46.4803	45.65	18	11.0508	47.1446	46.63	19	11.665	44.0152	46.63	20	12.1333	43.1252	46.63	21	13.7039	44.7349	46.63	22	15.2745	46.0087
mengjiegufen	38.28	31	3.22029	6.53084	38.28	32	3.57016	6.61909	38.04	33	3.91814	7.36416	37.79	34	4.31553	6.40914	37.41	35	4.66064	5.78681	20.23	36	5.10305	7.19319	17.82	37	5.47629	8.47536	19.21	38	6.01042	10.8736	19.36	39	6.2537	11.7352	17.22	40	6.944	12.9855	13.4	41	7.6343	14.0122
lianfagufen	40.45	10	6.65328	64.4267	40.45	11	7.27678	57.4814	40.45	12	7.87112	53.4174	40.45	13	8.58712	47.6915	40.45	14	9.26579	43.7616	40.45	15	10.2202	46.4803	40.45	16	11.0508	47.1446	38.89	17	11.665	44.0152	39.35	18	12.1333	43.1252	39.81	19	13.7039	44.7349	40.45	20	15.2745	46.0087
fuanna	40.57	18	5.23079	108.974	40.52	19	5.60292	108.484	39.65	20	5.99086	97.0138	37.08	21	6.45163	85.0497	37.5	22	6.96711	76.798	36.84	23	7.62184	74.3806	35.94	24	8.16246	71.685	36.83	25	8.69565	66.1973	36.73	26	8.85212	63.7531	37.75	27	9.82849	66.4805	39.75	28	10.8049	68.6838
luolaishenghuo	39.18	10	6.65328	64.4267	39.18	11	7.27678	57.4814	39.18	12	7.87112	53.4174	17.81	13	8.58712	47.6915	17.81	14	9.26579	43.7616	17.73	15	10.2202	46.4803	16.57	16	11.0508	47.1446	16.54	17	11.665	44.0152	16.6	18	12.1333	43.1252	16.39	19	13.7039	44.7349	16.37	20	15.2745	46.0087
ruyijituan	28.5	19	4.43476	36.0824	26.29	20	4.86731	34.9475	26.29	21	5.19329	33.5258	26.29	22	5.62049	27.2335	16.07	23	5.92393	26.474	16.07	24	6.29932	28.1867	23.12	25	6.62843	29.0308	23.12	26	6.99009	28.9751	23.12	27	7.1825	30.1727	22.47	28	8.1727	35.238	18.65	29	9.1629	39.1863
hongdagaoke	24.95	15	6.1097	57.3562	21.36	16	6.5105	55.7018	21.36	17	6.8569	54.4929	21.36	18	7.3276	49.5594	21.36	19	7.8384	46.9845	21.36	20	8.5612	48.8622	22	21	9.323	49.1555	22	22	9.877	49.3711	22	23	10.0738	52.3091	23.36	24	11.3032	56.3399	23.36	25	12.5326	59.5066
furigufen	23.42	13	4.43476	36.0824	24.21	14	4.86731	34.9475	24.65	15	5.19329	33.5258	25.42	16	5.62049	27.2335	27.42	17	5.92393	26.474	27.66	18	6.29932	28.1867	27.66	19	6.62843	29.0308	23.68	20	6.99009	28.9751	18.72	21	7.1825	30.1727	18.72	22	8.1727	35.238	20.68	23	9.1629	39.1863
huafushishang	42.29	12	3.0697	13.5343	42.47	13	3.4404	13.73	42.47	14	3.758	13.4404	41.67	15	3.9692	12.7562	41.67	16	4.3686	11.2053	34.27	17	4.9092	12.203	34.27	18	5.6063	12.2527	34.27	19	6.0561	12.8686	34.27	20	6.2411	14.2431	30.62	21	7.0321	16.0702	30.62	22	7.8231	17.5233
hangmingufen	31.31	14	6.1097	57.3562	31.55	15	6.5105	55.7018	32.12	16	6.8569	54.4929	32.9	17	7.3276	49.5594	32.9	18	7.8384	46.9845	34.26	19	8.5612	48.8622	36.73	20	9.323	49.1555	37.5	21	9.877	49.3711	39.04	22	10.0738	52.3091	41.11	23	11.3032	56.3399	42.61	24	12.5326	59.5066
fengzhufangzhi	28.5	21	5.29593	48.753	28.5	22	5.82548	46.5984	28.5	23	6.3709	43.6906	10.72	24	6.7649	39.0701	10.72	25	7.40236	34.9381	10.72	26	8.3758	34.2498	10.72	27	9.47185	31.9411	10.72	28	10.2722	31.4397	10.72	29	10.5106	32.2886	10.72	30	11.6939	37.7646	10.72	31	12.8772	42.1858
huafanggufen	20.82	13	4.43476	36.0824	20.82	14	4.86731	34.9475	15.31	15	5.19329	33.5258	15.31	16	5.62049	27.2335	15.31	17	5.92393	26.474	14.26	18	6.29932	28.1867	14.26	19	6.62843	29.0308	14.26	20	6.99009	28.9751	18.63	21	7.1825	30.1727	18.63	22	8.1727	35.238	18.63	23	9.1629	39.1863
lutaiA	12.22	24	4.43476	36.0824	13.63	25	4.86731	34.9475	14.69	26	5.19329	33.5258	14.69	27	5.62049	27.2335	15.21	28	5.92393	26.474	15.21	29	6.29932	28.1867	15.21	30	6.62843	29.0308	16.36	31	6.99009	28.9751	16.36	32	7.1825	30.1727	15.91	33	8.1727	35.238	15.81	34	9.1629	39.1863
jinyinggufen	46.87	18	6.1097	57.3562	41.94	19	6.5105	55.7018	46.87	20	6.8569	54.4929	46.87	21	7.3276	49.5594	46.87	22	7.8384	46.9845	46.87	23	8.5612	48.8622	48.58	24	9.323	49.1555	48.58	25	9.877	49.3711	48.58	26	10.0738	52.3091	48.58	27	11.3032	56.3399	48.58	28	12.5326	59.5066
xinlonggonggu	33	17	3.0497	11.2571	33	18	3.3114	11.749	33.01	19	3.5982	11.5528	33	20	3.8338	12.4048	27.3	21	4.1326	11.7137	27.3	22	4.5723	11.6738	27.3	23	5.0714	11.0396	27.3	24	5.4356	10.6327	27.3	25	5.4691	12.2648	27.3	26	5.94102	13.9386	27.3	27	6.41294	15.3685
jiangsuyangguang	29.99	18	6.65328	64.4267	8.448	19	7.27678	57.4814	8.448	20	7.87112	53.4174	8.448	21	8.58712	47.6915	8.448	22	9.26579	43.7616	8.448	23	10.2202	46.4803	8.48	24	11.0508	47.1446	9.98	25	11.665	44.0152	12.69	26	12.1333	43.1252	12.69	27	13.7039	44.7349	12.69	28	15.2745	46.0087
huamaogufen	46.4	14	3.0697	13.5343	46.4	15	3.4404	13.73	46.4	16	3.758	13.4404	46.4	17	3.9692	12.7562	46.4	18	4.3686	11.2053	46.4	19	4.9092	12.203	46.4	20	5.6063	12.2527	46.4	21	6.0561	12.8686	46.4	22	6.2411	14.2431	46.4	23	7.0321	16.0702	46.4	24	7.8231	17.5233
huashenggufen	40.1	14	3.22029	6.53084	40.1	15	3.57016	6.61909	40.11	16	3.91814	7.36416	40.21	17	4.31553	6.40914	40.31	18	4.66064	5.78681	40.31	19	5.10305	7.19319	40.31	20	5.47629	8.47536	40.31	21	6.01042	10.8736	40.31	22	6.2537	11.7352	40.31	23	6.944	12.9855	40.31	24	7.6343	14.0122
longtougufen	30.08	21	8.96	129.404	30.08	22	9.57	117.81	30.08	23	10.28	113.431	30.08	24	10.92	104.644	30.08	25	12.14	96.4119	30.08	26	13.35	97.6366	30.08	27	14.57	94.7538	30.08	28	15.33	89.6741	30.08	29	15.68	89.0786	30.08	30	17.36	93.8435	30.08	31	19.04	97.7548
shendagufen	31.07	26	8.96	129.404	31.07	27	9.57	117.81	31.07	28	10.28	113.431	31.07	29	10.92	104.644	31.07	30	12.14	96.4119	31.07	31	13.35	97.6366	31.07	32	14.57	94.7538	31.07	33	15.33	89.6741	31.07	34	15.68	89.0786	46.98	35	17.36	93.8435	46.98	36	19.04	97.7548

## Sheet: Normalization
	2012				2013				2014				2015				2016				2017				2018				2019				2020				2021				2022
DMU	Degree of shareholding concentration (%)	Years of enterprise establishment (Years)	Level of economic development (CNY)	Degree of foreign trade dependence (%)	Degree of shareholding concentration (%)	Years of enterprise establishment (Years)	Level of economic development (CNY)	Degree of foreign trade dependence (%)	Degree of shareholding concentration (%)	Years of enterprise establishment (Years)	Level of economic development (CNY)	Degree of foreign trade dependence (%)	Degree of shareholding concentration (%)	Years of enterprise establishment (Years)	Level of economic development (CNY)	Degree of foreign trade dependence (%)	Degree of shareholding concentration (%)	Years of enterprise establishment (Years)	Level of economic development (CNY)	Degree of foreign trade dependence (%)	Degree of shareholding concentration (%)	Years of enterprise establishment (Years)	Level of economic development (CNY)	Degree of foreign trade dependence (%)	Degree of shareholding concentration (%)	Years of enterprise establishment (Years)	Level of economic development (CNY)	Degree of foreign trade dependence (%)	Degree of shareholding concentration (%)	Years of enterprise establishment (Years)	Level of economic development (CNY)	Degree of foreign trade dependence (%)	Degree of shareholding concentration (%)	Years of enterprise establishment (Years)	Level of economic development (CNY)	Degree of foreign trade dependence (%)	Degree of shareholding concentration (%)	Years of enterprise establishment (Years)	Level of economic development (CNY)	Degree of foreign trade dependence (%)	Degree of shareholding concentration (%)	Years of enterprise establishment (Years)	Level of economic development (CNY)	Degree of foreign trade dependence (%)
disushishang	0.949424	0.325	0.95443	0.957898	0.994678	0.325	0.934956	0.936225	0.994678	0.325	0.950633	1	0.892413	0.325	0.947059	1	0.984021	0.325	0.978339	1	1	0.325	0.973149	1	0.871769	0.325	0.952443	1	0.867133	0.325	0.928771	1	0.871429	0.325	0.939178	1	0.784398	0.325	0.92488	1	0.893874	0.325	0.913672	1
annaier	0.298072	0.357143	0.423259	0.815252	0.33961	0.357143	0.407965	0.866057	0.339823	0.357143	0.407595	0.860677	0.340206	0.357143	0.421176	0.820513	0.40824	0.357143	0.418412	0.805242	0.469185	0.357143	0.403315	0.768557	0.484014	0.357143	0.377268	0.759325	0.469755	0.357143	0.373184	0.732756	0.467832	0.357143	0.377808	0.705237	0.450966	0.357143	0.380979	0.695436	0.397186	0.357143	0.38282	0.687569
riboshishang	0.542064	0.325	0.95443	0.957898	0.584861	0.325	0.934956	0.936225	0.584861	0.325	0.950633	1	0.585205	0.325	0.947059	1	0.722079	0.325	0.978339	1	0.844416	0.325	0.973149	1	0.87415	0.325	0.952443	1	0.86958	0.325	0.928771	1	0.850864	0.325	0.939178	1	0.767311	0.325	0.92488	1	0.875096	0.325	0.913672	1
mugaodi	0.908371	0.196429	0.548576	0.454903	0.953377	0.196429	0.528761	0.469115	0.953377	0.196429	0.517722	0.499896	0.953983	0.196429	0.524706	0.495348	0.95261	0.196429	0.512635	0.509082	0.830361	0.196429	0.496796	0.514627	0.859524	0.196429	0.481356	0.524389	0.854545	0.196429	0.472067	0.541118	0.858554	0.196429	0.478082	0.57211	0.7737	0.196429	0.487159	0.58256	0.834609	0.196429	0.494273	0.589014
anzhengshishang	0.913132	0.132143	0.548576	0.454903	0.958167	0.132143	0.528761	0.469115	0.819894	0.132143	0.517722	0.499896	0.682033	0.132143	0.524706	0.495348	0.668816	0.132143	0.512635	0.509082	0.568386	0.132143	0.496796	0.514627	0.591667	0.132143	0.481356	0.524389	0.583217	0.132143	0.472067	0.541118	0.583886	0.132143	0.478082	0.57211	0.545468	0.132143	0.487159	0.58256	0.616501	0.132143	0.494273	0.589014
taipingniao	0.841394	0.357143	0.548576	0.454903	0.812336	0.357143	0.528761	0.469115	0.738675	0.357143	0.517722	0.499896	0.665416	0.357143	0.524706	0.495348	0.73041	0.357143	0.512635	0.509082	0.741293	0.357143	0.496796	0.514627	0.767177	0.357143	0.481356	0.524389	0.762937	0.357143	0.472067	0.541118	0.768607	0.357143	0.478082	0.57211	0.69896	0.357143	0.487159	0.58256	0.794985	0.357143	0.494273	0.589014
biyinlefen	0.40716	0.292857	0.423259	0.815252	0.449143	0.292857	0.407965	0.866057	0.449143	0.292857	0.407595	0.860677	0.44939	0.292857	0.421176	0.820513	0.547951	0.292857	0.418412	0.805242	0.636045	0.292857	0.403315	0.768557	0.657313	0.292857	0.377268	0.759325	0.646678	0.292857	0.373184	0.732756	0.645937	0.292857	0.377808	0.705237	0.567756	0.292857	0.380979	0.695436	0.618224	0.292857	0.38282	0.687569
jinfalabi	0.291194	0.517857	0.423259	0.815252	0.332478	0.517857	0.407965	0.866057	0.332478	0.517857	0.407595	0.860677	0.332643	0.517857	0.421176	0.820513	0.39827	0.517857	0.418412	0.805242	0.453332	0.517857	0.403315	0.768557	0.467177	0.517857	0.377268	0.759325	0.45507	0.517857	0.373184	0.732756	0.44995	0.517857	0.377808	0.705237	0.434175	0.517857	0.380979	0.695436	0.456796	0.517857	0.38282	0.687569
huijiegufen	0.347378	0.164286	0.423259	0.815252	0.389001	0.164286	0.407965	0.866057	0.389001	0.164286	0.407595	0.860677	0.389206	0.164286	0.421176	0.820513	0.470789	0.164286	0.418412	0.805242	0.543708	0.164286	0.403315	0.768557	0.561224	0.164286	0.377268	0.759325	0.513287	0.164286	0.373184	0.732756	0.510213	0.164286	0.377808	0.705237	0.485736	0.164286	0.380979	0.695436	0.547416	0.164286	0.38282	0.687569
gelisi	0.876099	0.421429	0.423259	0.815252	0.920911	0.421429	0.407965	0.866057	0.920911	0.421429	0.407595	0.860677	0.670316	0.421429	0.421176	0.820513	0.831199	0.421429	0.418412	0.805242	0.932014	0.421429	0.403315	0.768557	0.966327	0.421429	0.377268	0.759325	0.978322	0.421429	0.373184	0.732756	1	0.421429	0.377808	0.705237	0.802229	0.421429	0.380979	0.695436	0.914204	0.421429	0.38282	0.687569
jinhongjituan	0.302939	0.292857	0.625475	0.504267	0.348764	0.292857	0.630973	0.482502	0.353235	0.292857	0.64557	0.490817	0.357889	0.292857	0.672941	0.478214	0.430637	0.292857	0.667509	0.477102	0.480461	0.292857	0.661878	0.490945	0.411054	0.292857	0.63659	0.503315	0.394231	0.292857	0.622067	0.4802	0.387542	0.292857	0.647397	0.465283	0.323031	0.292857	0.660514	0.453321	0.276589	0.292857	0.670795	0.443922
qiaozhibai	0.251305	0.357143	0.548576	0.454903	0.292348	0.357143	0.528761	0.469115	0.292348	0.357143	0.517722	0.499896	0.154219	0.357143	0.524706	0.495348	0.169514	0.357143	0.512635	0.509082	0.183185	0.357143	0.496796	0.514627	0.182483	0.357143	0.481356	0.524389	0.161888	0.357143	0.472067	0.541118	0.15007	0.357143	0.478082	0.57211	0.184993	0.357143	0.487159	0.58256	0.198545	0.357143	0.494273	0.589014
bangjiegufen	0.361345	0.614286	0.548576	0.454903	0.403051	0.614286	0.528761	0.469115	0.403051	0.614286	0.517722	0.499896	0.403267	0.614286	0.524706	0.495348	0.496737	0.614286	0.512635	0.509082	0.574759	0.614286	0.496796	0.514627	0.593537	0.614286	0.481356	0.524389	0.417133	0.614286	0.472067	0.541118	0.286867	0.614286	0.478082	0.57211	0.298663	0.614286	0.487159	0.58256	0.330341	0.614286	0.494273	0.589014
langzigufen	0.557407	0.196429	1	1	0.600296	0.196429	1	1	0.600296	0.196429	1	0.982012	0.551012	0.196429	1	0.774427	0.67824	0.196429	1	0.727577	0.791956	0.196429	1	0.758507	0.790136	0.196429	1	0.868135	0.783217	0.196429	1	0.899798	0.777906	0.196429	1	0.715012	0.694651	0.196429	1	0.796846	0.789472	0.196429	1	0.857058
jiumuwang	0.587773	0.260714	0.433228	0.394787	0.631059	0.260714	0.438496	0.400677	0.63521	0.260714	0.455696	0.408259	0.582329	0.260714	0.457647	0.399236	0.718391	0.260714	0.464982	0.389506	0.840004	0.260714	0.478895	0.369254	0.869558	0.260714	0.494816	0.344743	0.86486	0.260714	0.504749	0.336956	0.869104	0.260714	0.514247	0.339139	0.782467	0.260714	0.515329	0.375733	0.89129	0.260714	0.516822	0.402866
senmafushi	0.634011	0.325	0.548576	0.454903	0.677363	0.325	0.528761	0.469115	0.677363	0.325	0.517722	0.499896	0.193526	0.325	0.524706	0.495348	0.219909	0.325	0.512635	0.509082	0.243654	0.325	0.496796	0.514627	0.243197	0.325	0.481356	0.524389	0.215909	0.325	0.472067	0.541118	0.200139	0.325	0.478082	0.57211	0.222437	0.325	0.487159	0.58256	0.233346	0.325	0.494273	0.589014
jialinjie	0.209405	0.357143	0.95443	0.957898	0.250195	0.357143	0.934956	0.936225	0.250195	0.357143	0.950633	1	0.218878	0.357143	0.947059	1	0.252413	0.357143	0.978339	1	0.282386	0.357143	0.973149	1	0.289286	0.357143	0.952443	1	0.268357	0.357143	0.928771	1	0.227499	0.357143	0.939178	1	0.244874	0.357143	0.92488	1	0.267975	0.357143	0.913672	1
jihuajituan	0.672525	0.196429	1	1	0.716109	0.196429	1	1	0.716109	0.196429	1	0.982012	0.716546	0.196429	1	0.774427	0.822185	0.196429	1	0.727577	0.67396	0.196429	1	0.758507	0.696769	0.196429	1	0.868135	0.687238	0.196429	1	0.899798	0.723008	0.196429	1	0.715012	0.66107	0.196429	1	0.796846	0.750536	0.196429	1	0.857058
jiaxinsichou	0.208453	0.421429	0.548576	0.454903	0.249237	0.421429	0.528761	0.469115	0.249237	0.421429	0.517722	0.499896	0.242526	0.421429	0.524706	0.495348	0.282731	0.421429	0.512635	0.509082	0.318667	0.421429	0.496796	0.514627	0.290306	0.421429	0.481356	0.524389	0.269406	0.421429	0.472067	0.541118	0.260044	0.421429	0.478082	0.57211	0.276374	0.421429	0.487159	0.58256	0.304498	0.421429	0.494273	0.589014
tanluzhe	0.303257	0.421429	1	1	0.318108	0.421429	1	1	0.316298	0.421429	1	0.982012	0.315919	0.421429	1	0.774427	0.323839	0.421429	1	0.727577	0.319975	0.421429	1	0.758507	0.328401	0.421429	1	0.868135	0.212762	0.421429	1	0.899798	0.20461	0.421429	1	0.715012	0.1	0.421429	1	0.796846	0.1	0.421429	1	0.857058
yaowangkeji	0.397531	0.325	0.423259	0.815252	0.439456	0.325	0.407965	0.866057	0.439456	0.325	0.407595	0.860677	0.401349	0.325	0.421176	0.820513	0.38393	0.325	0.418412	0.805242	0.439768	0.325	0.403315	0.768557	0.453061	0.325	0.377268	0.759325	0.234965	0.325	0.373184	0.732756	0.126644	0.325	0.377808	0.705237	0.128083	0.325	0.380979	0.695436	0.104824	0.325	0.38282	0.687569
meibangfushi	0.823513	0.389286	0.95443	0.957898	0.819787	0.389286	0.934956	0.936225	0.650538	0.389286	0.950633	1	0.546645	0.389286	0.947059	1	0.67264	0.389286	0.978339	1	0.789668	0.389286	0.973149	1	0.817177	0.389286	0.952443	1	0.811014	0.389286	0.928771	1	0.814027	0.389286	0.939178	1	0.602972	0.389286	0.92488	1	0.683174	0.389286	0.913672	1
baoxiniao	0.339972	0.357143	0.548576	0.454903	0.389746	0.357143	0.528761	0.469115	0.119692	0.357143	0.517722	0.499896	0.122156	0.357143	0.524706	0.495348	0.131548	0.357143	0.512635	0.509082	0.125005	0.357143	0.496796	0.514627	0.142007	0.357143	0.481356	0.524389	0.191958	0.357143	0.472067	0.541118	0.180827	0.357143	0.478082	0.57211	0.21055	0.357143	0.487159	0.58256	0.39977	0.357143	0.494273	0.589014
qipilang	0.333518	0.357143	0.433228	0.394787	0.375056	0.357143	0.438496	0.400677	0.375056	0.357143	0.455696	0.408259	0.375252	0.357143	0.457647	0.399236	0.452898	0.357143	0.464982	0.389506	0.522299	0.357143	0.478895	0.369254	0.538946	0.357143	0.494816	0.344743	0.525	0.357143	0.504749	0.336956	0.521478	0.357143	0.514247	0.339139	0.493611	0.357143	0.515329	0.375733	0.556374	0.357143	0.516822	0.402866
weixinggufen	0.293628	0.775	0.548576	0.454903	0.334926	0.775	0.528761	0.469115	0.338332	0.775	0.517722	0.499896	0.338502	0.775	0.524706	0.495348	0.387071	0.775	0.512635	0.509082	0.443526	0.775	0.496796	0.514627	0.470578	0.775	0.481356	0.524389	0.462063	0.775	0.472067	0.541118	0.444407	0.775	0.478082	0.57211	0.417385	0.775	0.487159	0.58256	0.467994	0.775	0.494273	0.589014
hongdougufen	0.476887	0.55	0.625475	0.504267	0.527167	0.55	0.630973	0.482502	0.537918	0.55	0.64557	0.490817	0.625897	0.55	0.672941	0.478214	0.687936	0.55	0.667509	0.477102	0.963392	0.55	0.661878	0.490945	0.803741	0.55	0.63659	0.503315	0.797203	0.55	0.622067	0.4802	0.799901	0.55	0.647397	0.465283	1	0.55	0.660514	0.453321	1	0.55	0.670795	0.443922
hailanzhijia	0.217129	0.485714	0.625475	0.504267	0.257966	0.485714	0.630973	0.482502	0.428492	0.485714	0.64557	0.490817	0.428725	0.485714	0.672941	0.478214	0.521457	0.485714	0.667509	0.477102	0.60434	0.485714	0.661878	0.490945	0.62432	0.485714	0.63659	0.503315	0.623951	0.485714	0.622067	0.4802	0.63932	0.485714	0.647397	0.465283	0.59153	0.485714	0.660514	0.453321	0.669908	0.485714	0.670795	0.443922
yageer	0.303045	0.614286	0.548576	0.454903	0.3444	0.614286	0.528761	0.469115	0.3444	0.614286	0.517722	0.499896	0.345639	0.614286	0.524706	0.495348	0.380789	0.614286	0.512635	0.509082	0.436009	0.614286	0.496796	0.514627	0.47449	0.614286	0.481356	0.524389	0.458741	0.614286	0.472067	0.541118	0.498947	0.614286	0.478082	0.57211	0.474889	0.614286	0.487159	0.58256	0.567745	0.614286	0.494273	0.589014
langshagufen	0.42229	0.517857	0.1	0.163328	0.464364	0.517857	0.1	0.1637	0.464364	0.517857	0.1	0.164316	0.464623	0.517857	0.1	0.137565	0.567481	0.517857	0.1	0.140322	0.659415	0.517857	0.100994	0.149353	0.681633	0.517857	0.108973	0.156126	0.671678	0.517857	0.110056	0.145091	0.671508	0.517857	0.127123	0.157254	0.618276	0.517857	0.135393	0.152096	0.700919	0.517857	0.141875	0.148149
shuixingjiafang	0.398378	0.389286	0.95443	0.957898	0.440308	0.389286	0.934956	0.936225	0.440308	0.389286	0.950633	1	0.440549	0.389286	0.947059	1	0.536616	0.389286	0.978339	1	0.62248	0.389286	0.973149	1	0.643197	0.389286	0.952443	1	0.632168	0.389286	0.928771	1	0.631095	0.389286	0.939178	1	0.584695	0.389286	0.92488	1	0.661983	0.389286	0.913672	1
taihuaxincai	0.359335	0.357143	0.548576	0.454903	0.401029	0.357143	0.528761	0.469115	0.401029	0.357143	0.517722	0.499896	0.401243	0.357143	0.524706	0.495348	0.486222	0.357143	0.512635	0.509082	0.562175	0.357143	0.496796	0.514627	0.580442	0.357143	0.481356	0.524389	0.567657	0.357143	0.472067	0.541118	0.513431	0.357143	0.478082	0.57211	0.465676	0.357143	0.487159	0.58256	0.509342	0.357143	0.494273	0.589014
yanjianggufen	0.259558	0.389286	0.433228	0.394787	0.30065	0.389286	0.438496	0.400677	0.30065	0.389286	0.455696	0.408259	0.300793	0.389286	0.457647	0.399236	0.357436	0.389286	0.464982	0.389506	0.408062	0.389286	0.478895	0.369254	0.420068	0.389286	0.494816	0.344743	0.397552	0.389286	0.504749	0.336956	0.383608	0.389286	0.514247	0.339139	0.369391	0.389286	0.515329	0.375733	0.330858	0.389286	0.516822	0.402866
kanglongda	1	0.196429	0.548576	0.454903	0.916121	0.196429	0.528761	0.469115	0.786682	0.196429	0.517722	0.499896	0.65764	0.196429	0.524706	0.495348	0.648877	0.196429	0.512635	0.509082	0.55809	0.196429	0.496796	0.514627	0.578742	0.196429	0.481356	0.524389	0.565909	0.196429	0.472067	0.541118	0.520942	0.196429	0.478082	0.57211	0.460327	0.196429	0.487159	0.58256	0.237998	0.196429	0.494273	0.589014
nuobanggufen	0.954714	0.325	0.548576	0.454903	1	0.325	0.528761	0.469115	1	0.325	0.517722	0.499896	1	0.325	0.524706	0.495348	1	0.325	0.512635	0.509082	0.87318	0.325	0.496796	0.514627	0.904082	0.325	0.481356	0.524389	0.90035	0.325	0.472067	0.541118	0.876257	0.325	0.478082	0.57211	0.789153	0.325	0.487159	0.58256	0.89956	0.325	0.494273	0.589014
kairungufen	0.641735	0.1	0.115665	0.148875	0.680982	0.1	0.121239	0.153472	0.67683	0.1	0.125316	0.151589	0.673086	0.1	0.129412	0.15818	0.829423	0.1	0.136823	0.153829	0.966497	0.1	0.133812	0.149851	1	0.1	0.148455	0.13933	1	0.1	0.151955	0.125506	0.90308	0.1	0.163288	0.129092	0.812184	0.1	0.178732	0.134286	0.894219	0.1	0.190838	0.137724
jianshengjiduan	0.922972	0.614286	0.548576	0.454903	0.968066	0.614286	0.528761	0.469115	0.776464	0.614286	0.517722	0.499896	0.585205	0.614286	0.524706	0.495348	0.581684	0.614286	0.512635	0.509082	0.617087	0.614286	0.496796	0.514627	0.558163	0.614286	0.481356	0.524389	0.544755	0.614286	0.472067	0.541118	0.541685	0.614286	0.478082	0.57211	0.541753	0.614286	0.487159	0.58256	0.563093	0.614286	0.494273	0.589014
xinaogufen	0.386739	0.55	0.548576	0.454903	0.42285	0.55	0.528761	0.469115	0.417209	0.55	0.517722	0.499896	0.411682	0.55	0.524706	0.495348	0.498649	0.55	0.512635	0.509082	0.470002	0.55	0.496796	0.514627	0.484524	0.55	0.481356	0.524389	0.469056	0.55	0.472067	0.541118	0.464256	0.55	0.478082	0.57211	0.446062	0.55	0.487159	0.58256	0.501244	0.55	0.494273	0.589014
bailongdongfang	0.311827	0.260714	0.548576	0.454903	0.353235	0.260714	0.528761	0.469115	0.353235	0.260714	0.517722	0.499896	0.326571	0.260714	0.524706	0.495348	0.390486	0.260714	0.512635	0.509082	0.447612	0.260714	0.496796	0.514627	0.461224	0.260714	0.481356	0.524389	0.445105	0.260714	0.472067	0.541118	0.439758	0.260714	0.478082	0.57211	0.425706	0.260714	0.487159	0.58256	0.477642	0.260714	0.494273	0.589014
zhewenyingye	0.211839	0.325	0.548576	0.454903	0.252643	0.325	0.528761	0.469115	0.186221	0.325	0.517722	0.499896	0.184152	0.325	0.524706	0.495348	0.1661	0.325	0.512635	0.509082	0.179263	0.325	0.496796	0.514627	0.182313	0.325	0.481356	0.524389	0.158392	0.325	0.472067	0.541118	0.146493	0.325	0.478082	0.57211	0.327043	0.325	0.487159	0.58256	0.363247	0.325	0.494273	0.589014
xianfengxincai	0.456043	0.292857	0.548576	0.454903	0.498321	0.292857	0.528761	0.469115	0.498321	0.292857	0.517722	0.499896	0.388034	0.292857	0.524706	0.495348	0.482944	0.292857	0.512635	0.509082	0.558253	0.292857	0.496796	0.514627	0.422449	0.292857	0.481356	0.524389	0.387762	0.292857	0.472067	0.541118	0.332287	0.292857	0.478082	0.57211	0.313076	0.292857	0.487159	0.58256	0.246784	0.292857	0.494273	0.589014
kuangdakeji	0.55127	0.389286	0.625475	0.504267	0.594122	0.389286	0.630973	0.482502	0.594122	0.389286	0.64557	0.490817	0.561664	0.389286	0.672941	0.478214	0.607633	0.389286	0.667509	0.477102	0.707954	0.389286	0.661878	0.490945	0.732143	0.389286	0.63659	0.503315	0.740734	0.389286	0.622067	0.4802	0.742142	0.389286	0.647397	0.465283	0.676969	0.389286	0.660514	0.453321	0.76897	0.389286	0.670795	0.443922
mengjiegufen	0.375735	1	0.137025	0.1	0.417528	1	0.138496	0.1	0.414973	1	0.14557	0.1	0.412534	1	0.170588	0.1	0.495508	1	0.168231	0.1	0.292519	1	0.152707	0.1	0.258844	1	0.13679	0.1	0.261364	1	0.147765	0.102733	0.2545	1	0.16411	0.1	0.23997	1	0.172231	0.1	0.196478	1	0.178597	0.1
lianfagufen	0.398695	0.325	0.625475	0.504267	0.440627	0.325	0.630973	0.482502	0.440627	0.325	0.64557	0.490817	0.440869	0.325	0.672941	0.478214	0.537026	0.325	0.667509	0.477102	0.622971	0.325	0.661878	0.490945	0.643707	0.325	0.63659	0.503315	0.60542	0.325	0.622067	0.4802	0.611961	0.325	0.647397	0.465283	0.575631	0.325	0.660514	0.453321	0.6625	0.325	0.670795	0.443922
fuanna	0.399965	0.582143	0.423259	0.815252	0.441372	0.582143	0.407965	0.866057	0.432111	0.582143	0.407595	0.860677	0.404971	0.582143	0.421176	0.820513	0.496737	0.582143	0.418412	0.805242	0.563973	0.582143	0.403315	0.768557	0.567007	0.582143	0.377268	0.759325	0.569406	0.582143	0.373184	0.732756	0.56511	0.582143	0.377808	0.705237	0.545022	0.582143	0.380979	0.695436	0.65044	0.582143	0.38282	0.687569
luolaishenghuo	0.385257	0.325	0.625475	0.504267	0.427108	0.325	0.630973	0.482502	0.427108	0.325	0.64557	0.490817	0.199704	0.325	0.672941	0.478214	0.22783	0.325	0.667509	0.477102	0.251662	0.325	0.661878	0.490945	0.237585	0.325	0.63659	0.503315	0.214685	0.325	0.622067	0.4802	0.205146	0.325	0.647397	0.465283	0.227637	0.325	0.660514	0.453321	0.247645	0.325	0.670795	0.443922
ruyijituan	0.272255	0.614286	0.309335	0.306323	0.289899	0.614286	0.311062	0.313061	0.289899	0.614286	0.306329	0.322051	0.290034	0.614286	0.323529	0.290756	0.204067	0.614286	0.304693	0.305385	0.224532	0.614286	0.272044	0.308955	0.34898	0.614286	0.23998	0.314385	0.32972	0.614286	0.229888	0.308945	0.321737	0.614286	0.240548	0.314469	0.317979	0.614286	0.261075	0.347681	0.286926	0.614286	0.277165	0.370623
hongdagaoke	0.234693	0.485714	0.548576	0.454903	0.237422	0.485714	0.528761	0.469115	0.237422	0.485714	0.517722	0.499896	0.237519	0.485714	0.524706	0.495348	0.276313	0.485714	0.512635	0.509082	0.310986	0.485714	0.496796	0.514627	0.329932	0.485714	0.481356	0.524389	0.31014	0.485714	0.472067	0.541118	0.301709	0.485714	0.478082	0.57211	0.331204	0.485714	0.487159	0.58256	0.36807	0.485714	0.494273	0.589014
furigufen	0.218505	0.421429	0.309335	0.306323	0.267759	0.421429	0.311062	0.313061	0.272442	0.421429	0.306329	0.322051	0.280767	0.421429	0.323529	0.290756	0.359074	0.421429	0.304693	0.305385	0.413946	0.421429	0.272044	0.308955	0.42619	0.421429	0.23998	0.314385	0.33951	0.421429	0.229888	0.308945	0.243056	0.421429	0.240548	0.314469	0.262259	0.421429	0.261075	0.347681	0.321899	0.421429	0.277165	0.370623
huafushishang	0.418164	0.389286	0.115665	0.148875	0.462129	0.389286	0.121239	0.153472	0.462129	0.389286	0.125316	0.151589	0.453864	0.389286	0.129412	0.15818	0.553687	0.389286	0.136823	0.153829	0.521972	0.389286	0.133812	0.149851	0.538605	0.389286	0.148455	0.13933	0.52465	0.389286	0.151955	0.125506	0.521121	0.389286	0.163288	0.129092	0.439079	0.389286	0.178732	0.134286	0.493147	0.389286	0.190838	0.137724
hangmingufen	0.301987	0.453571	0.548576	0.454903	0.34589	0.453571	0.528761	0.469115	0.351957	0.453571	0.517722	0.499896	0.360445	0.453571	0.524706	0.495348	0.433915	0.453571	0.512635	0.509082	0.521809	0.453571	0.496796	0.514627	0.580442	0.453571	0.481356	0.524389	0.581119	0.453571	0.472067	0.541118	0.606418	0.453571	0.478082	0.57211	0.594948	0.453571	0.487159	0.58256	0.699713	0.453571	0.494273	0.589014
fengzhufangzhi	0.272255	0.678571	0.433228	0.394787	0.313424	0.678571	0.438496	0.400677	0.313424	0.678571	0.455696	0.408259	0.12418	0.678571	0.457647	0.399236	0.131002	0.678571	0.464982	0.389506	0.137098	0.678571	0.478895	0.369254	0.138095	0.678571	0.494816	0.344743	0.112937	0.678571	0.504749	0.336956	0.1	0.678571	0.514247	0.339139	0.143388	0.678571	0.515329	0.375733	0.150306	0.678571	0.516822	0.402866
huafanggufen	0.190995	0.421429	0.309335	0.306323	0.231674	0.421429	0.311062	0.313061	0.173022	0.421429	0.306329	0.322051	0.173074	0.421429	0.323529	0.290756	0.193687	0.421429	0.304693	0.305385	0.194952	0.421429	0.272044	0.308955	0.198299	0.421429	0.23998	0.314385	0.174825	0.421429	0.229888	0.308945	0.241446	0.421429	0.240548	0.314469	0.260921	0.421429	0.261075	0.347681	0.286581	0.421429	0.277165	0.370623
lutaiA	0.1	0.775	0.309335	0.306323	0.155139	0.775	0.311062	0.313061	0.166422	0.775	0.306329	0.322051	0.166469	0.775	0.323529	0.290756	0.192322	0.775	0.304693	0.305385	0.210478	0.775	0.272044	0.308955	0.214456	0.775	0.23998	0.314385	0.211538	0.775	0.229888	0.308945	0.200854	0.775	0.240548	0.314469	0.220505	0.775	0.261075	0.347681	0.237998	0.775	0.277165	0.370623
jinyinggufen	0.466624	0.582143	0.548576	0.454903	0.456487	0.582143	0.528761	0.469115	0.508965	0.582143	0.517722	0.499896	0.509256	0.582143	0.524706	0.495348	0.624704	0.582143	0.512635	0.509082	0.727892	0.582143	0.496796	0.514627	0.781973	0.582143	0.481356	0.524389	0.774825	0.582143	0.472067	0.541118	0.777012	0.582143	0.478082	0.57211	0.705944	0.582143	0.487159	0.58256	0.802565	0.582143	0.494273	0.589014
xinlonggonggu	0.319868	0.55	0.112816	0.133026	0.361325	0.55	0.103982	0.138581	0.361431	0.55	0.105063	0.135552	0.36151	0.55	0.112941	0.154881	0.357436	0.55	0.11083	0.158795	0.408062	0.55	0.1	0.144577	0.420068	0.55	0.1	0.126707	0.402797	0.55	0.1	0.1	0.396483	0.55	0.1	0.106051	0.389747	0.55	0.1	0.110575	0.435949	0.55	0.1	0.114617
jiangsuyangguang	0.28802	0.582143	0.625475	0.504267	0.1	0.582143	0.630973	0.482502	0.1	0.582143	0.64557	0.490817	0.1	0.582143	0.672941	0.478214	0.1	0.582143	0.667509	0.477102	0.1	0.582143	0.661878	0.490945	0.1	0.582143	0.63659	0.503315	0.1	0.582143	0.622067	0.4802	0.135228	0.582143	0.647397	0.465283	0.17266	0.582143	0.660514	0.453321	0.184246	0.582143	0.670795	0.443922
huamaogufen	0.461651	0.453571	0.115665	0.148875	0.503962	0.453571	0.121239	0.153472	0.503962	0.453571	0.125316	0.151589	0.504249	0.453571	0.129412	0.15818	0.618285	0.453571	0.136823	0.153829	0.720211	0.453571	0.133812	0.149851	0.744898	0.453571	0.148455	0.13933	0.736713	0.453571	0.151955	0.125506	0.738029	0.453571	0.163288	0.129092	0.673551	0.453571	0.178732	0.134286	0.765008	0.453571	0.190838	0.137724
huashenggufen	0.394992	0.453571	0.137025	0.1	0.436901	0.453571	0.138496	0.1	0.437008	0.453571	0.14557	0.1	0.438312	0.453571	0.170588	0.1	0.535114	0.453571	0.168231	0.1	0.620683	0.453571	0.152707	0.1	0.641327	0.453571	0.13679	0.1	0.630245	0.453571	0.147765	0.102733	0.629128	0.453571	0.16411	0.1	0.583061	0.453571	0.172231	0.1	0.660088	0.453571	0.178597	0.1
longtougufen	0.288972	0.678571	0.95443	0.957898	0.330242	0.678571	0.934956	0.936225	0.330242	0.678571	0.950633	1	0.330406	0.678571	0.947059	1	0.395402	0.678571	0.978339	1	0.453496	0.678571	0.973149	1	0.467347	0.678571	0.952443	1	0.451399	0.678571	0.928771	1	0.446195	0.678571	0.939178	1	0.431055	0.678571	0.92488	1	0.483844	0.678571	0.913672	1
shendagufen	0.299447	0.839286	0.95443	0.957898	0.340781	0.839286	0.934956	0.936225	0.340781	0.839286	0.950633	1	0.340952	0.839286	0.947059	1	0.408923	0.839286	0.978339	1	0.469675	0.839286	0.973149	1	0.484184	0.839286	0.952443	1	0.468706	0.839286	0.928771	1	0.463898	0.839286	0.939178	1	0.682169	0.839286	0.92488	1	0.775	0.839286	0.913672	1
