# Supplementary material for: Changes in technological innovation efficiency and influencing factors of listed textile and apparel companies research——Based on three-stage DEA with Tobit modeling
Source: PLoS One. 2024 Aug 8;19(8):e0307820. doi: 10.1371/journal.pone.0307820 (PMC11309499; doi:10.1371/journal.pone.0307820)
Supplement: S1 Raw data — (ZIP) [file pone.0307820.s001.zip › Raw Data/Textile and Clothing Industry/2012.xlsx]

## Sheet: raw data
With units.	2012									Normalization.	2012
	Net profit (CNY)	Operating income (CNY)	Intangible assets (CNY)	Fixed assets (CNY)	Total number of employees (Persons)	Operating costs (CNY)	Accounts receivable (CNY)	R&D expenditure (CNY)			Net profit (CNY)	Operating income (CNY)	Intangible assets (CNY)	Fixed assets (CNY)	Total number of employees (Persons)	Operating costs (CNY)	Accounts receivable (CNY)	R&D expenditure (CNY)
DMU	(O)JLR	(O)YYSR	(O)WXZC	(I)GDZC	(I)YGZS	(I)YYCB	(I)YSZK	(I)YFZC		Company	(O)JLR	(O)YYSR	(O)WXZC	(I)GDZC	(I)YGZS	(I)YYCB	(I)YSZK	(I)YFZC
disushishang	17502.8	90395.1	79.2789	1974.03	2246	27751.3	4819.19	1723.53		disushishang	0.565481	0.123987	0.1	0.102744	0.147549	0.105028	0.129299	0.154937
annaier	3944.05	55343.9	629.524	687.499	2436	25434.3	3830.83	827.869		annaier	0.525749	0.111985	0.103404	0.100222	0.151711	0.10417	0.122118	0.123126
riboshishang	12963.6	77802	1102.7	5678.82	1571	33332.8	6409.45	1805.44		riboshishang	0.552179	0.119675	0.106332	0.110008	0.132766	0.107093	0.140854	0.157846
mugaodi	3484.2	31593.6	1186.44	3006.95	815	21900.2	3799.79	1064.91		mugaodi	0.524402	0.103852	0.10685	0.104769	0.116208	0.102863	0.121892	0.131545
anzhengshishang	24791	100949	3539.94	19131.3	2181	33256.8	10808.2	5226.15		anzhengshishang	0.586837	0.127601	0.121411	0.136381	0.146126	0.107064	0.172816	0.27934
taipingniao	10032.7	256529	6867.64	9048.95	6767	129807	17614.7	1150.17		taipingniao	0.543591	0.180876	0.141999	0.116615	0.246569	0.142786	0.222272	0.134573
biyinlefen	8211.1	45587.6	3801.79	574.167	988	18125.3	3573.75	253.89		biyinlefen	0.538253	0.108644	0.123031	0.1	0.119997	0.101466	0.12025	0.10274
jinfalabi	6901.72	33327.1	255.653	4864.14	1022	16537.4	786.865	314.79		jinfalabi	0.534416	0.104446	0.101091	0.10841	0.120741	0.100879	0.1	0.104903
huijiegufen	10056.4	134490	7350.47	29748.8	8489	38913.6	18134.2	4338.86		huijiegufen	0.54366	0.139087	0.144986	0.157196	0.284284	0.109157	0.226047	0.247826
gelisi	12230.3	59909.9	1327.81	13077.6	2188	20221.8	6382.07	2167.03		gelisi	0.550031	0.113548	0.107724	0.124513	0.146279	0.102242	0.140655	0.170689
jinhongjituan	9478.95	59793.1	1079.42	3214.71	2751	19636.2	3664.96	1245.07		jinhongjituan	0.541968	0.113508	0.106188	0.105177	0.15861	0.102025	0.120912	0.137944
qiaozhibai	9550.17	64097.8	4957.79	30536.5	2950	33693.6	17395.1	555.672		qiaozhibai	0.542177	0.114982	0.130183	0.15874	0.162968	0.107226	0.220676	0.113458
bangjiegufen	3985.8	34588	258.055	25197.3	1064	25697	6051.98	1157.56		bangjiegufen	0.525872	0.104878	0.101106	0.148273	0.121661	0.104267	0.138257	0.134836
langzigufen	23129.1	111749	6104.45	5641.58	3598	43470.1	10631.4	4709.07		langzigufen	0.581968	0.1313	0.137277	0.109935	0.177161	0.110843	0.171531	0.260975
jiumuwang	66842.3	260056	16826.4	55637.5	7181	109762	24426.7	2638.61		jiumuwang	0.710061	0.182084	0.203612	0.20795	0.255636	0.13537	0.271768	0.187438
senmafushi	76080.4	706347	16405.6	142550	2246	467855	65607.2	5433.25		senmafushi	0.737131	0.334906	0.201009	0.37834	0.147549	0.267856	0.570988	0.286696
jialinjie	3822.69	81072.6	1178	42559.7	2322	61937	6668.93	2366.15		jialinjie	0.525394	0.120795	0.106798	0.182311	0.149214	0.117675	0.142739	0.177761
jihuajituan	83126.5	2.64864e+06	145549	267419	41167	2.44674e+06	124650	12575		jihuajituan	0.757779	1	1	0.623141	1	1	1	0.540351
jiaxinsichou	10203.5	173524	7781.73	37570.8	4461	139773	20361.8	2213.55		jiaxinsichou	0.544092	0.152453	0.147654	0.172531	0.196062	0.146473	0.242233	0.172341
tanluzhe	16830.4	110553	848.817	24019.2	574	54236.9	4140.87	4382.55		tanluzhe	0.563511	0.13089	0.104761	0.145963	0.110929	0.114827	0.12437	0.249378
yaowangkeji	5657.18	156933	2563.29	17042.1	9978	83566	65727.9	1123.84		yaowangkeji	0.530769	0.146772	0.115368	0.132285	0.316896	0.125678	0.571866	0.133638
meibangfushi	84958.2	950955	18892.4	208108	1985	527280	46484.1	7299.51		meibangfushi	0.763146	0.418667	0.216394	0.506864	0.141833	0.289842	0.432039	0.35298
baoxiniao	46895.6	225355	10092.9	121601	5771	85323.3	82780.5	5263.66		baoxiniao	0.651611	0.170201	0.161953	0.337269	0.224754	0.126328	0.695771	0.280673
qipilang	56581.9	347699	5284.56	29654.9	4373	189582	61219.6	10750.4		qipilang	0.679995	0.212095	0.132204	0.157012	0.194135	0.164901	0.539107	0.475546
weixinggufen	17239.8	185573	16570.1	96691.6	7512	118985	18827.5	4654.73		weixinggufen	0.56471	0.156579	0.202026	0.288435	0.262886	0.138782	0.231084	0.259045
hongdougufen	2210.64	160692	11414.4	56234.2	5169	111451	39478.9	4215.03		hongdougufen	0.52067	0.148059	0.170129	0.20912	0.211569	0.135994	0.381139	0.243428
hailanzhijia	10739.5	136805	3936.81	69150	7071	86688.4	9486.46	2199.24		hailanzhijia	0.545662	0.139879	0.123866	0.234441	0.253227	0.126833	0.163212	0.171833
yageer	165787	1.07325e+06	25319.1	459648	24583	544822	27732.7	4531.13		yageer	1	0.460544	0.256155	1	0.636776	0.296332	0.29579	0.254655
langshagufen	1036.63	41495.7	5243.62	12285	561	35601.2	9629.95	1336.52		langshagufen	0.51723	0.107243	0.131951	0.122959	0.110644	0.107932	0.164254	0.141192
shuixingjiafang	9631.26	140495	3357.46	22551.3	2927	97513.2	9319.28	6302.42		shuixingjiafang	0.542415	0.141143	0.120282	0.143086	0.162465	0.130838	0.161997	0.317566
taihuaxincai	13463	170481	13894.7	115678	2471	129091	24450.6	1210.41		taihuaxincai	0.553643	0.151411	0.185474	0.325657	0.152477	0.142521	0.271942	0.136713
yanjianggufen	1492.4	20865	524.986	5481.21	531	15122.9	3941.54	517.81		yanjianggufen	0.518565	0.100178	0.102758	0.10962	0.109987	0.100355	0.122922	0.112113
kanglongda	4557.39	46147.6	4302.54	15679.8	1966	34811.5	4834.59	3158.44		kanglongda	0.527547	0.108836	0.126129	0.129614	0.141417	0.10764	0.129411	0.205901
nuobanggufen	3441.46	38645	623.096	12557.3	468	29074.9	1333.67	1038.63		nuobanggufen	0.524277	0.106267	0.103365	0.123492	0.108608	0.105517	0.103973	0.130612
kairungufen	2074.68	27951.1	1144.19	7617.44	75	21123.4	6626.12	700.88		kairungufen	0.520272	0.102605	0.106588	0.113808	0.1	0.102575	0.142428	0.118616
jianshengjiduan	6530.55	44466.1	1846.76	17694.1	2466	31683.2	5778.71	220.39		jianshengjiduan	0.533329	0.10826	0.110935	0.133563	0.152368	0.106482	0.136271	0.10155
xinaogufen	8039.81	148879	2593.22	27659.1	1968	125245	7775.88	3457.91		xinaogufen	0.537751	0.144014	0.115553	0.153099	0.141461	0.141098	0.150783	0.216537
bailongdongfang	25129.9	477016	27104.7	118859	13929	405484	32421.9	11956.3		bailongdongfang	0.587831	0.256377	0.267202	0.331894	0.403431	0.24478	0.329862	0.518375
zhewenyingye	1080.99	167127	7215.94	55101.9	4554	146422	16294.9	1548.76		zhewenyingye	0.51736	0.150262	0.144154	0.2069	0.198099	0.148933	0.212682	0.14873
xianfengxincai	2623.63	20344.1	1561.33	25227.9	706	14162.5	5457.68	933.606		xianfengxincai	0.52188	0.1	0.109169	0.148333	0.11382	0.1	0.133938	0.126882
kuangdakeji	13408.6	117832	6126.6	42794.8	1970	85710.6	31423.3	3080.47		kuangdakeji	0.553484	0.133382	0.137414	0.182772	0.141504	0.126471	0.322606	0.203132
mengjiegufen	5610.85	120003	4086.25	48588.9	2286	67902.7	9862.06	3895		mengjiegufen	0.530634	0.134126	0.124791	0.194132	0.148425	0.119883	0.165941	0.232062
lianfagufen	23964.6	273092	6254.6	114145	6609	216293	27319.8	7928.76		lianfagufen	0.584416	0.186548	0.138206	0.322653	0.243108	0.174784	0.29279	0.375329
fuanna	26028.4	177697	6302.92	38500.7	4456	91602.9	6460.02	1800		fuanna	0.590463	0.153882	0.138505	0.174354	0.195953	0.128651	0.141221	0.157653
luolaishenghuo	38208.7	272495	7851.17	33482.5	4103	157458	15948.4	8300		luolaishenghuo	0.626155	0.186343	0.148084	0.164516	0.188222	0.153016	0.210164	0.388515
ruyijituan	203.368	80803.7	8198.34	54462.5	2072	69831.9	22304.1	2445.34		ruyijituan	0.514788	0.120703	0.150231	0.205646	0.143738	0.120596	0.256346	0.180574
hongdagaoke	11509.3	62871.6	3870.51	19035	735	41544.1	12568.9	1393.65		hongdagaoke	0.547918	0.114563	0.123456	0.136192	0.114455	0.110131	0.185609	0.143221
furigufen	1599.83	447002	32092.8	331170	18989	375594	34493.9	13420		furigufen	0.51888	0.246099	0.298063	0.748124	0.514256	0.233722	0.344917	0.570363
huafushishang	9164.74	573243	20739	269978	18424	511511	54009.8	7270.7		huafushishang	0.541048	0.289328	0.227819	0.628157	0.501881	0.284008	0.486721	0.351957
hangmingufen	31897.7	254791	7174.6	136883	7903	195602	15598.5	8067.67		hangmingufen	0.607662	0.180281	0.143898	0.367229	0.271449	0.167129	0.207622	0.380263
fengzhufangzhi	1208.83	84698.1	3258.2	51954.5	2289	80446	13231.2	564.909		fengzhufangzhi	0.517734	0.122037	0.119668	0.20073	0.148491	0.124523	0.190422	0.113786
huafanggufen	791.561	215377	2840.22	47804.4	3000	197765	9726.42	176.745		huafanggufen	0.516512	0.166785	0.117082	0.192593	0.164064	0.167929	0.164955	0.1
lutaiA	71585	590105	31901.3	418629	16725	431615	22813.4	25516.6		lutaiA	0.723959	0.295102	0.296879	0.919585	0.46467	0.254448	0.260046	1
jinyinggufen	201.451	108789	6617.2	45009	4882	95580.6	16450.4	2206.51		jinyinggufen	0.514782	0.130286	0.140449	0.187113	0.205283	0.130123	0.213812	0.172091
xinlonggonggu	8015.14	315771	10882.5	192811	7936	278072	33042.1	4080.14		xinlonggonggu	0.537679	0.201162	0.166838	0.476875	0.272172	0.19764	0.334368	0.238637
jiangsuyangguang	-141348	282892	15900	245689	6619	249761	18740.8	1928.84		jiangsuyangguang	0.1	0.189904	0.19788	0.580541	0.243327	0.187166	0.230455	0.162229
huamaogufen	33232.2	205929	54991.9	195422	6247	204995	12528.2	6234.41		huamaogufen	0.611573	0.163549	0.439737	0.481993	0.23518	0.170604	0.185313	0.315151
huashenggufen	306.817	78037.1	16852	17156.4	3427	73996.6	1880.4	337.582		huashenggufen	0.515091	0.119756	0.20377	0.132509	0.173416	0.122137	0.107946	0.105712
longtougufen	4577.75	472384	5625.1	47391.3	2767	391398	28502.2	1926.64		longtougufen	0.527606	0.254791	0.134311	0.191784	0.15896	0.239569	0.301381	0.162151
shendagufen	17605.4	681747	6705.32	67466.7	2017	630631	23600.8	8142.78		shendagufen	0.565782	0.326482	0.140994	0.231141	0.142534	0.32808	0.265767	0.382931

## Sheet: Phase 1 and Phase 3 efficiency 
Phase 1						Phase 3
firm	crste	vrste	scale			firm	crste	vrste	scale
1	1	1	1	-		1	0.444	0.652	0.681	irs
2	0.98	1	0.98	irs		2	0.903	1	0.903	irs
3	0.985	0.987	0.998	irs		3	0.435	0.69	0.631	irs
4	0.979	0.995	0.984	irs		4	0.427	0.603	0.708	irs
5	1	1	1	-		5	0.527	0.672	0.784	irs
6	1	1	1	-		6	0.45	0.692	0.65	irs
7	1	1	1	-		7	0.863	0.941	0.917	irs
8	1	1	1	-		8	0.895	1	0.895	irs
9	0.962	1	0.962	irs		9	0.944	1	0.944	irs
10	0.998	1	0.998	irs		10	0.656	0.725	0.905	irs
11	0.994	1	0.994	irs		11	0.753	0.957	0.787	irs
12	0.964	0.975	0.99	irs		12	0.571	0.897	0.636	irs
13	0.954	0.967	0.986	irs		13	0.465	0.79	0.589	irs
14	1	1	1	-		14	0.535	0.769	0.696	irs
15	1	1	1	-		15	0.763	0.869	0.879	irs
16	1	1	1	-		16	0.733	0.829	0.884	irs
17	0.877	0.897	0.978	irs		17	0.459	0.794	0.579	irs
18	1	1	1	-		18	1	1	1	-
19	0.854	0.857	0.997	irs		19	0.429	0.742	0.578	irs
20	1	1	1	-		20	0.555	0.919	0.604	irs
21	0.94	0.969	0.97	irs		21	0.382	0.695	0.549	irs
22	1	1	1	-		22	0.656	0.742	0.884	irs
23	1	1	1	-		23	0.805	0.94	0.856	irs
24	1	1	1	-		24	0.921	1	0.921	irs
25	0.878	0.924	0.951	irs		25	0.471	0.716	0.658	irs
26	0.855	0.889	0.962	irs		26	0.389	0.654	0.595	irs
27	0.879	0.909	0.967	irs		27	0.473	0.795	0.595	irs
28	1	1	1	-		28	1	1	1	-
29	1	1	1	-		29	0.697	0.957	0.728	irs
30	0.905	0.907	0.998	irs		30	0.439	0.572	0.768	irs
31	1	1	1	-		31	0.691	0.912	0.757	irs
32	0.993	1	0.993	irs		32	0.777	0.946	0.821	irs
33	0.936	0.95	0.985	irs		33	0.386	0.502	0.768	irs
34	1	1	1	-		34	0.419	0.651	0.643	irs
35	1	1	1	-		35	0.766	0.939	0.815	irs
36	1	1	1	-		36	0.417	0.689	0.606	irs
37	0.911	0.916	0.994	irs		37	0.448	0.757	0.592	irs
38	0.854	0.874	0.977	drs		38	0.425	0.538	0.79	irs
39	0.835	0.849	0.983	irs		39	0.398	0.727	0.547	irs
40	0.993	1	0.993	irs		40	0.621	0.832	0.746	irs
41	0.912	0.92	0.992	irs		41	0.39	0.589	0.662	irs
42	0.919	0.947	0.97	irs		42	0.498	0.745	0.668	irs
43	0.779	0.809	0.963	irs		43	0.327	0.389	0.841	irs
44	1	1	1	-		44	0.9	0.986	0.913	irs
45	0.991	1	0.991	drs		45	0.765	0.913	0.838	irs
46	0.896	0.921	0.972	irs		46	0.487	0.727	0.67	irs
47	0.994	1	0.994	drs		47	0.708	1	0.708	irs
48	0.804	0.805	0.999	drs		48	0.285	0.333	0.856	irs
49	0.709	0.715	0.991	drs		49	0.257	0.374	0.688	irs
50	0.815	0.829	0.984	irs		50	0.418	0.458	0.912	irs
51	0.897	0.916	0.979	irs		51	0.483	0.865	0.559	irs
52	1	1	1	-		52	0.958	1	0.958	irs
53	0.859	0.863	0.995	irs		53	0.603	0.616	0.978	irs
54	0.794	0.847	0.937	irs		54	0.373	0.642	0.581	irs
55	0.733	0.768	0.954	irs		55	0.331	0.539	0.615	irs
56	0.864	0.88	0.981	irs		56	0.245	0.764	0.321	irs
57	1	1	1	-		57	1	1	1	-
58	1	1	1	-		58	0.802	1	0.802	irs
59	1	1	1	-		59	0.589	0.983	0.6	irs
60	1	1	1	-		60	0.763	1	0.763	irs
mean	0.942	0.951	0.989			mean	0.593	0.784	0.747

## Sheet: Relaxation Variable
Input Variable Target Value (Normalized)							Input Variable Target Value (with units)							Input Variable Original Value							Relaxation Variable
firm	1	2	3	4	5		firm	1	2	3	4	5		DMU	(I)GDZC	(I)YGZS	(I)YYCB	(I)YSZK	(I)YFZC		DMU	(I)GDZC	(I)YGZS	(I)YYCB	(I)YSZK	(I)YFZC
1	0.103	0.148	0.105	0.129	0.155		1	2104.41	2266.57	27676.8	4778.03	1725.29		disushishang	1974.03	2246	27751.3	4819.19	1723.53		disushishang	-130.383	-20.5733	74.4533	41.1693	-1.76343
2	0.1	0.152	0.104	0.122	0.123		2	574.167	2449.2	24973.9	3814.64	824.32		annaier	687.499	2436	25434.3	3830.83	827.869		annaier	113.332	-13.2044	460.383	16.1929	3.54898
3	0.109	0.131	0.106	0.127	0.14		3	5164.9	1490.39	30379.7	4502.77	1302.96		riboshishang	5678.82	1571	33332.8	6409.45	1805.44		riboshishang	513.921	80.6089	2953.16	1906.68	502.478
4	0.104	0.116	0.101	0.121	0.107		4	2614.49	805.524	16865.3	3677.02	373.833		mugaodi	3006.95	815	21900.2	3799.79	1064.91		mugaodi	392.459	9.47556	5034.85	122.77	691.077
5	0.136	0.146	0.107	0.173	0.279		5	18937.1	2175.26	33082.5	10833.6	5216.56		anzhengshishang	19131.3	2181	33256.8	10808.2	5226.15		anzhengshishang	194.208	5.7422	174.296	-25.3553	9.5852
6	0.117	0.247	0.143	0.222	0.135		6	9245.56	6786.69	130386	17577.3	1162.18		taipingniao	9048.95	6767	129807	17614.7	1150.17		taipingniao	-196.608	-19.6933	-578.58	37.464	-12.0149
7	0.1	0.12	0.101	0.12	0.103		7	574.167	988.156	16865.3	3539.39	261.212		biyinlefen	574.167	988	18125.3	3573.75	253.89		biyinlefen	1e-06	-0.15556	1259.93	34.3629	-7.32157
8	0.108	0.121	0.101	0.1	0.105		8	4654.82	1033.81	16865.3	786.865	317.522		jinfalabi	4864.14	1022	16537.4	786.865	314.79		jinfalabi	209.315	-11.8133	-327.907	-3e-06	-2.73264
9	0.157	0.284	0.109	0.226	0.248		9	29648.8	8476.03	38488.3	18127.8	4343.75		huijiegufen	29748.8	8489	38913.6	18134.2	4338.86		huijiegufen	99.9535	12.9689	425.288	6.47574	-4.8869
10	0.124	0.146	0.102	0.141	0.171		10	12816.1	2175.26	19568.2	6429.54	2175.78		gelisi	13077.6	2188	20221.8	6382.07	2167.03		gelisi	261.465	12.7422	653.551	-47.4744	-8.7499
11	0.105	0.159	0.102	0.121	0.138		11	3124.58	2768.81	19568.2	3677.02	1246.65		jinhongjituan	3214.71	2751	19636.2	3664.96	1245.07		jinhongjituan	90.1338	-17.8089	67.9636	-12.0591	-1.58102
12	0.11	0.132	0.104	0.134	0.111		12	5674.99	1536.05	24973.9	5466.16	486.455		qiaozhibai	30536.5	2950	33693.6	17395.1	555.672		qiaozhibai	24861.5	1413.95	8719.61	11928.9	69.2172
13	0.121	0.118	0.101	0.126	0.114		13	11285.9	896.84	16865.3	4365.15	570.921		bangjiegufen	25197.3	1064	25697	6051.98	1157.56		bangjiegufen	13911.4	167.16	8831.61	1686.83	586.639
14	0.11	0.177	0.111	0.172	0.261		14	5674.99	3590.65	43894	10696	4709.77		langzigufen	5641.58	3598	43470.1	10631.4	4709.07		langzigufen	-33.404	7.3511	-423.932	-64.5542	-0.6973
15	0.208	0.256	0.135	0.272	0.187		15	55663	7197.61	108763	24458.6	2626.27		jiumuwang	55637.5	7181	109762	24426.7	2638.61		jiumuwang	-25.4802	-16.6133	999.294	-31.8792	12.3435
16	0.378	0.148	0.268	0.571	0.287		16	142377	2266.57	468244	65608.8	5441.81		senmafushi	142550	2246	467855	65607.2	5433.25		senmafushi	173.235	-20.5733	-389.487	-1.63379	-8.5582
17	0.11	0.134	0.106	0.128	0.16		17	5674.99	1627.36	30379.7	4640.4	1866.07		jialinjie	42559.7	2322	61937	6668.93	2366.15		jialinjie	36884.7	694.636	31557.3	2028.53	500.08
18	0.623	1	1	1	0.54		18	267347	41167	2.44674e+06	124650	12565.1		jihuajituan	267419	41167	2.44674e+06	124650	12575		jihuajituan	71.8548	0	-0.040892	-0.000765	9.89694
19	0.148	0.168	0.126	0.185	0.148		19	25058.1	3179.73	84437	12485.1	1528.21		jiaxinsichou	37570.8	4461	139773	20361.8	2213.55		jiaxinsichou	12512.7	1281.27	55335.9	7876.75	685.345
20	0.146	0.111	0.115	0.124	0.249		20	24037.9	577.236	54705.5	4089.89	4371.9		tanluzhe	24019.2	574	54236.9	4140.87	4382.55		tanluzhe	-18.7183	-3.23556	-468.563	50.9733	10.6505
21	0.128	0.188	0.122	0.182	0.129		21	14856.5	4092.88	73625.5	12072.2	993.252		yaowangkeji	17042.1	9978	83566	65727.9	1123.84		yaowangkeji	2185.65	5885.12	9940.49	53655.7	130.588
22	0.507	0.142	0.29	0.432	0.353		22	208177	1992.63	527707	46478.8	7300.07		meibangfushi	208108	1985	527280	46484.1	7299.51		meibangfushi	-69.2155	-7.6267	-427.493	5.2997	-0.5556
23	0.337	0.225	0.126	0.696	0.281		23	121464	5782.22	84437	82812.1	5272.88		baoxiniao	121601	5771	85323.3	82780.5	5263.66		baoxiniao	137.031	-11.2222	886.246	-31.554	-9.2156
24	0.157	0.194	0.165	0.539	0.476		24	29648.8	4366.83	189849	61204.8	10763.2		qipilang	29654.9	4373	189582	61219.6	10750.4		qipilang	6.07514	6.1689	-266.338	14.7825	-12.782
25	0.213	0.229	0.128	0.213	0.209		25	58213.4	5964.85	89842.7	16338.6	3245.69		weixinggufen	96691.6	7512	118985	18827.5	4654.73		weixinggufen	38478.2	1547.15	29142.2	2488.89	1409.04
26	0.177	0.188	0.121	0.203	0.216		26	39850.5	4092.88	70922.7	14962.4	3442.77		hongdougufen	56234.2	5169	111451	39478.9	4215.03		hongdougufen	16383.7	1076.12	40528.1	24516.5	772.258
27	0.15	0.173	0.115	0.148	0.156		27	26078.3	3408.02	54705.5	7392.92	1753.45		hailanzhijia	69150	7071	86688.4	9486.46	2199.24		hailanzhijia	43071.7	3662.98	31982.9	2093.54	445.786
28	1	0.637	0.296	0.296	0.255		28	459648	24593.2	543924	27761.6	4540.83		yageer	459648	24583	544822	27732.7	4531.13		yageer	-0.001044	-10.227	897.889	-28.9243	-9.7048
29	0.123	0.111	0.108	0.164	0.141		29	12306	577.236	35785.4	9594.94	1331.12		langshagufen	12285	561	35601.2	9629.95	1336.52		langshagufen	-21.0888	-16.2356	-184.212	35.0038	5.40543
30	0.13	0.147	0.119	0.147	0.155		30	15876.6	2220.92	65516.9	7255.3	1725.29		shuixingjiafang	22551.3	2927	97513.2	9319.28	6302.42		shuixingjiafang	6674.72	706.084	31996.2	2063.98	4577.13
31	0.326	0.152	0.142	0.272	0.137		31	115853	2449.2	127683	24458.6	1218.5		taihuaxincai	115678	2471	129091	24450.6	1210.41		taihuaxincai	-174.911	21.7956	1408.23	-7.94537	-8.0857
32	0.11	0.11	0.1	0.123	0.112		32	5674.99	531.578	14162.5	3952.27	514.61		yanjianggufen	5481.21	531	15122.9	3941.54	517.81		yanjianggufen	-193.773	-0.57778	960.397	-10.7265	3.19968
33	0.104	0.121	0.102	0.121	0.105		33	2614.49	1033.81	19568.2	3677.02	317.522		kanglongda	15679.8	1966	34811.5	4834.59	3158.44		kanglongda	13065.3	932.187	15243.3	1157.57	2840.92
34	0.124	0.109	0.106	0.104	0.131		34	12816.1	485.92	30379.7	1337.37	1049.56		nuobanggufen	12557.3	468	29074.9	1333.67	1038.63		nuobanggufen	-258.872	-17.92	-1304.8	-3.69652	-10.9332
35	0.114	0.1	0.103	0.142	0.119		35	7715.31	75	22271.1	6567.17	711.698		kairungufen	7617.44	75	21123.4	6626.12	700.88		kairungufen	-97.8728	0	-1147.72	58.9526	-10.8182
36	0.134	0.152	0.107	0.136	0.102		36	17916.9	2449.2	33082.5	5741.41	233.056		jianshengjiduan	17694.1	2466	31683.2	5778.71	220.39		jianshengjiduan	-222.876	16.7956	-1399.36	37.3028	-12.6665
37	0.14	0.13	0.129	0.138	0.198		37	20977.4	1444.73	92545.6	6016.66	2935.98		xinaogufen	27659.1	1968	125245	7775.88	3457.91		xinaogufen	6681.7	523.267	32699.1	1759.22	521.938
38	0.29	0.245	0.214	0.288	0.226		38	97489.7	6695.38	322289	26660.6	3724.33		bailongdongfang	118859	13929	405484	32421.9	11956.3		bailongdongfang	21369.5	7233.62	83195.1	5761.25	8231.94
39	0.176	0.168	0.126	0.153	0.126		39	39340.4	3179.73	84437	8081.06	908.786		zhewenyingye	55101.9	4554	146422	16294.9	1548.76		zhewenyingye	15761.6	1374.27	61984.8	8213.85	639.97
40	0.148	0.114	0.1	0.134	0.127		40	25058.1	714.209	14162.5	5466.16	936.942		xianfengxincai	25227.9	706	14162.5	5457.68	933.606		xianfengxincai	169.826	-8.20889	-0.000343	-8.4728	-3.33556
41	0.144	0.13	0.116	0.152	0.161		41	23017.8	1444.73	57408.3	7943.43	1894.23		kuangdakeji	42794.8	1970	85710.6	31423.3	3080.47		kuangdakeji	19777	525.267	28302.2	23479.9	1186.24
42	0.133	0.14	0.114	0.157	0.178		42	17406.9	1901.31	52002.6	8631.56	2372.87		mengjiegufen	48588.9	2286	67902.7	9862.06	3895		mengjiegufen	31182.1	384.689	15900.1	1230.5	1522.13
43	0.202	0.197	0.141	0.237	0.195		43	52602.5	4503.8	124980	19641.7	2851.51		lianfagufen	114145	6609	216293	27319.8	7928.76		lianfagufen	61542.7	2105.2	91312.8	7678.17	5077.25
44	0.174	0.196	0.129	0.141	0.158		44	38320.2	4458.15	92545.6	6429.54	1809.76		fuanna	38500.7	4456	91602.9	6460.02	1800		fuanna	180.463	-2.1467	-942.71	30.4832	-9.7595
45	0.165	0.188	0.153	0.21	0.389		45	33729.5	4092.88	157414	15925.8	8313.66		luolaishenghuo	33482.5	4103	157458	15948.4	8300		luolaishenghuo	-246.998	10.1156	44.0275	22.6183	-13.6606
46	0.142	0.132	0.111	0.137	0.143		46	21997.6	1536.05	43894	5879.04	1387.43		ruyijituan	54462.5	2072	69831.9	22304.1	2445.34		ruyijituan	32464.9	535.951	25937.9	16425.1	1057.91
47	0.136	0.115	0.11	0.186	0.143		47	18937.1	759.867	41191.1	12622.7	1387.43		hongdagaoke	19035	735	41544.1	12568.9	1393.65		hongdagaoke	97.8887	-24.8667	352.947	-53.8227	6.22666
48	0.503	0.345	0.188	0.248	0.248		48	206137	11261.2	252015	21155.5	4343.75		furigufen	331170	18989	375594	34493.9	13420		furigufen	125033	7727.84	123579	13338.3	9076.25
49	0.449	0.311	0.203	0.307	0.242		49	178593	9708.79	292558	29275.5	4174.81		huafushishang	269978	18424	511511	54009.8	7270.7		huafushishang	91384.8	8715.21	218953	24734.3	3095.89
50	0.254	0.225	0.139	0.172	0.161		50	79126.8	5782.22	119574	10696	1894.23		hangmingufen	136883	7903	195602	15598.5	8067.67		hangmingufen	57756	2120.78	76028.1	4902.54	6173.45
51	0.126	0.133	0.114	0.129	0.104		51	13836.3	1581.71	52002.6	4778.03	289.367		fengzhufangzhi	51954.5	2289	80446	13231.2	564.909		fengzhufangzhi	38118.2	707.293	28443.4	8453.21	275.542
52	0.193	0.164	0.168	0.165	0.1		52	48011.8	2997.1	197957	9732.57	176.745		huafanggufen	47804.4	3000	197765	9726.42	176.745		huafanggufen	-207.396	2.9022	-192.343	-6.14666	0
53	0.643	0.401	0.22	0.224	0.247		53	277549	13818	338506	17852.5	4315.59		lutaiA	418629	16725	431615	22813.4	25516.6		lutaiA	141081	2907.01	93108.6	4960.84	21201
54	0.131	0.174	0.11	0.168	0.146		54	16386.7	3453.68	41191.1	10145.4	1471.89		jinyinggufen	45009	4882	95580.6	16450.4	2206.51		jinyinggufen	28622.3	1428.32	54389.5	6305	734.613
55	0.254	0.209	0.152	0.224	0.183		55	79126.8	5051.7	154712	17852.5	2513.64		xinlonggonggu	192811	7936	278072	33042.1	4080.14		xinlonggonggu	113685	2884.3	123360	15189.6	1566.5
56	0.258	0.214	0.165	0.168	0.143		56	81167.1	5279.99	189849	10145.4	1387.43		jiangsuyangguang	245689	6619	249761	18740.8	1928.84		jiangsuyangguang	164522	1339.01	59912.4	8595.4	541.409
57	0.482	0.235	0.171	0.185	0.315		57	195425	6238.8	206066	12485.1	6230.16		huamaogufen	195422	6247	204995	12528.2	6234.41		huamaogufen	-3.60812	8.2	-1070.61	43.1123	4.2502
58	0.133	0.173	0.122	0.108	0.106		58	17406.9	3408.02	73625.5	1887.87	345.678		huashenggufen	17156.4	3427	73996.6	1880.4	337.582		huashenggufen	-250.473	18.9822	371.074	-7.47017	-8.09624
59	0.192	0.159	0.24	0.301	0.162		59	47501.7	2768.81	392564	28449.7	1922.38		longtougufen	47391.3	2767	391398	28502.2	1926.64		longtougufen	-110.409	-1.8089	-1165.71	52.4665	4.2604
60	0.231	0.142	0.328	0.266	0.383		60	67394.9	1992.63	630416	23632.8	8144.73		shendagufen	67466.7	2017	630631	23600.8	8142.78		shendagufen	71.7911	24.3733	214.927	-32.0602	-1.94351

## Sheet: SFA Regression
Inputs 1							SFA results					Inputs 2							SFA results					Inputs 3							SFA results					Inputs 4							SFA results					Inputs 5
1	1	-130.383	92.5	10	8.96	129.404		coefficient	standard-error	t-ratio		1	1	-20.5733	92.5	10	8.96	129.404		coefficient	standard-error	t-ratio		1	1	74.4533	92.5	10	8.96	129.404		coefficient	standard-error	t-ratio		1	1	41.1693	92.5	10	8.96	129.404		coefficient	standard-error	t-ratio		1	1
2	1	113.332	30.94	11	5.23079	108.974						2	1	-13.2044	30.94	11	5.23079	108.974						2	1	460.383	30.94	11	5.23079	108.974						2	1	16.1929	30.94	11	5.23079	108.974						2	1
3	1	513.921	54	10	8.96	129.404	beta 0	-7615.27	1.00306	-7592.05		3	1	80.6089	54	10	8.96	129.404	beta 0	1789.24	0.999833	1789.54		3	1	2953.16	54	10	8.96	129.404	beta 0	20276.4	12.6491	1603		3	1	1906.68	54	10	8.96	129.404	beta 0	3537.79	1.01967	3469.54		3	1
4	1	392.459	88.62	6	6.1097	57.3562	beta 1	-395.484	4.63139	-85.392		4	1	9.47556	88.62	6	6.1097	57.3562	beta 1	-22.9855	0.892812	-25.745		4	1	5034.85	88.62	6	6.1097	57.3562	beta 1	-343.908	30.4425	-11.297		4	1	122.77	88.62	6	6.1097	57.3562	beta 1	-48.2219	9.43244	-5.11235		4	1
5	1	194.208	89.07	4	6.1097	57.3562	beta 2	1172.55	1.29376	906.315		5	1	5.7422	89.07	4	6.1097	57.3562	beta 2	-47.5028	0.969346	-49.005		5	1	174.296	89.07	4	6.1097	57.3562	beta 2	-990.135	158.382	-6.25156		5	1	-25.3553	89.07	4	6.1097	57.3562	beta 2	-41.849	2.88159	-14.5229		5	1
6	1	-196.608	82.29	11	6.1097	57.3562	beta 3	2317.96	1.14797	2019.17		6	1	-19.6933	82.29	11	6.1097	57.3562	beta 3	-139.596	0.995789	-140.186		6	1	-578.58	82.29	11	6.1097	57.3562	beta 3	1616.29	37.8773	42.6718		6	1	37.464	82.29	11	6.1097	57.3562	beta 3	-1426.56	1.63175	-874.251		6	1
7	1	1e-06	41.25	9	5.23079	108.974	beta 4	-286.247	7.80565	-36.6717		7	1	-0.15556	41.25	9	5.23079	108.974	beta 4	-1.99425	0.61442	-3.24574		7	1	1259.93	41.25	9	5.23079	108.974	beta 4	-190.043	46.1203	-4.12059		7	1	34.3629	41.25	9	5.23079	108.974	beta 4	53.55	13.7728	3.88811		7	1
8	1	209.315	30.29	16	5.23079	108.974	sigma-squared	2622743900	1	2622743900		8	1	-11.8133	30.29	16	5.23079	108.974	sigma-squared	8.14616e+06	1	8.14616e+06		8	1	-327.907	30.29	16	5.23079	108.974	sigma-squared	3417761500	1	3417761500		8	1	-3e-06	30.29	16	5.23079	108.974	sigma-squared	190285600	1	190285600		8	1
9	1	99.9535	35.6	5	5.23079	108.974	gamma	1	8.3268e-07	1200941		9	1	12.9689	35.6	5	5.23079	108.974	gamma	1	3.9774e-07	2.51421e+06		9	1	425.288	35.6	5	5.23079	108.974	gamma	0.999761	0.000492893	2028.35		9	1	6.47574	35.6	5	5.23079	108.974	gamma	1	5.21624e-05	19170.9		9	1
10	1	261.465	85.57	13	5.23079	108.974						10	1	12.7422	85.57	13	5.23079	108.974						10	1	653.551	85.57	13	5.23079	108.974						10	1	-47.4744	85.57	13	5.23079	108.974						10	1
11	1	90.1338	31.4	9	6.65328	64.4267						11	1	-17.8089	31.4	9	6.65328	64.4267						11	1	67.9636	31.4	9	6.65328	64.4267						11	1	-12.0591	31.4	9	6.65328	64.4267						11	1
12	1	24861.5	26.52	11	6.1097	57.3562						12	1	1413.95	26.52	11	6.1097	57.3562						12	1	8719.61	26.52	11	6.1097	57.3562						12	1	11928.9	26.52	11	6.1097	57.3562						12	1
13	1	13911.4	36.92	19	6.1097	57.3562						13	1	167.16	36.92	19	6.1097	57.3562						13	1	8831.61	36.92	19	6.1097	57.3562						13	1	1686.83	36.92	19	6.1097	57.3562						13	1
14	1	-33.404	55.45	6	9.2758	135.43						14	1	7.3511	55.45	6	9.2758	135.43						14	1	-423.932	55.45	6	9.2758	135.43						14	1	-64.5542	55.45	6	9.2758	135.43						14	1
15	1	-25.4802	58.32	8	5.29593	48.753						15	1	-16.6133	58.32	8	5.29593	48.753						15	1	999.294	58.32	8	5.29593	48.753						15	1	-31.8792	58.32	8	5.29593	48.753						15	1
16	1	173.235	62.69	10	6.1097	57.3562						16	1	-20.5733	62.69	10	6.1097	57.3562						16	1	-389.487	62.69	10	6.1097	57.3562						16	1	-1.63379	62.69	10	6.1097	57.3562						16	1
17	1	36884.7	22.56	11	8.96	129.404						17	1	694.636	22.56	11	8.96	129.404						17	1	31557.3	22.56	11	8.96	129.404						17	1	2028.53	22.56	11	8.96	129.404						17	1
18	1	71.8548	66.33	6	9.2758	135.43						18	1	0	66.33	6	9.2758	135.43						18	1	-0.040892	66.33	6	9.2758	135.43						18	1	-0.000765	66.33	6	9.2758	135.43						18	1
19	1	12512.7	22.47	13	6.1097	57.3562						19	1	1281.27	22.47	13	6.1097	57.3562						19	1	55335.9	22.47	13	6.1097	57.3562						19	1	7876.75	22.47	13	6.1097	57.3562						19	1
20	1	-18.7183	31.43	13	9.2758	135.43						20	1	-3.23556	31.43	13	9.2758	135.43						20	1	-468.563	31.43	13	9.2758	135.43						20	1	50.9733	31.43	13	9.2758	135.43						20	1
21	1	2185.65	40.34	10	5.23079	108.974						21	1	5885.12	40.34	10	5.23079	108.974						21	1	9940.49	40.34	10	5.23079	108.974						21	1	53655.7	40.34	10	5.23079	108.974						21	1
22	1	-69.2155	80.6	12	8.96	129.404						22	1	-7.6267	80.6	12	8.96	129.404						22	1	-427.493	80.6	12	8.96	129.404						22	1	5.2997	80.6	12	8.96	129.404						22	1
23	1	137.031	34.9	11	6.1097	57.3562						23	1	-11.2222	34.9	11	6.1097	57.3562						23	1	886.246	34.9	11	6.1097	57.3562						23	1	-31.554	34.9	11	6.1097	57.3562						23	1
24	1	6.07514	34.29	11	5.29593	48.753						24	1	6.1689	34.29	11	5.29593	48.753						24	1	-266.338	34.29	11	5.29593	48.753						24	1	14.7825	34.29	11	5.29593	48.753						24	1
25	1	38478.2	30.52	24	6.1097	57.3562						25	1	1547.15	30.52	24	6.1097	57.3562						25	1	29142.2	30.52	24	6.1097	57.3562						25	1	2488.89	30.52	24	6.1097	57.3562						25	1
26	1	16383.7	47.84	17	6.65328	64.4267						26	1	1076.12	47.84	17	6.65328	64.4267						26	1	40528.1	47.84	17	6.65328	64.4267						26	1	24516.5	47.84	17	6.65328	64.4267						26	1
27	1	43071.7	23.29	15	6.65328	64.4267						27	1	3662.98	23.29	15	6.65328	64.4267						27	1	31982.9	23.29	15	6.65328	64.4267						27	1	2093.54	23.29	15	6.65328	64.4267						27	1
28	1	-0.001044	31.41	19	6.1097	57.3562						28	1	-10.227	31.41	19	6.1097	57.3562						28	1	897.889	31.41	19	6.1097	57.3562						28	1	-28.9243	31.41	19	6.1097	57.3562						28	1
29	1	-21.0888	42.68	16	2.9627	15.6016						29	1	-16.2356	42.68	16	2.9627	15.6016						29	1	-184.212	42.68	16	2.9627	15.6016						29	1	35.0038	42.68	16	2.9627	15.6016						29	1
30	1	6674.72	40.42	12	8.96	129.404						30	1	706.084	40.42	12	8.96	129.404						30	1	31996.2	40.42	12	8.96	129.404						30	1	2063.98	40.42	12	8.96	129.404						30	1
31	1	-174.911	36.73	11	6.1097	57.3562						31	1	21.7956	36.73	11	6.1097	57.3562						31	1	1408.23	36.73	11	6.1097	57.3562						31	1	-7.94537	36.73	11	6.1097	57.3562						31	1
32	1	-193.773	27.3	12	5.29593	48.753						32	1	-0.57778	27.3	12	5.29593	48.753						32	1	960.397	27.3	12	5.29593	48.753						32	1	-10.7265	27.3	12	5.29593	48.753						32	1
33	1	13065.3	97.28	6	6.1097	57.3562						33	1	932.187	97.28	6	6.1097	57.3562						33	1	15243.3	97.28	6	6.1097	57.3562						33	1	1157.57	97.28	6	6.1097	57.3562						33	1
34	1	-258.872	93	10	6.1097	57.3562						34	1	-17.92	93	10	6.1097	57.3562						34	1	-1304.8	93	10	6.1097	57.3562						34	1	-3.69652	93	10	6.1097	57.3562						34	1
35	1	-97.8728	63.42	3	3.0697	13.5343						35	1	0	63.42	3	3.0697	13.5343						35	1	-1147.72	63.42	3	3.0697	13.5343						35	1	58.9526	63.42	3	3.0697	13.5343						35	1
36	1	-222.876	90	19	6.1097	57.3562						36	1	16.7956	90	19	6.1097	57.3562						36	1	-1399.36	90	19	6.1097	57.3562						36	1	37.3028	90	19	6.1097	57.3562						36	1
37	1	6681.7	39.3156	17	6.1097	57.3562						37	1	523.267	39.3156	17	6.1097	57.3562						37	1	32699.1	39.3156	17	6.1097	57.3562						37	1	1759.22	39.3156	17	6.1097	57.3562						37	1
38	1	21369.5	32.24	8	6.1097	57.3562						38	1	7233.62	32.24	8	6.1097	57.3562						38	1	83195.1	32.24	8	6.1097	57.3562						38	1	5761.25	32.24	8	6.1097	57.3562						38	1
39	1	15761.6	22.79	10	6.1097	57.3562						39	1	1374.27	22.79	10	6.1097	57.3562						39	1	61984.8	22.79	10	6.1097	57.3562						39	1	8213.85	22.79	10	6.1097	57.3562						39	1
40	1	169.826	45.87	9	6.1097	57.3562						40	1	-8.20889	45.87	9	6.1097	57.3562						40	1	-0.000343	45.87	9	6.1097	57.3562						40	1	-8.4728	45.87	9	6.1097	57.3562						40	1
41	1	19777	54.87	12	6.65328	64.4267						41	1	525.267	54.87	12	6.65328	64.4267						41	1	28302.2	54.87	12	6.65328	64.4267						41	1	23479.9	54.87	12	6.65328	64.4267						41	1
42	1	31182.1	38.28	31	3.22029	6.53084						42	1	384.689	38.28	31	3.22029	6.53084						42	1	15900.1	38.28	31	3.22029	6.53084						42	1	1230.5	38.28	31	3.22029	6.53084						42	1
43	1	61542.7	40.45	10	6.65328	64.4267						43	1	2105.2	40.45	10	6.65328	64.4267						43	1	91312.8	40.45	10	6.65328	64.4267						43	1	7678.17	40.45	10	6.65328	64.4267						43	1
44	1	180.463	40.57	18	5.23079	108.974						44	1	-2.1467	40.57	18	5.23079	108.974						44	1	-942.71	40.57	18	5.23079	108.974						44	1	30.4832	40.57	18	5.23079	108.974						44	1
45	1	-246.998	39.18	10	6.65328	64.4267						45	1	10.1156	39.18	10	6.65328	64.4267						45	1	44.0275	39.18	10	6.65328	64.4267						45	1	22.6183	39.18	10	6.65328	64.4267						45	1
46	1	32464.9	28.5	19	4.43476	36.0824						46	1	535.951	28.5	19	4.43476	36.0824						46	1	25937.9	28.5	19	4.43476	36.0824						46	1	16425.1	28.5	19	4.43476	36.0824						46	1
47	1	97.8887	24.95	15	6.1097	57.3562						47	1	-24.8667	24.95	15	6.1097	57.3562						47	1	352.947	24.95	15	6.1097	57.3562						47	1	-53.8227	24.95	15	6.1097	57.3562						47	1
48	1	125033	23.42	13	4.43476	36.0824						48	1	7727.84	23.42	13	4.43476	36.0824						48	1	123579	23.42	13	4.43476	36.0824						48	1	13338.3	23.42	13	4.43476	36.0824						48	1
49	1	91384.8	42.29	12	3.0697	13.5343						49	1	8715.21	42.29	12	3.0697	13.5343						49	1	218953	42.29	12	3.0697	13.5343						49	1	24734.3	42.29	12	3.0697	13.5343						49	1
50	1	57756	31.31	14	6.1097	57.3562						50	1	2120.78	31.31	14	6.1097	57.3562						50	1	76028.1	31.31	14	6.1097	57.3562						50	1	4902.54	31.31	14	6.1097	57.3562						50	1
51	1	38118.2	28.5	21	5.29593	48.753						51	1	707.293	28.5	21	5.29593	48.753						51	1	28443.4	28.5	21	5.29593	48.753						51	1	8453.21	28.5	21	5.29593	48.753						51	1
52	1	-207.396	20.82	13	4.43476	36.0824						52	1	2.9022	20.82	13	4.43476	36.0824						52	1	-192.343	20.82	13	4.43476	36.0824						52	1	-6.14666	20.82	13	4.43476	36.0824						52	1
53	1	141081	12.22	24	4.43476	36.0824						53	1	2907.01	12.22	24	4.43476	36.0824						53	1	93108.6	12.22	24	4.43476	36.0824						53	1	4960.84	12.22	24	4.43476	36.0824						53	1
54	1	28622.3	46.87	18	6.1097	57.3562						54	1	1428.32	46.87	18	6.1097	57.3562						54	1	54389.5	46.87	18	6.1097	57.3562						54	1	6305	46.87	18	6.1097	57.3562						54	1
55	1	113685	33	17	3.0497	11.2571						55	1	2884.3	33	17	3.0497	11.2571						55	1	123360	33	17	3.0497	11.2571						55	1	15189.6	33	17	3.0497	11.2571						55	1
56	1	164522	29.99	18	6.65328	64.4267						56	1	1339.01	29.99	18	6.65328	64.4267						56	1	59912.4	29.99	18	6.65328	64.4267						56	1	8595.4	29.99	18	6.65328	64.4267						56	1
57	1	-3.60812	46.4	14	3.0697	13.5343						57	1	8.2	46.4	14	3.0697	13.5343						57	1	-1070.61	46.4	14	3.0697	13.5343						57	1	43.1123	46.4	14	3.0697	13.5343						57	1
58	1	-250.473	40.1	14	3.22029	6.53084						58	1	18.9822	40.1	14	3.22029	6.53084						58	1	371.074	40.1	14	3.22029	6.53084						58	1	-7.47017	40.1	14	3.22029	6.53084						58	1
59	1	-110.409	30.08	21	8.96	129.404						59	1	-1.8089	30.08	21	8.96	129.404						59	1	-1165.71	30.08	21	8.96	129.404						59	1	52.4665	30.08	21	8.96	129.404						59	1
60	1	71.7911	31.07	26	8.96	129.404						60	1	24.3733	31.07	26	8.96	129.404						60	1	214.927	31.07	26	8.96	129.404						60	1	-32.0602	31.07	26	8.96	129.404						60	1
[truncated: 9 more columns]

## Sheet: Inputs 1
DMU	Input Slack	Environmental Variable 1	Environmental Variable 2	Environmental Variable 3	Environmental Variable 4	SFA Parameter Value	Environmental Value	Stochastic Error Term				λ				O/P	In parentheses.	Managerial Inefficiency	Stochastic Disturbance Term	Environmental Variable Maximum Value	Environmental Variable Adjustment	Random Disturbance Maximum Value	Random Disturbance Adjustment	Original Input	Adjusted Input
1	-130.383	92.5	10	8.96	129.404	-7615.27	-48744.6	48614.3	51212.7	5.12127	5.12127	10000	6.41909e+07	0	1	0	6.41909e+07	3.28739e+08	-3.28691e+08	19189.8	67934.4	-100789	3.2859e+08	1974.03	3.2866e+08
2	113.332	30.94	11	5.23079	108.974	-395.484	-26022.1	26135.4					3.45096e+07	0	1	0	3.45096e+07	1.76733e+08	-1.76707e+08		45211.9		1.76606e+08	687.499	1.76652e+08
3	513.921	54	10	8.96	129.404	1172.55	-33518.5	34032.4					4.49369e+07	0	1	0	4.49369e+07	2.30134e+08	-2.301e+08		52708.3		2.29999e+08	5678.82	2.30058e+08
4	392.459	88.62	6	6.1097	57.3562	2317.96	-37883.7	38276.2					5.05404e+07	0	1	0	5.05404e+07	2.58831e+08	-2.58793e+08		57073.5		2.58692e+08	3006.95	2.58752e+08
5	194.208	89.07	4	6.1097	57.3562	-286.247	-40406.8	40601					5.36101e+07	0	1	0	5.36101e+07	2.74552e+08	-2.74511e+08		59596.6		2.74411e+08	19131.3	2.74489e+08
6	-196.608	82.29	11	6.1097	57.3562	2622743900	-29517.6	29320.9					3.87158e+07	0	1	0	3.87158e+07	1.98274e+08	-1.98245e+08		48707.3		1.98144e+08	9048.95	1.98202e+08
7	1e-06	41.25	9	5.23079	108.974	1	-32444.6	32444.6					4.28403e+07	0	1	0	4.28403e+07	2.19397e+08	-2.19365e+08		51634.4		2.19264e+08	574.167	2.19316e+08
8	209.315	30.29	16	5.23079	108.974		-19902.3	20111.6					2.65556e+07	0	1	0	2.65556e+07	1.35998e+08	-1.35978e+08		39092.1		1.35878e+08	4864.14	1.35922e+08
9	99.9535	35.6	5	5.23079	108.974		-34900.4	35000.3					4.62149e+07	0	1	0	4.62149e+07	2.36679e+08	-2.36644e+08		54090.2		2.36543e+08	29748.8	2.36627e+08
10	261.465	85.57	13	5.23079	108.974		-45282.3	45543.7					6.01366e+07	0	1	0	6.01366e+07	3.07976e+08	-3.0793e+08		64472.1		3.07829e+08	13077.6	3.07907e+08
11	90.1338	31.4	9	6.65328	64.4267		-12500.4	12590.5					1.66247e+07	0	1	0	1.66247e+07	8.51397e+07	-8.51271e+07		31690.2		8.50263e+07	3214.71	8.50612e+07
12	24861.5	26.52	11	6.1097	57.3562		-7461.41	32322.9					4.26796e+07	0	1	0	4.26796e+07	2.18574e+08	-2.18541e+08		26651.2		2.18441e+08	30536.5	2.18498e+08
13	13911.4	36.92	19	6.1097	57.3562		-2194.02	16105.4					2.12658e+07	0	1	0	2.12658e+07	1.08908e+08	-1.08892e+08		21383.8		1.08791e+08	25197.3	1.08838e+08
14	-33.404	55.45	6	9.2758	135.43		-39775	39741.6					5.24753e+07	0	1	0	5.24753e+07	2.68741e+08	-2.68701e+08		58964.8		2.686e+08	5641.58	2.68665e+08
15	-25.4802	58.32	8	5.29593	48.753		-22979.1	22953.6					3.03083e+07	0	1	0	3.03083e+07	1.55217e+08	-1.55194e+08		42168.9		1.55093e+08	55637.5	1.55191e+08
16	173.235	62.69	10	6.1097	57.3562		-22938.6	23111.8					3.05172e+07	0	1	0	3.05172e+07	1.56287e+08	-1.56264e+08		42128.4		1.56163e+08	142550	1.56348e+08
17	36884.7	22.56	11	8.96	129.404		-19912	56796.7					7.49951e+07	0	1	0	7.49951e+07	3.8407e+08	-3.84013e+08		39101.7		3.83913e+08	42559.7	3.83994e+08
18	71.8548	66.33	6	9.2758	135.43		-44077.9	44149.7					5.82959e+07	0	1	0	5.82959e+07	2.98549e+08	-2.98505e+08		63267.7		2.98404e+08	267419	2.98735e+08
19	12512.7	22.47	13	6.1097	57.3562		-3514.59	16027.3					2.11627e+07	0	1	0	2.11627e+07	1.0838e+08	-1.08364e+08		22704.4		1.08263e+08	37570.8	1.08323e+08
20	-18.7183	31.43	13	9.2758	135.43		-22067.6	22048.9					2.91137e+07	0	1	0	2.91137e+07	1.49099e+08	-1.49077e+08		41257.4		1.48976e+08	24019.2	1.49041e+08
21	2185.65	40.34	10	5.23079	108.974		-30912.2	33097.8					4.37028e+07	0	1	0	4.37028e+07	2.23814e+08	-2.23781e+08		50102		2.2368e+08	17042.1	2.23747e+08
22	-69.2155	80.6	12	8.96	129.404		-41693.3	41624.1					5.4961e+07	0	1	0	5.4961e+07	2.8147e+08	-2.81429e+08		60883.1		2.81328e+08	208108	2.81597e+08
23	137.031	34.9	11	6.1097	57.3562		-10775.6	10912.6					1.44091e+07	0	1	0	1.44091e+07	7.37931e+07	-7.37822e+07		29965.4		7.36814e+07	121601	7.3833e+07
24	6.07514	34.29	11	5.29593	48.753		-9957.97	9964.05					1.31567e+07	0	1	0	1.31567e+07	6.73789e+07	-6.73689e+07		29147.8		6.72681e+07	29654.9	6.73269e+07
25	38478.2	30.52	24	6.1097	57.3562		6199.83	32278.4					4.26208e+07	0	1	0	4.26208e+07	2.18273e+08	-2.1824e+08		12990		2.1814e+08	96691.6	2.18249e+08
26	16383.7	47.84	17	6.65328	64.4267		-9621.74	26005.5					3.4338e+07	0	1	0	3.4338e+07	1.75854e+08	-1.75828e+08		28811.5		1.75727e+08	56234.2	1.75812e+08
27	43071.7	23.29	15	6.65328	64.4267		-2257.72	45329.4					5.98536e+07	0	1	0	5.98536e+07	3.06527e+08	-3.06481e+08		21447.5		3.06381e+08	69150	3.06471e+08
28	-0.001044	31.41	19	6.1097	57.3562		-14.908	14.907					19683.3	0	1	0	19683.3	100804	-100789		19204.7		0	459648	478853
29	-21.0888	42.68	16	2.9627	15.6016		-3332.2	3311.11					4.37203e+06	0	1	0	4.37203e+06	2.23904e+07	-2.2387e+07		22522		2.22863e+07	12285	2.23211e+07
30	6674.72	40.42	12	8.96	129.404		-25802.7	32477.5					4.28837e+07	0	1	0	4.28837e+07	2.19619e+08	-2.19587e+08		44992.5		2.19486e+08	22551.3	2.19553e+08
31	-174.911	36.73	11	6.1097	57.3562		-11499.3	11324.4					1.49529e+07	0	1	0	1.49529e+07	7.65778e+07	-7.65664e+07		30689.1		7.64656e+07	115678	7.6612e+07
32	-193.773	27.3	12	5.29593	48.753		-6020.99	5827.21					7.69433e+06	0	1	0	7.69433e+06	3.94048e+07	-3.93989e+07		25210.8		3.92981e+07	5481.21	3.93288e+07
33	13065.3	97.28	6	6.1097	57.3562		-41308.6	54373.9					7.17961e+07	0	1	0	7.17961e+07	3.67687e+08	-3.67633e+08		60498.4		3.67532e+08	15679.8	3.67608e+08
34	-258.872	93	10	6.1097	57.3562		-34925.7	34666.9					4.57746e+07	0	1	0	4.57746e+07	2.34424e+08	-2.3439e+08		54115.5		2.34289e+08	12557.3	2.34355e+08
35	-97.8728	63.42	3	3.0697	13.5343		-25937.9	25840					3.41195e+07	0	1	0	3.41195e+07	1.74735e+08	-1.7471e+08		45127.7		1.74609e+08	7617.44	1.74662e+08
36	-222.876	90	19	6.1097	57.3562		-23186.3	22963.4					3.03212e+07	0	1	0	3.03212e+07	1.55283e+08	-1.5526e+08		42376.1		1.5516e+08	17694.1	1.5522e+08
37	6681.7	39.3156	17	6.1097	57.3562		-5486.55	12168.2					1.60671e+07	0	1	0	1.60671e+07	8.22841e+07	-8.22719e+07		24676.3		8.21712e+07	27659.1	8.22235e+07
38	21369.5	32.24	8	6.1097	57.3562		-13241.2	34610.8					4.57005e+07	0	1	0	4.57005e+07	2.34045e+08	-2.3401e+08		32431		2.33909e+08	118859	2.34061e+08
39	15761.6	22.79	10	6.1097	57.3562		-7158.81	22920.4					3.02644e+07	0	1	0	3.02644e+07	1.54992e+08	-1.54969e+08		26348.6		1.54868e+08	55101.9	1.5495e+08
40	169.826	45.87	9	6.1097	57.3562		-17459.1	17629					2.32775e+07	0	1	0	2.32775e+07	1.1921e+08	-1.19193e+08		36648.9		1.19092e+08	25227.9	1.19154e+08
41	19777	54.87	12	6.65328	64.4267		-18264.8	38041.8					5.02308e+07	0	1	0	5.02308e+07	2.57246e+08	-2.57208e+08		37454.5		2.57107e+08	42794.8	2.57187e+08
42	31182.1	38.28	31	3.22029	6.53084		19189.8	11992.3					1.58348e+07	0	1	0	1.58348e+07	8.10942e+07	-8.10822e+07		0		8.09814e+07	48588.9	8.103e+07
43	61542.7	40.45	10	6.65328	64.4267		-14907	76449.7					1.00945e+08	0	1	0	1.00945e+08	5.16968e+08	-5.16892e+08		34096.8		5.16791e+08	114145	5.16939e+08
44	180.463	40.57	18	5.23079	108.974		-21622.7	21803.2					2.87892e+07	0	1	0	2.87892e+07	1.47438e+08	-1.47416e+08		40812.5		1.47315e+08	38500.7	1.47394e+08
45	-246.998	39.18	10	6.65328	64.4267		-14404.7	14157.7					1.8694e+07	0	1	0	1.8694e+07	9.57373e+07	-9.57231e+07		33594.5		9.56223e+07	33482.5	9.56894e+07
46	32464.9	28.5	19	4.43476	36.0824		3343.06	29121.8					3.84528e+07	0	1	0	3.84528e+07	1.96928e+08	-1.96898e+08		15846.7		1.96798e+08	54462.5	1.96868e+08
47	97.8887	24.95	15	6.1097	57.3562		-2150.29	2248.18					2.96853e+06	0	1	0	2.96853e+06	1.52026e+07	-1.52004e+07		21340.1		1.50996e+07	19035	1.514e+07
48	125033	23.42	13	4.43476	36.0824		-1683.2	126716					1.67318e+08	0	1	0	1.67318e+08	8.56881e+08	-8.56754e+08		20873		8.56654e+08	331170	8.57006e+08
49	91384.8	42.29	12	3.0697	13.5343		-7028.36	98413.2					1.29946e+08	0	1	0	1.29946e+08	6.65489e+08	-6.65391e+08		26218.2		6.6529e+08	269978	6.65586e+08
50	57756	31.31	14	6.1097	57.3562		-5838.12	63594.1					8.39705e+07	0	1	0	8.39705e+07	4.30036e+08	-4.29972e+08		25027.9		4.29872e+08	136883	4.30034e+08
51	38118.2	28.5	21	5.29593	48.753		4057.4	34060.8					4.49743e+07	0	1	0	4.49743e+07	2.30326e+08	-2.30292e+08		15132.4		2.30191e+08	51954.5	2.30258e+08
52	-207.396	20.82	13	4.43476	36.0824		-654.937	447.541					590939	0	1	0	590939	3.02636e+06	-3.02591e+06		19844.7		2.92512e+06	47804.4	2.99277e+06
53	141081	12.22	24	4.43476	36.0824		15644.3	125437					1.65628e+08	0	1	0	1.65628e+08	8.48227e+08	-8.48101e+08		3545.49		8.48e+08	418629	8.48423e+08
54	28622.3	46.87	18	6.1097	57.3562		-7301.64	35923.9					4.74344e+07	0	1	0	4.74344e+07	2.42924e+08	-2.42889e+08		26491.4		2.42788e+08	45009	2.42859e+08
55	113685	33	17	3.0497	11.2571		3113.92	110571					1.45999e+08	0	1	0	1.45999e+08	7.47701e+08	-7.47591e+08		16075.9		7.4749e+08	192811	7.47699e+08
56	164522	29.99	18	6.65328	64.4267		-1389.8	165912					2.19073e+08	0	1	0	2.19073e+08	1.12193e+09	-1.12176e+09		20579.6		1.12166e+09	245689	1.12193e+09
57	-3.60812	46.4	14	3.0697	13.5343		-6308.7	6305.09					8.32532e+06	0	1	0	8.32532e+06	4.26363e+07	-4.263e+07		25498.5		4.25292e+07	195422	4.27501e+07
58	-250.473	40.1	14	3.22029	6.53084		-1463.37	1212.9					1.60153e+06	0	1	0	1.60153e+06	8.20187e+06	-8.20066e+06		20653.2		8.09987e+06	17156.4	8.13768e+06
59	-110.409	30.08	21	8.96	129.404		-11160.5	11050.1					1.45906e+07	0	1	0	1.45906e+07	7.47227e+07	-7.47116e+07		30350.3		7.46109e+07	47391.3	7.46886e+07
60	71.7911	31.07	26	8.96	129.404		-5689.24	5761.03					7.60694e+06	0	1	0	7.60694e+06	3.89572e+07	-3.89515e+07		24879		3.88507e+07	67466.7	3.8943e+07

## Sheet: Inputs 2
DMU	Input Slack	Environmental Variable 1	Environmental Variable 2	Environmental Variable 3	Environmental Variable 4	SFA Parameter Value	Environmental Value	Stochastic Error Term				λ				O/P	In parentheses.	Managerial Inefficiency	Stochastic Disturbance Term	Environmental Variable Maximum Value	Environmental Variable Adjustment	Random Disturbance Maximum Value	Random Disturbance Adjustment	Original Input	Adjusted Input
1	-20.5733	92.5	10	8.96	129.404	1789.24	-2320.79	2300.21	2854.15	0.285415	0.285415	10000	3.03723e+06	0	1	0	3.03723e+06	866871	-864571	2.11608	2322.9	-295.474	864275	2246	868844
2	-13.2044	30.94	11	5.23079	108.974	-22.9855	-391.977	378.772					500136	0	1	0	500136	142746	-142367		394.093		142072	2436	144902
3	80.6089	54	10	8.96	129.404	-47.5028	-1435.85	1516.46					2.00235e+06	0	1	0	2.00235e+06	571500	-569983		1437.96		569688	1571	572697
4	9.47556	88.62	6	6.1097	57.3562	-139.596	-1500.02	1509.49					1.99316e+06	0	1	0	1.99316e+06	568877	-567367		1502.14		567072	815	569389
5	5.7422	89.07	4	6.1097	57.3562	-1.99425	-1415.36	1421.1					1.87644e+06	0	1	0	1.87644e+06	535563	-534142		1417.47		533847	2181	537445
6	-19.6933	82.29	11	6.1097	57.3562	8.14616e+06	-1592.04	1572.34					2.07614e+06	0	1	0	2.07614e+06	592562	-590989		1594.15		590694	6767	599055
7	-0.15556	41.25	9	5.23079	108.974	1	-533.951	533.796					704831	0	1	0	704831	201169	-200635		536.067		200340	988	201864
8	-11.8133	30.29	16	5.23079	108.974		-614.55	602.737					795862	0	1	0	795862	227151	-226548		616.666		226253	1022	227891
9	12.9689	35.6	5	5.23079	108.974		-214.072	227.041					299788	0	1	0	299788	85563.9	-85336.8		216.188		85041.4	8489	93746.6
10	12.7422	85.57	13	5.23079	108.974		-1742.68	1755.42					2.31788e+06	0	1	0	2.31788e+06	661558	-659802		1744.8		659507	2188	663440
11	-17.8089	31.4	9	6.65328	64.4267		-417.281	399.472					527468	0	1	0	527468	150547	-150148		419.397		149852	2751	153023
12	1413.95	26.52	11	6.1097	57.3562		-310.136	1724.09					2.27651e+06	0	1	0	2.27651e+06	649749	-648025		312.252		647729	2950	650991
13	167.16	36.92	19	6.1097	57.3562		-929.207	1096.37					1.44766e+06	0	1	0	1.44766e+06	413183	-412087		931.323		411791	1064	413786
14	7.3511	55.45	6	9.2758	135.43		-1335.26	1342.62					1.77281e+06	0	1	0	1.77281e+06	505986	-504643		1337.38		504348	3598	509283
15	-16.6133	58.32	8	5.29593	48.753		-767.809	751.196					991889	0	1	0	991889	283100	-282349		769.925		282053	7181	290004
16	-20.5733	62.69	10	6.1097	57.3562		-1094.02	1073.44					1.41739e+06	0	1	0	1.41739e+06	404544	-403471		1096.13		403175	2246	406517
17	694.636	22.56	11	8.96	129.404		-760.686	1455.32					1.92163e+06	0	1	0	1.92163e+06	548460	-547005		762.802		546710	2322	549794
18	0	66.33	6	9.2758	135.43		-1585.35	1585.35					2.09331e+06	0	1	0	2.09331e+06	597463	-595877		1587.46		595582	41167	638336
19	1281.27	22.47	13	6.1097	57.3562		-312.05	1593.32					2.10384e+06	0	1	0	2.10384e+06	600468	-598874		314.166		598579	4461	603354
20	-3.23556	31.43	13	9.2758	135.43		-1115.67	1112.44					1.46888e+06	0	1	0	1.46888e+06	419239	-418127		1117.79		417832	574	419523
21	5885.12	40.34	10	5.23079	108.974		-560.537	6445.65					8.51093e+06	0	1	0	8.51093e+06	2.42914e+06	-2.4227e+06		562.653		2.4224e+06	9978	2.43294e+06
22	-7.6267	80.6	12	8.96	129.404		-2142.27	2134.64					2.81861e+06	0	1	0	2.81861e+06	804472	-802337		2144.38		802042	1985	806171
23	-11.2222	34.9	11	6.1097	57.3562		-502.754	491.532					649025	0	1	0	649025	185241	-184750		504.87		184454	5771	190730
24	6.1689	34.29	11	5.29593	48.753		-357.977	364.146					480823	0	1	0	480823	137234	-136870		360.093		136574	4373	141307
25	1547.15	30.52	24	6.1097	57.3562		-1019.61	2566.76					3.38919e+06	0	1	0	3.38919e+06	967324	-964757		1021.73		964461	7512	972995
26	1076.12	47.84	17	6.65328	64.4267		-1175.18	2251.3					2.97265e+06	0	1	0	2.97265e+06	848437	-846186		1177.3		845890	5169	852237
27	3662.98	23.29	15	6.65328	64.4267		-515.885	4178.87					5.51783e+06	0	1	0	5.51783e+06	1.57487e+06	-1.57069e+06		518.001		1.5704e+06	7071	1.57799e+06
28	-10.227	31.41	19	6.1097	57.3562		-802.557	792.33					1.0462e+06	0	1	0	1.0462e+06	298602	-297810		804.673		297514	24583	322902
29	-16.2356	42.68	16	2.9627	15.6016		-396.517	380.282					502129	0	1	0	502129	143315	-142935		398.633		142639	561	143599
30	706.084	40.42	12	8.96	129.404		-1218.71	1924.79					2.54152e+06	0	1	0	2.54152e+06	725388	-723463		1220.83		723168	2927	727316
31	21.7956	36.73	11	6.1097	57.3562		-544.817	566.613					748163	0	1	0	748163	213537	-212970		546.933		212675	2471	215693
32	-0.57778	27.3	12	5.29593	48.753		-244.811	244.233					322489	0	1	0	322489	92043	-91798.8		246.927		91503.3	531	92281.3
33	932.187	97.28	6	6.1097	57.3562		-1699.07	2631.26					3.47435e+06	0	1	0	3.47435e+06	991631	-989000		1701.19		988704	1966	992372
34	-17.92	93	10	6.1097	57.3562		-1790.71	1772.79					2.34081e+06	0	1	0	2.34081e+06	668102	-666330		1792.82		666034	468	668295
35	0	63.42	3	3.0697	13.5343		-266.513	266.513					351908	0	1	0	351908	100440	-100173		268.629		99877.7	75	100221
36	16.7956	90	19	6.1097	57.3562		-2149.28	2166.07					2.86011e+06	0	1	0	2.86011e+06	816318	-814152		2151.39		813856	2466	818474
37	523.267	39.3156	17	6.1097	57.3562		-889.266	1412.53					1.86513e+06	0	1	0	1.86513e+06	532335	-530922		891.382		530627	1968	533486
38	7233.62	32.24	8	6.1097	57.3562		-299.104	7532.73					9.94631e+06	0	1	0	9.94631e+06	2.83882e+06	-2.83129e+06		301.22		2.831e+06	13929	2.84523e+06
39	1374.27	22.79	10	6.1097	57.3562		-176.897	1551.17					2.04818e+06	0	1	0	2.04818e+06	584582	-583030		179.013		582735	4554	587468
40	-8.20889	45.87	9	6.1097	57.3562		-659.899	651.69					860500	0	1	0	860500	245599	-244948		662.015		244652	706	246020
41	525.267	54.87	12	6.65328	64.4267		-1099.26	1624.52					2.14504e+06	0	1	0	2.14504e+06	612227	-610603		1101.37		610307	1970	613379
42	384.689	38.28	31	3.22029	6.53084		-1025.79	1410.48					1.86242e+06	0	1	0	1.86242e+06	531562	-530151		1027.91		529856	2286	533170
43	2105.2	40.45	10	6.65328	64.4267		-672.802	2778					3.66811e+06	0	1	0	3.66811e+06	1.04693e+06	-1.04415e+06		674.918		1.04386e+06	6609	1.05114e+06
44	-2.1467	40.57	18	5.23079	108.974		-945.847	943.7					1.24607e+06	0	1	0	1.24607e+06	355648	-354704		947.963		354409	4456	359813
45	10.1156	39.18	10	6.65328	64.4267		-643.61	653.726					863188	0	1	0	863188	246367	-245713		645.726		245418	4103	250166
46	535.951	28.5	19	4.43476	36.0824		-459.429	995.38					1.31431e+06	0	1	0	1.31431e+06	375125	-374129		461.545		373834	2072	376367
47	-24.8667	24.95	15	6.1097	57.3562		-464.06	439.193					579916	0	1	0	579916	165517	-165077		466.176		164782	735	165983
48	7727.84	23.42	13	4.43476	36.0824		-57.6462	7785.49					1.02801e+07	0	1	0	1.02801e+07	2.93408e+06	-2.9263e+06		59.7622		2.926e+06	18989	2.94505e+06
49	8715.21	42.29	12	3.0697	13.5343		-208.356	8923.56					1.17828e+07	0	1	0	1.17828e+07	3.36298e+06	-3.35406e+06		210.472		3.35376e+06	18424	3.3724e+06
50	2120.78	31.31	14	6.1097	57.3562		-562.744	2683.52					3.54336e+06	0	1	0	3.54336e+06	1.01133e+06	-1.00864e+06		564.861		1.00835e+06	7903	1.01682e+06
51	707.293	28.5	21	5.29593	48.753		-699.919	1407.21					1.8581e+06	0	1	0	1.8581e+06	530330	-528923		702.035		528627	2289	531618
52	2.9022	20.82	13	4.43476	36.0824		2.11608	0.786117					1038	0	1	0	1038	296.26	-295.474		0		0	3000	3000
53	2907.01	12.22	24	4.43476	36.0824		-322.74	3229.75					4.2646e+06	0	1	0	4.2646e+06	1.21718e+06	-1.21395e+06		324.856		1.21366e+06	16725	1.23071e+06
54	1428.32	46.87	18	6.1097	57.3562		-1110.41	2538.73					3.35218e+06	0	1	0	3.35218e+06	956761	-954223		1112.53		953927	4882	959922
55	2884.3	33	17	3.0497	11.2571		-225.002	3109.3					4.10557e+06	0	1	0	4.10557e+06	1.17179e+06	-1.16868e+06		227.118		1.16838e+06	7936	1.17655e+06
56	1339.01	29.99	18	6.65328	64.4267		-812.396	2151.41					2.84075e+06	0	1	0	2.84075e+06	810792	-808641		814.512		808345	6619	815779
57	8.2	46.4	14	3.0697	13.5343		-397.832	406.032					536130	0	1	0	536130	153019	-152613		399.948		152318	6247	158965
58	18.9822	40.1	14	3.22029	6.53084		-260.079	279.061					368476	0	1	0	368476	105168	-104889		262.195		104594	3427	108283
59	-1.8089	30.08	21	8.96	129.404		-1408.56	1406.76					1.8575e+06	0	1	0	1.8575e+06	530158	-528751		1410.68		528455	2767	532633
60	24.3733	31.07	26	8.96	129.404		-1668.83	1693.21					2.23573e+06	0	1	0	2.23573e+06	638112	-636418		1670.95		636123	2017	639811

## Sheet: Inputs 3
DMU	Input Slack	Environmental Variable 1	Environmental Variable 2	Environmental Variable 3	Environmental Variable 4	SFA Parameter Value	Environmental Value	Stochastic Error Term				λ				O/P	In parentheses.	Managerial Inefficiency	Stochastic Disturbance Term	Environmental Variable Maximum Value	Environmental Variable Adjustment	Random Disturbance Maximum Value	Random Disturbance Adjustment	Original Input	Adjusted Input
1	74.4533	92.5	10	8.96	129.404	20276.4	-31546.9	31621.3	58454.6	904.57	904.461	64.6215	269815	0	1	0	269815	2.44038e+08	-2.44006e+08	1512.32	33059.2	5.76814e+06	2.49774e+08	27751.3	2.49835e+08
2	460.383	30.94	11	5.23079	108.974	-343.908	-13510.8	13971.2					119212	0	1	0	119212	1.07823e+08	-1.07809e+08		15023.1		1.13577e+08	25434.3	1.13617e+08
3	2953.16	54	10	8.96	129.404	-990.135	-18306.4	21259.6					181402	0	1	0	181402	1.64071e+08	-1.64049e+08		19818.7		1.69818e+08	33332.8	1.69871e+08
4	5034.85	88.62	6	6.1097	57.3562	1616.29	-17166.6	22201.5					189439	0	1	0	189439	1.7134e+08	-1.71318e+08		18678.9		1.77086e+08	21900.2	1.77126e+08
5	174.296	89.07	4	6.1097	57.3562	-190.043	-15341.1	15515.4					132388	0	1	0	132388	1.1974e+08	-1.19725e+08		16853.4		1.25493e+08	33256.8	1.25543e+08
6	-578.58	82.29	11	6.1097	57.3562	3417761500	-19940.4	19361.8					165208	0	1	0	165208	1.49425e+08	-1.49405e+08		21452.7		1.55173e+08	129807	1.55325e+08
7	1259.93	41.25	9	5.23079	108.974	0.999761	-15076.2	16336.2					139392	0	1	0	139392	1.26074e+08	-1.26058e+08		16588.6		1.31826e+08	18125.3	1.31861e+08
8	-327.907	30.29	16	5.23079	108.974		-18237.9	17910					152821	0	1	0	152821	1.38221e+08	-1.38203e+08		19750.3		1.43971e+08	16537.4	1.44007e+08
9	425.288	35.6	5	5.23079	108.974		-9172.61	9597.9					81896	0	1	0	81896	7.40718e+07	-7.40622e+07		10684.9		7.98303e+07	38913.6	7.98799e+07
10	653.551	85.57	13	5.23079	108.974		-34278.8	34932.3					298067	0	1	0	298067	2.6959e+08	-2.69556e+08		35791.1		2.75324e+08	20221.8	2.7538e+08
11	67.9636	31.4	9	6.65328	64.4267		-923.725	991.688					8461.78	0	1	0	8461.78	7.65336e+06	-7.65237e+06		2436.05		1.34205e+07	19636.2	1.34426e+07
12	8719.61	26.52	11	6.1097	57.3562		-760.592	9480.2					80891.7	0	1	0	80891.7	7.31635e+07	-7.3154e+07		2272.91		7.89221e+07	33693.6	7.89581e+07
13	8831.61	36.92	19	6.1097	57.3562		-12258.3	21089.9					179954	0	1	0	179954	1.62762e+08	-1.62741e+08		13770.6		1.68509e+08	25697	1.68548e+08
14	-423.932	55.45	6	9.2758	135.43		-15479.2	15055.3					128463	0	1	0	128463	1.16189e+08	-1.16174e+08		16991.6		1.21942e+08	43470.1	1.22003e+08
15	999.294	58.32	8	5.29593	48.753		-8406.78	9406.08					80259.3	0	1	0	80259.3	7.25914e+07	-7.2582e+07		9919.1		7.83502e+07	109762	7.84698e+07
16	-389.487	62.69	10	6.1097	57.3562		-12209.6	11820.1					100858	0	1	0	100858	9.12219e+07	-9.12101e+07		13721.9		9.69782e+07	467855	9.74598e+07
17	31557.3	22.56	11	8.96	129.404		-8484.05	40041.4					341661	0	1	0	341661	3.09019e+08	-3.08979e+08		9996.37		3.14747e+08	61937	3.14819e+08
18	-0.040892	66.33	6	9.2758	135.43		-19221	19220.9					164006	0	1	0	164006	1.48338e+08	-1.48318e+08		20733.3		1.54086e+08	2.44674e+06	1.56554e+08
19	55335.9	22.47	13	6.1097	57.3562		-1348.03	56683.9					483667	0	1	0	483667	4.37458e+08	-4.37401e+08		2860.35		4.4317e+08	139773	4.43312e+08
20	-468.563	31.43	13	9.2758	135.43		-14149.5	13680.9					116735	0	1	0	116735	1.05583e+08	-1.05569e+08		15661.8		1.11337e+08	54236.9	1.11407e+08
21	9940.49	40.34	10	5.23079	108.974		-15753.4	25693.9					219239	0	1	0	219239	1.98293e+08	-1.98267e+08		17265.7		2.04035e+08	83566	2.04136e+08
22	-427.493	80.6	12	8.96	129.404		-29434.6	29007.1					247509	0	1	0	247509	2.23863e+08	-2.23834e+08		30946.9		2.29602e+08	527280	2.3016e+08
23	886.246	34.9	11	6.1097	57.3562		-3642.54	4528.79					38642.8	0	1	0	38642.8	3.4951e+07	-3.49464e+07		5154.86		4.07146e+07	85323.3	4.0805e+07
24	-266.338	34.29	11	5.29593	48.753		-3113.07	2846.73					24290.3	0	1	0	24290.3	2.19697e+07	-2.19668e+07		4625.39		2.7735e+07	189582	2.79292e+07
25	29142.2	30.52	24	6.1097	57.3562		-15008	44150.2					376720	0	1	0	376720	3.40729e+08	-3.40685e+08		16520.3		3.46453e+08	118985	3.46589e+08
26	40528.1	47.84	17	6.65328	64.4267		-14498.7	55026.7					469527	0	1	0	469527	4.24669e+08	-4.24614e+08		16011		4.30382e+08	111451	4.3051e+08
27	31982.9	23.29	15	6.65328	64.4267		-4075.44	36058.3					307675	0	1	0	307675	2.7828e+08	-2.78244e+08		5587.76		2.84012e+08	86688.4	2.84105e+08
28	897.889	31.41	19	6.1097	57.3562		-10363.4	11261.3					96089.1	0	1	0	96089.1	8.69089e+07	-8.68977e+07		11875.7		9.26658e+07	544822	9.32225e+07
29	-184.212	42.68	16	2.9627	15.6016		-8420.13	8235.92					70274.7	0	1	0	70274.7	6.35607e+07	-6.35525e+07		9932.45		6.93206e+07	35601.2	6.93662e+07
30	31996.2	40.42	12	8.96	129.404		-15616.4	47612.6					406264	0	1	0	406264	3.6745e+08	-3.67403e+08		17128.7		3.73171e+08	97513.2	3.73286e+08
31	1408.23	36.73	11	6.1097	57.3562		-4271.9	5680.12					48466.8	0	1	0	48466.8	4.38364e+07	-4.38307e+07		5784.22		4.95988e+07	129091	4.97337e+07
32	960.397	27.3	12	5.29593	48.753		-1699.29	2659.68					22694.3	0	1	0	22694.3	2.05261e+07	-2.05235e+07		3211.61		2.62916e+07	15122.9	2.63099e+07
33	15243.3	97.28	6	6.1097	57.3562		-20144.9	35388.1					301957	0	1	0	301957	2.73108e+08	-2.73073e+08		21657.2		2.78841e+08	34811.5	2.78897e+08
34	-1304.8	93	10	6.1097	57.3562		-22633.5	21328.7					181991	0	1	0	181991	1.64604e+08	-1.64583e+08		24145.8		1.70351e+08	29074.9	1.70404e+08
35	-1147.72	63.42	3	3.0697	13.5343		-2115.2	967.476					8255.19	0	1	0	8255.19	7.4665e+06	-7.46553e+06		3627.52		1.32337e+07	21123.4	1.32584e+07
36	-1399.36	90	19	6.1097	57.3562		-30513	29113.6					248418	0	1	0	248418	2.24684e+08	-2.24655e+08		32025.3		2.30423e+08	31683.2	2.30487e+08
37	32699.1	39.3156	17	6.1097	57.3562		-11101.9	43801					373741	0	1	0	373741	3.38035e+08	-3.37991e+08		12614.2		3.43759e+08	125245	3.43897e+08
38	83195.1	32.24	8	6.1097	57.3562		242.657	82952.4					707809	0	1	0	707809	6.40186e+08	-6.40103e+08		1269.66		6.45871e+08	405484	6.46278e+08
39	61984.8	22.79	10	6.1097	57.3562		1512.32	60472.5					515994	0	1	0	515994	4.66697e+08	-4.66636e+08		0		4.72404e+08	146422	4.72551e+08
40	-0.000343	45.87	9	6.1097	57.3562		-5434.95	5434.95					46374.8	0	1	0	46374.8	4.19442e+07	-4.19388e+07		6947.27		4.77069e+07	14162.5	4.7728e+07
41	28302.2	54.87	12	6.65328	64.4267		-11965.7	40267.9					343594	0	1	0	343594	3.10768e+08	-3.10727e+08		13478		3.16495e+08	85710.6	3.16595e+08
42	15900.1	38.28	31	3.22029	6.53084		-19618.8	35518.9					303072	0	1	0	303072	2.74117e+08	-2.74081e+08		21131.1		2.79849e+08	67902.7	2.79939e+08
43	91312.8	40.45	10	6.65328	64.4267		-5026.23	96339					822033	0	1	0	822033	7.43497e+08	-7.434e+08		6538.55		7.49169e+08	216293	7.49391e+08
44	-942.71	40.57	18	5.23079	108.974		-23753.6	22810.9					194639	0	1	0	194639	1.76043e+08	-1.7602e+08		25265.9		1.81788e+08	91602.9	1.81905e+08
45	44.0275	39.18	10	6.65328	64.4267		-4589.46	4633.49					39536.2	0	1	0	39536.2	3.5759e+07	-3.57544e+07		6101.79		4.15225e+07	157458	4.16861e+07
46	25937.9	28.5	19	4.43476	36.0824		-8026.86	33964.8					289811	0	1	0	289811	2.62123e+08	-2.62089e+08		9539.18		2.67857e+08	69831.9	2.67937e+08
47	352.947	24.95	15	6.1097	57.3562		-4181.2	4534.14					38688.5	0	1	0	38688.5	3.49923e+07	-3.49877e+07		5693.52		4.07559e+07	41544.1	4.08031e+07
48	123579	23.42	13	4.43476	36.0824		-338.998	123918					1.05736e+06	0	1	0	1.05736e+06	9.56341e+08	-9.56217e+08		1851.32		9.61985e+08	375594	9.62362e+08
49	218953	42.29	12	3.0697	13.5343		-3759.63	222713					1.90034e+06	0	1	0	1.90034e+06	1.71879e+09	-1.71857e+09		5271.95		1.72433e+09	511511	1.72485e+09
50	76028.1	31.31	14	6.1097	57.3562		-5378.32	81406.4					694617	0	1	0	694617	6.28254e+08	-6.28173e+08		6890.64		6.33941e+08	195602	6.34144e+08
51	28443.4	28.5	21	5.29593	48.753		-11023.2	39466.6					336757	0	1	0	336757	3.04584e+08	-3.04544e+08		12535.5		3.10313e+08	80446	3.10406e+08
52	-192.343	20.82	13	4.43476	36.0824		555.164	-747.507					-6378.26	0	1	0	-6378.26	-5.76889e+06	5.76814e+06		957.157		0	197765	198722
53	93108.6	12.22	24	4.43476	36.0824		-7378.71	100487					857429	0	1	0	857429	7.75511e+08	-7.7541e+08		8891.03		7.81179e+08	431615	7.81619e+08
54	54389.5	46.87	18	6.1097	57.3562		-14690.1	69079.6					589436	0	1	0	589436	5.33122e+08	-5.33053e+08		16202.4		5.38821e+08	95580.6	5.38933e+08
55	123360	33	17	3.0497	11.2571		-5114.97	128475					1.09624e+06	0	1	0	1.09624e+06	9.91507e+08	-9.91378e+08		6627.29		9.97146e+08	278072	9.97431e+08
56	59912.4	29.99	18	6.65328	64.4267		-9350.03	69262.4					590996	0	1	0	590996	5.34533e+08	-5.34464e+08		10862.3		5.40232e+08	249761	5.40492e+08
57	-1070.61	46.4	14	3.0697	13.5343		-7153.37	6082.76					51902.4	0	1	0	51902.4	4.69437e+07	-4.69376e+07		8665.69		5.27058e+07	204995	5.29194e+07
58	371.074	40.1	14	3.22029	6.53084		-3412.39	3783.46					32283.2	0	1	0	32283.2	2.91989e+07	-2.91951e+07		4924.71		3.49633e+07	73996.6	3.50422e+07
59	-1165.71	30.08	21	8.96	129.404		-20971.6	19805.9					168998	0	1	0	168998	1.52852e+08	-1.52832e+08		22483.9		1.586e+08	391398	1.59014e+08
60	214.927	31.07	26	8.96	129.404		-26262.7	26477.7					225926	0	1	0	225926	2.04341e+08	-2.04315e+08		27775.1		2.10083e+08	630631	2.10742e+08

## Sheet: Inputs 4
DMU	Input Slack	Environmental Variable 1	Environmental Variable 2	Environmental Variable 3	Environmental Variable 4	SFA Parameter Value	Environmental Value	Stochastic Error Term				λ				O/P	In parentheses.	Managerial Inefficiency	Stochastic Disturbance Term	Environmental Variable Maximum Value	Environmental Variable Adjustment	Random Disturbance Maximum Value	Random Disturbance Adjustment	Original Input	Adjusted Input
1	41.1693	92.5	10	8.96	129.404	3537.79	-7193.62	7234.79	13794.4	7.55551	7.55551	1825.74	1.74411e+06	0	1	0	1.74411e+06	1.31777e+07	-1.31704e+07	-14.6507	7178.97	-38459.3	1.3132e+07	4819.19	1.3144e+07
2	16.1929	30.94	11	5.23079	108.974	-48.2219	-41.0312	57.2241					13795.2	0	1	0	13795.2	104230	-104173		26.3805		65713.3	3830.83	69570.5
3	1906.68	54	10	8.96	129.404	-41.849	-5337.07	7243.75					1.74628e+06	0	1	0	1.74628e+06	1.3194e+07	-1.31868e+07		5322.42		1.31483e+07	6409.45	1.316e+07
4	122.77	88.62	6	6.1097	57.3562	-1426.56	-6631.17	6753.94					1.6282e+06	0	1	0	1.6282e+06	1.23018e+07	-1.22951e+07		6616.52		1.22566e+07	3799.79	1.2267e+07
5	-25.3553	89.07	4	6.1097	57.3562	53.55	-6569.17	6543.82					1.57754e+06	0	1	0	1.57754e+06	1.19191e+07	-1.19126e+07		6554.52		1.18741e+07	10808.2	1.18915e+07
6	37.464	82.29	11	6.1097	57.3562	190285600	-6535.17	6572.64					1.58449e+06	0	1	0	1.58449e+06	1.19716e+07	-1.1965e+07		6520.52		1.19266e+07	17614.7	1.19507e+07
7	34.3629	41.25	9	5.23079	108.974	1	-454.501	488.864					117852	0	1	0	117852	890432	-889943		439.85		851484	3573.75	855497
8	-3e-06	30.29	16	5.23079	108.974		-218.932	218.932					52778.6	0	1	0	52778.6	398769	-398550		204.281		360091	786.865	361082
9	6.47574	35.6	5	5.23079	108.974		-14.6507	21.1265					5093.03	0	1	0	5093.03	38480.4	-38459.3		0		0	18134.2	18134.2
10	-47.4744	85.57	13	5.23079	108.974		-2759.09	2711.62					653699	0	1	0	653699	4.93903e+06	-4.93631e+06		2744.44		4.89786e+06	6382.07	4.90698e+06
11	-12.0591	31.4	9	6.65328	64.4267		-4394.28	4382.22					1.05644e+06	0	1	0	1.05644e+06	7.98191e+06	-7.97753e+06		4379.63		7.93907e+06	3664.96	7.94711e+06
12	11928.9	26.52	11	6.1097	57.3562		-3845.83	15774.7					3.80287e+06	0	1	0	3.80287e+06	2.87326e+07	-2.87168e+07		3831.18		2.86784e+07	17395.1	2.86996e+07
13	1686.83	36.92	19	6.1097	57.3562		-4682.13	6368.96					1.53539e+06	0	1	0	1.53539e+06	1.16006e+07	-1.15943e+07		4667.48		1.15558e+07	6051.98	1.15665e+07
14	-64.5542	55.45	6	9.2758	135.43		-5367.43	5302.88					1.27838e+06	0	1	0	1.27838e+06	9.65883e+06	-9.65352e+06		5352.78		9.61506e+06	10631.4	9.63105e+06
15	-31.8792	58.32	8	5.29593	48.753		-4553.55	4521.67					1.09005e+06	0	1	0	1.09005e+06	8.23592e+06	-8.23139e+06		4538.9		8.19293e+06	24426.7	8.2219e+06
16	-1.63379	62.69	10	6.1097	57.3562		-5548.17	5546.54					1.33712e+06	0	1	0	1.33712e+06	1.01026e+07	-1.00971e+07		5533.52		1.00586e+07	65607.2	1.01298e+07
17	2028.53	22.56	11	8.96	129.404		-3862.83	5891.35					1.42025e+06	0	1	0	1.42025e+06	1.07307e+07	-1.07248e+07		3848.17		1.06863e+07	6668.93	1.06969e+07
18	-0.000765	66.33	6	9.2758	135.43		-5892.09	5892.09					1.42042e+06	0	1	0	1.42042e+06	1.0732e+07	-1.07261e+07		5877.44		1.06877e+07	124650	1.08182e+07
19	7876.75	22.47	13	6.1097	57.3562		-3734.23	11611					2.7991e+06	0	1	0	2.7991e+06	2.11486e+07	-2.1137e+07		3719.58		2.10985e+07	20361.8	2.11226e+07
20	50.9733	31.43	13	9.2758	135.43		-4502.08	4553.06					1.09762e+06	0	1	0	1.09762e+06	8.29308e+06	-8.28853e+06		4487.43		8.25007e+06	4140.87	8.2587e+06
21	53655.7	40.34	10	5.23079	108.974		-452.468	54108.2					1.3044e+07	0	1	0	1.3044e+07	9.85544e+07	-9.85003e+07		437.817		9.84618e+07	65727.9	9.8528e+07
22	5.2997	80.6	12	8.96	129.404		-6703.47	6708.77					1.61731e+06	0	1	0	1.61731e+06	1.22196e+07	-1.22129e+07		6688.82		1.21744e+07	46484.1	1.22276e+07
23	-31.554	34.9	11	6.1097	57.3562		-4249.93	4218.38					1.01694e+06	0	1	0	1.01694e+06	7.68349e+06	-7.67927e+06		4235.28		7.64081e+06	82780.5	7.72783e+06
24	14.7825	34.29	11	5.29593	48.753		-3520.33	3535.11					852221	0	1	0	852221	6.43896e+06	-6.43542e+06		3505.68		6.39696e+06	61219.6	6.46169e+06
25	2488.89	30.52	24	6.1097	57.3562		-4582.76	7071.65					1.70479e+06	0	1	0	1.70479e+06	1.28805e+07	-1.28735e+07		4568.11		1.2835e+07	18827.5	1.28584e+07
26	24516.5	47.84	17	6.65328	64.4267		-5521.84	30038.4					7.24146e+06	0	1	0	7.24146e+06	5.47129e+07	-5.46828e+07		5507.19		5.46444e+07	39478.9	5.46893e+07
27	2093.54	23.29	15	6.65328	64.4267		-4254.29	6347.83					1.53029e+06	0	1	0	1.53029e+06	1.15621e+07	-1.15558e+07		4239.64		1.15173e+07	9486.46	1.15311e+07
28	-28.9243	31.41	19	6.1097	57.3562		-4416.43	4387.51					1.05771e+06	0	1	0	1.05771e+06	7.99154e+06	-7.98716e+06		4401.78		7.9487e+06	27732.7	7.98083e+06
29	35.0038	42.68	16	2.9627	15.6016		-2580.91	2615.92					630628	0	1	0	630628	4.76471e+06	-4.7621e+06		2566.26		4.72364e+06	9629.95	4.73583e+06
30	2063.98	40.42	12	8.96	129.404		-4765.92	6829.9					1.64651e+06	0	1	0	1.64651e+06	1.24402e+07	-1.24334e+07		4751.27		1.23949e+07	9319.28	1.2409e+07
31	-7.94537	36.73	11	6.1097	57.3562		-4338.18	4330.23					1.0439e+06	0	1	0	1.0439e+06	7.88723e+06	-7.88289e+06		4323.53		7.84444e+06	24450.6	7.87321e+06
32	-10.7265	27.3	12	5.29593	48.753		-3225.1	3214.38					774901	0	1	0	774901	5.85477e+06	-5.85155e+06		3210.45		5.81309e+06	3941.54	5.82025e+06
33	1157.57	97.28	6	6.1097	57.3562		-7048.77	8206.35					1.97833e+06	0	1	0	1.97833e+06	1.49473e+07	-1.49391e+07		7034.12		1.49006e+07	4834.59	1.49125e+07
34	-3.69652	93	10	6.1097	57.3562		-7009.78	7006.08					1.68898e+06	0	1	0	1.68898e+06	1.27611e+07	-1.27541e+07		6995.13		1.27156e+07	1333.67	1.2724e+07
35	58.9526	63.42	3	3.0697	13.5343		-3300.35	3359.3					809838	0	1	0	809838	6.11874e+06	-6.11538e+06		3285.7		6.07692e+06	6626.12	6.08683e+06
36	37.3028	90	19	6.1097	57.3562		-7241.75	7279.06					1.75479e+06	0	1	0	1.75479e+06	1.32583e+07	-1.3251e+07		7227.1		1.32126e+07	5778.71	1.32256e+07
37	1759.22	39.3156	17	6.1097	57.3562		-4713.96	6473.17					1.56051e+06	0	1	0	1.56051e+06	1.17904e+07	-1.1784e+07		4699.31		1.17455e+07	7775.88	1.1758e+07
38	5761.25	32.24	8	6.1097	57.3562		-3996.12	9757.37					2.35224e+06	0	1	0	2.35224e+06	1.77724e+07	-1.77626e+07		3981.47		1.77242e+07	32421.9	1.77606e+07
39	8213.85	22.79	10	6.1097	57.3562		-3624.12	11838					2.85382e+06	0	1	0	2.85382e+06	2.1562e+07	-2.15502e+07		3609.47		2.15117e+07	16294.9	2.15316e+07
40	-8.4728	45.87	9	6.1097	57.3562		-4695.23	4686.76					1.12985e+06	0	1	0	1.12985e+06	8.53661e+06	-8.53192e+06		4680.58		8.49346e+06	5457.68	8.5036e+06
41	23479.9	54.87	12	6.65328	64.4267		-5651.59	29131.5					7.02282e+06	0	1	0	7.02282e+06	5.3061e+07	-5.30318e+07		5636.94		5.29934e+07	31423.3	5.30304e+07
42	1230.5	38.28	31	3.22029	6.53084		-3849.68	5080.18					1.2247e+06	0	1	0	1.2247e+06	9.2532e+06	-9.24812e+06		3835.03		9.20966e+06	9862.06	9.22336e+06
43	7678.17	40.45	10	6.65328	64.4267		-4872.53	12550.7					3.02564e+06	0	1	0	3.02564e+06	2.28603e+07	-2.28477e+07		4857.88		2.28092e+07	27319.8	2.28414e+07
44	30.4832	40.57	18	5.23079	108.974		-798.351	828.834					199810	0	1	0	199810	1.50966e+06	-1.50884e+06		783.7		1.47038e+06	6460.02	1.47762e+06
45	22.6183	39.18	10	6.65328	64.4267		-4811.29	4833.91					1.16533e+06	0	1	0	1.16533e+06	8.80464e+06	-8.7998e+06		4796.64		8.76134e+06	15948.4	8.78209e+06
46	16425.1	28.5	19	4.43476	36.0824		-3025.91	19451					4.68912e+06	0	1	0	4.68912e+06	3.54287e+07	-3.54093e+07		3011.26		3.53708e+07	22304.1	3.53961e+07
47	-53.8227	24.95	15	6.1097	57.3562		-3937.52	3883.7					936257	0	1	0	936257	7.07389e+06	-7.07001e+06		3922.87		7.03155e+06	12568.9	7.04804e+06
48	13338.3	23.42	13	4.43476	36.0824		-2529.85	15868.2					3.8254e+06	0	1	0	3.8254e+06	2.89028e+07	-2.8887e+07		2515.2		2.88485e+07	34493.9	2.88855e+07
49	24734.3	42.29	12	3.0697	13.5343		-2658.06	27392.4					6.60358e+06	0	1	0	6.60358e+06	4.98934e+07	-4.9866e+07		2643.41		4.98275e+07	54009.8	4.98842e+07
50	4902.54	31.31	14	6.1097	57.3562		-4202.36	9104.9					2.19495e+06	0	1	0	2.19495e+06	1.6584e+07	-1.65748e+07		4187.71		1.65364e+07	15598.5	1.65562e+07
51	8453.21	28.5	21	5.29593	48.753		-3659.61	12112.8					2.92008e+06	0	1	0	2.92008e+06	2.20627e+07	-2.20506e+07		3644.96		2.20121e+07	13231.2	2.2029e+07
52	-6.14666	20.82	13	4.43476	36.0824		-2404.48	2398.33					578173	0	1	0	578173	4.36839e+06	-4.36599e+06		2389.83		4.32753e+06	9726.42	4.33965e+06
53	4960.84	12.22	24	4.43476	36.0824		-2450.11	7410.95					1.78658e+06	0	1	0	1.78658e+06	1.34985e+07	-1.34911e+07		2435.46		1.34527e+07	22813.4	1.34779e+07
54	6305	46.87	18	6.1097	57.3562		-5120.09	11425.1					2.75428e+06	0	1	0	2.75428e+06	2.081e+07	-2.07986e+07		5105.44		2.07601e+07	16450.4	2.07817e+07
55	15189.6	33	17	3.0497	11.2571		-2512.74	17702.3					4.26755e+06	0	1	0	4.26755e+06	3.22435e+07	-3.22258e+07		2498.08		3.21873e+07	33042.1	3.22229e+07
56	8595.4	29.99	18	6.65328	64.4267		-4702.93	13298.3					3.20587e+06	0	1	0	3.20587e+06	2.4222e+07	-2.42087e+07		4688.27		2.41702e+07	18740.8	2.41936e+07
57	43.1123	46.4	14	3.0697	13.5343		-2939.95	2983.06					719137	0	1	0	719137	5.43344e+06	-5.43046e+06		2925.3		5.392e+06	12528.2	5.40746e+06
58	-7.47017	40.1	14	3.22029	6.53084		-3226.01	3218.54					775905	0	1	0	775905	5.86236e+06	-5.85914e+06		3211.36		5.82068e+06	1880.4	5.82577e+06
59	52.4665	30.08	21	8.96	129.404		-4643.94	4696.41					1.13218e+06	0	1	0	1.13218e+06	8.55419e+06	-8.54949e+06		4629.29		8.51103e+06	28502.2	8.54417e+06
60	-32.0602	31.07	26	8.96	129.404		-4900.93	4868.87					1.17375e+06	0	1	0	1.17375e+06	8.86831e+06	-8.86344e+06		4886.28		8.82498e+06	23600.8	8.85347e+06

## Sheet: Inputs 5
DMU	Input Slack	Environmental Variable 1	Environmental Variable 2	Environmental Variable 3	Environmental Variable 4	SFA Parameter Value	Environmental Value	Stochastic Error Term				λ				O/P	In parentheses.	Managerial Inefficiency	Stochastic Disturbance Term	Environmental Variable Maximum Value	Environmental Variable Adjustment	Random Disturbance Maximum Value	Random Disturbance Adjustment	Original Input	Adjusted Input
1	-1.76343	92.5	10	8.96	129.404	-1440.33	-2140.24	2138.48	4875.57	0.487557	0.487557	10000	2.82367e+06	0	1	0	2.82367e+06	1.3767e+06	-1.37456e+06	27.1961	2167.43	-1908.09	1.37265e+06	1723.53	1.37655e+06
2	3.54898	30.94	11	5.23079	108.974	-21.5375	-1238.34	1241.89					1.63981e+06	0	1	0	1.63981e+06	799500	-798258		1265.54		796350	827.869	798444
3	502.478	54	10	8.96	129.404	50.7675	-1311.05	1813.52					2.3946e+06	0	1	0	2.3946e+06	1.1675e+06	-1.16569e+06		1338.24		1.16378e+06	1805.44	1.16693e+06
4	691.077	88.62	6	6.1097	57.3562	151.576	-2372.48	3063.56					4.04516e+06	0	1	0	4.04516e+06	1.97225e+06	-1.96918e+06		2399.68		1.96728e+06	1064.91	1.97074e+06
5	9.5852	89.07	4	6.1097	57.3562	-4.43176	-2483.71	2493.29					3.29218e+06	0	1	0	3.29218e+06	1.60512e+06	-1.60263e+06		2510.9		1.60072e+06	5226.15	1.60846e+06
6	-12.0149	82.29	11	6.1097	57.3562	23771188	-1982.31	1970.3					2.60161e+06	0	1	0	2.60161e+06	1.26843e+06	-1.26646e+06		2009.51		1.26455e+06	1150.17	1.26771e+06
7	-7.32157	41.25	9	5.23079	108.974	1	-1561.93	1554.61					2.05272e+06	0	1	0	2.05272e+06	1.00082e+06	-999265		1589.12		997357	253.89	999200
8	-2.73264	30.29	16	5.23079	108.974		-970.504	967.772					1.27786e+06	0	1	0	1.27786e+06	623029	-622061		997.701		620153	314.79	621466
9	-4.8869	35.6	5	5.23079	108.974		-1643.31	1638.42					2.1634e+06	0	1	0	2.1634e+06	1.05478e+06	-1.05314e+06		1670.51		1.05123e+06	4338.86	1.05724e+06
10	-8.7499	85.57	13	5.23079	108.974		-2313.4	2304.65					3.04309e+06	0	1	0	3.04309e+06	1.48368e+06	-1.48137e+06		2340.59		1.47947e+06	2167.03	1.48397e+06
11	-1.58102	31.4	9	6.65328	64.4267		-936.746	935.165					1.2348e+06	0	1	0	1.2348e+06	602038	-601103		963.942		599195	1245.07	601404
12	69.2172	26.52	11	6.1097	57.3562		-781.167	850.384					1.12286e+06	0	1	0	1.12286e+06	547457	-546607		808.363		544699	555.672	546063
13	586.639	36.92	19	6.1097	57.3562		-599.016	1185.66					1.56556e+06	0	1	0	1.56556e+06	763297	-762112		626.212		760204	1157.56	761987
14	-0.6973	55.45	6	9.2758	135.43		-1524.18	1523.48					2.01163e+06	0	1	0	2.01163e+06	980784	-979261		1551.38		977353	4709.07	983613
15	12.3435	58.32	8	5.29593	48.753		-1703.58	1715.93					2.26573e+06	0	1	0	2.26573e+06	1.10467e+06	-1.10296e+06		1730.78		1.10105e+06	2638.61	1.10542e+06
16	-8.5582	62.69	10	6.1097	57.3562		-1610.94	1602.39					2.11581e+06	0	1	0	2.11581e+06	1.03158e+06	-1.02998e+06		1638.14		1.02807e+06	5433.25	1.03514e+06
17	500.08	22.56	11	8.96	129.404		-583.141	1083.22					1.4303e+06	0	1	0	1.4303e+06	697352	-696269		610.337		694361	2366.15	697337
18	9.89694	66.33	6	9.2758	135.43		-1758.51	1768.41					2.33503e+06	0	1	0	2.33503e+06	1.13846e+06	-1.13669e+06		1785.71		1.13478e+06	12575	1.14914e+06
19	685.345	22.47	13	6.1097	57.3562		-592.405	1277.75					1.68716e+06	0	1	0	1.68716e+06	822586	-821308		619.601		819400	2213.55	822233
20	10.6505	31.43	13	9.2758	135.43		-651.48	662.13					874286	0	1	0	874286	426264	-425602		678.676		423694	4382.55	428755
21	130.588	40.34	10	5.23079	108.974		-1491.56	1622.15					2.14191e+06	0	1	0	2.14191e+06	1.0443e+06	-1.04268e+06		1518.76		1.04077e+06	1123.84	1.04341e+06
22	-0.5556	80.6	12	8.96	129.404		-1782.41	1781.85					2.35278e+06	0	1	0	2.35278e+06	1.14712e+06	-1.14533e+06		1809.6		1.14343e+06	7299.51	1.15253e+06
23	-9.2156	34.9	11	6.1097	57.3562		-961.651	952.435					1.25761e+06	0	1	0	1.25761e+06	613156	-612203		988.847		610295	5263.66	616548
24	-12.782	34.29	11	5.29593	48.753		-1033.73	1020.95					1.34808e+06	0	1	0	1.34808e+06	657265	-656244		1060.93		654336	10750.4	666147
25	1409.04	30.52	24	6.1097	57.3562		-207.339	1616.38					2.1343e+06	0	1	0	2.1343e+06	1.04059e+06	-1.03897e+06		234.535		1.03707e+06	4654.73	1.04196e+06
26	772.258	47.84	17	6.65328	64.4267		-884.682	1656.94					2.18785e+06	0	1	0	2.18785e+06	1.0667e+06	-1.06504e+06		911.878		1.06313e+06	4215.03	1.06826e+06
27	445.786	23.29	15	6.65328	64.4267		-457.472	903.259					1.19268e+06	0	1	0	1.19268e+06	581497	-580594		484.668		578686	2199.24	581370
28	-9.7048	31.41	19	6.1097	57.3562		-480.345	470.64					621439	0	1	0	621439	302987	-302517		507.541		300608	4531.13	305647
29	5.40543	42.68	16	2.9627	15.6016		-1167.34	1172.74					1.54851e+06	0	1	0	1.54851e+06	754986	-753813		1194.54		751905	1336.52	754436
30	4577.13	40.42	12	8.96	129.404		-917.032	5494.16					7.25456e+06	0	1	0	7.25456e+06	3.53701e+06	-3.53152e+06		944.228		3.52961e+06	6302.42	3.53686e+06
31	-8.0857	36.73	11	6.1097	57.3562		-1001.06	992.978					1.31114e+06	0	1	0	1.31114e+06	639257	-638264		1028.26		636356	1210.41	638594
32	3.19968	27.3	12	5.29593	48.753		-832.419	835.619					1.10336e+06	0	1	0	1.10336e+06	537952	-537117		859.615		535208	517.81	536586
33	2840.92	97.28	6	6.1097	57.3562		-2559	5399.91					7.13012e+06	0	1	0	7.13012e+06	3.47634e+06	-3.47094e+06		2586.19		3.46903e+06	3158.44	3.47478e+06
34	-10.9332	93	10	6.1097	57.3562		-2263.75	2252.81					2.97464e+06	0	1	0	2.97464e+06	1.45031e+06	-1.44806e+06		2290.94		1.44615e+06	1038.63	1.44948e+06
35	-10.8182	63.42	3	3.0697	13.5343		-2248.62	2237.8					2.95483e+06	0	1	0	2.95483e+06	1.44065e+06	-1.43841e+06		2275.82		1.4365e+06	700.88	1.43948e+06
36	-12.6665	90	19	6.1097	57.3562		-1742.23	1729.56					2.28373e+06	0	1	0	2.28373e+06	1.11345e+06	-1.11172e+06		1769.42		1.10981e+06	220.39	1.1118e+06
37	521.938	39.3156	17	6.1097	57.3562		-752.147	1274.09					1.68232e+06	0	1	0	1.68232e+06	820226	-818952		779.343		817044	3457.91	821282
38	8231.94	32.24	8	6.1097	57.3562		-1056.66	9288.6					1.22648e+07	0	1	0	1.22648e+07	5.97979e+06	-5.9705e+06		1083.86		5.96859e+06	11956.3	5.98163e+06
39	639.97	22.79	10	6.1097	57.3562		-751.599	1391.57					1.83745e+06	0	1	0	1.83745e+06	895860	-894469		778.795		892561	1548.76	894888
40	-3.33556	45.87	9	6.1097	57.3562		-1299.45	1296.12					1.71141e+06	0	1	0	1.71141e+06	834410	-833113		1326.65		831205	933.606	833466
41	1186.24	54.87	12	6.65328	64.4267		-1289.93	2476.17					3.26957e+06	0	1	0	3.26957e+06	1.5941e+06	-1.59163e+06		1317.12		1.58972e+06	3080.47	1.59412e+06
42	1522.13	38.28	31	3.22029	6.53084		-231.817	1753.95					2.31594e+06	0	1	0	2.31594e+06	1.12915e+06	-1.1274e+06		259.013		1.12549e+06	3895	1.12964e+06
43	5077.25	40.45	10	6.65328	64.4267		-1080.89	6158.14					8.13129e+06	0	1	0	8.13129e+06	3.96447e+06	-3.95831e+06		1108.09		3.9564e+06	7928.76	3.96544e+06
44	-9.7595	40.57	18	5.23079	108.974		-1090.37	1080.62					1.42686e+06	0	1	0	1.42686e+06	695675	-694594		1117.57		692686	1800	695604
45	-13.6606	39.18	10	6.65328	64.4267		-1053.54	1039.88					1.37307e+06	0	1	0	1.37307e+06	669450	-668411		1080.74		666502	8300	675883
46	1057.91	28.5	19	4.43476	36.0824		-577.271	1635.18					2.15912e+06	0	1	0	2.15912e+06	1.05269e+06	-1.05106e+06		604.467		1.04915e+06	2445.34	1.0522e+06
47	6.22666	24.95	15	6.1097	57.3562		-544.283	550.509					726900	0	1	0	726900	354405	-353855		571.479		351947	1393.65	353912
48	9076.25	23.42	13	4.43476	36.0824		-772.466	9848.72					1.30044e+07	0	1	0	1.30044e+07	6.34038e+06	-6.33053e+06		799.662		6.32862e+06	13420	6.34284e+06
49	3095.89	42.29	12	3.0697	13.5343		-1336.63	4432.52					5.85275e+06	0	1	0	5.85275e+06	2.85355e+06	-2.84912e+06		1363.82		2.84721e+06	7270.7	2.85585e+06
50	6173.45	31.31	14	6.1097	57.3562		-732.029	6905.47					9.11808e+06	0	1	0	9.11808e+06	4.44559e+06	-4.43868e+06		759.225		4.43677e+06	8067.67	4.4456e+06
51	275.542	28.5	21	5.29593	48.753		-401.357	676.899					893787	0	1	0	893787	435772	-435095		428.553		433187	564.909	434181
52	0	20.82	13	4.43476	36.0824		-716.469	716.469					946035	0	1	0	946035	461246	-460529		743.665		458621	176.745	459542
53	21201	12.22	24	4.43476	36.0824		27.1961	21173.8					2.79582e+07	0	1	0	2.79582e+07	1.36312e+07	-1.36101e+07		0		1.36081e+07	25516.6	1.36337e+07
54	734.613	46.87	18	6.1097	57.3562		-864.082	1598.69					2.11094e+06	0	1	0	2.11094e+06	1.0292e+06	-1.0276e+06		891.278		1.0257e+06	2206.51	1.02879e+06
55	1566.5	33	17	3.0497	11.2571		-875.648	2442.14					3.22464e+06	0	1	0	3.22464e+06	1.5722e+06	-1.56975e+06		902.844		1.56784e+06	4080.14	1.57283e+06
56	541.409	29.99	18	6.65328	64.4267		-449.471	990.879					1.30837e+06	0	1	0	1.30837e+06	637905	-636914		476.667		635006	1928.84	637412
57	4.2502	46.4	14	3.0697	13.5343		-1323.61	1327.86					1.75333e+06	0	1	0	1.75333e+06	854847	-853519		1350.81		851611	6234.41	859197
58	-8.09624	40.1	14	3.22029	6.53084		-1134.06	1125.97					1.48674e+06	0	1	0	1.48674e+06	724871	-723745		1161.26		721837	337.582	723336
59	4.2604	30.08	21	8.96	129.404		-237.427	241.688					319128	0	1	0	319128	155593	-155351		264.624		153443	1926.64	155635
60	-1.94351	31.07	26	8.96	129.404		-4.91202	2.96851					3919.65	0	1	0	3919.65	1911.06	-1908.09		32.1082		0	8142.78	8174.89

## Sheet: Third-stage data.
With units.	2012									Normalization.	2012
	Net profit (CNY)	Operating income (CNY)	Intangible assets (CNY)	Fixed assets (CNY)	Total number of employees (Persons)	Operating costs (CNY)	Accounts receivable (CNY)	R&D expenditure (CNY)			Net profit (CNY)	Operating income (CNY)	Intangible assets (CNY)	Fixed assets (CNY)	Total number of employees (Persons)	Operating costs (CNY)	Accounts receivable (CNY)	R&D expenditure (CNY)
DMU	(O)JLR	(O)YYSR	(O)WXZC	(I)GDZC	(I)YGZS	(I)YYCB	(I)YSZK	(I)YFZC		Company	(O)JLR	(O)YYSR	(O)WXZC	(I)GDZC	(I)YGZS	(I)YYCB	(I)YSZK	(I)YFZC
disushishang	17502.8	90395.1	79.2789	3.2866e+08	868844	2.49835e+08	1.3144e+07	1.37655e+06		disushishang	0.565481	0.123987	0.1	0.363376	0.331276	0.230271	0.21992	0.190385
annaier	3944.05	55343.9	629.524	1.76652e+08	144902	1.13617e+08	69570.5	798444		annaier	0.525749	0.111985	0.103404	0.241384	0.137903	0.159187	0.10047	0.152199
riboshishang	12963.6	77802	1102.7	2.30058e+08	572697	1.69871e+08	1.316e+07	1.16693e+06		riboshishang	0.552179	0.119675	0.106332	0.284244	0.252172	0.188542	0.220066	0.176539
mugaodi	3484.2	31593.6	1186.44	2.58752e+08	569389	1.77126e+08	1.2267e+07	1.97074e+06		mugaodi	0.524402	0.103852	0.10685	0.307272	0.251288	0.192329	0.211908	0.229633
anzhengshishang	24791	100949	3539.94	2.74489e+08	537445	1.25543e+08	1.18915e+07	1.60846e+06		anzhengshishang	0.586837	0.127601	0.121411	0.319902	0.242756	0.16541	0.208477	0.205703
taipingniao	10032.7	256529	6867.64	1.98202e+08	599055	1.55325e+08	1.19507e+07	1.26771e+06		taipingniao	0.543591	0.180876	0.141999	0.258679	0.259212	0.180952	0.209018	0.183196
biyinlefen	8211.1	45587.6	3801.79	2.19316e+08	201864	1.31861e+08	855497	999200		biyinlefen	0.538253	0.108644	0.123031	0.275624	0.153119	0.168707	0.10765	0.16546
jinfalabi	6901.72	33327.1	255.653	1.35922e+08	227891	1.44007e+08	361082	621466		jinfalabi	0.534416	0.104446	0.101091	0.208697	0.160071	0.175046	0.103133	0.14051
huijiegufen	10056.4	134490	7350.47	2.36627e+08	93746.6	7.98799e+07	18134.2	1.05724e+06		huijiegufen	0.54366	0.139087	0.144986	0.289516	0.124239	0.141581	0.1	0.169294
gelisi	12230.3	59909.9	1327.81	3.07907e+08	663440	2.7538e+08	4.90698e+06	1.48397e+06		gelisi	0.550031	0.113548	0.107724	0.346721	0.27641	0.243602	0.144665	0.197481
jinhongjituan	9478.95	59793.1	1079.42	8.50612e+07	153023	1.34426e+07	7.94711e+06	601404		jinhongjituan	0.541968	0.113508	0.106188	0.16788	0.140073	0.106911	0.17244	0.139184
qiaozhibai	9550.17	64097.8	4957.79	2.18498e+08	650991	7.89581e+07	2.86996e+07	546063		qiaozhibai	0.542177	0.114982	0.130183	0.274967	0.273085	0.1411	0.362038	0.135529
bangjiegufen	3985.8	34588	258.055	1.08838e+08	413786	1.68548e+08	1.15665e+07	761987		bangjiegufen	0.525872	0.104878	0.101106	0.186962	0.209725	0.187852	0.205508	0.149791
langzigufen	23129.1	111749	6104.45	2.68665e+08	509283	1.22003e+08	9.63105e+06	983613		langzigufen	0.581967	0.1313	0.137277	0.315228	0.235233	0.163563	0.187825	0.16443
jiumuwang	66842.3	260056	16826.4	1.55191e+08	290004	7.84698e+07	8.2219e+06	1.10542e+06		jiumuwang	0.710061	0.182084	0.203612	0.224161	0.176662	0.140845	0.174951	0.172476
senmafushi	76080.4	706347	16405.6	1.56348e+08	406517	9.74598e+07	1.01298e+07	1.03514e+06		senmafushi	0.737131	0.334906	0.201009	0.22509	0.207783	0.150755	0.192381	0.167834
jialinjie	3822.69	81072.6	1178	3.83994e+08	549794	3.14819e+08	1.06969e+07	697337		jialinjie	0.525394	0.120795	0.106798	0.407783	0.246054	0.264183	0.197562	0.145521
jihuajituan	83126.5	2.64864e+06	145549	2.98735e+08	638336	1.56554e+08	1.08182e+07	1.14914e+06		jihuajituan	0.757779	1	1	0.33936	0.269705	0.181593	0.198671	0.175364
jiaxinsichou	10203.5	173524	7781.73	1.08323e+08	603354	4.43312e+08	2.11226e+07	822233		jiaxinsichou	0.544092	0.152453	0.147654	0.186549	0.260361	0.331236	0.292814	0.153771
tanluzhe	16830.4	110553	848.817	1.49041e+08	419523	1.11407e+08	8.2587e+06	428755		tanluzhe	0.563511	0.13089	0.104761	0.219226	0.211258	0.158033	0.175287	0.12778
yaowangkeji	5657.18	156933	2563.29	2.23747e+08	2.43294e+06	2.04136e+08	9.8528e+07	1.04341e+06		yaowangkeji	0.530769	0.146772	0.115368	0.27918	0.749062	0.206424	1	0.16838
meibangfushi	84958.2	950955	18892.4	2.81597e+08	806171	2.3016e+08	1.22276e+07	1.15253e+06		meibangfushi	0.763146	0.418667	0.216394	0.325606	0.314535	0.220004	0.211547	0.175588
baoxiniao	46895.6	225355	10092.9	7.3833e+07	190730	4.0805e+07	7.72783e+06	616548		baoxiniao	0.651611	0.170201	0.161953	0.158869	0.150145	0.12119	0.170437	0.140185
qipilang	56581.9	347699	5284.56	6.73269e+07	141307	2.79292e+07	6.46169e+06	666147		qipilang	0.679995	0.212095	0.132204	0.153648	0.136943	0.114471	0.158869	0.143461
weixinggufen	17239.8	185573	16570.1	2.18249e+08	972995	3.46589e+08	1.28584e+07	1.04196e+06		weixinggufen	0.56471	0.156579	0.202026	0.274768	0.359095	0.280762	0.21731	0.168284
hongdougufen	2210.64	160692	11414.4	1.75812e+08	852237	4.3051e+08	5.46893e+07	1.06826e+06		hongdougufen	0.52067	0.148059	0.170129	0.240711	0.32684	0.324555	0.599484	0.170022
hailanzhijia	10739.5	136805	3936.81	3.06471e+08	1.57799e+06	2.84105e+08	1.15311e+07	581370		hailanzhijia	0.545662	0.139879	0.123866	0.345568	0.520694	0.248155	0.205184	0.137861
yageer	165787	1.07325e+06	25319.1	478853	322902	9.32225e+07	7.98083e+06	305647		yageer	1	0.460544	0.256155	0.1	0.185449	0.148544	0.172748	0.119649
langshagufen	1036.63	41495.7	5243.62	2.23211e+07	143599	6.93662e+07	4.73583e+06	754436		langshagufen	0.51723	0.107243	0.131951	0.117529	0.137555	0.136095	0.143102	0.149293
shuixingjiafang	9631.26	140495	3357.46	2.19553e+08	727316	3.73286e+08	1.2409e+07	3.53686e+06		shuixingjiafang	0.542415	0.141143	0.120282	0.275814	0.293472	0.294693	0.213204	0.333079
taihuaxincai	13463	170481	13894.7	7.6612e+07	215693	4.97337e+07	7.87321e+06	638594		taihuaxincai	0.553643	0.151411	0.185474	0.161099	0.156812	0.12585	0.171765	0.141641
yanjianggufen	1492.4	20865	524.986	3.93288e+07	92281.3	2.63099e+07	5.82025e+06	536586		yanjianggufen	0.518565	0.100178	0.102758	0.131178	0.123848	0.113626	0.153009	0.134903
kanglongda	4557.39	46147.6	4302.54	3.67608e+08	992372	2.78897e+08	1.49125e+07	3.47478e+06		kanglongda	0.527547	0.108836	0.126129	0.394633	0.364271	0.245437	0.236077	0.328978
nuobanggufen	3441.46	38645	623.096	2.34355e+08	668295	1.70404e+08	1.2724e+07	1.44948e+06		nuobanggufen	0.524277	0.106267	0.103365	0.287693	0.277707	0.188821	0.216082	0.195202
kairungufen	2074.68	27951.1	1144.19	1.74662e+08	100221	1.32584e+07	6.08683e+06	1.43948e+06		kairungufen	0.520272	0.102605	0.106588	0.239787	0.125969	0.106815	0.155444	0.194541
jianshengjiduan	6530.55	44466.1	1846.76	1.5522e+08	818474	2.30487e+08	1.32256e+07	1.1118e+06		jianshengjiduan	0.533329	0.10826	0.110935	0.224184	0.317821	0.220175	0.220665	0.172898
xinaogufen	8039.81	148879	2593.22	8.22235e+07	533486	3.43897e+08	1.1758e+07	821282		xinaogufen	0.537751	0.144014	0.115553	0.165603	0.241698	0.279357	0.207257	0.153708
bailongdongfang	25129.9	477016	27104.7	2.34061e+08	2.84523e+06	6.46278e+08	1.77606e+07	5.98163e+06		bailongdongfang	0.587831	0.256377	0.267202	0.287457	0.859187	0.437153	0.262097	0.494563
zhewenyingye	1080.99	167127	7215.94	1.5495e+08	587468	4.72551e+08	2.15316e+07	894888		zhewenyingye	0.51736	0.150262	0.144154	0.223968	0.256117	0.346494	0.296551	0.15857
xianfengxincai	2623.63	20344.1	1561.33	1.19154e+08	246020	4.7728e+07	8.5036e+06	833466		xianfengxincai	0.52188	0.1	0.109169	0.19524	0.164913	0.124803	0.177524	0.154513
kuangdakeji	13408.6	117832	6126.6	2.57187e+08	613379	3.16595e+08	5.30304e+07	1.59412e+06		kuangdakeji	0.553484	0.133382	0.137414	0.306017	0.263038	0.265109	0.584328	0.204756
mengjiegufen	5610.85	120003	4086.25	8.103e+07	533170	2.79939e+08	9.22336e+06	1.12964e+06		mengjiegufen	0.530634	0.134126	0.124791	0.164645	0.241614	0.245981	0.1841	0.174076
lianfagufen	23964.6	273092	6254.6	5.16939e+08	1.05114e+06	7.49391e+08	2.28414e+07	3.96544e+06		lianfagufen	0.584416	0.186548	0.138206	0.514475	0.379969	0.490962	0.308517	0.361388
fuanna	26028.4	177697	6302.92	1.47394e+08	359813	1.81905e+08	1.47762e+06	695604		fuanna	0.590463	0.153882	0.138505	0.217904	0.195308	0.194823	0.113334	0.145407
luolaishenghuo	38208.7	272495	7851.17	9.56894e+07	250166	4.16861e+07	8.78209e+06	675883		luolaishenghuo	0.626155	0.186343	0.148084	0.176409	0.166021	0.12165	0.180069	0.144104
ruyijituan	203.368	80803.7	8198.34	1.96868e+08	376367	2.67937e+08	3.53961e+07	1.0522e+06		ruyijituan	0.514788	0.120703	0.150231	0.257608	0.19973	0.239718	0.423218	0.168961
hongdagaoke	11509.3	62871.6	3870.51	1.514e+07	165983	4.08031e+07	7.04804e+06	353912		hongdagaoke	0.547918	0.114563	0.123456	0.111766	0.143534	0.121189	0.164226	0.122837
furigufen	1599.83	447002	32092.8	8.57006e+08	2.94505e+06	9.62362e+08	2.88855e+07	6.34284e+06		furigufen	0.51888	0.246099	0.298063	0.78739	0.885851	0.6021	0.363737	0.518422
huafushishang	9164.74	573243	20739	6.65586e+08	3.3724e+06	1.72485e+09	4.98842e+07	2.85585e+06		huafushishang	0.541048	0.289328	0.227819	0.63377	1	1	0.555583	0.288096
hangmingufen	31897.7	254791	7174.6	4.30034e+08	1.01682e+06	6.34144e+08	1.65562e+07	4.4456e+06		hangmingufen	0.607662	0.180281	0.143898	0.444731	0.3708	0.430821	0.251094	0.393104
fengzhufangzhi	1208.83	84698.1	3258.2	2.30258e+08	531618	3.10406e+08	2.2029e+07	434181		fengzhufangzhi	0.517734	0.122037	0.119668	0.284405	0.241199	0.26188	0.301094	0.128139
huafanggufen	791.561	215377	2840.22	2.99277e+06	3000	198722	4.33965e+06	459542		huafanggufen	0.516512	0.166785	0.117082	0.102017	0.1	0.1	0.139482	0.129814
lutaiA	71585	590105	31901.3	8.48423e+08	1.23071e+06	7.81619e+08	1.34779e+07	1.36337e+07		lutaiA	0.723959	0.295102	0.296879	0.780502	0.427932	0.50778	0.222971	1
jinyinggufen	201.451	108789	6617.2	2.42859e+08	959922	5.38933e+08	2.07817e+07	1.02879e+06		jinyinggufen	0.514782	0.130286	0.140449	0.294518	0.355603	0.381135	0.289699	0.167415
xinlonggonggu	8015.14	315771	10882.5	7.47699e+08	1.17655e+06	9.97431e+08	3.22229e+07	1.57283e+06		xinlonggonggu	0.537679	0.201162	0.166838	0.699668	0.413466	0.6204	0.394227	0.20335
jiangsuyangguang	-141348	282892	15900	1.12193e+09	815779	5.40492e+08	2.41936e+07	637412		jiangsuyangguang	0.1	0.189904	0.19788	1	0.317101	0.381949	0.320871	0.141563
huamaogufen	33232.2	205929	54991.9	4.27501e+07	158965	5.29194e+07	5.40746e+06	859197		huamaogufen	0.611573	0.163549	0.439737	0.133924	0.14166	0.127512	0.149238	0.156212
huashenggufen	306.817	78037.1	16852	8.13768e+06	108283	3.50422e+07	5.82577e+06	723336		huashenggufen	0.515091	0.119756	0.20377	0.106146	0.128122	0.118183	0.153059	0.147238
longtougufen	4577.75	472384	5625.1	7.46886e+07	532633	1.59014e+08	8.54417e+06	155635		longtougufen	0.527606	0.254791	0.134311	0.159556	0.24147	0.182877	0.177895	0.10974
shendagufen	17605.4	681747	6705.32	3.8943e+07	639811	2.10742e+08	8.85347e+06	8174.89		shendagufen	0.565782	0.326482	0.140994	0.130869	0.270099	0.209871	0.180721	0.1
