# Supplementary material for: Changes in technological innovation efficiency and influencing factors of listed textile and apparel companies research——Based on three-stage DEA with Tobit modeling
Source: PLoS One. 2024 Aug 8;19(8):e0307820. doi: 10.1371/journal.pone.0307820 (PMC11309499; doi:10.1371/journal.pone.0307820)
Supplement: S1 Raw data — (ZIP) [file pone.0307820.s001.zip › Raw Data/Textile and Clothing Industry/2013.xlsx]

## Sheet: raw data
带单位	2013									Normalization.	2013
	Net profit (CNY)	Operating income (CNY)	Intangible assets (CNY)	Fixed assets (CNY)	Total number of employees (Persons)	Operating costs (CNY)	Accounts receivable (CNY)	R&D expenditure (CNY)			Net profit (CNY)	Operating income (CNY)	Intangible assets (CNY)	Fixed assets (CNY)	Total number of employees (Persons)	Operating costs (CNY)	Accounts receivable (CNY)	R&D expenditure (CNY)
DMU	(O)JLR	(O)YYSR	(O)WXZC	(I)GDZC	(I)YGZS	(I)YYCB	(I)YSZK	(I)YFZC		Company	(O)JLR	(O)YYSR	(O)WXZC	(I)GDZC	(I)YGZS	(I)YYCB	(I)YSZK	(I)YFZC
disushishang	29079.3	133655	56.3828	1901.89	2353	36692.6	6835	2404.91		disushishang	0.291335	0.13787	0.1	0.103362	0.154564	0.107936	0.140792	0.177049
annaier	5611.51	70617.7	604.915	762.012	2782	30601.7	5593.9	1129.02		annaier	0.13564	0.116458	0.102296	0.101058	0.16484	0.105687	0.130418	0.13184
riboshishang	11272.8	92902.9	8865.38	8116.28	1534	38338.7	5065.71	1869.97		riboshishang	0.1732	0.124028	0.136865	0.115925	0.134947	0.108543	0.126003	0.158094
mugaodi	4598.77	39766.1	1209.02	3202.13	857	28060.9	4899.68	866.19		mugaodi	0.128921	0.105979	0.104824	0.105991	0.118731	0.104749	0.124615	0.122527
anzhengshishang	25196.2	114079	6913.07	22116.7	2808	36040.9	9420.19	5286.85		anzhengshishang	0.265573	0.131221	0.128695	0.144229	0.165463	0.107695	0.162401	0.279167
taipingniao	21084.1	383117	20444.2	9191.35	7425	184578	23040.6	3143.47		taipingniao	0.238291	0.222605	0.185321	0.118099	0.276053	0.16253	0.27625	0.203219
biyinlefen	9587.56	56727.6	3677.89	238.823	1151	22042.4	2642.58	770.87		biyinlefen	0.162019	0.11174	0.115156	0.1	0.125773	0.102527	0.105749	0.119149
jinfalabi	8737.19	38038	251.345	4603.56	1026	18412.7	2123.1	314.79		jinfalabi	0.156377	0.105392	0.100816	0.108824	0.122779	0.101187	0.101406	0.102989
huijiegufen	10877.6	148118	7174.5	37375.1	8905	44151.2	16581.5	4590.44		huijiegufen	0.170578	0.142783	0.129789	0.175077	0.311503	0.110689	0.22226	0.254491
gelisi	13665.3	71040.7	1317.4	23445.6	2210	21596.6	7095.39	2618.37		gelisi	0.189072	0.116602	0.105277	0.146916	0.151139	0.102363	0.142968	0.184613
jinhongjituan	13557.7	74625.3	1195.33	3200.39	2896	23282.9	3661.04	1602.82		jinhongjituan	0.188358	0.117819	0.104766	0.105987	0.167571	0.102985	0.114262	0.148628
qiaozhibai	6546.94	58215.6	4840.56	28895.4	3111	29301.6	12839.4	2084.27		qiaozhibai	0.141846	0.112246	0.120021	0.157933	0.17272	0.105207	0.190981	0.165688
bangjiegufen	2901.18	37431.9	2082.2	23361.8	1141	28052.9	6170.29	1159.61		bangjiegufen	0.117659	0.105186	0.108478	0.146747	0.125534	0.104746	0.135236	0.132924
langzigufen	23373.7	137883	13911	5875.27	3721	52781.4	11549.2	5778.96		langzigufen	0.253482	0.139306	0.15798	0.111395	0.187332	0.113875	0.180197	0.296604
jiumuwang	53730.2	250154	14671.6	83717.4	6994	108038	18226.7	2839.6		jiumuwang	0.454879	0.177441	0.161163	0.268764	0.265729	0.134274	0.236013	0.192452
senmafushi	90182.1	729372	15817.5	172989	2094	471544	61595.7	6602.98		senmafushi	0.696715	0.340217	0.165959	0.44924	0.148361	0.268468	0.598523	0.325802
jialinjie	9834.07	89641	4508.45	47199.2	2249	65079.9	9630.9	2542.18		jialinjie	0.163654	0.12292	0.118631	0.194937	0.152073	0.118415	0.164162	0.181913
jihuajituan	94588	2.6718e+06	215115	314685	37649	2.45312e+06	109626	16442		jihuajituan	0.725945	1	1	0.735699	1	1	1	0.674435
jiaxinsichou	8776.22	181343	7611.64	34626.6	4434	146013	22874.1	2236.85		jiaxinsichou	0.156636	0.154068	0.131618	0.16952	0.20441	0.148293	0.274858	0.171094
tanluzhe	24143.7	144535	811.544	23885.1	633	72238	7312.78	5446.01		tanluzhe	0.25859	0.141566	0.10316	0.147805	0.113366	0.121058	0.144786	0.284807
yaowangkeji	3610.66	184439	2863.81	16030.4	9283	95728.4	69671.1	1162.74		yaowangkeji	0.122366	0.15512	0.111749	0.131925	0.320557	0.12973	0.666023	0.133035
meibangfushi	40547.6	788962	16988.5	194916	1371	436832	31980.5	8513.72		meibangfushi	0.36742	0.360458	0.170859	0.493568	0.131043	0.255654	0.350977	0.393507
baoxiniao	15939.3	201788	9377.67	109812	5448	74294.3	52899.4	4011.15		baoxiniao	0.204159	0.161013	0.139009	0.321519	0.228698	0.121817	0.525833	0.233964
qipilang	37747.5	277349	5807.24	32456.6	3811	146955	44073.2	10883.9		qipilang	0.348843	0.186679	0.124067	0.165133	0.189487	0.148641	0.452057	0.47749
weixinggufen	21159.5	177206	17238.8	97468.7	7220	108204	16697.6	3801.09		weixinggufen	0.238792	0.152663	0.171907	0.296565	0.271142	0.134335	0.223231	0.226521
hongdougufen	4391.22	239436	11357.8	43722.3	5039	181915	43963.5	3778.54		hongdougufen	0.127544	0.173801	0.147295	0.187908	0.218901	0.161547	0.45114	0.225722
hailanzhijia	14662.7	136545	3826.63	64517.6	7155	77023.5	7849.8	2566.38		hailanzhijia	0.195689	0.138852	0.115778	0.229949	0.269585	0.122824	0.149274	0.182771
yageer	135896	1.51669e+06	30786.1	430490	24796	810265	44839.1	3832.68		yageer	1	0.607644	0.228601	0.969816	0.692136	0.393513	0.458459	0.22764
langshagufen	817.287	43782.3	5106.56	11843.5	639	36485.2	7130.47	1321.99		langshagufen	0.103834	0.107343	0.121135	0.123461	0.113509	0.107859	0.143262	0.138678
shuixingjiafang	10790.2	159027	3349.99	23209.8	3104	107650	9356.87	6335.79		shuixingjiafang	0.169998	0.146488	0.113783	0.146439	0.172553	0.134131	0.161872	0.316335
taihuaxincai	11554.7	185206	13644.7	145648	2863	144804	28723.2	2448.58		taihuaxincai	0.17507	0.15538	0.156866	0.393966	0.16678	0.147847	0.32375	0.178597
yanjianggufen	2069.42	22277.6	522.47	6895.2	612	15196.8	5147.09	1151.6		yanjianggufen	0.112141	0.100039	0.101951	0.113457	0.112863	0.1	0.126683	0.13264
kanglongda	4799.04	53872.3	11690.9	15111.4	2170	38205.7	5657.7	2792.7		kanglongda	0.13025	0.11077	0.148689	0.130067	0.150181	0.108494	0.130951	0.19079
nuobanggufen	3947.28	40057.1	4657.45	17940.2	502	29015.4	1954.85	1303.63		nuobanggufen	0.124599	0.106078	0.119255	0.135786	0.110228	0.105101	0.1	0.138027
kairungufen	2278.54	29510.9	1127.83	7421.92	75	21305.1	8923.7	881.81		kairungufen	0.113528	0.102495	0.104484	0.114522	0.1	0.102255	0.158251	0.12308
jianshengjiduan	7543.65	55828	1817.76	32673.8	2453	40126.4	6839.3	388.159		jianshengjiduan	0.148459	0.111435	0.107371	0.165572	0.15696	0.109203	0.140828	0.105589
xinaogufen	10123.4	142859	2555.53	33892.1	2034	116652	6340.8	3614.17		xinaogufen	0.165574	0.140997	0.110459	0.168035	0.146923	0.137454	0.136661	0.219898
bailongdongfang	50763.9	427336	35526.2	145299	15212	343656	33746.5	15473		bailongdongfang	0.435199	0.237625	0.248438	0.39326	0.462573	0.221256	0.365739	0.640101
zhewenyingye	1504.93	184419	6922.22	83625.5	3977	158786	15529.2	1765.96		zhewenyingye	0.108396	0.155113	0.128733	0.268579	0.193464	0.153009	0.213464	0.154409
xianfengxincai	2188.46	22164.3	5252.63	33545	638	16174.7	6088.21	839.664		xianfengxincai	0.11293	0.1	0.121746	0.167333	0.113485	0.100361	0.13455	0.121587
kuangdakeji	14893.7	142508	14075.7	82207.3	2327	102835	43748.2	2763.68		kuangdakeji	0.197222	0.140877	0.15867	0.265712	0.153942	0.132353	0.449341	0.189762
mengjiegufen	9849.09	142267	3772.05	50374.2	2356	79398.4	14920.1	4505.49		mengjiegufen	0.163754	0.140795	0.11555	0.201356	0.154636	0.123701	0.208373	0.251481
lianfagufen	29082.3	320515	6190.48	130708	6951	254039	33350.9	8483.83		lianfagufen	0.291354	0.201341	0.125671	0.363763	0.264699	0.188173	0.362432	0.392448
fuanna	31494.5	186390	7597.84	44736.1	4659	90631	6890.15	1915.86		fuanna	0.307358	0.155782	0.13156	0.189958	0.209799	0.127848	0.141253	0.159721
luolaishenghuo	33215.5	252421	10713.2	40792.9	3324	141406	13206.4	8056.63		luolaishenghuo	0.318776	0.178211	0.144598	0.181986	0.177822	0.146592	0.194048	0.37731
ruyijituan	239.456	58778.4	7970.86	48873.2	2067	47553.2	26144.7	1737.09		ruyijituan	0.1	0.112437	0.133121	0.198322	0.147714	0.111945	0.302197	0.153386
hongdagaoke	8121.33	58587.2	3932.01	20109.4	712	39695.7	11403.6	1623.47		hongdagaoke	0.152291	0.112372	0.116219	0.140171	0.115258	0.109044	0.17898	0.14936
furigufen	9269.03	444272	30031.6	306314	18256	344943	39584.9	12440		furigufen	0.159906	0.243377	0.225444	0.718776	0.535485	0.221732	0.414541	0.532629
huafushishang	18855.8	624013	37519.4	296222	18570	535991	71984.1	8104.67		huafushishang	0.223508	0.30443	0.256779	0.698375	0.543006	0.29226	0.685357	0.379013
hangmingufen	47415.5	293079	7738	140540	7806	211450	18237.2	8733.8		hangmingufen	0.412984	0.192022	0.132147	0.383639	0.285179	0.17245	0.2361	0.401305
fengzhufangzhi	1400.45	88008.8	3126.86	47629.4	2123	80388.1	11776.1	612.338		fengzhufangzhi	0.107702	0.122365	0.11285	0.195807	0.149055	0.124067	0.182093	0.113532
huafanggufen	1565.09	222181	3490.64	46221.4	3196	205159	9948.27	230.444		huafanggufen	0.108795	0.16794	0.114372	0.192961	0.174756	0.170128	0.166815	0.1
lutaiA	103981	647825	35284.7	445420	16754	448192	28043.5	25630		lutaiA	0.788263	0.312518	0.247427	1	0.499508	0.259848	0.318068	1
jinyinggufen	1452.03	126272	6466.63	41058.8	4833	108359	15751.7	2471.29		jinyinggufen	0.108045	0.135362	0.126826	0.182524	0.213967	0.134392	0.215324	0.179401
xinlonggonggu	8012.27	326003	10877.8	197535	8228	285643	40336.7	5579.17		xinlonggonggu	0.151568	0.203205	0.145287	0.498864	0.295287	0.19984	0.420825	0.289525
jiangsuyangguang	12652.6	234201	14120.8	213001	6129	189344	16298.7	1762.97		jiangsuyangguang	0.182354	0.172022	0.158858	0.53013	0.24501	0.164289	0.219897	0.154303
huamaogufen	17562.3	205830	55151.4	195716	6279	190472	13664.9	5714.32		huamaogufen	0.214926	0.162386	0.330568	0.495187	0.248603	0.164706	0.197881	0.294314
huashenggufen	8245.27	98209.1	16913.4	17188.1	3186	91675.6	9378.98	1354.58		huashenggufen	0.153114	0.12583	0.170545	0.134265	0.174517	0.128233	0.162056	0.139832
longtougufen	5229.43	418914	3332.33	36277.3	2302	338346	29485.6	2250.73		longtougufen	0.133105	0.234764	0.11371	0.172857	0.153343	0.219296	0.330122	0.171586
shendagufen	20777.5	695113	3066.48	69265.7	2018	639124	32004.2	7010.01		shendagufen	0.236258	0.32858	0.112597	0.239548	0.14654	0.330334	0.351175	0.340225

## Sheet: Phase 1 and Phase 3 efficiency 
Phase 1						Phase 3
firm	crste	vrste	scale			firm	crste	vrste	scale
1	1	1	1	-		1	0.22	0.47	0.468	irs
2	0.918	0.995	0.922	irs		2	0.151	0.563	0.268	irs
3	1	1	1	-		3	0.209	0.62	0.337	irs
4	0.901	0.988	0.911	irs		4	0.155	0.577	0.269	irs
5	0.99	1	0.99	irs		5	0.267	0.633	0.422	irs
6	1	1	1	-		6	0.302	0.644	0.47	irs
7	1	1	1	-		7	0.193	0.58	0.332	irs
8	0.988	1	0.988	irs		8	0.171	0.539	0.318	irs
9	0.966	1	0.966	irs		9	0.245	0.705	0.347	irs
10	0.89	1	0.89	irs		10	0.131	0.394	0.333	irs
11	0.988	1	0.988	irs		11	0.354	1	0.354	irs
12	0.841	0.978	0.86	irs		12	0.248	0.835	0.297	irs
13	0.864	0.965	0.895	irs		13	0.167	0.61	0.274	irs
14	1	1	1	-		14	0.34	0.748	0.454	irs
15	1	1	1	-		15	0.53	0.839	0.631	irs
16	1	1	1	-		16	0.695	0.839	0.827	irs
17	0.829	0.896	0.926	irs		17	0.176	0.536	0.329	irs
18	1	1	1	-		18	1	1	1	-
19	0.819	0.85	0.964	irs		19	0.247	0.656	0.376	irs
20	1	1	1	-		20	0.335	0.764	0.438	irs
21	0.902	1	0.902	irs		21	0.195	0.576	0.338	irs
22	1	1	1	-		22	0.342	0.58	0.591	irs
23	0.976	1	0.976	irs		23	0.342	0.878	0.39	irs
24	0.966	0.985	0.98	drs		24	0.351	0.66	0.532	irs
25	0.912	0.939	0.971	irs		25	0.232	0.534	0.434	irs
26	0.819	0.84	0.976	irs		26	0.181	0.441	0.41	irs
27	0.869	0.919	0.946	irs		27	0.26	0.761	0.342	irs
28	1	1	1	-		28	1	1	1	-
29	0.991	1	0.991	irs		29	0.279	0.818	0.341	irs
30	0.889	0.889	1	-		30	0.155	0.412	0.376	irs
31	0.905	0.94	0.963	irs		31	0.26	0.692	0.375	irs
32	0.875	1	0.875	irs		32	0.26	0.934	0.278	irs
33	1	1	1	-		33	0.204	0.628	0.325	irs
34	1	1	1	-		34	0.161	0.538	0.299	irs
35	0.981	1	0.981	irs		35	0.23	0.87	0.264	irs
36	0.878	1	0.878	irs		36	0.155	0.499	0.311	irs
37	0.942	0.953	0.988	irs		37	0.221	0.625	0.354	irs
38	0.842	0.909	0.927	drs		38	0.39	0.44	0.886	irs
39	0.824	0.866	0.952	irs		39	0.19	0.705	0.27	irs
40	0.935	1	0.935	irs		40	0.223	0.818	0.273	irs
41	0.918	0.947	0.97	irs		41	0.234	0.584	0.401	irs
42	0.857	0.924	0.927	irs		42	0.171	0.444	0.385	irs
43	0.757	0.785	0.964	irs		43	0.157	0.317	0.496	irs
44	1	1	1	-		44	0.255	0.508	0.502	irs
45	0.981	1	0.981	drs		45	0.476	0.944	0.505	irs
46	0.869	0.942	0.922	irs		46	0.189	0.595	0.318	irs
47	0.941	0.987	0.954	irs		47	0.293	0.881	0.333	irs
48	0.826	0.832	0.992	drs		48	0.138	0.255	0.538	irs
49	0.763	0.778	0.981	drs		49	0.175	0.279	0.627	irs
50	0.84	0.84	0.999	drs		50	0.276	0.474	0.583	irs
51	0.862	0.954	0.903	irs		51	0.173	0.585	0.296	irs
52	0.96	1	0.96	irs		52	0.446	1	0.446	irs
53	1	1	1	-		53	1	1	1	-
54	0.766	0.839	0.912	irs		54	0.172	0.477	0.36	irs
55	0.73	0.749	0.974	irs		55	0.125	0.323	0.386	irs
56	0.869	0.909	0.956	irs		56	0.252	0.707	0.357	irs
57	1	1	1	-		57	0.759	1	0.759	irs
58	1	1	1	-		58	0.48	1	0.48	irs
59	1	1	1	-		59	0.291	0.625	0.466	irs
60	1	1	1	-		60	0.378	0.595	0.636	irs
mean	0.924	0.957	0.966			mean	0.303	0.659	0.447

## Sheet: Relaxation Variable
Input Variable Target Value (Normalized)							Input Variable Target Value (with units)							Input Variable Original Value							Relaxation Variable
firm	1	2	3	4	5		firm	1	2	3	4	5		DMU	(I)GDZC	(I)YGZS	(I)YYCB	(I)YSZK	(I)YFZC		DMU	(I)GDZC	(I)YGZS	(I)YYCB	(I)YSZK	(I)YFZC
1	0.103	0.155	0.108	0.141	0.177		1	1722.76	2371.19	36867.1	6859.89	2403.52		1	1901.89	2353	36692.6	6835	2404.91		1	179.131	-18.1889	-174.581	-24.8931	1.3939
2	0.101	0.131	0.103	0.112	0.13		2	733.469	1369.22	23323.2	3390.47	1077.1		2	762.012	2782	30601.7	5593.9	1129.02		2	28.5432	1412.78	7278.55	2203.43	51.9261
3	0.116	0.135	0.109	0.126	0.158		3	8153.16	1536.21	39575.9	5065.36	1867.31		3	8116.28	1534	38338.7	5065.71	1869.97		3	-36.8727	-2.2111	-1237.2	0.342068	2.6635
4	0.105	0.117	0.102	0.123	0.12		4	2712.05	784.731	20614.4	4706.46	794.879		4	3202.13	857	28060.9	4899.68	866.19		4	490.081	72.2689	7446.56	193.221	71.3109
5	0.144	0.165	0.108	0.162	0.279		5	22003.2	2788.68	36867.1	9372.23	5282.14		5	22116.7	2808	36040.9	9420.19	5286.85		5	113.481	19.3222	-826.29	47.9653	4.7089
6	0.118	0.276	0.163	0.276	0.203		6	9142.45	7422.8	185851	23010.6	3137.29		6	9191.35	7425	184578	23040.6	3143.47		6	48.9039	2.1956	-1273.25	29.9368	6.1837
7	0.1	0.126	0.103	0.106	0.119		7	238.823	1160.47	23323.2	2672.66	766.657		7	238.823	1151	22042.4	2642.58	770.87		7	4.9e-05	-9.4711	-1280.72	-30.0842	4.2127
8	0.109	0.123	0.101	0.101	0.103		8	4690.64	1035.22	17905.6	2074.49	315.109		8	4603.56	1026	18412.7	2123.1	314.79		8	-87.0741	-9.2244	507.117	48.6092	-0.319158
9	0.175	0.312	0.111	0.222	0.255		9	37337.3	8925.76	44993.5	16550.3	4604.82		9	37375.1	8905	44151.2	16581.5	4590.44		9	37.8606	-20.7644	-842.366	31.1544	-14.3785
10	0.147	0.151	0.102	0.143	0.185		10	23487.2	2204.19	20614.4	7099.16	2629.29		10	23445.6	2210	21596.6	7095.39	2618.37		10	-41.5535	5.8067	982.268	-3.77015	-10.9244
11	0.106	0.168	0.103	0.114	0.149		11	3206.7	2913.92	23323.2	3629.74	1613.31		11	3200.39	2896	23282.9	3661.04	1602.82		11	-6.30411	-17.9244	-40.2582	31.3002	-10.4929
12	0.139	0.132	0.103	0.132	0.162		12	19530	1410.96	23323.2	5783.17	1980.19		12	28895.4	3111	29301.6	12839.4	2084.27		12	9365.36	1700.04	5978.44	7056.22	104.072
13	0.121	0.121	0.101	0.121	0.128		13	10626.4	951.727	17905.6	4467.19	1020.65		13	23361.8	1141	28052.9	6170.29	1159.61		13	12735.4	189.273	10147.4	1703.1	138.957
14	0.111	0.187	0.114	0.18	0.297		14	5679.93	3707.15	53119.9	11525.7	5790.13		14	5875.27	3721	52781.4	11549.2	5778.96		14	195.343	13.8467	-338.56	23.5266	-11.173
15	0.269	0.266	0.134	0.236	0.193		15	83834	7005.32	107296	18225.2	2855.07		15	83717.4	6994	108038	18226.7	2839.6		15	-116.561	-11.3156	741.952	1.50139	-15.4686
16	0.449	0.148	0.269	0.599	0.326		16	172870	2078.95	472984	61652.8	6608.56		16	172989	2094	471544	61595.7	6602.98		16	118.586	15.0533	-1440.28	-57.0229	-5.58318
17	0.107	0.136	0.106	0.123	0.148		17	3701.34	1577.96	31449.5	4706.46	1585.09		17	47199.2	2249	65079.9	9630.9	2542.18		17	43497.8	671.04	33630.4	4924.44	957.096
18	0.736	1	1	1	0.674		18	314834	37649	2.45312e+06	109626	16429.7		18	314685	37649	2.45312e+06	109626	16442		18	-148.937	0	-0.021509	-0.003129	12.2668
19	0.14	0.174	0.126	0.154	0.145		19	20024.7	3164.42	85625.5	8415.15	1500.42		19	34626.6	4434	146013	22874.1	2236.85		19	14601.9	1269.58	60387.1	14458.9	736.427
20	0.148	0.113	0.121	0.145	0.285		20	23981.8	617.736	72081.5	7338.43	5451.47		20	23885.1	633	72238	7312.78	5446.01		20	-96.694	15.2644	156.502	-25.6489	-5.46159
21	0.132	0.321	0.13	0.666	0.133		21	16067.5	9301.5	96460.7	69668.3	1161.76		21	16030.4	9283	95728.4	69671.1	1162.74		21	-37.1392	-18.5044	-732.297	2.79637	0.9779
22	0.494	0.131	0.256	0.351	0.394		22	195129	1369.22	437769	31983.3	8527.65		22	194916	1371	436832	31980.5	8513.72		22	-213.51	1.7844	-937.875	-2.7794	-13.9251
23	0.322	0.229	0.122	0.526	0.234		23	110050	5460.61	74790.3	52919.4	4012.16		23	109812	5448	74294.3	52899.4	4011.15		23	-237.875	-12.6067	-496.008	-20.0373	-1.01146
24	0.163	0.177	0.146	0.235	0.207		24	31401.5	3289.66	139802	18105.6	3250.17		24	32456.6	3811	146955	44073.2	10883.9		24	1055.05	521.336	7153.13	25967.6	7633.72
25	0.219	0.21	0.126	0.189	0.213		25	59101.7	4667.38	85625.5	12602.4	3419.5		25	97468.7	7220	108204	16697.6	3801.09		25	38367	2552.62	22578.5	4095.25	381.587
26	0.139	0.184	0.136	0.192	0.189		26	19530	3581.91	112714	12961.3	2742.18		26	43722.3	5039	181915	43963.5	3778.54		26	24192.3	1457.09	69201.7	31002.2	1036.36
27	0.127	0.164	0.113	0.137	0.168		27	13594.3	2746.93	50411.1	6381.35	2149.52		27	64517.6	7155	77023.5	7849.8	2566.38		27	50923.3	4408.07	26612.4	1468.45	416.855
28	0.97	0.692	0.394	0.459	0.228		28	430581	24790.3	811584	44903.8	3842.83		28	430490	24796	810265	44839.1	3832.68		28	-90.986	5.658	-1318.77	-64.7468	-10.1506
29	0.123	0.113	0.108	0.143	0.139		29	11615.7	617.736	36867.1	7099.16	1331.09		29	11843.5	639	36485.2	7130.47	1321.99		29	227.816	21.2644	-381.899	31.3056	-9.09896
30	0.13	0.153	0.119	0.144	0.167		30	15078.2	2287.69	66663.9	7218.8	2121.3		30	23209.8	3104	107650	9356.87	6335.79		30	8131.57	816.309	40985.8	2138.07	4214.49
31	0.183	0.157	0.139	0.152	0.168		31	41294.4	2454.69	120840	8175.88	2149.52		31	145648	2863	144804	28723.2	2448.58		31	104354	408.313	23964.4	20547.3	299.056
32	0.114	0.113	0.1	0.127	0.133		32	7163.87	617.736	15196.8	5185	1161.76		32	6895.2	612	15196.8	5147.09	1151.6		32	-268.669	-5.73556	-0.0003	-37.9053	-10.1621
33	0.13	0.15	0.109	0.131	0.191		33	15078.2	2162.44	39575.9	5663.54	2798.62		33	15111.4	2170	38205.7	5657.7	2792.7		33	33.22	7.5556	-1370.25	-5.8396	-5.925
34	0.136	0.11	0.105	0.1	0.138		34	18046.1	492.489	28740.7	1954.85	1302.87		34	17940.2	502	29015.4	1954.85	1303.63		34	-105.843	9.51111	274.686	2.6e-05	0.759
35	0.115	0.1	0.102	0.158	0.123		35	7658.51	75	20614.4	8893.69	879.544		35	7421.92	75	21305.1	8923.7	881.81		35	-236.592	0	690.75	30.0157	2.2656
36	0.166	0.157	0.109	0.141	0.106		36	32885.5	2454.69	39575.9	6859.89	399.774		36	32673.8	2453	40126.4	6839.3	388.159		36	-211.68	-1.6867	550.499	-20.5921	-11.615
37	0.16	0.14	0.122	0.13	0.144		37	29917.6	1744.96	74790.3	5543.9	1472.2		37	33892.1	2034	116652	6340.8	3614.17		37	3974.49	289.044	41861.4	796.891	2141.97
38	0.358	0.319	0.201	0.282	0.243		38	127857	9218.01	288785	23728.4	4266.16		38	145299	15212	343656	33746.5	15473		38	17441.3	5993.99	54870.5	10018.1	11206.9
39	0.169	0.168	0.132	0.148	0.134		39	34369.4	2913.92	101878	7697.34	1189.98		39	83625.5	3977	158786	15529.2	1765.96		39	49256.2	1063.08	56907.9	7831.83	575.975
40	0.167	0.114	0.1	0.135	0.122		40	33380.1	659.484	15196.8	6142.08	851.323		40	33545	638	16174.7	6088.21	839.664		40	164.87	-21.4844	977.897	-53.8747	-11.6588
41	0.195	0.146	0.125	0.16	0.18		41	47230.2	1995.45	82916.7	9132.96	2488.19		41	82207.3	2327	102835	43748.2	2763.68		41	34977.2	331.551	19918.2	34615.3	275.495
42	0.125	0.143	0.114	0.143	0.188		42	12605	1870.2	53119.9	7099.16	2713.96		42	50374.2	2356	79398.4	14920.1	4505.49		42	37769.3	485.798	26278.5	7820.89	1791.53
43	0.257	0.208	0.148	0.272	0.217		43	77898.2	4583.88	145219	22532.1	3532.39		43	130708	6951	254039	33350.9	8483.83		43	52809.9	2367.12	108820	10818.8	4951.44
44	0.19	0.21	0.128	0.141	0.16		44	44757	4667.38	91043.1	6859.89	1923.75		44	44736.1	4659	90631	6890.15	1915.86		44	-20.8935	-8.3778	-412.097	30.2615	-7.89
45	0.182	0.178	0.147	0.194	0.377		45	40799.8	3331.41	142510	13200.5	8047.87		45	40792.9	3324	141406	13206.4	8056.63		45	-6.92912	-7.4133	-1104.49	5.80137	8.7551
46	0.15	0.127	0.105	0.133	0.145		46	24971.1	1202.22	28740.7	5902.81	1500.42		46	48873.2	2067	47553.2	26144.7	1737.09		46	23902.1	864.78	18812.5	20241.9	236.667
47	0.138	0.114	0.108	0.148	0.147		47	19035.4	659.484	36867.1	7697.34	1556.87		47	20109.4	712	39695.7	11403.6	1623.47		47	1074.02	52.5156	2828.57	3706.28	66.6014
48	0.291	0.308	0.184	0.274	0.228		48	94716.2	8758.77	242736	22771.4	3842.83		48	306314	18256	344943	39584.9	12440		48	211597	9497.23	102207	16813.6	8597.17
49	0.508	0.38	0.227	0.295	0.247		49	202054	11764.7	359214	25283.7	4379.04		49	296222	18570	535991	71984.1	8104.67		49	94168	6805.31	176777	46700.4	3725.62
50	0.265	0.24	0.145	0.198	0.246		50	81855.4	5919.84	137093	13679.1	4350.82		50	140540	7806	211450	18237.2	8733.8		50	58684.2	1886.16	74357	4558.12	4382.98
51	0.132	0.142	0.118	0.123	0.108		51	16067.5	1828.45	63955.1	4706.46	456.218		51	47629.4	2123	80388.1	11776.1	612.338		51	31561.9	294.547	16432.9	7069.65	156.12
52	0.193	0.175	0.17	0.167	0.1		52	46240.9	3206.17	204813	9970.4	230.444		52	46221.4	3196	205159	9948.27	230.444		52	-19.4637	-10.1667	346.573	-22.136	4.5e-05
53	1	0.5	0.26	0.318	1		53	445420	16774.6	448605	28035.3	25630		53	445420	16754	448192	28043.5	25630		53	-0.00355	-20.556	-412.245	8.18796	0
54	0.151	0.172	0.113	0.15	0.151		54	25465.8	3080.92	50411.1	7936.61	1669.75		54	41058.8	4833	108359	15751.7	2471.29		54	15593	1752.08	57947.8	7815.08	801.534
55	0.207	0.221	0.15	0.284	0.217		55	53165.9	5126.62	150637	23967.7	3532.39		55	197535	8228	285643	40336.7	5579.17		55	144369	3101.38	135006	16369	2046.78
56	0.216	0.216	0.149	0.178	0.14		56	57617.7	4917.87	147928	11286.4	1359.31		56	213001	6129	189344	16298.7	1762.97		56	155383	1211.13	41415.7	5012.36	403.658
57	0.495	0.249	0.165	0.198	0.294		57	195624	6295.58	191269	13679.1	5705.47		57	195716	6279	190472	13664.9	5714.32		57	92.3302	-16.5844	-796.961	-14.1884	8.8523
58	0.134	0.174	0.128	0.162	0.14		58	17056.8	3164.42	91043.1	9372.23	1359.31		58	17188.1	3186	91675.6	9378.98	1354.58		58	131.273	21.5822	632.442	6.75357	-4.7318
59	0.173	0.153	0.219	0.33	0.172		59	36348	2287.69	337544	29470.9	2262.41		59	36277.3	2302	338346	29485.6	2250.73		59	-70.6649	14.3089	802.457	14.6457	-11.6843
60	0.239	0.146	0.33	0.351	0.34		60	68994.6	1995.45	638221	31983.3	7003.67		60	69265.7	2018	639124	32004.2	7010.01		60	271.131	22.5511	903.625	20.9853	6.34247

## Sheet: SFA Regression
Inputs 1							SFA results					Inputs 2							SFA result					Inputs 3							SFA results					Inputs 4							SFA results					Inputs 5
1	1	179.131	92.5	11	9.57	117.81		coefficient	standard-error	t-ratio		1	1	-18.1889	92.5	11	9.57	117.81		coefficient	standard-error	t-ratio		1	1	-174.581	92.5	11	9.57	117.81		coefficient	standard-error	t-ratio		1	1	-24.8931	92.5	11	9.57	117.81		coefficient	standard-error	t-ratio		1	1
2	1	28.5432	30.96	12	5.60292	108.484						2	1	1412.78	30.96	12	5.60292	108.484						2	1	7278.55	30.96	12	5.60292	108.484						2	1	2203.43	30.96	12	5.60292	108.484						2	1
3	1	-36.8727	54	11	9.57	117.81	beta 0	13088.9	0.999982	13089.2		3	1	-2.2111	54	11	9.57	117.81	beta 0	1253.58	1.00074	1252.65		3	1	-1237.2	54	11	9.57	117.81	beta 0	15758.1	1.18205	13331.1		3	1	0.342068	54	11	9.57	117.81	beta 0	1697.63	0.999766	1698.03		3	1
4	1	490.081	88.62	7	6.5105	55.7018	beta 1	-614.069	0.935928	-656.107		4	1	72.2689	88.62	7	6.5105	55.7018	beta 1	-22.9029	2.21566	-10.3368		4	1	7446.56	88.62	7	6.5105	55.7018	beta 1	-397.721	36.5764	-10.8737		4	1	193.221	88.62	7	6.5105	55.7018	beta 1	-60.2696	0.458744	-131.38		4	1
5	1	113.481	89.07	5	6.5105	55.7018	beta 2	-144.813	0.996976	-145.252		5	1	19.3222	89.07	5	6.5105	55.7018	beta 2	-42.5999	1.14356	-37.252		5	1	-826.29	89.07	5	6.5105	55.7018	beta 2	-370.394	8.65317	-42.8044		5	1	47.9653	89.07	5	6.5105	55.7018	beta 2	-67.3511	0.946645	-71.1472		5	1
6	1	48.9039	75.37	12	6.5105	55.7018	beta 3	2840.61	0.998912	2843.71		6	1	2.1956	75.37	12	6.5105	55.7018	beta 3	40.0439	1.04075	38.4759		6	1	-1273.25	75.37	12	6.5105	55.7018	beta 3	2188.07	5.41611	403.993		6	1	29.9368	75.37	12	6.5105	55.7018	beta 3	652.675	0.996485	654.977		6	1
7	1	4.9e-05	41.25	10	5.60292	108.484	beta 4	-427.88	0.825226	-518.501		7	1	-9.4711	41.25	10	5.60292	108.484	beta 4	-11.0534	3.45935	-3.19522		7	1	-1280.72	41.25	10	5.60292	108.484	beta 4	-361.153	68.4241	-5.27815		7	1	-30.0842	41.25	10	5.60292	108.484	beta 4	-90.2655	1.23193	-73.2719		7	1
8	1	-87.0741	30.29	17	5.60292	108.484	sigma-squared	3581954500	1	3581954500		8	1	-9.2244	30.29	17	5.60292	108.484	sigma-squared	6.83484e+06	1	6.83484e+06		8	1	507.117	30.29	17	5.60292	108.484	sigma-squared	2824653300	1	2824653300		8	1	48.6092	30.29	17	5.60292	108.484	sigma-squared	202532810	1	202532810		8	1
9	1	37.8606	35.6	6	5.60292	108.484	gamma	1	0.00646018	154.794		9	1	-20.7644	35.6	6	5.60292	108.484	gamma	1	3.95037e-06	253141		9	1	-842.366	35.6	6	5.60292	108.484	gamma	1	7.62234e-06	131193		9	1	31.1544	35.6	6	5.60292	108.484	gamma	1	1.80727e-07	5.53321e+06		9	1
10	1	-41.5535	85.57	14	5.60292	108.484						10	1	5.8067	85.57	14	5.60292	108.484						10	1	982.268	85.57	14	5.60292	108.484						10	1	-3.77015	85.57	14	5.60292	108.484						10	1
11	1	-6.30411	31.82	10	7.27678	57.4814						11	1	-17.9244	31.82	10	7.27678	57.4814						11	1	-40.2582	31.82	10	7.27678	57.4814						11	1	31.3002	31.82	10	7.27678	57.4814						11	1
12	1	9365.36	26.52	12	6.5105	55.7018						12	1	1700.04	26.52	12	6.5105	55.7018						12	1	5978.44	26.52	12	6.5105	55.7018						12	1	7056.22	26.52	12	6.5105	55.7018						12	1
13	1	12735.4	36.92	20	6.5105	55.7018						13	1	189.273	36.92	20	6.5105	55.7018						13	1	10147.4	36.92	20	6.5105	55.7018						13	1	1703.1	36.92	20	6.5105	55.7018						13	1
14	1	195.343	55.45	7	10.0569	126.291						14	1	13.8467	55.45	7	10.0569	126.291						14	1	-338.56	55.45	7	10.0569	126.291						14	1	23.5266	55.45	7	10.0569	126.291						14	1
15	1	-116.561	58.34	9	5.82548	46.5984						15	1	-11.3156	58.34	9	5.82548	46.5984						15	1	741.952	58.34	9	5.82548	46.5984						15	1	1.50139	58.34	9	5.82548	46.5984						15	1
16	1	118.586	62.69	11	6.5105	55.7018						16	1	15.0533	62.69	11	6.5105	55.7018						16	1	-1440.28	62.69	11	6.5105	55.7018						16	1	-57.0229	62.69	11	6.5105	55.7018						16	1
17	1	43497.8	22.56	12	9.57	117.81						17	1	671.04	22.56	12	9.57	117.81						17	1	33630.4	22.56	12	9.57	117.81						17	1	4924.44	22.56	12	9.57	117.81						17	1
18	1	-148.937	66.33	7	10.0569	126.291						18	1	0	66.33	7	10.0569	126.291						18	1	-0.021509	66.33	7	10.0569	126.291						18	1	-0.003129	66.33	7	10.0569	126.291						18	1
19	1	14601.9	22.47	14	6.5105	55.7018						19	1	1269.58	22.47	14	6.5105	55.7018						19	1	60387.1	22.47	14	6.5105	55.7018						19	1	14458.9	22.47	14	6.5105	55.7018						19	1
20	1	-96.694	28.94	14	10.0569	126.291						20	1	15.2644	28.94	14	10.0569	126.291						20	1	156.502	28.94	14	10.0569	126.291						20	1	-25.6489	28.94	14	10.0569	126.291						20	1
21	1	-37.1392	40.34	11	5.60292	108.484						21	1	-18.5044	40.34	11	5.60292	108.484						21	1	-732.297	40.34	11	5.60292	108.484						21	1	2.79637	40.34	11	5.60292	108.484						21	1
22	1	-213.51	76.07	13	9.57	117.81						22	1	1.7844	76.07	13	9.57	117.81						22	1	-937.875	76.07	13	9.57	117.81						22	1	-2.7794	76.07	13	9.57	117.81						22	1
23	1	-237.875	35.67	12	6.5105	55.7018						23	1	-12.6067	35.67	12	6.5105	55.7018						23	1	-496.008	35.67	12	6.5105	55.7018						23	1	-20.0373	35.67	12	6.5105	55.7018						23	1
24	1	1055.05	34.29	12	5.82548	46.5984						24	1	521.336	34.29	12	5.82548	46.5984						24	1	7153.13	34.29	12	5.82548	46.5984						24	1	25967.6	34.29	12	5.82548	46.5984						24	1
25	1	38367	30.52	25	6.5105	55.7018						25	1	2552.62	30.52	25	6.5105	55.7018						25	1	22578.5	30.52	25	6.5105	55.7018						25	1	4095.25	30.52	25	6.5105	55.7018						25	1
26	1	24192.3	48.58	18	7.27678	57.4814						26	1	1457.09	48.58	18	7.27678	57.4814						26	1	69201.7	48.58	18	7.27678	57.4814						26	1	31002.2	48.58	18	7.27678	57.4814						26	1
27	1	50923.3	23.29	16	7.27678	57.4814						27	1	4408.07	23.29	16	7.27678	57.4814						27	1	26612.4	23.29	16	7.27678	57.4814						27	1	1468.45	23.29	16	7.27678	57.4814						27	1
28	1	-90.986	31.41	20	6.5105	55.7018						28	1	5.658	31.41	20	6.5105	55.7018						28	1	-1318.77	31.41	20	6.5105	55.7018						28	1	-64.7468	31.41	20	6.5105	55.7018						28	1
29	1	227.816	42.68	17	3.275	15.0854						29	1	21.2644	42.68	17	3.275	15.0854						29	1	-381.899	42.68	17	3.275	15.0854						29	1	31.3056	42.68	17	3.275	15.0854						29	1
30	1	8131.57	40.42	13	9.57	117.81						30	1	816.309	40.42	13	9.57	117.81						30	1	40985.8	40.42	13	9.57	117.81						30	1	2138.07	40.42	13	9.57	117.81						30	1
31	1	104354	36.73	12	6.5105	55.7018						31	1	408.313	36.73	12	6.5105	55.7018						31	1	23964.4	36.73	12	6.5105	55.7018						31	1	20547.3	36.73	12	6.5105	55.7018						31	1
32	1	-268.669	27.3	13	5.82548	46.5984						32	1	-5.73556	27.3	13	5.82548	46.5984						32	1	-0.0003	27.3	13	5.82548	46.5984						32	1	-37.9053	27.3	13	5.82548	46.5984						32	1
33	1	33.22	85.12	7	6.5105	55.7018						33	1	7.5556	85.12	7	6.5105	55.7018						33	1	-1370.25	85.12	7	6.5105	55.7018						33	1	-5.8396	85.12	7	6.5105	55.7018						33	1
34	1	-105.843	93	11	6.5105	55.7018						34	1	9.51111	93	11	6.5105	55.7018						34	1	274.686	93	11	6.5105	55.7018						34	1	2.6e-05	93	11	6.5105	55.7018						34	1
35	1	-236.592	63.03	4	3.4404	13.73						35	1	0	63.03	4	3.4404	13.73						35	1	690.75	63.03	4	3.4404	13.73						35	1	30.0157	63.03	4	3.4404	13.73						35	1
36	1	-211.68	90	20	6.5105	55.7018						36	1	-1.6867	90	20	6.5105	55.7018						36	1	550.499	90	20	6.5105	55.7018						36	1	-20.5921	90	20	6.5105	55.7018						36	1
37	1	3974.49	38.7804	18	6.5105	55.7018						37	1	289.044	38.7804	18	6.5105	55.7018						37	1	41861.4	38.7804	18	6.5105	55.7018						37	1	796.891	38.7804	18	6.5105	55.7018						37	1
38	1	17441.3	32.24	9	6.5105	55.7018						38	1	5993.99	32.24	9	6.5105	55.7018						38	1	54870.5	32.24	9	6.5105	55.7018						38	1	10018.1	32.24	9	6.5105	55.7018						38	1
39	1	49256.2	22.79	11	6.5105	55.7018						39	1	1063.08	22.79	11	6.5105	55.7018						39	1	56907.9	22.79	11	6.5105	55.7018						39	1	7831.83	22.79	11	6.5105	55.7018						39	1
40	1	164.87	45.87	10	6.5105	55.7018						40	1	-21.4844	45.87	10	6.5105	55.7018						40	1	977.897	45.87	10	6.5105	55.7018						40	1	-53.8747	45.87	10	6.5105	55.7018						40	1
41	1	34977.2	54.87	13	7.27678	57.4814						41	1	331.551	54.87	13	7.27678	57.4814						41	1	19918.2	54.87	13	7.27678	57.4814						41	1	34615.3	54.87	13	7.27678	57.4814						41	1
42	1	37769.3	38.28	32	3.57016	6.61909						42	1	485.798	38.28	32	3.57016	6.61909						42	1	26278.5	38.28	32	3.57016	6.61909						42	1	7820.89	38.28	32	3.57016	6.61909						42	1
43	1	52809.9	40.45	11	7.27678	57.4814						43	1	2367.12	40.45	11	7.27678	57.4814						43	1	108820	40.45	11	7.27678	57.4814						43	1	10818.8	40.45	11	7.27678	57.4814						43	1
44	1	-20.8935	40.52	19	5.60292	108.484						44	1	-8.3778	40.52	19	5.60292	108.484						44	1	-412.097	40.52	19	5.60292	108.484						44	1	30.2615	40.52	19	5.60292	108.484						44	1
45	1	-6.92912	39.18	11	7.27678	57.4814						45	1	-7.4133	39.18	11	7.27678	57.4814						45	1	-1104.49	39.18	11	7.27678	57.4814						45	1	5.80137	39.18	11	7.27678	57.4814						45	1
46	1	23902.1	26.29	20	4.86731	34.9475						46	1	864.78	26.29	20	4.86731	34.9475						46	1	18812.5	26.29	20	4.86731	34.9475						46	1	20241.9	26.29	20	4.86731	34.9475						46	1
47	1	1074.02	21.36	16	6.5105	55.7018						47	1	52.5156	21.36	16	6.5105	55.7018						47	1	2828.57	21.36	16	6.5105	55.7018						47	1	3706.28	21.36	16	6.5105	55.7018						47	1
48	1	211597	24.21	14	4.86731	34.9475						48	1	9497.23	24.21	14	4.86731	34.9475						48	1	102207	24.21	14	4.86731	34.9475						48	1	16813.6	24.21	14	4.86731	34.9475						48	1
49	1	94168	42.47	13	3.4404	13.73						49	1	6805.31	42.47	13	3.4404	13.73						49	1	176777	42.47	13	3.4404	13.73						49	1	46700.4	42.47	13	3.4404	13.73						49	1
50	1	58684.2	31.55	15	6.5105	55.7018						50	1	1886.16	31.55	15	6.5105	55.7018						50	1	74357	31.55	15	6.5105	55.7018						50	1	4558.12	31.55	15	6.5105	55.7018						50	1
51	1	31561.9	28.5	22	5.82548	46.5984						51	1	294.547	28.5	22	5.82548	46.5984						51	1	16432.9	28.5	22	5.82548	46.5984						51	1	7069.65	28.5	22	5.82548	46.5984						51	1
52	1	-19.4637	20.82	14	4.86731	34.9475						52	1	-10.1667	20.82	14	4.86731	34.9475						52	1	346.573	20.82	14	4.86731	34.9475						52	1	-22.136	20.82	14	4.86731	34.9475						52	1
53	1	-0.00355	13.63	25	4.86731	34.9475						53	1	-20.556	13.63	25	4.86731	34.9475						53	1	-412.245	13.63	25	4.86731	34.9475						53	1	8.18796	13.63	25	4.86731	34.9475						53	1
54	1	15593	41.94	19	6.5105	55.7018						54	1	1752.08	41.94	19	6.5105	55.7018						54	1	57947.8	41.94	19	6.5105	55.7018						54	1	7815.08	41.94	19	6.5105	55.7018						54	1
55	1	144369	33	18	3.3114	11.749						55	1	3101.38	33	18	3.3114	11.749						55	1	135006	33	18	3.3114	11.749						55	1	16369	33	18	3.3114	11.749						55	1
56	1	155383	8.448	19	7.27678	57.4814						56	1	1211.13	8.448	19	7.27678	57.4814						56	1	41415.7	8.448	19	7.27678	57.4814						56	1	5012.36	8.448	19	7.27678	57.4814						56	1
57	1	92.3302	46.4	15	3.4404	13.73						57	1	-16.5844	46.4	15	3.4404	13.73						57	1	-796.961	46.4	15	3.4404	13.73						57	1	-14.1884	46.4	15	3.4404	13.73						57	1
58	1	131.273	40.1	15	3.57016	6.61909						58	1	21.5822	40.1	15	3.57016	6.61909						58	1	632.442	40.1	15	3.57016	6.61909						58	1	6.75357	40.1	15	3.57016	6.61909						58	1
59	1	-70.6649	30.08	22	9.57	117.81						59	1	14.3089	30.08	22	9.57	117.81						59	1	802.457	30.08	22	9.57	117.81						59	1	14.6457	30.08	22	9.57	117.81						59	1
60	1	271.131	31.07	27	9.57	117.81						60	1	22.5511	31.07	27	9.57	117.81						60	1	903.625	31.07	27	9.57	117.81						60	1	20.9853	31.07	27	9.57	117.81						60	1
[truncated: 9 more columns]

## Sheet: Inputs 1
DMU	Input Slack	Environmental Variable 1	Environmental Variable 2	Environmental Variable 3	Environmental Variable 4	SFA Parameter Value	Environmental Value	Stochastic Error Term				λ				O/P	In parentheses.	Managerial Inefficiency	Stochastic Disturbance Term	Environmental Variable Maximum Value	Environmental Variable Adjustment	Random Disturbance Maximum Value	Random Disturbance Adjustment	Original Input	Adjusted Input
1	179.131	92.5	11	9.57	117.81	13088.9	-68529.1	68708.2	59849.4	5.98494	5.98494	10000	9.20606e+07	0	1	0	9.20606e+07	5.50978e+08	-5.50909e+08	1225.2	69754.3	-227206	5.50682e+08	1901.89	5.50753e+08
2	28.5432	30.96	12	5.60292	108.484	-614.069	-38162.8	38191.3					5.11717e+07	0	1	0	5.11717e+07	3.0626e+08	-3.06222e+08		39388		3.05994e+08	762.012	3.06034e+08
3	-36.8727	54	11	9.57	117.81	-144.813	-44887.4	44850.5					6.00943e+07	0	1	0	6.00943e+07	3.59661e+08	-3.59616e+08		46112.6		3.59389e+08	8116.28	3.59443e+08
4	490.081	88.62	7	6.5105	55.7018	2840.61	-47683.4	48173.5					6.45466e+07	0	1	0	6.45466e+07	3.86308e+08	-3.8626e+08		48908.6		3.86032e+08	3202.13	3.86085e+08
5	113.481	89.07	5	6.5105	55.7018	-427.88	-47670.1	47783.6					6.40242e+07	0	1	0	6.40242e+07	3.83181e+08	-3.83133e+08		48895.3		3.82906e+08	22116.7	3.82977e+08
6	48.9039	75.37	12	6.5105	55.7018	3581954500	-40271.1	40320					5.40239e+07	0	1	0	5.40239e+07	3.2333e+08	-3.23289e+08		41496.3		3.23062e+08	9191.35	3.23113e+08
7	4.9e-05	41.25	10	5.60292	108.484	1	-44191.9	44191.9					5.92118e+07	0	1	0	5.92118e+07	3.54379e+08	-3.54335e+08		45417.1		3.54108e+08	238.823	3.54153e+08
8	-87.0741	30.29	17	5.60292	108.484		-38475.4	38388.3					5.14357e+07	0	1	0	5.14357e+07	3.0784e+08	-3.07801e+08		39700.6		3.07574e+08	4603.56	3.07618e+08
9	37.8606	35.6	6	5.60292	108.484		-40143.2	40181					5.38377e+07	0	1	0	5.38377e+07	3.22215e+08	-3.22175e+08		41368.4		3.21948e+08	37375.1	3.22027e+08
10	-41.5535	85.57	14	5.60292	108.484		-71986.7	71945.1					9.63977e+07	0	1	0	9.63977e+07	5.76935e+08	-5.76863e+08		73211.9		5.76636e+08	23445.6	5.76732e+08
11	-6.30411	31.82	10	7.27678	57.4814		-11823.5	11817.2					1.58336e+07	0	1	0	1.58336e+07	9.47632e+07	-9.47514e+07		13048.7		9.45242e+07	3200.39	9.45405e+07
12	9365.36	26.52	12	6.5105	55.7018		-10273.8	19639.2					2.63141e+07	0	1	0	2.63141e+07	1.57488e+08	-1.57469e+08		11499		1.57242e+08	28895.4	1.57282e+08
13	12735.4	36.92	20	6.5105	55.7018		-17818.6	30554.1					4.09387e+07	0	1	0	4.09387e+07	2.45016e+08	-2.44985e+08		19043.8		2.44758e+08	23361.8	2.44801e+08
14	195.343	55.45	7	10.0569	126.291		-47444.4	47639.7					6.38315e+07	0	1	0	6.38315e+07	3.82028e+08	-3.8198e+08		48669.6		3.81753e+08	5875.27	3.81807e+08
15	-116.561	58.34	9	5.82548	46.5984		-27429.7	27313.2					3.65963e+07	0	1	0	3.65963e+07	2.19027e+08	-2.19e+08		28654.9		2.18772e+08	83717.4	2.18885e+08
16	118.586	62.69	11	6.5105	55.7018		-32339.9	32458.5					4.34904e+07	0	1	0	4.34904e+07	2.60287e+08	-2.60255e+08		33565.1		2.60028e+08	172989	2.60234e+08
17	43497.8	22.56	12	9.57	117.81		-25725.9	69223.7					9.27514e+07	0	1	0	9.27514e+07	5.55112e+08	-5.55042e+08		26951.1		5.54815e+08	47199.2	5.54889e+08
18	-148.937	66.33	7	10.0569	126.291		-54125.5	53976.5					7.2322e+07	0	1	0	7.2322e+07	4.32843e+08	-4.32789e+08		55350.7		4.32562e+08	314685	4.32932e+08
19	14601.9	22.47	14	6.5105	55.7018		-8076.46	22678.4					3.03863e+07	0	1	0	3.03863e+07	1.8186e+08	-1.81838e+08		9301.66		1.8161e+08	34626.6	1.81654e+08
20	-96.694	28.94	14	10.0569	126.291		-32179.1	32082.4					4.29866e+07	0	1	0	4.29866e+07	2.57272e+08	-2.5724e+08		33404.3		2.57013e+08	23885.1	2.5707e+08
21	-37.1392	40.34	11	5.60292	108.484		-43777.9	43740.8					5.86073e+07	0	1	0	5.86073e+07	3.50761e+08	-3.50718e+08		45003.1		3.5049e+08	16030.4	3.50552e+08
22	-213.51	76.07	13	9.57	117.81		-58729.5	58516					7.84044e+07	0	1	0	7.84044e+07	4.69246e+08	-4.69187e+08		59954.7		4.6896e+08	194916	4.69215e+08
23	-237.875	35.67	12	6.5105	55.7018		-15892.5	15654.7					2.09753e+07	0	1	0	2.09753e+07	1.25536e+08	-1.25521e+08		17117.7		1.25293e+08	109812	1.2542e+08
24	1055.05	34.29	12	5.82548	46.5984		-13095.8	14150.9					1.89605e+07	0	1	0	1.89605e+07	1.13477e+08	-1.13463e+08		14321		1.13236e+08	32456.6	1.13283e+08
25	38367	30.52	25	6.5105	55.7018		-14612.7	52979.6					7.09862e+07	0	1	0	7.09862e+07	4.24849e+08	-4.24796e+08		15837.9		4.24568e+08	97468.7	4.24682e+08
26	24192.3	48.58	18	7.27678	57.4814		-23273.8	47466.1					6.35988e+07	0	1	0	6.35988e+07	3.80635e+08	-3.80588e+08		24499		3.80361e+08	43722.3	3.80429e+08
27	50923.3	23.29	16	7.27678	57.4814		-7454.37	58377.7					7.8219e+07	0	1	0	7.8219e+07	4.68136e+08	-4.68078e+08		8679.57		4.6785e+08	64517.6	4.67924e+08
28	-90.986	31.41	20	6.5105	55.7018		-14435.1	14344.1					1.92194e+07	0	1	0	1.92194e+07	1.15027e+08	-1.15013e+08		15660.3		1.14785e+08	430490	1.15232e+08
29	227.816	42.68	17	3.275	15.0854		-12733.1	12960.9					1.7366e+07	0	1	0	1.7366e+07	1.03934e+08	-1.03922e+08		13958.3		1.03694e+08	11843.5	1.0372e+08
30	8131.57	40.42	13	9.57	117.81		-36838	44969.6					6.02537e+07	0	1	0	6.02537e+07	3.60615e+08	-3.6057e+08		38063.2		3.60343e+08	23209.8	3.60404e+08
31	104354	36.73	12	6.5105	55.7018		-16543.5	120897					1.61987e+08	0	1	0	1.61987e+08	9.69486e+08	-9.69365e+08		17768.7		9.69138e+08	145648	9.69301e+08
32	-268.669	27.3	13	5.82548	46.5984		-8948.3	8679.63					1.16297e+07	0	1	0	1.16297e+07	6.96028e+07	-6.95941e+07		10173.5		6.93669e+07	6895.2	6.9384e+07
33	33.22	85.12	7	6.5105	55.7018		-45534.2	45567.4					6.10548e+07	0	1	0	6.10548e+07	3.65409e+08	-3.65364e+08		46759.4		3.65137e+08	15111.4	3.65198e+08
34	-105.843	93	11	6.5105	55.7018		-50952.3	50846.4					6.8128e+07	0	1	0	6.8128e+07	4.07743e+08	-4.07692e+08		52177.5		4.07464e+08	17940.2	4.07535e+08
35	-236.592	63.03	4	3.4404	13.73		-22297	22060.4					2.95583e+07	0	1	0	2.95583e+07	1.76905e+08	-1.76883e+08		23522.2		1.76655e+08	7421.92	1.76686e+08
36	-211.68	90	20	6.5105	55.7018		-50413.4	50201.7					6.72642e+07	0	1	0	6.72642e+07	4.02572e+08	-4.02522e+08		51638.6		4.02295e+08	32673.8	4.02379e+08
37	3974.49	38.7804	18	6.5105	55.7018		-18671.4	22645.9					3.03428e+07	0	1	0	3.03428e+07	1.816e+08	-1.81577e+08		19896.6		1.8135e+08	33892.1	1.81404e+08
38	17441.3	32.24	9	6.5105	55.7018		-13351.9	30793.2					4.12591e+07	0	1	0	4.12591e+07	2.46933e+08	-2.46902e+08		14577		2.46675e+08	145299	2.46835e+08
39	49256.2	22.79	11	6.5105	55.7018		-7838.53	57094.7					7.64999e+07	0	1	0	7.64999e+07	4.57848e+08	-4.57791e+08		9063.72		4.57563e+08	83625.5	4.57656e+08
40	164.87	45.87	10	6.5105	55.7018		-21866.4	22031.3					2.95192e+07	0	1	0	2.95192e+07	1.76671e+08	-1.76649e+08		23091.6		1.76422e+08	33545	1.76478e+08
41	34977.2	54.87	13	7.27678	57.4814		-26412.2	61389.4					8.22543e+07	0	1	0	8.22543e+07	4.92287e+08	-4.92226e+08		27637.4		4.91999e+08	82207.3	4.92109e+08
42	37769.3	38.28	32	3.57016	6.61909		-7742.34	45511.6					6.098e+07	0	1	0	6.098e+07	3.64962e+08	-3.64916e+08		8967.54		3.64689e+08	50374.2	3.64748e+08
43	52809.9	40.45	11	7.27678	57.4814		-17267.7	70077.6					9.38955e+07	0	1	0	9.38955e+07	5.61959e+08	-5.61889e+08		18492.9		5.61662e+08	130708	5.61811e+08
44	-20.8935	40.52	19	5.60292	108.484		-45046.9	45026.1					6.03294e+07	0	1	0	6.03294e+07	3.61068e+08	-3.61023e+08		46272.1		3.60796e+08	44736.1	3.60887e+08
45	-6.92912	39.18	11	7.27678	57.4814		-16487.9	16480.9					2.20824e+07	0	1	0	2.20824e+07	1.32162e+08	-1.32146e+08		17713.1		1.31918e+08	40792.9	1.31977e+08
46	23902.1	26.29	20	4.86731	34.9475		-7078.39	30980.5					4.15101e+07	0	1	0	4.15101e+07	2.48436e+08	-2.48405e+08		8303.59		2.48177e+08	48873.2	2.48234e+08
47	1074.02	21.36	16	6.5105	55.7018		-7684.47	8758.5					1.17353e+07	0	1	0	1.17353e+07	7.02352e+07	-7.02264e+07		8909.67		6.99992e+07	20109.4	7.00283e+07
48	211597	24.21	14	4.86731	34.9475		-4932.25	216530					2.90123e+08	0	1	0	2.90123e+08	1.73637e+09	-1.73616e+09		6157.44		1.73593e+09	306314	1.73624e+09
49	94168	42.47	13	3.4404	13.73		-10975.1	105143					1.40879e+08	0	1	0	1.40879e+08	8.43152e+08	-8.43047e+08		12200.3		8.4282e+08	296222	8.43128e+08
50	58684.2	31.55	15	6.5105	55.7018		-13797	72481.2					9.7116e+07	0	1	0	9.7116e+07	5.81234e+08	-5.81161e+08		15022.2		5.80934e+08	140540	5.81089e+08
51	31561.9	28.5	22	5.82548	46.5984		-10988.5	42550.4					5.70123e+07	0	1	0	5.70123e+07	3.41215e+08	-3.41173e+08		12213.7		3.40946e+08	47629.4	3.41006e+08
52	-19.4637	20.82	14	4.86731	34.9475		-2850.55	2831.09					3.79332e+06	0	1	0	3.79332e+06	2.27028e+07	-2.26999e+07		4075.75		2.24727e+07	46221.4	2.2523e+07
53	-0.00355	13.63	25	4.86731	34.9475		-28.3402	28.3366					37967.6	0	1	0	37967.6	227234	-227206		1253.54		0	445420	446674
54	15593	41.94	19	6.5105	55.7018		-20756.4	36349.5					4.87039e+07	0	1	0	4.87039e+07	2.9149e+08	-2.91454e+08		21981.6		2.91226e+08	41058.8	2.91289e+08
55	144369	33	18	3.3114	11.749		-5402.73	149772					2.00676e+08	0	1	0	2.00676e+08	1.20104e+09	-1.20089e+09		6627.93		1.20066e+09	197535	1.20086e+09
56	155383	8.448	19	7.27678	57.4814		1225.2	154158					2.06553e+08	0	1	0	2.06553e+08	1.23621e+09	-1.23605e+09		0		1.23583e+09	213001	1.23604e+09
57	92.3302	46.4	15	3.4404	13.73		-13678	13770.3					1.84506e+07	0	1	0	1.84506e+07	1.10426e+08	-1.10412e+08		14903.2		1.10185e+08	195716	1.10395e+08
58	131.273	40.1	15	3.57016	6.61909		-6398.13	6529.4					8.7486e+06	0	1	0	8.7486e+06	5.23599e+07	-5.23534e+07		7623.33		5.21262e+07	17188.1	5.2151e+07
59	-70.6649	30.08	22	9.57	117.81		-31791.8	31721.2					4.25025e+07	0	1	0	4.25025e+07	2.54375e+08	-2.54343e+08		33017		2.54116e+08	36277.3	2.54185e+08
60	271.131	31.07	27	9.57	117.81		-33123.8	33395					4.47452e+07	0	1	0	4.47452e+07	2.67797e+08	-2.67764e+08		34349		2.67537e+08	69265.7	2.6764e+08

## Sheet: Inputs 2
DMU	Input Slack	Environmental Variable 1	Environmental Variable 2	Environmental Variable 3	Environmental Variable 4	SFA Parameter Value	Environmental Value	Stochastic Error Term				λ				O/P	In parentheses.	Managerial Inefficiency	Stochastic Disturbance Term	Environmental Variable Maximum Value	Environmental Variable Adjustment	Random Disturbance Maximum Value	Random Disturbance Adjustment	Original Input	Adjusted Input
1	-18.1889	92.5	11	9.57	117.81	1253.58	-2252.51	2234.33	2614.35	0.261435	0.261435	10000	2.99372e+06	0	1	0	2.99372e+06	782665	-780431	-11.0404	2241.47	-305.191	780126	2353	784720
2	1412.78	30.96	12	5.60292	108.484	-22.9029	-941.446	2354.23					3.15438e+06	0	1	0	3.15438e+06	824667	-822313		930.405		822007	2782	825720
3	-2.2111	54	11	9.57	117.81	-42.5999	-1370.75	1368.54					1.83368e+06	0	1	0	1.83368e+06	479388	-478020		1359.71		477715	1534	480608
4	72.2689	88.62	7	6.5105	55.7018	40.0439	-1429.27	1501.53					2.01187e+06	0	1	0	2.01187e+06	525975	-524473		1418.22		524168	857	526443
5	19.3222	89.07	5	6.5105	55.7018	-11.0534	-1354.37	1373.69					1.84058e+06	0	1	0	1.84058e+06	481193	-479820		1343.33		479514	2808	483666
6	2.1956	75.37	12	6.5105	55.7018	6.83484e+06	-1338.8	1341					1.79677e+06	0	1	0	1.79677e+06	469740	-468399		1327.76		468094	7425	476846
7	-9.4711	41.25	10	5.60292	108.484	1	-1091.92	1082.45					1.45035e+06	0	1	0	1.45035e+06	379172	-378089		1080.88		377784	1151	380016
8	-9.2244	30.29	17	5.60292	108.484		-1139.1	1129.88					1.5139e+06	0	1	0	1.5139e+06	395786	-394656		1128.06		394351	1026	396505
9	-20.7644	35.6	6	5.60292	108.484		-792.116	771.351					1.03352e+06	0	1	0	1.03352e+06	270198	-269426		781.075		269121	8905	278807
10	5.8067	85.57	14	5.60292	108.484		-2277.37	2283.18					3.05918e+06	0	1	0	3.05918e+06	799779	-797496		2266.33		797191	2210	801667
11	-17.9244	31.82	10	7.27678	57.4814		-245.165	227.24					304474	0	1	0	304474	79600.3	-79373.1		234.124		79067.9	2896	82198
12	1700.04	26.52	12	6.5105	55.7018		-219.993	1920.03					2.5726e+06	0	1	0	2.5726e+06	672570	-670650		208.953		670345	3111	673665
13	189.273	36.92	20	6.5105	55.7018		-798.983	988.256					1.32414e+06	0	1	0	1.32414e+06	346178	-345190		787.943		344884	1141	346813
14	13.8467	55.45	7	10.0569	126.291		-1307.81	1321.66					1.77086e+06	0	1	0	1.77086e+06	462965	-461643		1296.77		461338	3721	466356
15	-11.3156	58.34	9	5.82548	46.5984		-747.772	736.456					986761	0	1	0	986761	257974	-257238		736.731		256933	6994	264663
16	15.0533	62.69	11	6.5105	55.7018		-1005.79	1020.85					1.36781e+06	0	1	0	1.36781e+06	357593	-356573		994.752		356267	2094	359356
17	671.04	22.56	12	9.57	117.81		-693.284	1364.32					1.82803e+06	0	1	0	1.82803e+06	477911	-476547		682.244		476242	2249	479173
18	0	66.33	7	10.0569	126.291		-1556.99	1556.99					2.08618e+06	0	1	0	2.08618e+06	545402	-543845		1545.95		543540	37649	582735
19	1269.58	22.47	14	6.5105	55.7018		-212.436	1482.02					1.98572e+06	0	1	0	1.98572e+06	519138	-517656		201.396		517351	4434	521987
20	15.2644	28.94	14	10.0569	126.291		-998.853	1014.12					1.35879e+06	0	1	0	1.35879e+06	355237	-354223		987.813		353917	633	355538
21	-18.5044	40.34	11	5.60292	108.484		-1113.68	1095.17					1.4674e+06	0	1	0	1.4674e+06	383629	-382534		1102.63		382229	9283	392614
22	1.7844	76.07	13	9.57	117.81		-1961.42	1963.2					2.63045e+06	0	1	0	2.63045e+06	687694	-685731		1950.38		685425	1371	688747
23	-12.6067	35.67	12	6.5105	55.7018		-429.555	416.948					558660	0	1	0	558660	146053	-145636		418.514		145331	5448	151198
24	521.336	34.29	12	5.82548	46.5984		-324.756	846.092					1.13366e+06	0	1	0	1.13366e+06	296379	-295533		313.716		295227	3811	299352
25	2552.62	30.52	25	6.5105	55.7018		-865.404	3418.03					4.57974e+06	0	1	0	4.57974e+06	1.19731e+06	-1.19389e+06		854.364		1.19358e+06	7220	1.20166e+06
26	1457.09	48.58	18	7.27678	57.4814		-969.817	2426.91					3.25176e+06	0	1	0	3.25176e+06	850126	-847699		958.777		847394	5039	853392
27	4408.07	23.29	16	7.27678	57.4814		-305.402	4713.47					6.31548e+06	0	1	0	6.31548e+06	1.65109e+06	-1.64638e+06		294.362		1.64607e+06	7155	1.65352e+06
28	5.658	31.41	20	6.5105	55.7018		-672.788	678.446					909035	0	1	0	909035	237654	-236975		661.747		236670	24796	262128
29	21.2644	42.68	17	3.275	15.0854		-483.717	504.981					676613	0	1	0	676613	176891	-176386		472.676		176080	639	177192
30	816.309	40.42	13	9.57	117.81		-1144.93	1961.24					2.62782e+06	0	1	0	2.62782e+06	687005	-685044		1133.89		684739	3104	688977
31	408.313	36.73	12	6.5105	55.7018		-453.832	862.145					1.15517e+06	0	1	0	1.15517e+06	302002	-301140		442.792		300835	2863	304141
32	-5.73556	27.3	13	5.82548	46.5984		-207.265	201.529					270024	0	1	0	270024	70593.9	-70392.4		196.224		70087.2	612	70895.4
33	7.5556	85.12	7	6.5105	55.7018		-1349.1	1356.66					1.81776e+06	0	1	0	1.81776e+06	475227	-473870		1338.06		473565	2170	477073
34	9.51111	93	11	6.5105	55.7018		-1699.98	1709.49					2.29051e+06	0	1	0	2.29051e+06	598820	-597111		1688.94		596805	502	598996
35	0	63.03	4	3.4404	13.73		-374.387	374.387					501633	0	1	0	501633	131145	-130770		363.347		130465	75	130903
36	-1.6867	90	20	6.5105	55.7018		-2014.67	2012.98					2.69715e+06	0	1	0	2.69715e+06	705131	-703118		2003.63		702813	2453	707270
37	289.044	38.7804	18	6.5105	55.7018		-756.392	1045.44					1.40076e+06	0	1	0	1.40076e+06	366207	-365162		745.351		364857	2034	367636
38	5993.99	32.24	9	6.5105	55.7018		-223.198	6217.19					8.33028e+06	0	1	0	8.33028e+06	2.17783e+06	-2.17161e+06		212.158		2.17131e+06	15212	2.18673e+06
39	1063.08	22.79	11	6.5105	55.7018		-91.9653	1155.04					1.54761e+06	0	1	0	1.54761e+06	404601	-403446		80.9249		403141	3977	407199
40	-21.4844	45.87	10	6.5105	55.7018		-577.965	556.48					745616	0	1	0	745616	194930	-194374		566.924		194069	638	195274
41	331.551	54.87	13	7.27678	57.4814		-900.877	1232.43					1.6513e+06	0	1	0	1.6513e+06	431709	-430477		889.836		430171	2327	433388
42	485.798	38.28	32	3.57016	6.61909		-916.542	1402.34					1.87896e+06	0	1	0	1.87896e+06	491228	-489825		905.502		489520	2356	492782
43	2367.12	40.45	11	7.27678	57.4814		-485.417	2852.54					3.82205e+06	0	1	0	3.82205e+06	999219	-996367		474.376		996062	6951	1.00349e+06
44	-8.3778	40.52	19	5.60292	108.484		-1458.6	1450.22					1.94312e+06	0	1	0	1.94312e+06	508000	-506549		1447.56		506244	4659	512351
45	-7.4133	39.18	11	7.27678	57.4814		-456.33	448.917					601494	0	1	0	601494	157252	-156803		445.289		156498	3324	160267
46	864.78	26.29	20	4.86731	34.9475		-391.919	1256.7					1.68382e+06	0	1	0	1.68382e+06	440211	-438954		380.879		438649	2067	441097
47	52.5156	21.36	16	6.5105	55.7018		-272.214	324.729					435098	0	1	0	435098	113750	-113425		261.173		113120	712	114093
48	9497.23	24.21	14	4.86731	34.9475		-88.6813	9585.91					1.2844e+07	0	1	0	1.2844e+07	3.35786e+06	-3.34828e+06		77.6409		3.34797e+06	18256	3.36631e+06
49	6805.31	42.47	13	3.4404	13.73		-286.903	7092.21					9.5027e+06	0	1	0	9.5027e+06	2.48434e+06	-2.47725e+06		275.862		2.47694e+06	18570	2.49579e+06
50	1886.16	31.55	15	6.5105	55.7018		-462.995	2349.15					3.14758e+06	0	1	0	3.14758e+06	822887	-820538		451.954		820233	7806	828491
51	294.547	28.5	22	5.82548	46.5984		-618.147	912.694					1.2229e+06	0	1	0	1.2229e+06	319709	-318796		607.107		318491	2123	321221
52	-10.1667	20.82	14	4.86731	34.9475		-11.0404	0.873743					1170.71	0	1	0	1170.71	306.065	-305.191		0		0	3196	3196
53	-20.556	13.63	25	4.86731	34.9475		-314.968	294.412					394476	0	1	0	394476	103130	-102835		303.927		102530	16754	119588
54	1752.08	41.94	19	6.5105	55.7018		-871.356	2623.44					3.51508e+06	0	1	0	3.51508e+06	918967	-916344		860.315		916039	4833	921732
55	3101.38	33	18	3.3114	11.749		-266.281	3367.67					4.51226e+06	0	1	0	4.51226e+06	1.17966e+06	-1.1763e+06		255.24		1.17599e+06	8228	1.18447e+06
56	1211.13	8.448	19	7.27678	57.4814		-93.2767	1304.41					1.74774e+06	0	1	0	1.74774e+06	456922	-455618		82.2362		455313	6129	461524
57	-16.5844	46.4	15	3.4404	13.73		-462.111	445.527					596951	0	1	0	596951	156064	-155619		451.071		155313	6279	162044
58	21.5822	40.1	15	3.57016	6.61909		-234.026	255.609					342484	0	1	0	342484	89537.5	-89281.9		222.986		88976.7	3186	92385.7
59	14.3089	30.08	22	9.57	117.81		-1291.51	1305.82					1.74964e+06	0	1	0	1.74964e+06	457418	-456113		1280.47		455807	2302	459390
60	22.5511	31.07	27	9.57	117.81		-1527.19	1549.74					2.07646e+06	0	1	0	2.07646e+06	542860	-541310		1516.15		541005	2018	544539

## Sheet: Inputs 3
DMU	Input Slack	Environmental Variable 1	Environmental Variable 2	Environmental Variable 3	Environmental Variable 4	SFA Parameter Value	Environmental Value	Stochastic Error Term				λ				O/P	In parentheses.	Managerial Inefficiency	Stochastic Disturbance Term	Environmental Variable Maximum Value	Environmental Variable Adjustment	Random Disturbance Maximum Value	Random Disturbance Adjustment	Original Input	Adjusted Input
1	-174.581	92.5	11	9.57	117.81	15758.1	-46712.9	46538.3	53147.5	9.20541	9.20541	5773.5	3.60011e+07	0	1	0	3.60011e+07	3.31405e+08	-3.31358e+08	523.146	47236	-184842	3.31173e+08	36692.6	3.31257e+08
2	7278.55	30.96	12	5.60292	108.484	-397.721	-27919.8	35198.4					2.72287e+07	0	1	0	2.72287e+07	2.50651e+08	-2.50616e+08		28443		2.50431e+08	30601.7	2.5049e+08
3	-1237.2	54	11	9.57	117.81	-370.394	-31400.6	30163.4					2.33338e+07	0	1	0	2.33338e+07	2.14797e+08	-2.14767e+08		31923.8		2.14582e+08	38338.7	2.14653e+08
4	7446.56	88.62	7	6.5105	55.7018	2188.07	-27952.2	35398.7					2.73837e+07	0	1	0	2.73837e+07	2.52078e+08	-2.52043e+08		28475.3		2.51858e+08	28060.9	2.51915e+08
5	-826.29	89.07	5	6.5105	55.7018	-361.153	-27390.4	26564.1					2.05494e+07	0	1	0	2.05494e+07	1.89166e+08	-1.89139e+08		27913.5		1.88954e+08	36040.9	1.89018e+08
6	-1273.25	75.37	12	6.5105	55.7018	2824653300	-24534.3	23261.1					1.79943e+07	0	1	0	1.79943e+07	1.65645e+08	-1.65622e+08		25057.5		1.65437e+08	184578	1.65646e+08
7	-1280.72	41.25	10	5.60292	108.484	1	-31271.6	29990.8					2.32003e+07	0	1	0	2.32003e+07	2.13568e+08	-2.13538e+08		31794.7		2.13353e+08	22042.4	2.13407e+08
8	507.117	30.29	17	5.60292	108.484		-29505.3	30012.4					2.3217e+07	0	1	0	2.3217e+07	2.13722e+08	-2.13692e+08		30028.4		2.13507e+08	18412.7	2.13555e+08
9	-842.366	35.6	6	5.60292	108.484		-27542.9	26700.5					2.06549e+07	0	1	0	2.06549e+07	1.90137e+08	-1.90111e+08		28066		1.89926e+08	44151.2	1.89998e+08
10	982.268	85.57	14	5.60292	108.484		-50380.1	51362.4					3.97329e+07	0	1	0	3.97329e+07	3.65757e+08	-3.65706e+08		50903.3		3.65521e+08	21596.6	3.65594e+08
11	-40.2582	31.82	10	7.27678	57.4814		-5438.85	5398.59					4.17624e+06	0	1	0	4.17624e+06	3.8444e+07	-3.84386e+07		5961.99		3.82537e+07	23282.9	3.8283e+07
12	5978.44	26.52	12	6.5105	55.7018		-5105.68	11084.1					8.57445e+06	0	1	0	8.57445e+06	7.89313e+07	-7.89202e+07		5628.83		7.87354e+07	29301.6	7.87703e+07
13	10147.4	36.92	20	6.5105	55.7018		-12205.1	22352.5					1.72914e+07	0	1	0	1.72914e+07	1.59175e+08	-1.59152e+08		12728.3		1.58967e+08	28052.9	1.59008e+08
14	-338.56	55.45	7	10.0569	126.291		-32493.4	32154.8					2.48743e+07	0	1	0	2.48743e+07	2.28978e+08	-2.28946e+08		33016.5		2.28761e+08	52781.4	2.28847e+08
15	741.952	58.34	9	5.82548	46.5984		-14861.1	15603.1					1.20702e+07	0	1	0	1.20702e+07	1.11111e+08	-1.11096e+08		15384.3		1.10911e+08	108038	1.11034e+08
16	-1440.28	62.69	11	6.5105	55.7018		-19120.9	17680.6					1.36773e+07	0	1	0	1.36773e+07	1.25905e+08	-1.25888e+08		19644		1.25703e+08	471544	1.26194e+08
17	33630.4	22.56	12	9.57	117.81		-19266.7	52897.1					4.09201e+07	0	1	0	4.09201e+07	3.76686e+08	-3.76633e+08		19789.8		3.76448e+08	65079.9	3.76533e+08
18	-0.021509	66.33	7	10.0569	126.291		-36820.6	36820.6					2.84836e+07	0	1	0	2.84836e+07	2.62204e+08	-2.62167e+08		37343.7		2.61982e+08	2.45312e+06	2.64472e+08
19	60387.1	22.47	14	6.5105	55.7018		-4235.7	64622.8					4.99908e+07	0	1	0	4.99908e+07	4.60186e+08	-4.60121e+08		4758.84		4.59937e+08	146013	4.60087e+08
20	156.502	28.94	14	10.0569	126.291		-24542.6	24699.1					1.91067e+07	0	1	0	1.91067e+07	1.75885e+08	-1.7586e+08		25065.7		1.75675e+08	72238	1.75773e+08
21	-732.297	40.34	11	5.60292	108.484		-31280	30547.7					2.36311e+07	0	1	0	2.36311e+07	2.17534e+08	-2.17503e+08		31803.2		2.17318e+08	95728.4	2.17446e+08
22	-937.875	76.07	13	9.57	117.81		-40919.1	39981.3					3.09287e+07	0	1	0	3.09287e+07	2.84711e+08	-2.84671e+08		41442.3		2.84486e+08	436832	2.84965e+08
23	-496.008	35.67	12	6.5105	55.7018		-8744.83	8248.82					6.38111e+06	0	1	0	6.38111e+06	5.87408e+07	-5.87325e+07		9267.97		5.85477e+07	74294.3	5.86312e+07
24	7153.13	34.29	12	5.82548	46.5984		-6407.11	13560.2					1.04899e+07	0	1	0	1.04899e+07	9.6564e+07	-9.65504e+07		6930.26		9.63656e+07	146955	9.65195e+07
25	22578.5	30.52	25	6.5105	55.7018		-11511.7	34090.2					2.63714e+07	0	1	0	2.63714e+07	2.4276e+08	-2.42726e+08		12034.8		2.42541e+08	108204	2.42661e+08
26	69201.7	48.58	18	7.27678	57.4814		-15067.8	84269.5					6.51891e+07	0	1	0	6.51891e+07	6.00092e+08	-6.00008e+08		15590.9		5.99823e+08	181915	6.00021e+08
27	26612.4	23.29	16	7.27678	57.4814		-4268.65	30881					2.38889e+07	0	1	0	2.38889e+07	2.19907e+08	-2.19877e+08		4791.79		2.19692e+08	77023.5	2.19774e+08
28	-1318.77	31.41	20	6.5105	55.7018		-10013.7	8694.91					6.7262e+06	0	1	0	6.7262e+06	6.19174e+07	-6.19088e+07		10536.8		6.17239e+07	810265	6.25447e+07
29	-381.899	42.68	17	3.275	15.0854		-5795.56	5413.66					4.1879e+06	0	1	0	4.1879e+06	3.85513e+07	-3.85459e+07		6318.71		3.83611e+07	36485.2	3.84039e+07
30	40985.8	40.42	13	9.57	117.81		-26740.4	67726.2					5.23916e+07	0	1	0	5.23916e+07	4.82286e+08	-4.82218e+08		27263.5		4.82034e+08	107650	4.82169e+08
31	23964.4	36.73	12	6.5105	55.7018		-9166.41	33130.8					2.56293e+07	0	1	0	2.56293e+07	2.35928e+08	-2.35895e+08		9689.56		2.3571e+08	144804	2.35865e+08
32	-0.0003	27.3	13	5.82548	46.5984		-3997.44	3997.44					3.09233e+06	0	1	0	3.09233e+06	2.84662e+07	-2.84622e+07		4520.58		2.82774e+07	15196.8	2.82971e+07
33	-1370.25	85.12	7	6.5105	55.7018		-26560.2	25189.9					1.94864e+07	0	1	0	1.94864e+07	1.7938e+08	-1.79355e+08		27083.3		1.7917e+08	38205.7	1.79235e+08
34	274.686	93	11	6.5105	55.7018		-31175.8	31450.5					2.43294e+07	0	1	0	2.43294e+07	2.23962e+08	-2.23931e+08		31698.9		2.23746e+08	29015.4	2.23807e+08
35	690.75	63.03	4	3.4404	13.73		-8222.67	8913.42					6.89523e+06	0	1	0	6.89523e+06	6.34735e+07	-6.34646e+07		8745.82		6.32797e+07	21305.1	6.33098e+07
36	550.499	90	20	6.5105	55.7018		-33316.2	33866.7					2.61985e+07	0	1	0	2.61985e+07	2.41168e+08	-2.41134e+08		33839.3		2.4095e+08	40126.4	2.41024e+08
37	41861.4	38.7804	18	6.5105	55.7018		-12204.3	54065.6					4.1824e+07	0	1	0	4.1824e+07	3.85008e+08	-3.84954e+08		12727.4		3.84769e+08	116652	3.84898e+08
38	54870.5	32.24	9	6.5105	55.7018		-6269.46	61140					4.72966e+07	0	1	0	4.72966e+07	4.35385e+08	-4.35324e+08		6792.61		4.35139e+08	343656	4.35489e+08
39	56907.9	22.79	11	6.5105	55.7018		-3251.79	60159.7					4.65382e+07	0	1	0	4.65382e+07	4.28404e+08	-4.28344e+08		3774.93		4.28159e+08	158786	4.28321e+08
40	977.897	45.87	10	6.5105	55.7018		-12060.8	13038.7					1.00865e+07	0	1	0	1.00865e+07	9.285e+07	-9.28369e+07		12583.9		9.26521e+07	16174.7	9.26809e+07
41	19918.2	54.87	13	7.27678	57.4814		-15717.5	35635.7					2.7567e+07	0	1	0	2.7567e+07	2.53766e+08	-2.5373e+08		16240.6		2.53545e+08	102835	2.53664e+08
42	26278.5	38.28	32	3.57016	6.61909		-5898.03	32176.5					2.48911e+07	0	1	0	2.48911e+07	2.29133e+08	-2.29101e+08		6421.18		2.28916e+08	79398.4	2.29001e+08
43	108820	40.45	11	7.27678	57.4814		-9241.57	118062					9.13301e+07	0	1	0	9.13301e+07	8.40732e+08	-8.40613e+08		9764.72		8.40429e+08	254039	8.40692e+08
44	-412.097	40.52	19	5.60292	108.484		-34314.8	33902.7					2.62264e+07	0	1	0	2.62264e+07	2.41425e+08	-2.41391e+08		34837.9		2.41206e+08	90631	2.41331e+08
45	-1104.49	39.18	11	7.27678	57.4814		-8736.46	7631.97					5.90393e+06	0	1	0	5.90393e+06	5.43481e+07	-5.43405e+07		9259.61		5.41557e+07	141406	5.43063e+07
46	18812.5	26.29	20	4.86731	34.9475		-4077.28	22889.7					1.7707e+07	0	1	0	1.7707e+07	1.63e+08	-1.62978e+08		4600.43		1.62793e+08	47553.2	1.62845e+08
47	2828.57	21.36	16	6.5105	55.7018		-4535.01	7363.59					5.69632e+06	0	1	0	5.69632e+06	5.24369e+07	-5.24296e+07		5058.16		5.22447e+07	39695.7	5.22895e+07
48	102207	24.21	14	4.86731	34.9475		-1027.66	103235					7.98604e+07	0	1	0	7.98604e+07	7.35148e+08	-7.35045e+08		1550.81		7.3486e+08	344943	7.35207e+08
49	176777	42.47	13	3.4404	13.73		-3379.07	180156					1.39365e+08	0	1	0	1.39365e+08	1.28291e+09	-1.28273e+09		3902.22		1.28255e+09	535991	1.28309e+09
50	74357	31.55	15	6.5105	55.7018		-8217.4	82574.4					6.38778e+07	0	1	0	6.38778e+07	5.88022e+08	-5.87939e+08		8740.54		5.87754e+08	211450	5.87975e+08
51	16432.9	28.5	22	5.82548	46.5984		-7808.24	24241.2					1.87525e+07	0	1	0	1.87525e+07	1.72624e+08	-1.726e+08		8331.39		1.72415e+08	80388.1	1.72504e+08
52	346.573	20.82	14	4.86731	34.9475		320.612	25.9606					20082.6	0	1	0	20082.6	184868	-184842		202.534		0	205159	205362
53	-412.245	13.63	25	4.86731	34.9475		-894.103	481.859					372756	0	1	0	372756	3.43137e+06	-3.43089e+06		1417.25		3.24605e+06	448192	3.69565e+06
54	57947.8	41.94	19	6.5105	55.7018		-13831.3	71779.1					5.55268e+07	0	1	0	5.55268e+07	5.11147e+08	-5.11075e+08		14354.4		5.1089e+08	108359	5.11013e+08
55	135006	33	18	3.3114	11.749		-1031.44	136038					1.05236e+08	0	1	0	1.05236e+08	9.68742e+08	-9.68605e+08		1554.59		9.68421e+08	285643	9.68708e+08
56	41415.7	8.448	19	7.27678	57.4814		523.146	40892.5					3.16336e+07	0	1	0	3.16336e+07	2.912e+08	-2.91159e+08		0		2.90975e+08	189344	2.91164e+08
57	-796.961	46.4	15	3.4404	13.73		-5682.9	4885.94					3.77966e+06	0	1	0	3.77966e+06	3.47933e+07	-3.47884e+07		6206.05		3.46036e+07	190472	3.48003e+07
58	632.442	40.1	15	3.57016	6.61909		-325.192	957.634					740806	0	1	0	740806	6.81942e+06	-6.81847e+06		848.338		6.63362e+06	91675.6	6.72615e+06
59	802.457	30.08	22	9.57	117.81		-25961.5	26763.9					2.0704e+07	0	1	0	2.0704e+07	1.90589e+08	-1.90562e+08		26484.6		1.90378e+08	338346	1.90742e+08
60	903.625	31.07	27	9.57	117.81		-28207.2	29110.8					2.25195e+07	0	1	0	2.25195e+07	2.07301e+08	-2.07272e+08		28730.3		2.07088e+08	639124	2.07755e+08

## Sheet: Inputs 4
DMU	Input Slack	Environmental Variable 1	Environmental Variable 2	Environmental Variable 3	Environmental Variable 4	SFA Parameter Value	Environmental Value	Stochastic Error Term				λ				O/P	In parentheses.	Managerial Inefficiency	Stochastic Disturbance Term	Environmental Variable Maximum Value	Environmental Variable Adjustment	Random Disturbance Maximum Value	Random Disturbance Adjustment	Original Input	Adjusted Input
1	-24.8931	92.5	11	9.57	117.81	1697.63	-9006.21	8981.31	14231.4	1.42314	1.42314	10000	1.20339e+07	0	1	0	1.20339e+07	1.71259e+07	-1.71169e+07	3.23637	9009.44	-6703.19	1.71102e+07	6835	1.7126e+07
2	2203.43	30.96	12	5.60292	108.484	-60.2696	-7111.99	9315.42					1.24815e+07	0	1	0	1.24815e+07	1.7763e+07	-1.77536e+07		7115.23		1.77469e+07	5593.9	1.77597e+07
3	0.342068	54	11	9.57	117.81	-67.3511	-6685.83	6686.17					8.95865e+06	0	1	0	8.95865e+06	1.27494e+07	-1.27427e+07		6689.06		1.2736e+07	5065.71	1.27478e+07
4	193.221	88.62	7	6.5105	55.7018	652.675	-4893.63	5086.85					6.81576e+06	0	1	0	6.81576e+06	9.69979e+06	-9.6947e+06		4896.87		9.688e+06	4899.68	9.69779e+06
5	47.9653	89.07	5	6.5105	55.7018	-90.2655	-4786.05	4834.02					6.47699e+06	0	1	0	6.47699e+06	9.21767e+06	-9.21283e+06		4789.29		9.20613e+06	9420.19	9.22034e+06
6	29.9368	75.37	12	6.5105	55.7018	202532810	-4431.82	4461.75					5.9782e+06	0	1	0	5.9782e+06	8.50782e+06	-8.50336e+06		4435.05		8.49666e+06	23040.6	8.52413e+06
7	-30.0842	41.25	10	5.60292	108.484	1	-7597.47	7567.38					1.01394e+07	0	1	0	1.01394e+07	1.44297e+07	-1.44222e+07		7600.7		1.44155e+07	2642.58	1.44257e+07
8	48.6092	30.29	17	5.60292	108.484		-7408.37	7456.98					9.99144e+06	0	1	0	9.99144e+06	1.42192e+07	-1.42118e+07		7411.61		1.42051e+07	2123.1	1.42146e+07
9	31.1544	35.6	6	5.60292	108.484		-6987.54	7018.69					9.40419e+06	0	1	0	9.40419e+06	1.33835e+07	-1.33765e+07		6990.77		1.33698e+07	16581.5	1.33933e+07
10	-3.77015	85.57	14	5.60292	108.484		-10538	10534.2					1.41146e+07	0	1	0	1.41146e+07	2.00871e+07	-2.00765e+07		10541.3		2.00698e+07	7095.39	2.00875e+07
11	31.3002	31.82	10	7.27678	57.4814		-1332.88	1364.18					1.82783e+06	0	1	0	1.82783e+06	2.60126e+06	-2.59989e+06		1336.11		2.59319e+06	3661.04	2.59819e+06
12	7056.22	26.52	12	6.5105	55.7018		-1487.64	8543.87					1.14477e+07	0	1	0	1.14477e+07	1.62917e+07	-1.62832e+07		1490.88		1.62765e+07	12839.4	1.62908e+07
13	1703.1	36.92	20	6.5105	55.7018		-2653.26	4356.36					5.83699e+06	0	1	0	5.83699e+06	8.30686e+06	-8.3025e+06		2656.49		8.2958e+06	6170.29	8.30463e+06
14	23.5266	55.45	7	10.0569	126.291		-6951.58	6975.11					9.3458e+06	0	1	0	9.3458e+06	1.33004e+07	-1.32934e+07		6954.82		1.32867e+07	11549.2	1.33052e+07
15	1.50139	58.34	9	5.82548	46.5984		-2828.74	2830.24					3.79218e+06	0	1	0	3.79218e+06	5.3968e+06	-5.39397e+06		2831.98		5.38727e+06	18226.7	5.40833e+06
16	-57.0229	62.69	11	6.5105	55.7018		-3600.24	3543.22					4.74749e+06	0	1	0	4.74749e+06	6.75634e+06	-6.7528e+06		3603.48		6.74609e+06	61595.7	6.81129e+06
17	4924.44	22.56	12	9.57	117.81		-4858.3	9782.74					1.31077e+07	0	1	0	1.31077e+07	1.86541e+07	-1.86443e+07		4861.54		1.86376e+07	9630.9	1.86521e+07
18	-0.003129	66.33	7	10.0569	126.291		-7607.32	7607.31					1.01929e+07	0	1	0	1.01929e+07	1.45059e+07	-1.44983e+07		7610.55		1.44916e+07	109626	1.46088e+07
19	14458.9	22.47	14	6.5105	55.7018		-1378.25	15837.2					2.12199e+07	0	1	0	2.12199e+07	3.01989e+07	-3.0183e+07		1381.49		3.01763e+07	22874.1	3.02006e+07
20	-25.6489	28.94	14	10.0569	126.291		-5825.29	5799.65					7.77082e+06	0	1	0	7.77082e+06	1.1059e+07	-1.10532e+07		5828.53		1.10465e+07	7312.78	1.10596e+07
21	2.79637	40.34	11	5.60292	108.484		-7609.97	7612.77					1.02002e+07	0	1	0	1.02002e+07	1.45163e+07	-1.45087e+07		7613.21		1.4502e+07	69671.1	1.45793e+07
22	-2.7794	76.07	13	9.57	117.81		-8150.68	8147.9					1.09172e+07	0	1	0	1.09172e+07	1.55367e+07	-1.55286e+07		8153.92		1.55218e+07	31980.5	1.5562e+07
23	-20.0373	35.67	12	6.5105	55.7018		-2039.11	2019.07					2.70531e+06	0	1	0	2.70531e+06	3.85004e+06	-3.84802e+06		2042.35		3.84132e+06	52899.4	3.89626e+06
24	25967.6	34.29	12	5.82548	46.5984		-1581.31	27548.9					3.69122e+07	0	1	0	3.69122e+07	5.25313e+07	-5.25037e+07		1584.55		5.2497e+07	44073.2	5.25427e+07
25	4095.25	30.52	25	6.5105	55.7018		-2604.29	6699.54					8.97656e+06	0	1	0	8.97656e+06	1.27749e+07	-1.27682e+07		2607.52		1.27615e+07	16697.6	1.27808e+07
26	31002.2	48.58	18	7.27678	57.4814		-2881.8	33884					4.54005e+07	0	1	0	4.54005e+07	6.46112e+07	-6.45773e+07		2885.04		6.45706e+07	43963.5	6.46175e+07
27	1468.45	23.29	16	7.27678	57.4814		-1222.88	2691.33					3.60606e+06	0	1	0	3.60606e+06	5.13192e+06	-5.12923e+06		1226.12		5.12253e+06	7849.8	5.1316e+06
28	-64.7468	31.41	20	6.5105	55.7018		-2321.17	2256.42					3.02333e+06	0	1	0	3.02333e+06	4.30263e+06	-4.30037e+06		2324.41		4.29367e+06	44839.1	4.34083e+06
29	31.3056	42.68	17	3.275	15.0854		-1243.82	1275.13					1.70852e+06	0	1	0	1.70852e+06	2.43146e+06	-2.43018e+06		1247.06		2.42348e+06	7130.47	2.43186e+06
30	2138.07	40.42	13	9.57	117.81		-6002.07	8140.14					1.09068e+07	0	1	0	1.09068e+07	1.55219e+07	-1.55138e+07		6005.3		1.55071e+07	9356.87	1.55224e+07
31	20547.3	36.73	12	6.5105	55.7018		-2103	22650.3					3.03487e+07	0	1	0	3.03487e+07	4.31904e+07	-4.31678e+07		2106.23		4.31611e+07	28723.2	4.31919e+07
32	-37.9053	27.3	13	5.82548	46.5984		-1227.38	1189.47					1.59374e+06	0	1	0	1.59374e+06	2.26812e+06	-2.26693e+06		1230.61		2.26023e+06	5147.09	2.26661e+06
33	-5.8396	85.12	7	6.5105	55.7018		-4682.69	4676.85					6.26641e+06	0	1	0	6.26641e+06	8.91798e+06	-8.9133e+06		4685.92		8.9066e+06	5657.7	8.91694e+06
34	2.6e-05	93	11	6.5105	55.7018		-5427.02	5427.02					7.27154e+06	0	1	0	7.27154e+06	1.03484e+07	-1.0343e+07		5430.25		1.03363e+07	1954.85	1.03437e+07
35	30.0157	63.03	4	3.4404	13.73		-1364.45	1394.46					1.86841e+06	0	1	0	1.86841e+06	2.65901e+06	-2.65762e+06		1367.69		2.65092e+06	8923.7	2.66121e+06
36	-20.5921	90	20	6.5105	55.7018		-5852.37	5831.78					7.81387e+06	0	1	0	7.81387e+06	1.11202e+07	-1.11144e+07		5855.6		1.11077e+07	6839.3	1.11204e+07
37	796.891	38.7804	18	6.5105	55.7018		-2630.68	3427.57					4.59253e+06	0	1	0	4.59253e+06	6.53581e+06	-6.53238e+06		2633.92		6.52568e+06	6340.8	6.53466e+06
38	10018.1	32.24	9	6.5105	55.7018		-1630.33	11648.4					1.56075e+07	0	1	0	1.56075e+07	2.22117e+07	-2.22e+07		1633.57		2.21933e+07	33746.5	2.22287e+07
39	7831.83	22.79	11	6.5105	55.7018		-1195.49	9027.31					1.20955e+07	0	1	0	1.20955e+07	1.72136e+07	-1.72046e+07		1198.72		1.71979e+07	15529.2	1.72146e+07
40	-53.8747	45.87	10	6.5105	55.7018		-2519.16	2465.28					3.30318e+06	0	1	0	3.30318e+06	4.70089e+06	-4.69842e+06		2522.4		4.69172e+06	6088.21	4.70033e+06
41	34615.3	54.87	13	7.27678	57.4814		-2924.14	37539.4					5.02983e+07	0	1	0	5.02983e+07	7.15815e+07	-7.15439e+07		2927.38		7.15372e+07	43748.2	7.15839e+07
42	7820.89	38.28	32	3.57016	6.61909		-1032.04	8852.93					1.18619e+07	0	1	0	1.18619e+07	1.68811e+07	-1.68722e+07		1035.28		1.68655e+07	14920.1	1.68815e+07
43	10818.8	40.45	11	7.27678	57.4814		-1920.35	12739.1					1.70689e+07	0	1	0	1.70689e+07	2.42914e+07	-2.42787e+07		1923.59		2.4272e+07	33350.9	2.43073e+07
44	30.2615	40.52	19	5.60292	108.484		-8159.63	8189.89					1.09735e+07	0	1	0	1.09735e+07	1.56168e+07	-1.56086e+07		8162.87		1.56019e+07	6890.15	1.56169e+07
45	5.80137	39.18	11	7.27678	57.4814		-1843.81	1849.61					2.47825e+06	0	1	0	2.47825e+06	3.5269e+06	-3.52505e+06		1847.05		3.51835e+06	13206.4	3.5334e+06
46	20241.9	26.29	20	4.86731	34.9475		-1211.66	21453.5					2.87451e+07	0	1	0	2.87451e+07	4.09083e+07	-4.08869e+07		1214.9		4.08802e+07	26144.7	4.09075e+07
47	3706.28	21.36	16	6.5105	55.7018		-1446.06	5152.34					6.90351e+06	0	1	0	6.90351e+06	9.82466e+06	-9.81951e+06		1449.29		9.81281e+06	11403.6	9.82566e+06
48	16813.6	24.21	14	4.86731	34.9475		-682.193	17495.8					2.34422e+07	0	1	0	2.34422e+07	3.33616e+07	-3.33441e+07		685.429		3.33374e+07	39584.9	3.33776e+07
49	46700.4	42.47	13	3.4404	13.73		-731.466	47431.9					6.35529e+07	0	1	0	6.35529e+07	9.04447e+07	-9.03973e+07		734.702		9.03906e+07	71984.1	9.04633e+07
50	4558.12	31.55	15	6.5105	55.7018		-1992.85	6550.98					8.77751e+06	0	1	0	8.77751e+06	1.24916e+07	-1.24851e+07		1996.09		1.24784e+07	18237.2	1.24986e+07
51	7069.65	28.5	22	5.82548	46.5984		-1905.86	8975.51					1.20261e+07	0	1	0	1.20261e+07	1.71148e+07	-1.71058e+07		1909.1		1.70991e+07	11776.1	1.71128e+07
52	-22.136	20.82	14	4.86731	34.9475		-477.879	455.743					610640	0	1	0	610640	869027	-868571		481.115		861868	9948.27	872297
53	8.18796	13.63	25	4.86731	34.9475		-785.403	793.591					1.06332e+06	0	1	0	1.06332e+06	1.51325e+06	-1.51245e+06		788.639		1.50575e+06	28043.5	1.53458e+06
54	7815.08	41.94	19	6.5105	55.7018		-2888.46	10703.5					1.43414e+07	0	1	0	1.43414e+07	2.04099e+07	-2.03992e+07		2891.7		2.03925e+07	15751.7	2.04111e+07
55	16369	33	18	3.3114	11.749		-402.849	16771.9					2.24723e+07	0	1	0	2.24723e+07	3.19812e+07	-3.19645e+07		406.085		3.19577e+07	40336.7	3.19985e+07
56	5012.36	8.448	19	7.27678	57.4814		-530.414	5542.77					7.42664e+06	0	1	0	7.42664e+06	1.05691e+07	-1.05636e+07		533.65		1.05569e+07	16298.7	1.05737e+07
57	-14.1884	46.4	15	3.4404	13.73		-1103.03	1088.84					1.45891e+06	0	1	0	1.45891e+06	2.07624e+06	-2.07515e+06		1106.26		2.06844e+06	13664.9	2.08322e+06
58	6.75357	40.1	15	3.57016	6.61909		3.23637	3.51719					4712.61	0	1	0	4712.61	6706.71	-6703.19		0		0	9378.98	9378.98
59	14.6457	30.08	22	9.57	117.81		-5985.04	5999.69					8.03885e+06	0	1	0	8.03885e+06	1.14404e+07	-1.14344e+07		5988.28		1.14277e+07	29485.6	1.14632e+07
60	20.9853	31.07	27	9.57	117.81		-6381.46	6402.45					8.5785e+06	0	1	0	8.5785e+06	1.22084e+07	-1.2202e+07		6384.7		1.21953e+07	32004.2	1.22337e+07

## Sheet: Inputs 5
DMU	Input Slack	Environmental Variable 1	Environmental Variable 2	Environmental Variable 3	Environmental Variable 4	SFA Parameter Value	Environmental Value	Stochastic Error Term				λ				O/P	In parentheses.	Managerial Inefficiency	Stochastic Disturbance Term	Environmental Variable Maximum Value	Environmental Variable Adjustment	Random Disturbance Maximum Value	Random Disturbance Adjustment	Original Input	Adjusted Input
1	1.3939	92.5	11	9.57	117.81	816.447	-1682.81	1684.21	3334.81	0.333481	0.333481	10000	2.25663e+06	0	1	0	2.25663e+06	752544	-750860	-1.05504	1681.76	-503.378	750356	2404.91	754443
2	51.9261	30.96	12	5.60292	108.484	-22.5681	-966.159	1018.09					1.36411e+06	0	1	0	1.36411e+06	454905	-453887		965.104		453383	1129.02	455478
3	2.6635	54	11	9.57	117.81	-78.2797	-813.94	816.603					1.09415e+06	0	1	0	1.09415e+06	364878	-364061		812.885		363558	1869.97	366241
4	71.3109	88.62	7	6.5105	55.7018	173.963	-1173.6	1244.91					1.66803e+06	0	1	0	1.66803e+06	556255	-555010		1172.54		554506	866.19	556545
5	4.7089	89.07	5	6.5105	55.7018	-10.3171	-1027.19	1031.9					1.38262e+06	0	1	0	1.38262e+06	461079	-460047		1026.14		459543	5286.85	465856
6	6.1837	75.37	12	6.5105	55.7018	11120953	-1265.97	1272.15					1.70453e+06	0	1	0	1.70453e+06	568428	-567156		1264.91		566652	3143.47	571061
7	4.2127	41.25	10	5.60292	108.484	1	-1041.83	1046.04					1.40156e+06	0	1	0	1.40156e+06	467395	-466349		1040.77		465846	770.87	467657
8	-0.319158	30.29	17	5.60292	108.484		-1342.44	1342.12					1.79827e+06	0	1	0	1.79827e+06	599690	-598348		1341.38		597845	314.79	599501
9	-14.3785	35.6	6	5.60292	108.484		-601.197	586.819					786266	0	1	0	786266	262205	-261618		600.142		261115	4590.44	266305
10	-10.9244	85.57	14	5.60292	108.484		-2355.16	2344.24					3.141e+06	0	1	0	3.141e+06	1.04746e+06	-1.04512e+06		2354.11		1.04461e+06	2618.37	1.04959e+06
11	-10.4929	31.82	10	7.27678	57.4814		-11.622	1.1291					1512.85	0	1	0	1512.85	504.507	-503.378		10.567		0	1602.82	1613.38
12	104.072	26.52	12	6.5105	55.7018		-163.514	267.586					358532	0	1	0	358532	119564	-119296		162.459		118793	2084.27	121039
13	138.957	36.92	20	6.5105	55.7018		-1024.46	1163.42					1.55884e+06	0	1	0	1.55884e+06	519842	-518679		1023.4		518175	1159.61	520358
14	-11.173	55.45	7	10.0569	126.291		-536.344	525.171					703665	0	1	0	703665	234659	-234134		535.289		233630	5778.96	239944
15	-15.4686	58.34	9	5.82548	46.5984		-672.04	656.571					879726	0	1	0	879726	293372	-292715		670.985		292212	2839.6	295722
16	-5.58318	62.69	11	6.5105	55.7018		-901.524	895.941					1.20045e+06	0	1	0	1.20045e+06	400328	-399432		900.469		398928	6602.98	406432
17	957.096	22.56	12	9.57	117.81		-182.677	1139.77					1.52716e+06	0	1	0	1.52716e+06	509278	-508138		181.622		507634	2542.18	510358
18	12.2668	66.33	7	10.0569	126.291		-781.885	794.152					1.06407e+06	0	1	0	1.06407e+06	354846	-354052		780.83		353549	16442	370771
19	736.427	22.47	14	6.5105	55.7018		-228.672	965.099					1.29311e+06	0	1	0	1.29311e+06	431229	-430264		227.617		429761	2236.85	432225
20	-5.46159	28.94	14	10.0569	126.291		-486.02	480.558					643889	0	1	0	643889	214725	-214244		484.965		213741	5446.01	219672
21	0.9779	40.34	11	5.60292	108.484		-1099.57	1100.55					1.4746e+06	0	1	0	1.4746e+06	491751	-490650		1098.51		490147	1162.74	492408
22	-13.9251	76.07	13	9.57	117.81		-1468.58	1454.65					1.94906e+06	0	1	0	1.94906e+06	649974	-648519		1467.52		648016	8513.72	657997
23	-1.01146	35.67	12	6.5105	55.7018		-370.012	369.001					494416	0	1	0	494416	164878	-164509		368.957		164006	4011.15	168386
24	7633.72	34.29	12	5.82548	46.5984		-364.115	7997.83					1.07161e+07	0	1	0	1.07161e+07	3.57362e+06	-3.56562e+06		363.06		3.56512e+06	10883.9	3.57637e+06
25	381.587	30.52	25	6.5105	55.7018		-1271.42	1653.01					2.21483e+06	0	1	0	2.21483e+06	738604	-736951		1270.37		736447	3801.09	741519
26	1036.36	48.58	18	7.27678	57.4814		-1016.1	2052.46					2.75005e+06	0	1	0	2.75005e+06	917089	-915036		1015.05		914533	3778.54	919326
27	416.855	23.29	16	7.27678	57.4814		-288.794	705.649					945484	0	1	0	945484	315301	-314595		287.739		314092	2566.38	316946
28	-10.1506	31.41	20	6.5105	55.7018		-900.109	889.959					1.19244e+06	0	1	0	1.19244e+06	397655	-396765		899.054		396261	3832.68	400993
29	-9.09896	42.68	17	3.275	15.0854		-1063.43	1054.33					1.41267e+06	0	1	0	1.41267e+06	471098	-470044		1062.37		469541	1321.99	471925
30	4214.49	40.42	13	9.57	117.81		-664.024	4878.51					6.53661e+06	0	1	0	6.53661e+06	2.17984e+06	-2.17496e+06		662.969		2.17445e+06	6335.79	2.18145e+06
31	299.056	36.73	12	6.5105	55.7018		-393.935	692.99					928523	0	1	0	928523	309645	-308952		392.88		308448	2448.58	311290
32	-10.1621	27.3	13	5.82548	46.5984		-284.643	274.481					367771	0	1	0	367771	122645	-122370		283.588		121867	1151.6	123302
33	-5.925	85.12	7	6.5105	55.7018		-1094.61	1088.68					1.4587e+06	0	1	0	1.4587e+06	486450	-485361		1093.55		484858	2792.7	488744
34	0.759	93	11	6.5105	55.7018		-1585.56	1586.32					2.12548e+06	0	1	0	2.12548e+06	708807	-707221		1584.51		706717	1303.63	709606
35	2.2656	63.03	4	3.4404	13.73		-462.295	464.56					622454	0	1	0	622454	207577	-207112		461.24		206609	881.81	207952
36	-11.615	90	20	6.5105	55.7018		-2222.38	2210.76					2.96215e+06	0	1	0	2.96215e+06	987821	-985610		2221.32		985107	388.159	987716
37	2141.97	38.7804	18	6.5105	55.7018		-909.886	3051.86					4.08911e+06	0	1	0	4.08911e+06	1.36364e+06	-1.36059e+06		908.831		1.36009e+06	3614.17	1.36461e+06
38	11206.9	32.24	9	6.5105	55.7018		-57.7647	11264.6					1.50933e+07	0	1	0	1.50933e+07	5.03331e+06	-5.02205e+06		56.7097		5.02155e+06	15473	5.03708e+06
39	575.975	22.79	11	6.5105	55.7018		-1.05504	577.03					773150	0	1	0	773150	257831	-257254		0		256750	1765.96	258516
40	-11.6588	45.87	10	6.5105	55.7018		-443.648	431.989					578813	0	1	0	578813	193023	-192591		442.593		192088	839.664	193370
41	275.495	54.87	13	7.27678	57.4814		-766.657	1042.15					1.39636e+06	0	1	0	1.39636e+06	465658	-464616		765.602		464112	2763.68	467642
42	1791.53	38.28	32	3.57016	6.61909		-1999.63	3791.16					5.07969e+06	0	1	0	5.07969e+06	1.69398e+06	-1.69019e+06		1998.57		1.68968e+06	4505.49	1.69619e+06
43	4951.44	40.45	11	7.27678	57.4814		-284.665	5236.1					7.01574e+06	0	1	0	7.01574e+06	2.33962e+06	-2.33438e+06		283.61		2.33388e+06	8483.83	2.34264e+06
44	-7.89	40.52	19	5.60292	108.484		-1729.87	1721.98					2.30724e+06	0	1	0	2.30724e+06	769421	-767699		1728.81		767196	1915.86	770840
45	8.7551	39.18	11	7.27678	57.4814		-256.003	264.758					354744	0	1	0	354744	118300	-118036		254.948		117532	8056.63	125844
46	236.667	26.29	20	4.86731	34.9475		-856.29	1092.96					1.46443e+06	0	1	0	1.46443e+06	488359	-487266		855.235		486763	1737.09	489355
47	66.6014	21.36	16	6.5105	55.7018		-360.181	426.782					571836	0	1	0	571836	190696	-190270		359.126		189766	1623.47	191749
48	8597.17	24.21	14	4.86731	34.9475		-339.67	8936.84					1.19743e+07	0	1	0	1.19743e+07	3.99319e+06	-3.98426e+06		338.615		3.98375e+06	12440	3.99653e+06
49	3725.62	42.47	13	3.4404	13.73		-702.811	4428.43					5.93356e+06	0	1	0	5.93356e+06	1.97873e+06	-1.9743e+06		701.756		1.9738e+06	8104.67	1.9826e+06
50	4382.98	31.55	15	6.5105	55.7018		-511.871	4894.85					6.5585e+06	0	1	0	6.5585e+06	2.18714e+06	-2.18224e+06		510.816		2.18174e+06	8733.8	2.19098e+06
51	156.12	28.5	22	5.82548	46.5984		-1016.24	1172.36					1.57082e+06	0	1	0	1.57082e+06	523839	-522667		1015.19		522164	612.338	523791
52	4.5e-05	20.82	14	4.86731	34.9475		-263.164	263.164					352608	0	1	0	352608	117588	-117325		262.109		116821	230.444	117314
53	0	13.63	25	4.86731	34.9475		-961.975	961.975					1.28893e+06	0	1	0	1.28893e+06	429833	-428871		960.92		428368	25630	454959
54	801.534	41.94	19	6.5105	55.7018		-1059.47	1861.01					2.49352e+06	0	1	0	2.49352e+06	831542	-829681		1058.42		829178	2471.29	832707
55	2046.78	33	18	3.3114	11.749		-882.492	2929.28					3.92487e+06	0	1	0	3.92487e+06	1.30887e+06	-1.30594e+06		881.437		1.30544e+06	5579.17	1.3119e+06
56	403.658	8.448	19	7.27678	57.4814		-188.676	592.335					793656	0	1	0	793656	264669	-264077		187.621		263573	1762.97	265524
57	8.8523	46.4	15	3.4404	13.73		-948.063	956.915					1.28215e+06	0	1	0	1.28215e+06	427573	-426616		947.008		426112	5714.32	432774
58	-4.7318	40.1	15	3.57016	6.61909		-709.945	705.213					944900	0	1	0	944900	315106	-314401		708.89		313898	1354.58	315961
59	-11.6843	30.08	22	9.57	117.81		-1135.19	1123.5					1.50536e+06	0	1	0	1.50536e+06	502007	-500884		1134.13		500380	2250.73	503765
60	6.34247	31.07	27	9.57	117.81		-1548.93	1555.27					2.08387e+06	0	1	0	2.08387e+06	694931	-693376		1547.87		692873	7010.01	701431

## Sheet: Third-stage data
With units.										Normalization.
	Net profit (CNY)	Operating income (CNY)	Intangible assets (CNY)	Fixed assets (CNY)	Total number of employees (Persons)	Operating costs (CNY)	Accounts receivable (CNY)	R&D expenditure (CNY)			Net profit (CNY)	Operating income (CNY)	Intangible assets (CNY)	Fixed assets (CNY)	Total number of employees (Persons)	Operating costs (CNY)	Accounts receivable (CNY)	R&D expenditure (CNY)
DMU	(O)JLR	(O)YYSR	(O)WXZC	(I)GDZC	(I)YGZS	(I)YYCB	(I)YSZK	(I)YFZC		Company	(O)JLR	(O)YYSR	(O)WXZC	(I)GDZC	(I)YGZS	(I)YYCB	(I)YSZK	(I)YFZC
disushishang	29079.3	133655	56.3828	5.50753e+08	784720	3.31257e+08	1.7126e+07	754443		disushishang	0.291335	0.13787	0.1	0.385331	0.309143	0.332248	0.270308	0.234555
annaier	5611.51	70617.7	604.915	3.06034e+08	825720	2.5049e+08	1.77597e+07	455478		annaier	0.13564	0.116458	0.102296	0.258446	0.320115	0.275587	0.276612	0.18112
riboshishang	11272.8	92902.9	8865.38	3.59443e+08	480608	2.14653e+08	1.27478e+07	366241		riboshishang	0.1732	0.124028	0.136865	0.286138	0.22776	0.250445	0.226745	0.165171
mugaodi	4598.77	39766.1	1209.02	3.86085e+08	526443	2.51915e+08	9.69779e+06	556545		mugaodi	0.128921	0.105979	0.104824	0.299951	0.240026	0.276586	0.196398	0.199184
anzhengshishang	25196.2	114079	6913.07	3.82977e+08	483666	1.89018e+08	9.22034e+06	465856		anzhengshishang	0.265573	0.131221	0.128695	0.29834	0.228578	0.232461	0.191647	0.182975
taipingniao	21084.1	383117	20444.2	3.23113e+08	476846	1.65646e+08	8.52413e+06	571061		taipingniao	0.238291	0.222605	0.185321	0.267301	0.226753	0.216065	0.18472	0.201779
biyinlefen	9587.56	56727.6	3677.89	3.54153e+08	380016	2.13407e+08	1.44257e+07	467657		biyinlefen	0.162019	0.11174	0.115156	0.283395	0.200841	0.249571	0.24344	0.183297
jinfalabi	8737.19	38038	251.345	3.07618e+08	396505	2.13555e+08	1.42146e+07	599501		jinfalabi	0.156377	0.105392	0.100816	0.259267	0.205253	0.249675	0.241339	0.206862
huijiegufen	10877.6	148118	7174.5	3.22027e+08	278807	1.89998e+08	1.33933e+07	266305		huijiegufen	0.170578	0.142783	0.129789	0.266738	0.173756	0.233148	0.233168	0.147309
gelisi	13665.3	71040.7	1317.4	5.76732e+08	801667	3.65594e+08	2.00875e+07	1.04959e+06		gelisi	0.189072	0.116602	0.105277	0.398801	0.313678	0.356337	0.299773	0.287307
jinhongjituan	13557.7	74625.3	1195.33	9.45405e+07	82198	3.8283e+07	2.59819e+06	1613.38		jinhongjituan	0.188358	0.117819	0.104766	0.148787	0.121142	0.126713	0.125758	0.1
qiaozhibai	6546.94	58215.6	4840.56	1.57282e+08	673665	7.87703e+07	1.62908e+07	121039		qiaozhibai	0.141846	0.112246	0.120021	0.181318	0.279424	0.155117	0.261997	0.121345
bangjiegufen	2901.18	37431.9	2082.2	2.44801e+08	346813	1.59008e+08	8.30463e+06	520358		bangjiegufen	0.117659	0.105186	0.108478	0.226696	0.191955	0.211407	0.182536	0.192717
langzigufen	23373.7	137883	13911	3.81807e+08	466356	2.28847e+08	1.33052e+07	239944		langzigufen	0.253482	0.139306	0.15798	0.297733	0.223946	0.260403	0.232291	0.142597
jiumuwang	53730.2	250154	14671.6	2.18885e+08	264663	1.11034e+08	5.40833e+06	295722		jiumuwang	0.454879	0.177441	0.161163	0.213259	0.169971	0.177752	0.153719	0.152567
senmafushi	90182.1	729372	15817.5	2.60234e+08	359356	1.26194e+08	6.81129e+06	406432		senmafushi	0.696715	0.340217	0.165959	0.234699	0.195312	0.188387	0.167678	0.172354
jialinjie	9834.07	89641	4508.45	5.54889e+08	479173	3.76533e+08	1.86521e+07	510358		jialinjie	0.163654	0.12292	0.118631	0.387476	0.227376	0.364011	0.285491	0.190929
jihuajituan	94588	2.6718e+06	215115	4.32932e+08	582735	2.64472e+08	1.46088e+07	370771		jihuajituan	0.725945	1	1	0.324241	0.25509	0.285395	0.245262	0.16598
jiaxinsichou	8776.22	181343	7611.64	1.81654e+08	521987	4.60087e+08	3.02006e+07	432225		jiaxinsichou	0.156636	0.154068	0.131618	0.193955	0.238833	0.422628	0.400397	0.176964
tanluzhe	24143.7	144535	811.544	2.5707e+08	355538	1.75773e+08	1.10596e+07	219672		tanluzhe	0.25859	0.141566	0.10316	0.233058	0.19429	0.223169	0.209948	0.138974
yaowangkeji	3610.66	184439	2863.81	3.50552e+08	392614	2.17446e+08	1.45793e+07	492408		yaowangkeji	0.122366	0.15512	0.111749	0.281527	0.204212	0.252404	0.244968	0.187721
meibangfushi	40547.6	788962	16988.5	4.69215e+08	688747	2.84965e+08	1.5562e+07	657997		meibangfushi	0.36742	0.360458	0.170859	0.343054	0.28346	0.299772	0.254746	0.217317
baoxiniao	15939.3	201788	9377.67	1.2542e+08	151198	5.86312e+07	3.89626e+06	168386		baoxiniao	0.204159	0.161013	0.139009	0.164798	0.139607	0.140988	0.138674	0.129808
qipilang	37747.5	277349	5807.24	1.13283e+08	299352	9.65195e+07	5.25427e+07	3.57637e+06		qipilang	0.348843	0.186679	0.124067	0.158505	0.179254	0.167569	0.622697	0.738924
weixinggufen	21159.5	177206	17238.8	4.24682e+08	1.20166e+06	2.42661e+08	1.27808e+07	741519		weixinggufen	0.238792	0.152663	0.171907	0.319964	0.420719	0.270094	0.227073	0.232245
hongdougufen	4391.22	239436	11357.8	3.80429e+08	853392	6.00021e+08	6.46175e+07	919326		hongdougufen	0.127544	0.173801	0.147295	0.297019	0.32752	0.520798	0.742839	0.264025
hailanzhijia	14662.7	136545	3826.63	4.67924e+08	1.65352e+06	2.19774e+08	5.1316e+06	316946		hailanzhijia	0.195689	0.138852	0.115778	0.342384	0.541642	0.254037	0.150965	0.15636
yageer	135896	1.51669e+06	30786.1	1.15232e+08	262128	6.25447e+07	4.34083e+06	400993		yageer	1	0.607644	0.228601	0.159515	0.169293	0.143734	0.143097	0.171382
langshagufen	817.287	43782.3	5106.56	1.0372e+08	177192	3.84039e+07	2.43186e+06	471925		langshagufen	0.103834	0.107343	0.121135	0.153547	0.146563	0.126798	0.124103	0.18406
shuixingjiafang	10790.2	159027	3349.99	3.60404e+08	688977	4.82169e+08	1.55224e+07	2.18145e+06		shuixingjiafang	0.169998	0.146488	0.113783	0.286636	0.283521	0.438119	0.254352	0.489608
taihuaxincai	11554.7	185206	13644.7	9.69301e+08	304141	2.35865e+08	4.31919e+07	311290		taihuaxincai	0.17507	0.15538	0.156866	0.602346	0.180536	0.265326	0.529658	0.155349
yanjianggufen	2069.42	22277.6	522.47	6.9384e+07	70895.4	2.82971e+07	2.26661e+06	123302		yanjianggufen	0.112141	0.100039	0.101951	0.135744	0.118117	0.119708	0.122459	0.12175
kanglongda	4799.04	53872.3	11690.9	3.65198e+08	477073	1.79235e+08	8.91694e+06	488744		kanglongda	0.13025	0.11077	0.148689	0.289122	0.226814	0.225598	0.188629	0.187066
nuobanggufen	3947.28	40057.1	4657.45	4.07535e+08	598996	2.23807e+08	1.03437e+07	709606		nuobanggufen	0.124599	0.106078	0.119255	0.311073	0.259442	0.256867	0.202824	0.226541
kairungufen	2278.54	29510.9	1127.83	1.76686e+08	130903	6.33098e+07	2.66121e+06	207952		kairungufen	0.113528	0.102495	0.104484	0.191379	0.134176	0.144271	0.126385	0.136879
jianshengjiduan	7543.65	55828	1817.76	4.02379e+08	707270	2.41024e+08	1.11204e+07	987716		jianshengjiduan	0.148459	0.111435	0.107371	0.3084	0.288417	0.268945	0.210553	0.276249
xinaogufen	10123.4	142859	2555.53	1.81404e+08	367636	3.84898e+08	6.53466e+06	1.36461e+06		xinaogufen	0.165574	0.140997	0.110459	0.193825	0.197528	0.36988	0.164925	0.343611
bailongdongfang	50763.9	427336	35526.2	2.46835e+08	2.18673e+06	4.35489e+08	2.22287e+07	5.03708e+06		bailongdongfang	0.435199	0.237625	0.248438	0.227751	0.684335	0.405372	0.321078	1
zhewenyingye	1504.93	184419	6922.22	4.57656e+08	407199	4.28321e+08	1.72146e+07	258516		zhewenyingye	0.108396	0.155113	0.128733	0.337061	0.208115	0.400343	0.271189	0.145917
xianfengxincai	2188.46	22164.3	5252.63	1.76478e+08	195274	9.26809e+07	4.70033e+06	193370		xianfengxincai	0.11293	0.1	0.121746	0.191272	0.151402	0.164876	0.146674	0.134273
kuangdakeji	14893.7	142508	14075.7	4.92109e+08	433388	2.53664e+08	7.15839e+07	467642		kuangdakeji	0.197222	0.140877	0.15867	0.354924	0.215123	0.277813	0.812153	0.183294
mengjiegufen	9849.09	142267	3772.05	3.64748e+08	492782	2.29001e+08	1.68815e+07	1.69619e+06		mengjiegufen	0.163754	0.140795	0.11555	0.288889	0.231018	0.260511	0.267874	0.402875
lianfagufen	29082.3	320515	6190.48	5.61811e+08	1.00349e+06	8.40692e+08	2.43073e+07	2.34264e+06		lianfagufen	0.291354	0.201341	0.125671	0.391065	0.367687	0.68964	0.34176	0.518418
fuanna	31494.5	186390	7597.84	3.60887e+08	512351	2.41331e+08	1.56169e+07	770840		fuanna	0.307358	0.155782	0.13156	0.286886	0.236255	0.269161	0.255292	0.237486
luolaishenghuo	33215.5	252421	10713.2	1.31977e+08	160267	5.43063e+07	3.5334e+06	125844		luolaishenghuo	0.318776	0.178211	0.144598	0.168198	0.142034	0.137954	0.135063	0.122204
ruyijituan	239.456	58778.4	7970.86	2.48234e+08	441097	1.62845e+08	4.09075e+07	489355		ruyijituan	0.1	0.112437	0.133121	0.228477	0.217186	0.214099	0.506929	0.187175
hongdagaoke	8121.33	58587.2	3932.01	7.00283e+07	114093	5.22895e+07	9.82566e+06	191749		hongdagaoke	0.152291	0.112372	0.116219	0.136078	0.129677	0.136539	0.19767	0.133983
furigufen	9269.03	444272	30031.6	1.73624e+09	3.36631e+06	7.35207e+08	3.33776e+07	3.99653e+06		furigufen	0.159906	0.243377	0.225444	1	1	0.615637	0.432008	0.814021
huafushishang	18855.8	624013	37519.4	8.43128e+08	2.49579e+06	1.28309e+09	9.04633e+07	1.9826e+06		huafushishang	0.223508	0.30443	0.256779	0.536926	0.767042	1	1	0.454067
hangmingufen	47415.5	293079	7738	5.81089e+08	828491	5.87975e+08	1.24986e+07	2.19098e+06		hangmingufen	0.412984	0.192022	0.132147	0.40106	0.320857	0.512347	0.224266	0.491311
fengzhufangzhi	1400.45	88008.8	3126.86	3.41006e+08	321221	1.72504e+08	1.71128e+07	523791		fengzhufangzhi	0.107702	0.122365	0.11285	0.276578	0.185107	0.220875	0.270176	0.19333
huafanggufen	1565.09	222181	3490.64	2.2523e+07	3196	205362	872297	117314		huafanggufen	0.108795	0.16794	0.114372	0.111446	0.1	0.1	0.108586	0.120679
lutaiA	103981	647825	35284.7	446674	119588	3.69565e+06	1.53458e+06	454959		lutaiA	0.788263	0.312518	0.247427	0.1	0.131148	0.102449	0.115175	0.181028
jinyinggufen	1452.03	126272	6466.63	2.91289e+08	921732	5.11013e+08	2.04111e+07	832707		jinyinggufen	0.108045	0.135362	0.126826	0.2508	0.345809	0.458355	0.302994	0.248543
xinlonggonggu	8012.27	326003	10877.8	1.20086e+09	1.18447e+06	9.68708e+08	3.19985e+07	1.3119e+06		xinlonggonggu	0.151568	0.203205	0.145287	0.72241	0.416121	0.779449	0.418286	0.33419
jiangsuyangguang	12652.6	234201	14120.8	1.23604e+09	461524	2.91164e+08	1.05737e+07	265524		jiangsuyangguang	0.182354	0.172022	0.158858	0.740648	0.222653	0.304121	0.205113	0.147169
huamaogufen	17562.3	205830	55151.4	1.10395e+08	162044	3.48003e+07	2.08322e+06	432774		huamaogufen	0.214926	0.162386	0.330568	0.157008	0.142509	0.12427	0.120634	0.177062
huashenggufen	8245.27	98209.1	16913.4	5.2151e+07	92385.7	6.72615e+06	9378.98	315961		huashenggufen	0.153114	0.12583	0.170545	0.126808	0.123868	0.104575	0.1	0.156184
longtougufen	5229.43	418914	3332.33	2.54185e+08	459390	1.90742e+08	1.14632e+07	503765		longtougufen	0.133105	0.234764	0.11371	0.231562	0.222082	0.23367	0.213963	0.189751
shendagufen	20777.5	695113	3066.48	2.6764e+08	544539	2.07755e+08	1.22337e+07	701431		shendagufen	0.236258	0.32858	0.112597	0.238538	0.244869	0.245606	0.22163	0.22508
