# Supplementary material for: Changes in technological innovation efficiency and influencing factors of listed textile and apparel companies research——Based on three-stage DEA with Tobit modeling
Source: PLoS One. 2024 Aug 8;19(8):e0307820. doi: 10.1371/journal.pone.0307820 (PMC11309499; doi:10.1371/journal.pone.0307820)
Supplement: S1 Raw data — (ZIP) [file pone.0307820.s001.zip › Raw Data/Textile and Clothing Industry/2014.xlsx]

## Sheet: raw data
With units.										Normalization.
	Net profit (CNY)	Operating income (CNY)	Intangible assets (CNY)	Fixed assets (CNY)	Total number of employees (Persons)	Operating costs (CNY)	Accounts receivable (CNY)	R&D expenditure (CNY)			Net profit (CNY)	Operating income (CNY)	Intangible assets (CNY)	Fixed assets (CNY)	Total number of employees (Persons)	Operating costs (CNY)	Accounts receivable (CNY)	R&D expenditure (CNY)
DMU	(O)JLR	(O)YYSR	(O)WXZC	(I)GDZC	(I)YGZS	(I)YYCB	(I)YSZK	(I)YFZC		Company	(O)JLR	(O)YYSR	(O)WXZC	(I)GDZC	(I)YGZS	(I)YYCB	(I)YSZK	(I)YFZC
disushishang	46248.2	177398	94.839	21723.7	2460	46917.9	4265.76	3086.3		disushishang	0.237305	0.159286	0.1	0.139204	0.148973	0.112442	0.112899	0.187259
annaier	7896.89	79258.2	549.152	526.989	2945	32533.4	4271.36	1430.18		annaier	0.131031	0.118974	0.101353	0.100495	0.160988	0.105974	0.112931	0.135117
riboshishang	8437.03	91107.6	8706.09	8126.73	1497	37503.5	4981.52	1934.5		riboshishang	0.132528	0.123841	0.125643	0.114374	0.125118	0.108209	0.116871	0.150995
mugaodi	3506.34	43197.8	1192.3	3243.14	1477	29822.1	5589.41	667.47		mugaodi	0.118864	0.104162	0.103268	0.105455	0.124623	0.104755	0.120245	0.111104
anzhengshishang	22880.5	117211	8149.26	20285.9	3435	35623	13810.2	5347.55		anzhengshishang	0.172552	0.134564	0.123985	0.136579	0.173126	0.107363	0.165863	0.258453
taipingniao	43071.6	499905	21910.3	46412	8335	232422	27751.9	5136.77		taipingniao	0.228503	0.291759	0.164964	0.18429	0.294506	0.195858	0.243227	0.251816
biyinlefen	10750.5	64968.3	3546.44	255.849	1314	24643.7	3353.37	1287.85		biyinlefen	0.138938	0.113104	0.110279	0.1	0.120585	0.102426	0.107836	0.130636
jinfalabi	9431.67	40691.7	280.085	4229.37	1030	19247.8	2902.9	314.79		jinfalabi	0.135284	0.103132	0.100552	0.107256	0.11355	0.1	0.105337	0.1
huijiegufen	13279.8	165388	7060.33	43418.8	9321	47072.2	18367.2	4713.93		huijiegufen	0.145947	0.154353	0.120742	0.178824	0.318931	0.112512	0.19115	0.238504
gelisi	13801.5	74395.1	1892.1	22751.4	2232	24170.8	8895.19	2982.93		gelisi	0.147393	0.116976	0.105352	0.141081	0.143325	0.102214	0.138589	0.184004
jinhongjituan	13827.8	84717.8	1186.08	3207.02	3041	24529	5442.24	2401.81		jinhongjituan	0.147466	0.121217	0.10325	0.105389	0.163366	0.102375	0.119428	0.165708
qiaozhibai	8064.47	65847.1	6725.44	45437.4	3167	34658.1	13297.2	2672.84		qiaozhibai	0.131495	0.113465	0.119745	0.18251	0.166487	0.10693	0.163016	0.174241
bangjiegufen	3373.94	37425.2	5622.34	20515.4	1165	28005.4	4393	1233.48		bangjiegufen	0.118497	0.101791	0.11646	0.136998	0.116894	0.103938	0.113605	0.128924
langzigufen	12122.5	123544	14265.4	35677.8	3110	48597.7	10832.1	6061.31		langzigufen	0.14274	0.137165	0.142198	0.164687	0.165075	0.113198	0.149337	0.280925
jiumuwang	35052.1	206782	14388.2	80303.9	7574	90470.2	17609.7	2188.49		jiumuwang	0.20628	0.171356	0.142564	0.246183	0.275655	0.132027	0.186947	0.158992
senmafushi	108804	814713	15182.8	150516	2029	520914	107652	10331.5		senmafushi	0.410653	0.42107	0.14493	0.374403	0.138297	0.325584	0.686606	0.415368
jialinjie	2352.15	87260.9	5063.55	45146.3	3293	61857.4	13158	2682.7		jialinjie	0.115666	0.122261	0.114796	0.181978	0.169608	0.11916	0.162244	0.174552
jihuajituan	113175	2.22412e+06	302322	318160	36815	2.02072e+06	164128	14299.5		jihuajituan	0.422764	1	1	0.680554	1	1	1	0.540297
jiaxinsichou	8949.21	200628	5013.89	39082.7	4318	159237	32226.7	2100.74		jiaxinsichou	0.133947	0.168828	0.114648	0.170905	0.194999	0.162949	0.268059	0.156229
tanluzhe	28204	171524	989.777	23314.2	590	87751	13319.1	7010.15		tanluzhe	0.187304	0.156873	0.102665	0.142109	0.102651	0.130804	0.163138	0.310798
yaowangkeji	3862.76	175815	2887.46	14718.2	8579	85377.6	72571.3	2322.72		yaowangkeji	0.119852	0.158636	0.108316	0.126411	0.30055	0.129737	0.491937	0.163218
meibangfushi	14564.1	662077	16093.3	186453	1576	362986	23453.6	9727.93		meibangfushi	0.149506	0.358373	0.147642	0.440033	0.127075	0.254568	0.219376	0.396365
baoxiniao	13417	227455	9977.34	88245.6	6810	95850.7	51112.9	5305.07		baoxiniao	0.146327	0.179848	0.129429	0.260686	0.25673	0.134446	0.372861	0.257115
qipilang	29439.2	239103	8194.24	40508.9	3185	132127	29474.8	8249.99		qipilang	0.190726	0.184632	0.124119	0.17351	0.166933	0.150758	0.252788	0.349834
weixinggufen	23438	184863	16803.3	95962.5	7343	111538	18090.4	4498.61		weixinggufen	0.174096	0.162352	0.149756	0.274779	0.269933	0.1415	0.189614	0.231724
hongdougufen	7355.68	284234	10397	41235	4538	222906	21186.3	3894.53		hongdougufen	0.129531	0.20317	0.130679	0.174836	0.200449	0.191579	0.206794	0.212705
hailanzhijia	237897	1.23384e+06	34904	245364	14162	741711	49320.8	2519.42		hailanzhijia	0.768379	0.593232	0.203658	0.547614	0.43885	0.424869	0.362916	0.169411
yageer	321482	1.59032e+06	35426.1	400611	20962	964711	31036	3560.38		yageer	1	0.739659	0.205213	0.831126	0.607297	0.525145	0.261451	0.202185
langshagufen	195.868	33065.7	4969.5	10819.2	493	28647.3	6105.9	995.38		langshagufen	0.109691	0.1	0.114516	0.119291	0.100248	0.104227	0.123111	0.121428
shuixingjiafang	11949.1	177558	3342.53	23868.2	3281	117786	9394.46	6369.16		shuixingjiafang	0.14226	0.159352	0.109671	0.143121	0.169311	0.14431	0.141359	0.290617
taihuaxincai	8064.03	194197	12795.5	141582	3255	154226	38283.4	3686.75		taihuaxincai	0.131494	0.166186	0.137821	0.358089	0.168667	0.160696	0.301668	0.206164
yanjianggufen	4286.46	36955	508.465	9653.07	693	24569.5	9665.95	1785.39		yanjianggufen	0.121026	0.101598	0.101232	0.117161	0.105202	0.102393	0.142866	0.146301
kanglongda	4900.66	63140.3	10461.5	15545.2	2299	43199	6567.42	2426.96		kanglongda	0.122728	0.112353	0.130871	0.127921	0.144985	0.11077	0.125672	0.1665
nuobanggufen	5790.06	49537.6	4503.63	16189	483	34340.9	1941.18	1568.63		nuobanggufen	0.125193	0.106766	0.113129	0.129097	0.1	0.106787	0.1	0.139476
kairungufen	4201.29	41696.2	1098.14	6693.38	510	29752.5	9722.66	1062.74		kairungufen	0.12079	0.103545	0.102988	0.111756	0.100669	0.104724	0.143181	0.123549
jianshengjiduan	7702.84	64485.1	3330.38	33175.3	2440	46365.9	8573.83	665.076		jianshengjiduan	0.130493	0.112906	0.109635	0.160117	0.148478	0.112194	0.136806	0.111029
xinaogufen	11884.7	153238	6765.4	34265.7	2100	123023	8540.93	3543.71		xinaogufen	0.142081	0.149362	0.119864	0.162108	0.140056	0.146665	0.136623	0.20166
bailongdongfang	47351.4	462064	40712.2	270464	17809	370126	33430.1	17069.1		bailongdongfang	0.240363	0.276215	0.220954	0.593452	0.529192	0.257779	0.274736	0.627497
zhewenyingye	6568.32	223314	6794.32	97469.9	4751	189938	32352.5	1522.34		zhewenyingye	0.127349	0.178147	0.11995	0.277532	0.205725	0.176754	0.268757	0.138019
xianfengxincai	3117.35	44788.9	5307.71	36935.4	702	27092.7	6719.84	1203.55		xianfengxincai	0.117786	0.104815	0.115523	0.166984	0.105425	0.103528	0.126517	0.127982
kuangdakeji	17102.8	174376	15085.1	138042	2612	124608	45034.2	3016.1		kuangdakeji	0.156541	0.158045	0.144639	0.351624	0.152739	0.147377	0.339129	0.185049
mengjiegufen	14870.4	156605	3659.83	50765.9	2551	85150.3	24379.5	5489.15		mengjiegufen	0.150355	0.150745	0.110616	0.192241	0.151228	0.129634	0.224514	0.262911
lianfagufen	31508.9	339158	5932.93	123610	7216	269284	37249	9056.97		lianfagufen	0.196462	0.225731	0.117385	0.325268	0.266787	0.212433	0.295928	0.375241
fuanna	37655.3	196977	7238.54	43244.6	4315	95886.1	7608	2363.94		fuanna	0.213494	0.167328	0.121273	0.178506	0.194925	0.134462	0.131446	0.164516
luolaishenghuo	39817.4	276140	10414.9	39750.3	3455	152259	15659.1	8377.51		luolaishenghuo	0.219485	0.199845	0.130732	0.172124	0.173621	0.159811	0.176123	0.353849
ruyijituan	-179.418	57804.9	7743.38	46034.7	1986	45269.2	32806.2	1903.5		ruyijituan	0.108651	0.110162	0.122777	0.183601	0.137232	0.111701	0.271274	0.150019
hongdagaoke	11742.5	54511.5	4715.91	26078.2	707	38979.2	10247.8	1827.89		hongdagaoke	0.141687	0.108809	0.113761	0.147157	0.105549	0.108873	0.146094	0.147639
furigufen	7513.48	452340	33212.7	296282	17880	361631	37684.6	12385.7		furigufen	0.129968	0.272221	0.198622	0.640601	0.530951	0.253959	0.298346	0.480043
huafushishang	16712.1	613275	43011.9	312769	18348	531327	67164.5	9431.38		huafushishang	0.155459	0.338327	0.227802	0.670709	0.542544	0.330266	0.461933	0.387029
hangmingufen	51840	318422	7281.15	143725	7645	231549	18836.5	9217.44		hangmingufen	0.252801	0.217213	0.1214	0.362003	0.277414	0.195465	0.193754	0.380293
fengzhufangzhi	1001.53	77683.3	3015.9	43132	1980	69307.1	11230.7	468.248		fengzhufangzhi	0.111923	0.118327	0.108699	0.1783	0.137083	0.12251	0.151549	0.104832
huafanggufen	2279.53	225031	23994.1	57058.9	3621	206337	15676.1	7106.32		huafanggufen	0.115465	0.178852	0.171169	0.203733	0.177733	0.184128	0.176217	0.313826
lutaiA	97937.7	616969	37376	493085	16822	423458	21197.1	28900.5		lutaiA	0.380541	0.339844	0.211019	1	0.504742	0.281761	0.206854	1
jinyinggufen	2722	117597	6306.62	38044.1	4257	99500.9	15023.3	2389.51		jinyinggufen	0.116691	0.134722	0.118498	0.169009	0.193488	0.136087	0.172594	0.165321
xinlonggonggu	8278.98	339946	12860.9	216369	8596	295464	42335.3	7078.21		xinlonggonggu	0.13209	0.226054	0.138016	0.494663	0.300972	0.224206	0.324153	0.312941
jiangsuyangguang	9142.08	226520	19489.4	197249	5977	180871	25402.5	1644.83		jiangsuyangguang	0.134481	0.179463	0.157755	0.459746	0.236095	0.172677	0.23019	0.141875
huamaogufen	35696.3	198186	52373	212017	5215	188213	17324.3	4910.36		huamaogufen	0.208065	0.167825	0.255679	0.486716	0.217219	0.175978	0.185363	0.244688
huashenggufen	-3301.21	90708.7	16532.9	15351.9	3085	83238.6	12077.4	786.276		huashenggufen	0.1	0.123677	0.148951	0.127568	0.164456	0.128775	0.156247	0.114844
longtougufen	6375.23	412726	3073.58	33251.9	2082	331517	27571.9	1804.29		longtougufen	0.126814	0.25595	0.10887	0.160257	0.13961	0.240418	0.242229	0.146896
shendagufen	16906.1	701807	3671.01	75787.5	1904	644355	38861.9	7202.34		shendagufen	0.155996	0.374693	0.110649	0.237935	0.1352	0.381091	0.304878	0.316849

## Sheet: Phase 1 and Phase 3 efficiency 
Phase 1						Phase 3
firm	crste	vrste	scale			firm	crste	vrste	scale
1	1	1	1	-		1	0.168	0.518	0.324	irs
2	0.961	1	0.961	irs		2	0.352	1	0.352	irs
3	1	1	1	-		3	0.183	0.667	0.275	irs
4	0.937	0.994	0.943	irs		4	0.138	0.529	0.261	irs
5	1	1	1	-		5	0.221	0.612	0.361	irs
6	1	1	1	-		6	0.323	0.658	0.491	irs
7	1	1	1	-		7	0.331	0.891	0.372	irs
8	1	1	1	-		8	0.325	0.971	0.335	irs
9	1	1	1	-		9	0.428	1	0.428	irs
10	0.923	1	0.923	irs		10	0.173	0.556	0.311	irs
11	0.982	1	0.982	irs		11	0.329	0.896	0.368	irs
12	0.917	0.984	0.931	irs		12	0.301	0.849	0.355	irs
13	0.968	1	0.968	irs		13	0.289	0.895	0.323	irs
14	1	1	1	-		14	0.203	0.652	0.312	irs
15	1	1	1	-		15	0.31	0.726	0.426	irs
16	1	1	1	-		16	0.469	0.71	0.661	irs
17	0.843	0.883	0.955	irs		17	0.181	0.72	0.252	irs
18	1	1	1	-		18	1	1	1	-
19	0.809	0.855	0.946	irs		19	0.284	0.783	0.362	irs
20	1	1	1	-		20	0.246	0.85	0.289	irs
21	0.893	0.974	0.917	irs		21	0.175	0.696	0.251	irs
22	1	1	1	-		22	0.346	0.658	0.525	irs
23	0.96	0.963	0.997	irs		23	0.363	0.961	0.378	irs
24	0.928	0.928	0.999	irs		24	0.342	0.659	0.519	irs
25	0.917	0.917	1	-		25	0.285	0.849	0.335	irs
26	0.854	0.861	0.993	irs		26	0.241	0.636	0.378	irs
27	1	1	1	-		27	0.861	0.949	0.907	irs
28	1	1	1	-		28	1	1	1	-
29	1	1	1	-		29	0.42	0.988	0.425	irs
30	0.885	0.91	0.972	irs		30	0.166	0.515	0.322	irs
31	0.855	0.857	0.998	irs		31	0.195	0.633	0.307	irs
32	0.93	1	0.93	irs		32	0.347	1	0.347	irs
33	0.999	1	0.999	irs		33	0.203	0.623	0.326	irs
34	1	1	1	-		34	0.148	0.536	0.276	irs
35	0.989	1	0.989	irs		35	0.292	0.897	0.325	irs
36	0.924	0.956	0.966	irs		36	0.161	0.635	0.254	irs
37	0.901	0.906	0.994	irs		37	0.26	0.705	0.368	irs
38	0.82	0.852	0.963	drs		38	0.308	0.522	0.589	irs
39	0.807	0.842	0.959	irs		39	0.221	0.781	0.283	irs
40	0.988	1	0.988	irs		40	0.242	0.777	0.311	irs
41	0.927	0.938	0.989	irs		41	0.21	0.642	0.327	irs
42	0.879	0.894	0.982	irs		42	0.296	0.655	0.452	irs
43	0.73	0.735	0.993	irs		43	0.14	0.36	0.39	irs
44	0.974	0.977	0.996	irs		44	0.305	0.804	0.379	irs
45	0.968	0.968	1	-		45	0.333	0.712	0.468	irs
46	0.895	0.957	0.935	irs		46	0.285	0.947	0.301	irs
47	1	1	1	-		47	0.386	1	0.386	irs
48	0.783	0.799	0.98	drs		48	0.243	0.452	0.537	irs
49	0.743	0.765	0.971	drs		49	0.213	0.411	0.519	irs
50	0.774	0.776	0.998	drs		50	0.209	0.448	0.465	irs
51	0.87	0.987	0.881	irs		51	0.233	0.98	0.238	irs
52	0.917	0.923	0.994	drs		52	0.659	1	0.659	irs
53	0.953	0.955	0.998	drs		53	0.595	0.876	0.679	irs
54	0.812	0.836	0.971	irs		54	0.201	0.652	0.308	irs
55	0.707	0.708	0.999	irs		55	0.17	0.472	0.359	irs
56	0.909	0.928	0.98	irs		56	0.35	1	0.35	irs
57	1	1	1	-		57	0.854	1	0.854	irs
58	1	1	1	-		58	0.646	1	0.646	irs
59	1	1	1	-		59	0.356	0.929	0.383	irs
60	1	1	1	-		60	0.537	0.994	0.54	irs
mean	0.931	0.947	0.982			mean	0.334	0.764	0.425

## Sheet: Relaxation Variable
Input Variable Target Value (Normalized)							Input Variable Target Value (with units)							Input Variable Original Value							Relaxation Variable
firm	1	2	3	4	5		firm	1	2	3	4	5		DMU	(I)GDZC	(I)YGZS	(I)YYCB	(I)YSZK	(I)YFZC		DMU	(I)GDZC	(I)YGZS	(I)YYCB	(I)YSZK	(I)YFZC
1	0.139	0.149	0.112	0.113	0.187		1	21611.8	2461.08	45934.1	4283.88	3078.08		1	21723.7	2460	46917.9	4265.76	3086.3		1	111.97	-1.0756	983.799	-18.1197	8.22044
2	0.101	0.161	0.106	0.113	0.135		2	803.436	2945.5	32591	4283.88	1426.46		2	526.989	2945	32533.4	4271.36	1430.18		2	-276.447	-0.5022	-57.5822	-12.5159	3.71942
3	0.114	0.125	0.108	0.117	0.151		3	7922.08	1492.22	37038.7	5004.71	1934.65		3	8126.73	1497	37503.5	4981.52	1934.5		3	204.656	4.7778	464.76	-23.1906	-0.1484
4	0.105	0.116	0.101	0.106	0.11		4	2993.79	1128.9	21471.7	3022.42	632.409		4	3243.14	1477	29822.1	5589.41	667.47		4	249.348	348.098	8350.38	2566.99	35.0609
5	0.137	0.173	0.107	0.166	0.259		5	20516.6	3429.93	34814.8	13834.9	5364.94		5	20285.9	3435	35623	13810.2	5347.55		5	-230.713	5.0711	808.126	-24.7385	-17.3872
6	0.184	0.295	0.196	0.243	0.252		6	46253.2	8354.93	232738	27710.9	5142.6		6	46412	8335	232422	27751.9	5136.77		6	158.793	-19.9333	-315.746	40.9561	-5.8337
7	0.1	0.121	0.102	0.108	0.131		7	255.849	1330.75	23695.6	3382.84	1299.41		7	255.849	1314	24643.7	3353.37	1287.85		7	-1.8e-05	-16.7467	948.119	-29.4708	-11.5597
8	0.107	0.114	0.1	0.105	0.1		8	4088.96	1048.16	19247.8	2842.22	314.79		8	4229.37	1030	19247.8	2902.9	314.79		8	140.403	-18.1644	0.000106	60.6883	-3.8e-05
9	0.179	0.319	0.113	0.191	0.239		9	43515.3	9323.79	48158	18340.1	4729.7		9	43418.8	9321	47072.2	18367.2	4713.93		9	-96.4501	-2.7867	-1085.78	27.0703	-15.7686
10	0.141	0.143	0.102	0.139	0.184		10	22706.9	2218.86	23695.6	8969.29	2982.79		10	22751.4	2232	24170.8	8895.19	2982.93		10	44.459	13.1378	475.229	-74.1005	0.140153
11	0.105	0.163	0.102	0.119	0.166		11	2993.79	3026.24	23695.6	5365.13	2411.08		11	3207.02	3041	24529	5442.24	2401.81		11	213.229	14.76	833.486	77.1155	-9.26397
12	0.16	0.125	0.105	0.137	0.169		12	33111.1	1492.22	30367.1	8608.87	2506.36		12	45437.4	3167	34658.1	13297.2	2672.84		12	12326.2	1674.78	4291	4688.29	166.482
13	0.137	0.117	0.104	0.114	0.129		13	20516.6	1169.27	28143.3	4464.09	1235.89		13	20515.4	1165	28005.4	4393	1233.48		13	-1.16466	-4.2711	-137.822	-71.0827	-2.4059
14	0.165	0.165	0.113	0.149	0.281		14	35849.1	3106.98	48158	10771.4	6063.7		14	35677.8	3110	48597.7	10832.1	6061.31		14	-171.285	3.0222	439.751	60.7041	-2.3898
15	0.246	0.276	0.132	0.187	0.159		15	80203.7	7587.92	90411.3	17619.3	2188.74		15	80303.9	7574	90470.2	17609.7	2188.49		15	100.274	-13.9244	58.9437	-9.60371	-0.2539
16	0.374	0.138	0.326	0.687	0.415		16	150295	2017.02	521840	107723	10319.8		16	150516	2029	520914	107652	10331.5		16	220.743	11.9822	-925.622	-70.9863	11.6832
17	0.115	0.15	0.105	0.122	0.154		17	8469.66	2501.44	30367.1	5905.75	2029.93		17	45146.3	3293	61857.4	13158	2682.7		17	36676.6	791.556	31490.3	7252.22	652.771
18	0.681	1	1	1	0.54		18	318404	36815	2.02072e+06	164128	14290		18	318160	36815	2.02072e+06	164128	14299.5		18	-244.107	0	-0.035608	-0.004575	9.41784
19	0.146	0.165	0.139	0.149	0.134		19	25444.9	3106.98	105978	10771.4	1394.7		19	39082.7	4318	159237	32226.7	2100.74		19	13637.9	1211.02	53258.7	21455.3	706.044
20	0.142	0.103	0.131	0.163	0.311		20	23254.5	604.107	88187.4	13294.3	7016.56		20	23314.2	590	87751	13319.1	7010.15		20	59.7151	-14.1067	-436.439	24.8294	-6.41256
21	0.123	0.184	0.126	0.142	0.159		21	12850.4	3873.99	77068.1	9509.91	2188.74		21	14718.2	8579	85377.6	72571.3	2322.72		21	1867.85	4705.01	8309.49	63061.4	133.976
22	0.44	0.127	0.255	0.219	0.396		22	186436	1572.96	363946	23385.9	9716.32		22	186453	1576	362986	23453.6	9727.93		22	17.8086	3.04	-959.898	67.6868	11.6079
23	0.169	0.247	0.129	0.177	0.238		23	38039.4	6417.23	83739.7	15817.2	4697.94		23	88245.6	6810	95850.7	51112.9	5305.07		23	50206.2	392.773	12111	35295.7	607.132
24	0.161	0.155	0.14	0.17	0.202		24	33658.7	2703.29	108202	14555.7	3554.51		24	40508.9	3185	132127	29474.8	8249.99		24	6850.2	481.711	23924.8	14919	4695.48
25	0.228	0.23	0.13	0.174	0.212		25	70347.1	5730.96	85963.6	15276.6	3872.13		25	95962.5	7343	111538	18090.4	4498.61		25	25615.4	1612.04	25574.7	2813.79	626.481
26	0.15	0.173	0.165	0.178	0.183		26	27635.2	3429.93	163799	15997.4	2951.03		26	41235	4538	222906	21186.3	3894.53		26	13599.7	1108.07	59107.5	5188.89	943.496
27	0.548	0.439	0.425	0.363	0.169		27	245575	14168.1	742002	49335.9	2506.36		27	245364	14162	741711	49320.8	2519.42		27	-211.526	-6.053	-290.621	-15.064	13.0543
28	0.831	0.607	0.525	0.262	0.202		28	400542	20950	964388	31134.9	3554.51		28	400611	20962	964711	31036	3560.38		28	68.8833	11.973	323.459	-98.8405	5.873
29	0.119	0.1	0.104	0.123	0.121		29	10660	483	28143.3	6085.96	981.79		29	10819.2	493	28647.3	6105.9	995.38		29	159.227	10	504.012	19.938	13.59
30	0.13	0.154	0.122	0.129	0.174		30	16683.5	2662.92	68172.7	7167.21	2665.17		30	23868.2	3281	117786	9394.46	6369.16		30	7184.73	618.08	49613.7	2227.25	3703.99
31	0.179	0.145	0.138	0.14	0.177		31	43515.3	2299.6	103754	9149.5	2760.46		31	141582	3255	154226	38283.4	3686.75		31	98066.9	955.4	50472	29133.9	926.291
32	0.117	0.105	0.102	0.143	0.146		32	9564.84	684.844	23695.6	9690.12	1775.84		32	9653.07	693	24569.5	9665.95	1785.39		32	88.2298	8.15556	873.945	-24.1667	9.5513
33	0.128	0.145	0.111	0.126	0.167		33	15588.3	2299.6	43710.3	6626.58	2442.84		33	15545.2	2299	43199	6567.42	2426.96		33	-43.0562	-0.6	-511.262	-59.1672	-15.8793
34	0.129	0.1	0.107	0.1	0.14		34	16135.9	483	34814.8	1941.18	1585.27		34	16189	483	34340.9	1941.18	1568.63		34	53.1047	0	-473.939	1.3e-05	-16.6371
35	0.112	0.101	0.105	0.143	0.124		35	6826.9	523.369	30367.1	9690.12	1077.08		35	6693.38	510	29752.5	9722.66	1062.74		35	-133.523	-13.3689	-614.592	32.5379	-14.3362
36	0.122	0.132	0.107	0.118	0.106		36	12302.8	1774.8	34814.8	5184.92	505.361		36	33175.3	2440	46365.9	8573.83	665.076		36	20872.5	665.196	11551	3388.91	159.715
37	0.147	0.127	0.123	0.124	0.177		37	25992.5	1572.96	70396.6	6266.17	2760.46		37	34265.7	2100	123023	8540.93	3543.71		37	8273.21	527.04	52626.5	2274.77	783.255
38	0.354	0.292	0.22	0.234	0.252		38	139343	8233.83	286111	26089	5142.6		38	270464	17809	370126	33430.1	17069.1		38	131121	9575.17	84015	7341.02	11926.5
39	0.18	0.173	0.149	0.149	0.116		39	44062.9	3429.93	128217	10771.4	822.981		39	97469.9	4751	189938	32352.5	1522.34		39	53407.1	1321.07	61721.3	21581.1	699.354
40	0.167	0.105	0.103	0.126	0.128		40	36944.2	684.844	25919.4	6626.58	1204.12		40	36935.4	702	27092.7	6719.84	1203.55		40	-8.87607	17.1556	1173.26	93.2604	-0.574713
41	0.202	0.143	0.138	0.146	0.174		41	56109.8	2218.86	103754	10230.7	2665.17		41	138042	2612	124608	45034.2	3016.1		41	81932.3	393.138	20854	34803.5	350.927
42	0.137	0.135	0.116	0.122	0.191		42	20516.6	1895.91	54829.6	5905.75	3205.13		42	50765.9	2551	85150.3	24379.5	5489.15		42	30249.3	655.089	30320.7	18473.8	2284.02
43	0.187	0.196	0.156	0.169	0.232		43	47896	4358.41	143784	14375.5	4507.36		43	123610	7216	269284	37249	9056.97		43	75714	2857.59	125500	22873.5	4549.6
44	0.169	0.169	0.131	0.128	0.161		44	38039.4	3268.45	88187.4	6987	2252.27		44	43244.6	4315	95886.1	7608	2363.94		44	5205.19	1046.55	7698.68	621	111.672
45	0.167	0.168	0.155	0.171	0.253		45	36944.2	3228.08	141560	14735.9	5174.37		45	39750.3	3455	152259	15659.1	8377.51		45	2806.11	226.916	10699	923.194	3203.14
46	0.14	0.123	0.107	0.117	0.144		46	22159.4	1411.48	34814.8	5004.71	1712.31		46	46034.7	1986	45269.2	32806.2	1903.5		46	23875.4	574.516	10454.4	27801.5	191.186
47	0.147	0.106	0.109	0.146	0.148		47	25992.5	725.213	39262.6	10230.7	1839.36		47	26078.2	707	38979.2	10247.8	1827.89		47	85.7564	-18.2133	-283.368	17.0129	-11.4708
48	0.27	0.286	0.203	0.238	0.253		48	93345.8	7991.61	248305	26809.9	5174.37		48	296282	17880	361631	37684.6	12385.7		48	202937	9888.39	113326	10874.8	7211.32
49	0.23	0.342	0.253	0.295	0.272		49	71442.3	10252.3	359498	37081.7	5777.84		49	312769	18348	531327	67164.5	9431.38		49	241327	8095.73	171829	30082.7	3653.53
50	0.186	0.205	0.152	0.15	0.203		50	47348.4	4721.73	134888	10951.6	3586.27		50	143725	7645	231549	18836.5	9217.44		50	96377.1	2923.27	96660.7	7884.92	5631.17
51	0.121	0.128	0.112	0.118	0.103		51	11755.2	1613.33	45934.1	5184.92	410.076		51	43132	1980	69307.1	11230.7	468.248		51	31376.8	366.671	23373	6045.81	58.1719
52	0.188	0.164	0.17	0.163	0.179		52	48443.6	3066.61	174918	13294.3	2823.98		52	57058.9	3621	206337	15676.1	7106.32		52	8615.3	554.391	31418.7	2381.8	4282.34
53	0.519	0.324	0.269	0.198	0.223		53	229695	9525.63	395080	19601.6	4221.51		53	493085	16822	423458	21197.1	28900.5		53	263390	7296.37	28378.6	1595.5	24679
54	0.141	0.162	0.114	0.132	0.138		54	22706.9	2985.87	50381.9	7707.83	1521.74		54	38044.1	4257	99500.9	15023.3	2389.51		54	15337.1	1271.13	49119	7315.44	867.763
55	0.171	0.213	0.159	0.181	0.221		55	39134.6	5044.68	150455	16538	4157.98		55	216369	8596	295464	42335.3	7078.21		55	177234	3551.32	145009	25797.3	2920.23
56	0.192	0.217	0.16	0.186	0.132		56	50633.9	5206.16	152679	17439.1	1331.17		56	197249	5977	180871	25402.5	1644.83		56	146615	770.84	28192	7963.47	313.659
57	0.487	0.217	0.176	0.185	0.245		57	212172	5206.16	188261	17258.9	4920.27		57	212017	5215	188213	17324.3	4910.36		57	-155.693	8.84	-48.1415	65.4505	-9.9102
58	0.128	0.164	0.129	0.156	0.115		58	15588.3	3066.61	83739.7	12032.8	791.219		58	15351.9	3085	83238.6	12077.4	786.276		58	-236.399	18.3911	-501.103	44.5787	-4.94287
59	0.16	0.14	0.24	0.242	0.147		59	33111.1	2097.76	330588	27530.7	1807.6		59	33251.9	2082	331517	27571.9	1804.29		59	140.828	-15.7556	928.914	41.2161	-3.31074
60	0.238	0.135	0.381	0.305	0.317		60	75823	1895.91	644152	38883.8	7207.13		60	75787.5	1904	644355	38861.9	7202.34		60	-35.4451	8.0889	202.637	-21.9573	-4.78616

## Sheet: SFA Regression
Inputs 1							SFA results					Inputs 2							SFA results					Inputs 3							SFA results					Inputs 4							SFA results					Inputs 5
1	1	111.97	92.5	12	10.28	113.431		coefficient	standard-error	t-ratio		1	1	-1.0756	92.5	12	10.28	113.431		coefficient	standard-error	t-ratio		1	1	983.799	92.5	12	10.28	113.431		coefficient	standard-error	t-ratio		1	1	-18.1197	92.5	12	10.28	113.431		coefficient	standard-error	t-ratio		1	1
2	1	-276.447	30.98	13	5.99086	97.0138						2	1	-0.5022	30.98	13	5.99086	97.0138						2	1	-57.5822	30.98	13	5.99086	97.0138						2	1	-12.5159	30.98	13	5.99086	97.0138						2	1
3	1	204.656	54	12	10.28	113.431	beta 0	33721.1	1	33721.1		3	1	4.7778	54	12	10.28	113.431	beta 0	2122.53	0.99982	2122.91		3	1	464.76	54	12	10.28	113.431	beta 0	23010.8	10.9199	2107.25		3	1	-23.1906	54	12	10.28	113.431	beta 0	12088.6	1.00055	12081.9		3	1
4	1	249.348	88.62	8	6.8569	54.4929	beta 1	-871.258	1	-871.258		4	1	348.098	88.62	8	6.8569	54.4929	beta 1	-23.6776	0.743954	-31.8267		4	1	8350.38	88.62	8	6.8569	54.4929	beta 1	-521.728	5.31793	-98.1073		4	1	2566.99	88.62	8	6.8569	54.4929	beta 1	-148.299	1.95313	-75.9289		4	1
5	1	-230.713	76.08	6	6.8569	54.4929	beta 2	238.895	1	238.895		5	1	5.0711	76.08	6	6.8569	54.4929	beta 2	-28.7874	0.929944	-30.9561		5	1	808.126	76.08	6	6.8569	54.4929	beta 2	-459.043	119.477	-3.84211		5	1	-24.7385	76.08	6	6.8569	54.4929	beta 2	-235.46	1.14147	-206.279		5	1
6	1	158.793	68.45	13	6.8569	54.4929	beta 3	634.815	1	634.815		6	1	-19.9333	68.45	13	6.8569	54.4929	beta 3	-219.142	0.994299	-220.398		6	1	-315.746	68.45	13	6.8569	54.4929	beta 3	1910.2	32.5919	58.6096		6	1	40.9561	68.45	13	6.8569	54.4929	beta 3	-1136.09	1.03814	-1094.36		6	1
7	1	-1.8e-05	41.25	11	5.99086	97.0138	beta 4	-648.358	1	-648.358		7	1	-16.7467	41.25	11	5.99086	97.0138	beta 4	2.35179	0.518805	4.53308		7	1	948.119	41.25	11	5.99086	97.0138	beta 4	-371.983	121.84	-3.05305		7	1	-29.4708	41.25	11	5.99086	97.0138	beta 4	17.1783	2.56513	6.69684		7	1
8	1	140.403	30.29	18	5.99086	97.0138	sigma-squared	7364488100	1	7364488100		8	1	-18.1644	30.29	18	5.99086	97.0138	sigma-squared	11074195	1	11074195		8	1	0.000106	30.29	18	5.99086	97.0138	sigma-squared	3135200700	1	3135200700		8	1	60.6883	30.29	18	5.99086	97.0138	sigma-squared	342477370	1	342477370		8	1
9	1	-96.4501	35.6	7	5.99086	97.0138	gamma	0.998599	0.0345993	28.8618		9	1	-2.7867	35.6	7	5.99086	97.0138	gamma	1	1.95567e-05	51133.4		9	1	-1085.78	35.6	7	5.99086	97.0138	gamma	1	4.83601e-06	206782		9	1	27.0703	35.6	7	5.99086	97.0138	gamma	1	1.19365e-06	837766		9	1
10	1	44.459	85.57	15	5.99086	97.0138						10	1	13.1378	85.57	15	5.99086	97.0138						10	1	475.229	85.57	15	5.99086	97.0138						10	1	-74.1005	85.57	15	5.99086	97.0138						10	1
11	1	213.229	32.24	11	7.87112	53.4174						11	1	14.76	32.24	11	7.87112	53.4174						11	1	833.486	32.24	11	7.87112	53.4174						11	1	77.1155	32.24	11	7.87112	53.4174						11	1
12	1	12326.2	26.52	13	6.8569	54.4929						12	1	1674.78	26.52	13	6.8569	54.4929						12	1	4291	26.52	13	6.8569	54.4929						12	1	4688.29	26.52	13	6.8569	54.4929						12	1
13	1	-1.16466	36.92	21	6.8569	54.4929						13	1	-4.2711	36.92	21	6.8569	54.4929						13	1	-137.822	36.92	21	6.8569	54.4929						13	1	-71.0827	36.92	21	6.8569	54.4929						13	1
14	1	-171.285	55.45	8	10.6732	111.306						14	1	3.0222	55.45	8	10.6732	111.306						14	1	439.751	55.45	8	10.6732	111.306						14	1	60.7041	55.45	8	10.6732	111.306						14	1
15	1	100.274	58.73	10	6.3709	43.6906						15	1	-13.9244	58.73	10	6.3709	43.6906						15	1	58.9437	58.73	10	6.3709	43.6906						15	1	-9.60371	58.73	10	6.3709	43.6906						15	1
16	1	220.743	62.69	12	6.8569	54.4929						16	1	11.9822	62.69	12	6.8569	54.4929						16	1	-925.622	62.69	12	6.8569	54.4929						16	1	-70.9863	62.69	12	6.8569	54.4929						16	1
17	1	36676.6	22.56	13	10.28	113.431						17	1	791.556	22.56	13	10.28	113.431						17	1	31490.3	22.56	13	10.28	113.431						17	1	7252.22	22.56	13	10.28	113.431						17	1
18	1	-244.107	66.33	8	10.6732	111.306						18	1	0	66.33	8	10.6732	111.306						18	1	-0.035608	66.33	8	10.6732	111.306						18	1	-0.004575	66.33	8	10.6732	111.306						18	1
19	1	13637.9	22.47	15	6.8569	54.4929						19	1	1211.02	22.47	15	6.8569	54.4929						19	1	53258.7	22.47	15	6.8569	54.4929						19	1	21455.3	22.47	15	6.8569	54.4929						19	1
20	1	59.7151	28.77	15	10.6732	111.306						20	1	-14.1067	28.77	15	10.6732	111.306						20	1	-436.439	28.77	15	10.6732	111.306						20	1	24.8294	28.77	15	10.6732	111.306						20	1
21	1	1867.85	40.34	12	5.99086	97.0138						21	1	4705.01	40.34	12	5.99086	97.0138						21	1	8309.49	40.34	12	5.99086	97.0138						21	1	63061.4	40.34	12	5.99086	97.0138						21	1
22	1	17.8086	60.17	14	10.28	113.431						22	1	3.04	60.17	14	10.28	113.431						22	1	-959.898	60.17	14	10.28	113.431						22	1	67.6868	60.17	14	10.28	113.431						22	1
23	1	50206.2	10.3	13	6.8569	54.4929						23	1	392.773	10.3	13	6.8569	54.4929						23	1	12111	10.3	13	6.8569	54.4929						23	1	35295.7	10.3	13	6.8569	54.4929						23	1
24	1	6850.2	34.29	13	6.3709	43.6906						24	1	481.711	34.29	13	6.3709	43.6906						24	1	23924.8	34.29	13	6.3709	43.6906						24	1	14919	34.29	13	6.3709	43.6906						24	1
25	1	25615.4	30.84	26	6.8569	54.4929						25	1	1612.04	30.84	26	6.8569	54.4929						25	1	25574.7	30.84	26	6.8569	54.4929						25	1	2813.79	30.84	26	6.8569	54.4929						25	1
26	1	13599.7	49.59	19	7.87112	53.4174						26	1	1108.07	49.59	19	7.87112	53.4174						26	1	59107.5	49.59	19	7.87112	53.4174						26	1	5188.89	49.59	19	7.87112	53.4174						26	1
27	1	-211.526	39.31	17	7.87112	53.4174						27	1	-6.053	39.31	17	7.87112	53.4174						27	1	-290.621	39.31	17	7.87112	53.4174						27	1	-15.064	39.31	17	7.87112	53.4174						27	1
28	1	68.8833	31.41	21	6.8569	54.4929						28	1	11.973	31.41	21	6.8569	54.4929						28	1	323.459	31.41	21	6.8569	54.4929						28	1	-98.8405	31.41	21	6.8569	54.4929						28	1
29	1	159.227	42.68	18	3.5563	14.9368						29	1	10	42.68	18	3.5563	14.9368						29	1	504.012	42.68	18	3.5563	14.9368						29	1	19.938	42.68	18	3.5563	14.9368						29	1
30	1	7184.73	40.42	14	10.28	113.431						30	1	618.08	40.42	14	10.28	113.431						30	1	49613.7	40.42	14	10.28	113.431						30	1	2227.25	40.42	14	10.28	113.431						30	1
31	1	98066.9	36.73	13	6.8569	54.4929						31	1	955.4	36.73	13	6.8569	54.4929						31	1	50472	36.73	13	6.8569	54.4929						31	1	29133.9	36.73	13	6.8569	54.4929						31	1
32	1	88.2298	27.3	14	6.3709	43.6906						32	1	8.15556	27.3	14	6.3709	43.6906						32	1	873.945	27.3	14	6.3709	43.6906						32	1	-24.1667	27.3	14	6.3709	43.6906						32	1
33	1	-43.0562	72.96	8	6.8569	54.4929						33	1	-0.6	72.96	8	6.8569	54.4929						33	1	-511.262	72.96	8	6.8569	54.4929						33	1	-59.1672	72.96	8	6.8569	54.4929						33	1
34	1	53.1047	93	12	6.8569	54.4929						34	1	0	93	12	6.8569	54.4929						34	1	-473.939	93	12	6.8569	54.4929						34	1	1.3e-05	93	12	6.8569	54.4929						34	1
35	1	-133.523	62.64	5	3.758	13.4404						35	1	-13.3689	62.64	5	3.758	13.4404						35	1	-614.592	62.64	5	3.758	13.4404						35	1	32.5379	62.64	5	3.758	13.4404						35	1
36	1	20872.5	72	21	6.8569	54.4929						36	1	665.196	72	21	6.8569	54.4929						36	1	11551	72	21	6.8569	54.4929						36	1	3388.91	72	21	6.8569	54.4929						36	1
37	1	8273.21	38.2452	19	6.8569	54.4929						37	1	527.04	38.2452	19	6.8569	54.4929						37	1	52626.5	38.2452	19	6.8569	54.4929						37	1	2274.77	38.2452	19	6.8569	54.4929						37	1
38	1	131121	32.24	10	6.8569	54.4929						38	1	9575.17	32.24	10	6.8569	54.4929						38	1	84015	32.24	10	6.8569	54.4929						38	1	7341.02	32.24	10	6.8569	54.4929						38	1
39	1	53407.1	16.55	12	6.8569	54.4929						39	1	1321.07	16.55	12	6.8569	54.4929						39	1	61721.3	16.55	12	6.8569	54.4929						39	1	21581.1	16.55	12	6.8569	54.4929						39	1
40	1	-8.87607	45.87	11	6.8569	54.4929						40	1	17.1556	45.87	11	6.8569	54.4929						40	1	1173.26	45.87	11	6.8569	54.4929						40	1	93.2604	45.87	11	6.8569	54.4929						40	1
41	1	81932.3	54.87	14	7.87112	53.4174						41	1	393.138	54.87	14	7.87112	53.4174						41	1	20854	54.87	14	7.87112	53.4174						41	1	34803.5	54.87	14	7.87112	53.4174						41	1
42	1	30249.3	38.04	33	3.91814	7.36416						42	1	655.089	38.04	33	3.91814	7.36416						42	1	30320.7	38.04	33	3.91814	7.36416						42	1	18473.8	38.04	33	3.91814	7.36416						42	1
43	1	75714	40.45	12	7.87112	53.4174						43	1	2857.59	40.45	12	7.87112	53.4174						43	1	125500	40.45	12	7.87112	53.4174						43	1	22873.5	40.45	12	7.87112	53.4174						43	1
44	1	5205.19	39.65	20	5.99086	97.0138						44	1	1046.55	39.65	20	5.99086	97.0138						44	1	7698.68	39.65	20	5.99086	97.0138						44	1	621	39.65	20	5.99086	97.0138						44	1
45	1	2806.11	39.18	12	7.87112	53.4174						45	1	226.916	39.18	12	7.87112	53.4174						45	1	10699	39.18	12	7.87112	53.4174						45	1	923.194	39.18	12	7.87112	53.4174						45	1
46	1	23875.4	26.29	21	5.19329	33.5258						46	1	574.516	26.29	21	5.19329	33.5258						46	1	10454.4	26.29	21	5.19329	33.5258						46	1	27801.5	26.29	21	5.19329	33.5258						46	1
47	1	85.7564	21.36	17	6.8569	54.4929						47	1	-18.2133	21.36	17	6.8569	54.4929						47	1	-283.368	21.36	17	6.8569	54.4929						47	1	17.0129	21.36	17	6.8569	54.4929						47	1
48	1	202937	24.65	15	5.19329	33.5258						48	1	9888.39	24.65	15	5.19329	33.5258						48	1	113326	24.65	15	5.19329	33.5258						48	1	10874.8	24.65	15	5.19329	33.5258						48	1
49	1	241327	42.47	14	3.758	13.4404						49	1	8095.73	42.47	14	3.758	13.4404						49	1	171829	42.47	14	3.758	13.4404						49	1	30082.7	42.47	14	3.758	13.4404						49	1
50	1	96377.1	32.12	16	6.8569	54.4929						50	1	2923.27	32.12	16	6.8569	54.4929						50	1	96660.7	32.12	16	6.8569	54.4929						50	1	7884.92	32.12	16	6.8569	54.4929						50	1
51	1	31376.8	28.5	23	6.3709	43.6906						51	1	366.671	28.5	23	6.3709	43.6906						51	1	23373	28.5	23	6.3709	43.6906						51	1	6045.81	28.5	23	6.3709	43.6906						51	1
52	1	8615.3	15.31	15	5.19329	33.5258						52	1	554.391	15.31	15	5.19329	33.5258						52	1	31418.7	15.31	15	5.19329	33.5258						52	1	2381.8	15.31	15	5.19329	33.5258						52	1
53	1	263390	14.69	26	5.19329	33.5258						53	1	7296.37	14.69	26	5.19329	33.5258						53	1	28378.6	14.69	26	5.19329	33.5258						53	1	1595.5	14.69	26	5.19329	33.5258						53	1
54	1	15337.1	46.87	20	6.8569	54.4929						54	1	1271.13	46.87	20	6.8569	54.4929						54	1	49119	46.87	20	6.8569	54.4929						54	1	7315.44	46.87	20	6.8569	54.4929						54	1
55	1	177234	33.01	19	3.5982	11.5528						55	1	3551.32	33.01	19	3.5982	11.5528						55	1	145009	33.01	19	3.5982	11.5528						55	1	25797.3	33.01	19	3.5982	11.5528						55	1
56	1	146615	8.448	20	7.87112	53.4174						56	1	770.84	8.448	20	7.87112	53.4174						56	1	28192	8.448	20	7.87112	53.4174						56	1	7963.47	8.448	20	7.87112	53.4174						56	1
57	1	-155.693	46.4	16	3.758	13.4404						57	1	8.84	46.4	16	3.758	13.4404						57	1	-48.1415	46.4	16	3.758	13.4404						57	1	65.4505	46.4	16	3.758	13.4404						57	1
58	1	-236.399	40.11	16	3.91814	7.36416						58	1	18.3911	40.11	16	3.91814	7.36416						58	1	-501.103	40.11	16	3.91814	7.36416						58	1	44.5787	40.11	16	3.91814	7.36416						58	1
59	1	140.828	30.08	23	10.28	113.431						59	1	-15.7556	30.08	23	10.28	113.431						59	1	928.914	30.08	23	10.28	113.431						59	1	41.2161	30.08	23	10.28	113.431						59	1
60	1	-35.4451	31.07	28	10.28	113.431						60	1	8.0889	31.07	28	10.28	113.431						60	1	202.637	31.07	28	10.28	113.431						60	1	-21.9573	31.07	28	10.28	113.431						60	1
[truncated: 9 more columns]

## Sheet: Inputs 1
DMU	Input Slack	Environmental Variable 1	Environmental Variable 2	Environmental Variable 3	Environmental Variable 4	SFA Parameter Value	Environmental Value	Stochastic Error Term				λ				O/P	In parentheses.	Managerial Inefficiency	Stochastic Disturbance Term	Environmental Variable Maximum Value	Environmental Variable Adjustment	Random Disturbance Maximum Value	Random Disturbance Adjustment	Original Input	Adjusted Input
1	111.97	92.5	12	10.28	113.431	33721.1	-111021	111133	85756.5	3212.24	3209.98	26.6968	401915	0	1	0	401915	1.29014e+09	-1.29003e+09	8693.71	119715	6.34214e+06	1.29637e+09	21723.7	1.29651e+09
2	-276.447	30.98	13	5.99086	97.0138	-871.258	-49261.5	48985					177155	0	1	0	177155	5.68664e+08	-5.68615e+08		57955.2		5.74957e+08	526.989	5.75016e+08
3	204.656	54	12	10.28	113.431	238.895	-77477.9	77682.6					280940	0	1	0	280940	9.01812e+08	-9.01735e+08		86171.6		9.08077e+08	8126.73	9.08171e+08
4	249.348	88.62	8	6.8569	54.4929	634.815	-72556.7	72806					263304	0	1	0	263304	8.452e+08	-8.45128e+08		81250.4		8.5147e+08	3243.14	8.51554e+08
5	-230.713	76.08	6	6.8569	54.4929	-648.358	-62108.9	61878.2					223783	0	1	0	223783	7.1834e+08	-7.18278e+08		70802.6		7.2462e+08	20285.9	7.24711e+08
6	158.793	68.45	13	6.8569	54.4929	7364488100	-53788.9	53947.7					195102	0	1	0	195102	6.26276e+08	-6.26222e+08		62482.6		6.32564e+08	46412	6.32673e+08
7	-1.8e-05	41.25	11	5.99086	97.0138	0.998599	-58687.1	58687.1					212242	0	1	0	212242	6.81294e+08	-6.81236e+08		67380.8		6.87578e+08	255.849	6.87646e+08
8	140.403	30.29	18	5.99086	97.0138		-47465.8	47606.2					172168	0	1	0	172168	5.52658e+08	-5.5261e+08		56159.5		5.58952e+08	4229.37	5.59012e+08
9	-96.4501	35.6	7	5.99086	97.0138		-54720	54623.6					197547	0	1	0	197547	6.34122e+08	-6.34067e+08		63413.7		6.40409e+08	43418.8	6.40516e+08
10	44.459	85.57	15	5.99086	97.0138		-96345.7	96390.1					348596	0	1	0	348596	1.11899e+09	-1.11889e+09		105039		1.12523e+09	22751.4	1.12536e+09
11	213.229	32.24	11	7.87112	53.4174		-21377.3	21590.5					78082.3	0	1	0	78082.3	2.50643e+08	-2.50621e+08		30071		2.56964e+08	3207.02	2.56997e+08
12	12326.2	26.52	13	6.8569	54.4929		-17257.1	29583.3					106988	0	1	0	106988	3.43431e+08	-3.43401e+08		25950.8		3.49743e+08	45437.4	3.49815e+08
13	-1.16466	36.92	21	6.8569	54.4929		-24407	24405.8					88263.8	0	1	0	88263.8	2.83326e+08	-2.83301e+08		33100.7		2.89643e+08	20515.4	2.89697e+08
14	-171.285	55.45	8	10.6732	111.306		-78069.4	77898.1					281719	0	1	0	281719	9.04315e+08	-9.04237e+08		86763.1		9.10579e+08	35677.8	9.10701e+08
15	100.274	58.73	10	6.3709	43.6906		-39341.7	39442					142642	0	1	0	142642	4.5788e+08	-4.5784e+08		48035.4		4.64182e+08	80303.9	4.64311e+08
16	220.743	62.69	12	6.8569	54.4929		-49009.4	49230.1					178041	0	1	0	178041	5.71509e+08	-5.7146e+08		57703.1		5.77802e+08	150516	5.7801e+08
17	36676.6	22.56	13	10.28	113.431		-49846.7	86523.3					312912	0	1	0	312912	1.00444e+09	-1.00436e+09		58540.4		1.0107e+09	45146.3	1.0108e+09
18	-244.107	66.33	8	10.6732	111.306		-87548.7	87304.6					315738	0	1	0	315738	1.01351e+09	-1.01343e+09		96242.4		1.01977e+09	318160	1.02018e+09
19	13637.9	22.47	15	6.8569	54.4929		-13250.7	26888.5					97242.6	0	1	0	97242.6	3.12147e+08	-3.1212e+08		21944.4		3.18462e+08	39082.7	3.18523e+08
20	59.7151	28.77	15	10.6732	111.306		-53152	53211.7					192441	0	1	0	192441	6.17731e+08	-6.17678e+08		61845.7		6.2402e+08	23314.2	6.24105e+08
21	1867.85	40.34	12	5.99086	97.0138		-57655.3	59523.2					215266	0	1	0	215266	6.91001e+08	-6.90941e+08		66349		6.97283e+08	14718.2	6.97365e+08
22	17.8086	60.17	14	10.28	113.431		-82375.8	82393.6					297977	0	1	0	297977	9.56502e+08	-9.5642e+08		91069.5		9.62762e+08	186453	9.63039e+08
23	50206.2	10.3	13	6.8569	54.4929		-3125.24	53331.5					192874	0	1	0	192874	6.19122e+08	-6.19068e+08		11818.9		6.2541e+08	88245.6	6.2551e+08
24	6850.2	34.29	13	6.3709	43.6906		-17331.5	24181.7					87453.2	0	1	0	87453.2	2.80723e+08	-2.80699e+08		26025.2		2.87041e+08	40508.9	2.87108e+08
25	25615.4	30.84	26	6.8569	54.4929		-17915.2	43530.7					157429	0	1	0	157429	5.05345e+08	-5.05302e+08		26609		5.11644e+08	95962.5	5.11766e+08
26	13599.7	49.59	19	7.87112	53.4174		-34582.5	48182.2					174251	0	1	0	174251	5.59344e+08	-5.59296e+08		43276.2		5.65638e+08	41235	5.65722e+08
27	-211.526	39.31	17	7.87112	53.4174		-26103.7	25892.2					93639.3	0	1	0	93639.3	3.00581e+08	-3.00555e+08		34797.4		3.06897e+08	245364	3.07177e+08
28	68.8833	31.41	21	6.8569	54.4929		-19606.3	19675.2					71155.6	0	1	0	71155.6	2.28408e+08	-2.28389e+08		28300		2.34731e+08	400611	2.3516e+08
29	159.227	42.68	18	3.5563	14.9368		-6590.89	6750.11					24411.8	0	1	0	24411.8	7.83616e+07	-7.83549e+07		15284.6		8.4697e+07	10819.2	8.47231e+07
30	7184.73	40.42	14	10.28	113.431		-65168.4	72353.2					261666	0	1	0	261666	8.39943e+08	-8.39871e+08		73862.2		8.46213e+08	23868.2	8.46311e+08
31	98066.9	36.73	13	6.8569	54.4929		-26152.6	124220					449241	0	1	0	449241	1.44206e+09	-1.44193e+09		34846.3		1.44827e+09	141582	1.44845e+09
32	88.2298	27.3	14	6.3709	43.6906		-11002.5	11090.7					40109.6	0	1	0	40109.6	1.28751e+08	-1.2874e+08		19696.2		1.35082e+08	9653.07	1.35112e+08
33	-43.0562	72.96	8	6.8569	54.4929		-58912.8	58869.7					212903	0	1	0	212903	6.83415e+08	-6.83356e+08		67606.5		6.89698e+08	15545.2	6.89781e+08
34	53.1047	93	12	6.8569	54.4929		-75417.2	75470.3					272939	0	1	0	272939	8.7613e+08	-8.76055e+08		84110.9		8.82397e+08	16189	8.82497e+08
35	-133.523	62.64	5	3.758	13.4404		-25988.6	25855					93505	0	1	0	93505	3.0015e+08	-3.00124e+08		34682.3		3.06466e+08	6693.38	3.06507e+08
36	20872.5	72	21	6.8569	54.4929		-54970.7	75843.2					274288	0	1	0	274288	8.80459e+08	-8.80383e+08		63664.4		8.86725e+08	33175.3	8.86822e+08
37	8273.21	38.2452	19	6.8569	54.4929		-26039.4	34312.6					124092	0	1	0	124092	3.98332e+08	-3.98298e+08		34733.1		4.0464e+08	34265.7	4.04709e+08
38	131121	32.24	10	6.8569	54.4929		-22957.3	154078					557225	0	1	0	557225	1.78868e+09	-1.78853e+09		31651		1.79487e+09	270464	1.79517e+09
39	53407.1	16.55	12	6.8569	54.4929		-8809.5	62216.6					225007	0	1	0	225007	7.22268e+08	-7.22206e+08		17503.2		7.28548e+08	97469.9	7.28663e+08
40	-8.87607	45.87	11	6.8569	54.4929		-34593.7	34584.8					125076	0	1	0	125076	4.01493e+08	-4.01458e+08		43287.4		4.078e+08	36935.4	4.07881e+08
41	81932.3	54.87	14	7.87112	53.4174		-40377.2	122309					442333	0	1	0	442333	1.41988e+09	-1.41976e+09		49070.9		1.4261e+09	138042	1.42629e+09
42	30249.3	38.04	33	3.91814	7.36416		6174.69	24074.6					87066	0	1	0	87066	2.79481e+08	-2.79456e+08		2519.02		2.85799e+08	50765.9	2.85852e+08
43	75714	40.45	12	7.87112	53.4174		-28291.4	104005					376137	0	1	0	376137	1.20739e+09	-1.20729e+09		36985.1		1.21363e+09	123610	1.21379e+09
44	5205.19	39.65	20	5.99086	97.0138		-55143	60348.2					218250	0	1	0	218250	7.00578e+08	-7.00518e+08		63836.7		7.0686e+08	43244.6	7.06967e+08
45	2806.11	39.18	12	7.87112	53.4174		-27184.9	29991					108463	0	1	0	108463	3.48164e+08	-3.48134e+08		35878.6		3.54476e+08	39750.3	3.54552e+08
46	23875.4	26.29	21	5.19329	33.5258		-2607.37	26482.8					95775.1	0	1	0	95775.1	3.07437e+08	-3.0741e+08		11301.1		3.13752e+08	46034.7	3.1381e+08
47	85.7564	21.36	17	6.8569	54.4929		-11805.8	11891.5					43005.8	0	1	0	43005.8	1.38048e+08	-1.38036e+08		20499.5		1.44378e+08	26078.2	1.44425e+08
48	202937	24.65	15	5.19329	33.5258		-2611.88	205549					743368	0	1	0	743368	2.3862e+09	-2.38599e+09		11305.6		2.39234e+09	296282	2.39264e+09
49	241327	42.47	14	3.758	13.4404		-6265.23	247592					895418	0	1	0	895418	2.87428e+09	-2.87403e+09		14958.9		2.88037e+09	312769	2.8807e+09
50	96377.1	32.12	16	6.8569	54.4929		-21419.4	117797					426012	0	1	0	426012	1.36749e+09	-1.36737e+09		30113.1		1.37372e+09	143725	1.37389e+09
51	31376.8	28.5	23	6.3709	43.6906		-9897.93	41274.7					149270	0	1	0	149270	4.79156e+08	-4.79114e+08		18591.6		4.85456e+08	43132	4.85518e+08
52	8615.3	15.31	15	5.19329	33.5258		5525.68	3089.63					11173.7	0	1	0	11173.7	3.58673e+07	-3.58642e+07		3168.03		4.22063e+07	57058.9	4.22665e+07
53	263390	14.69	26	5.19329	33.5258		8693.71	254696					921110	0	1	0	921110	2.95675e+09	-2.95649e+09		0		2.96284e+09	493085	2.96333e+09
54	15337.1	46.87	20	6.8569	54.4929		-33314.9	48652					175951	0	1	0	175951	5.64798e+08	-5.6475e+08		42008.6		5.71092e+08	38044.1	5.71172e+08
55	177234	33.01	19	3.5982	11.5528		4293.73	172940					625440	0	1	0	625440	2.00765e+09	-2.00748e+09		4399.97		2.01382e+09	216369	2.01404e+09
56	146615	8.448	20	7.87112	53.4174		1501.75	145113					524802	0	1	0	524802	1.68461e+09	-1.68446e+09		7191.96		1.6908e+09	197249	1.69101e+09
57	-155.693	46.4	16	3.758	13.4404		-9211.49	9055.79					32750.4	0	1	0	32750.4	1.05128e+08	-1.05119e+08		17905.2		1.11461e+08	212017	1.11691e+08
58	-236.399	40.11	16	3.91814	7.36416		309.964	-546.363					-1975.93	0	1	0	-1975.93	-6.34269e+06	6.34214e+06		8383.74		0	15351.9	23735.6
59	140.828	30.08	23	10.28	113.431		-54009.6	54150.4					195835	0	1	0	195835	6.28629e+08	-6.28575e+08		62703.3		6.34917e+08	33251.9	6.35013e+08
60	-35.4451	31.07	28	10.28	113.431		-53677.6	53642.2					193997	0	1	0	193997	6.22729e+08	-6.22675e+08		62371.4		6.29017e+08	75787.5	6.29156e+08

## Sheet: Inputs 2
DMU	Input Slack	Environmental Variable 1	Environmental Variable 2	Environmental Variable 3	Environmental Variable 4	SFA Parameter Value	Environmental Value	Stochastic Error Term				λ				O/P	In parentheses.	Managerial Inefficiency	Stochastic Disturbance Term	Environmental Variable Maximum Value	Environmental Variable Adjustment	Random Disturbance Maximum Value	Random Disturbance Adjustment	Original Input	Adjusted Input
1	-1.0756	92.5	12	10.28	113.431	2122.53	-2399.11	2398.04	3327.79	0.332779	0.332779	10000	3.24852e+06	0	1	0	3.24852e+06	1.08104e+06	-1.07864e+06	268.991	2668.1	-1714.63	1.07693e+06	2460	1.08206e+06
2	-0.5022	30.98	13	5.99086	97.0138	-23.6776	-69.9327	69.4305					94054.6	0	1	0	94054.6	31299.4	-31230		338.924		29515.4	2945	32799.3
3	4.7778	54	12	10.28	113.431	-28.7874	-1487.52	1492.3					2.02156e+06	0	1	0	2.02156e+06	672733	-671241		1756.52		669526	1497	672780
4	348.098	88.62	8	6.8569	54.4929	-219.142	-1580.56	1928.66					2.61267e+06	0	1	0	2.61267e+06	869443	-867515		1849.55		865800	1477	869127
5	5.0711	76.08	6	6.8569	54.4929	2.35179	-1226.07	1231.14					1.66777e+06	0	1	0	1.66777e+06	555000	-553769		1495.06		552054	3435	556984
6	-19.9333	68.45	13	6.8569	54.4929	11074195	-1246.92	1226.99					1.66215e+06	0	1	0	1.66215e+06	553128	-551901		1515.91		550186	8335	560037
7	-16.7467	41.25	11	5.99086	97.0138	1	-255.527	238.78					323466	0	1	0	323466	107643	-107404		524.519		105689	1314	107528
8	-18.1644	30.29	18	5.99086	97.0138		-197.532	179.368					242982	0	1	0	242982	80859.4	-80680		466.524		78965.4	1030	80461.9
9	-2.7867	35.6	7	5.99086	97.0138		-6.59865	3.81195					5163.9	0	1	0	5163.9	1718.44	-1714.63		275.59		0	9321	9596.59
10	13.1378	85.57	15	5.99086	97.0138		-1420.07	1433.21					1.94151e+06	0	1	0	1.94151e+06	646093	-644660		1689.06		642946	2232	646867
11	14.76	32.24	11	7.87112	53.4174		-556.765	571.525					774221	0	1	0	774221	257645	-257073		825.756		255359	3041	259225
12	1674.78	26.52	13	6.8569	54.4929		-254.115	1928.89					2.61299e+06	0	1	0	2.61299e+06	869550	-867621		523.107		865906	3167	869596
13	-4.2711	36.92	21	6.8569	54.4929		-730.662	726.391					984012	0	1	0	984012	327459	-326732		999.654		325018	1165	327182
14	3.0222	55.45	8	10.6732	111.306		-1497.87	1500.89					2.0332e+06	0	1	0	2.0332e+06	676606	-675105		1766.86		673391	3110	678268
15	-13.9244	58.73	10	6.3709	43.6906		-849.312	835.387					1.13166e+06	0	1	0	1.13166e+06	376594	-375759		1118.3		374044	7574	382737
16	11.9822	62.69	12	6.8569	54.4929		-1081.75	1093.73					1.48163e+06	0	1	0	1.48163e+06	493056	-491962		1350.74		490248	2029	493628
17	791.556	22.56	13	10.28	113.431		-771.887	1563.44					2.11793e+06	0	1	0	2.11793e+06	704803	-703240		1040.88		701525	3293	705859
18	0	66.33	8	10.6732	111.306		-1755.48	1755.48					2.37808e+06	0	1	0	2.37808e+06	791376	-789621		2024.48		787906	36815	826746
19	1211.02	22.47	15	6.8569	54.4929		-215.796	1426.82					1.93285e+06	0	1	0	1.93285e+06	643213	-641786		484.787		640071	4318	644874
20	-14.1067	28.77	15	10.6732	111.306		-1067.66	1053.56					1.42721e+06	0	1	0	1.42721e+06	474946	-473893		1336.66		472178	590	474105
21	4705.01	40.34	12	5.99086	97.0138		-262.768	4967.78					6.72965e+06	0	1	0	6.72965e+06	2.23949e+06	-2.23452e+06		531.759		2.2328e+06	8579	2.24192e+06
22	3.04	60.17	14	10.28	113.431		-1691.19	1694.23					2.2951e+06	0	1	0	2.2951e+06	763763	-762069		1960.18		760354	1576	763890
23	392.773	10.3	13	6.8569	54.4929		129.936	262.837					356055	0	1	0	356055	118488	-118225		139.055		116510	6810	123459
24	481.711	34.29	13	6.3709	43.6906		-356.992	838.703					1.13616e+06	0	1	0	1.13616e+06	378089	-377251		625.984		375536	3185	379347
25	1612.04	30.84	26	6.8569	54.4929		-730.639	2342.68					3.17354e+06	0	1	0	3.17354e+06	1.05609e+06	-1.05374e+06		999.631		1.05203e+06	7343	1.06037e+06
26	1108.07	49.59	19	7.87112	53.4174		-1197.87	2305.94					3.12377e+06	0	1	0	3.12377e+06	1.03952e+06	-1.03722e+06		1466.86		1.0355e+06	4538	1.04151e+06
27	-6.053	39.31	17	7.87112	53.4174		-896.89	890.837					1.20678e+06	0	1	0	1.20678e+06	401592	-400701		1165.88		398986	14162	414314
28	11.973	31.41	21	6.8569	54.4929		-600.198	612.171					829284	0	1	0	829284	275968	-275356		869.19		273642	20962	295473
29	10	42.68	18	3.5563	14.9368		-150.411	160.411					217303	0	1	0	217303	72313.8	-72153.4		419.403		70438.8	493	71351.2
30	618.08	40.42	14	10.28	113.431		-1223.56	1841.64					2.49479e+06	0	1	0	2.49479e+06	830214	-828373		1492.55		826658	3281	831431
31	955.4	36.73	13	6.8569	54.4929		-495.864	1451.26					1.96597e+06	0	1	0	1.96597e+06	654233	-652782		764.855		651067	3255	655087
32	8.15556	27.3	14	6.3709	43.6906		-220.273	228.429					309443	0	1	0	309443	102976	-102748		489.264		101033	693	102215
33	-0.6	72.96	8	6.8569	54.4929		-1209.77	1209.17					1.63801e+06	0	1	0	1.63801e+06	545096	-543887		1478.76		542172	2299	545950
34	0	93	12	6.8569	54.4929		-1799.42	1799.42					2.4376e+06	0	1	0	2.4376e+06	811182	-809382		2068.41		807668	483	810219
35	-13.3689	62.64	5	3.758	13.4404		-296.501	283.132					383547	0	1	0	383547	127636	-127353		565.492		125639	510	126714
36	665.196	72	21	6.8569	54.4929		-1561.27	2226.47					3.01611e+06	0	1	0	3.01611e+06	1.0037e+06	-1.00147e+06		1830.27		999757	2440	1.00403e+06
37	527.04	38.2452	19	6.8569	54.4929		-704.465	1231.5					1.66827e+06	0	1	0	1.66827e+06	555165	-553934		973.456		552219	2100	555293
38	9575.17	32.24	10	6.8569	54.4929		-303.189	9878.36					1.33818e+07	0	1	0	1.33818e+07	4.45319e+06	-4.44331e+06		572.181		4.4416e+06	17809	4.45998e+06
39	1321.07	16.55	12	6.8569	54.4929		10.7382	1310.33					1.77505e+06	0	1	0	1.77505e+06	590701	-589391		258.253		587676	4751	592685
40	17.1556	45.87	11	6.8569	54.4929		-654.703	671.858					910139	0	1	0	910139	302875	-302203		923.694		300489	702	302115
41	393.138	54.87	14	7.87112	53.4174		-1178.95	1572.09					2.12965e+06	0	1	0	2.12965e+06	708702	-707130		1447.94		705415	2612	709475
42	655.089	38.04	33	3.91814	7.36416		-569.462	1224.55					1.65885e+06	0	1	0	1.65885e+06	552031	-550806		838.454		549091	2551	552481
43	2857.59	40.45	12	7.87112	53.4174		-779.946	3637.53					4.92762e+06	0	1	0	4.92762e+06	1.63981e+06	-1.63617e+06		1048.94		1.63446e+06	7216	1.64272e+06
44	1046.55	39.65	20	5.99086	97.0138		-476.73	1523.28					2.06352e+06	0	1	0	2.06352e+06	686697	-685173		745.721		683459	4315	688519
45	226.916	39.18	12	7.87112	53.4174		-749.875	976.791					1.32322e+06	0	1	0	1.32322e+06	440339	-439363		1018.87		437648	3455	442122
46	574.516	26.29	21	5.19329	33.5258		-163.714	738.229					1.00005e+06	0	1	0	1.00005e+06	332795	-332057		432.705		330343	1986	332761
47	-18.2133	21.36	17	6.8569	54.4929		-247.088	228.875					310048	0	1	0	310048	103177	-102949		516.08		101234	707	102457
48	9888.39	24.65	15	5.19329	33.5258		47.8423	9840.54					1.33306e+07	0	1	0	1.33306e+07	4.43614e+06	-4.4263e+06		221.149		4.42459e+06	17880	4.44269e+06
49	8095.73	42.47	14	3.758	13.4404		-78.0096	8173.74					1.10726e+07	0	1	0	1.10726e+07	3.68474e+06	-3.67657e+06		347.001		3.67485e+06	18348	3.69355e+06
50	2923.27	32.12	16	6.8569	54.4929		-473.072	3396.34					4.60088e+06	0	1	0	4.60088e+06	1.53108e+06	-1.52768e+06		742.064		1.52597e+06	7645	1.53435e+06
51	366.671	28.5	23	6.3709	43.6906		-507.773	874.444					1.18457e+06	0	1	0	1.18457e+06	394201	-393327		776.764		391612	1980	394369
52	554.391	15.31	15	5.19329	33.5258		268.991	285.4					386619	0	1	0	386619	128659	-128373		0		126659	3621	130280
53	7296.37	14.69	26	5.19329	33.5258		-32.9901	7329.36					9.92878e+06	0	1	0	9.92878e+06	3.30409e+06	-3.29676e+06		301.982		3.29505e+06	16822	3.31217e+06
54	1271.13	46.87	20	6.8569	54.4929		-937.467	2208.6					2.9919e+06	0	1	0	2.9919e+06	995640	-993432		1206.46		991717	4257	997181
55	3551.32	33.01	19	3.5982	11.5528		32.6235	3518.69					4.76663e+06	0	1	0	4.76663e+06	1.58623e+06	-1.58272e+06		236.368		1.581e+06	8596	1.58983e+06
56	770.84	8.448	20	7.87112	53.4174		-252.513	1023.35					1.38629e+06	0	1	0	1.38629e+06	461330	-460307		521.505		458592	5977	465091
57	8.84	46.4	16	3.758	13.4404		-228.638	237.478					321701	0	1	0	321701	107055	-106818		497.629		105103	5215	110816
58	18.3911	40.11	16	3.91814	7.36416		-129.089	147.48					199785	0	1	0	199785	66484.3	-66336.8		398.08		64622.2	3085	68105.2
59	-15.7556	30.08	23	10.28	113.431		-1237.82	1222.06					1.65548e+06	0	1	0	1.65548e+06	550908	-549686		1506.81		547971	2082	551560
60	8.0889	31.07	28	10.28	113.431		-1405.19	1413.28					1.91452e+06	0	1	0	1.91452e+06	637112	-635698		1674.19		633984	1904	637562

## Sheet: Inputs 3
DMU	Input Slack	Environmental Variable 1	Environmental Variable 2	Environmental Variable 3	Environmental Variable 4	SFA Parameter Value	Environmental Value	Stochastic Error Term				λ				O/P	In parentheses.	Managerial Inefficiency	Stochastic Disturbance Term	Environmental Variable Maximum Value	Environmental Variable Adjustment	Random Disturbance Maximum Value	Random Disturbance Adjustment	Original Input	Adjusted Input
1	983.799	92.5	12	10.28	113.431	23010.8	-53314.9	54298.7	55992.9	5.59929	5.59929	10000	7.35563e+07	0	1	0	7.35563e+07	4.11863e+08	-4.11808e+08	5586.76	58901.7	-107400	4.11701e+08	46917.9	4.11807e+08
2	-57.5822	30.98	13	5.99086	97.0138	-521.728	-23763.6	23706					3.21135e+07	0	1	0	3.21135e+07	1.79813e+08	-1.79789e+08		29350.3		1.79682e+08	32533.4	1.79744e+08
3	464.76	54	12	10.28	113.431	-459.043	-33228.4	33693.2					4.56428e+07	0	1	0	4.56428e+07	2.55567e+08	-2.55533e+08		38815.2		2.55426e+08	37503.5	2.55502e+08
4	8350.38	88.62	8	6.8569	54.4929	1910.2	-34069.4	42419.8					5.74643e+07	0	1	0	5.74643e+07	3.21759e+08	-3.21717e+08		39656.1		3.21609e+08	29822.1	3.21679e+08
5	808.126	76.08	6	6.8569	54.4929	-371.983	-26608.8	27417					3.71406e+07	0	1	0	3.71406e+07	2.07961e+08	-2.07934e+08		32195.6		2.07826e+08	35623	2.07894e+08
6	-315.746	68.45	13	6.8569	54.4929	3135200700	-25841.4	25525.6					3.45785e+07	0	1	0	3.45785e+07	1.93615e+08	-1.93589e+08		31428.1		1.93482e+08	232422	1.93746e+08
7	948.119	41.25	11	5.99086	97.0138	1	-28203.6	29151.8					3.94907e+07	0	1	0	3.94907e+07	2.2112e+08	-2.21091e+08		33790.4		2.20983e+08	24643.7	2.21042e+08
8	0.000106	30.29	18	5.99086	97.0138		-25698.8	25698.8					3.48131e+07	0	1	0	3.48131e+07	1.94929e+08	-1.94903e+08		31285.6		1.94796e+08	19247.8	1.94846e+08
9	-1085.78	35.6	7	5.99086	97.0138		-23419.7	22333.9					3.02549e+07	0	1	0	3.02549e+07	1.69406e+08	-1.69383e+08		29006.5		1.69276e+08	47072.2	1.69352e+08
10	475.229	85.57	15	5.99086	97.0138		-53162.8	53638					7.26612e+07	0	1	0	7.26612e+07	4.06851e+08	-4.06797e+08		58749.5		4.0669e+08	24170.8	4.06773e+08
11	833.486	32.24	11	7.87112	53.4174		-3694.08	4527.56					6.13331e+06	0	1	0	6.13331e+06	3.43421e+07	-3.43376e+07		9280.84		3.42302e+07	24529	3.4264e+07
12	4291	26.52	13	6.8569	54.4929		-3965.31	8256.32					1.11845e+07	0	1	0	1.11845e+07	6.26252e+07	-6.26169e+07		9552.07		6.25095e+07	34658.1	6.25537e+07
13	-137.822	36.92	21	6.8569	54.4929		-13063.6	12925.8					1.75101e+07	0	1	0	1.75101e+07	9.80438e+07	-9.80309e+07		18650.4		9.79235e+07	28005.4	9.79701e+07
14	439.751	55.45	8	10.6732	111.306		-30607.2	31046.9					4.2058e+07	0	1	0	4.2058e+07	2.35495e+08	-2.35464e+08		36193.9		2.35356e+08	48597.7	2.35441e+08
15	58.9437	58.73	10	6.3709	43.6906		-16303.1	16362.1					2.2165e+07	0	1	0	2.2165e+07	1.24108e+08	-1.24092e+08		21889.9		1.23984e+08	90470.2	1.24097e+08
16	-925.622	62.69	12	6.8569	54.4929		-22377.2	21451.5					2.90595e+07	0	1	0	2.90595e+07	1.62713e+08	-1.62691e+08		27963.9		1.62584e+08	520914	1.63133e+08
17	31490.3	22.56	13	10.28	113.431		-17284.3	48774.6					6.6073e+07	0	1	0	6.6073e+07	3.69961e+08	-3.69913e+08		22871.1		3.69805e+08	61857.4	3.6989e+08
18	-0.035608	66.33	8	10.6732	111.306		-36283.6	36283.5					4.91518e+07	0	1	0	4.91518e+07	2.75215e+08	-2.75179e+08		41870.3		2.75071e+08	2.02072e+06	2.77134e+08
19	53258.7	22.47	15	6.8569	54.4929		-2770.4	56029.1					7.59003e+07	0	1	0	7.59003e+07	4.24988e+08	-4.24932e+08		8357.16		4.24824e+08	159237	4.24992e+08
20	-436.439	28.77	15	10.6732	111.306		-19900.8	19464.3					2.63675e+07	0	1	0	2.63675e+07	1.47639e+08	-1.4762e+08		25487.5		1.47513e+08	87751	1.47626e+08
21	8309.49	40.34	12	5.99086	97.0138		-28187.9	36497.4					4.94415e+07	0	1	0	4.94415e+07	2.76837e+08	-2.76801e+08		33774.7		2.76693e+08	85377.6	2.76813e+08
22	-959.898	60.17	14	10.28	113.431		-37365.5	36405.6					4.93172e+07	0	1	0	4.93172e+07	2.76141e+08	-2.76105e+08		42952.3		2.75998e+08	362986	2.76404e+08
23	12111	10.3	13	6.8569	54.4929		4497.11	7613.86					1.03142e+07	0	1	0	1.03142e+07	5.77521e+07	-5.77445e+07		1089.65		5.76371e+07	95850.7	5.7734e+07
24	23924.8	34.29	13	6.3709	43.6906		-4929.22	28854					3.90874e+07	0	1	0	3.90874e+07	2.18861e+08	-2.18833e+08		10516		2.18725e+08	132127	2.18868e+08
25	25574.7	30.84	26	6.8569	54.4929		-12186.7	37761.4					5.11538e+07	0	1	0	5.11538e+07	2.86425e+08	-2.86387e+08		17773.5		2.8628e+08	111538	2.86409e+08
26	59107.5	49.59	19	7.87112	53.4174		-16418.4	75525.9					1.02312e+08	0	1	0	1.02312e+08	5.72873e+08	-5.72798e+08		22005.2		5.7269e+08	222906	5.72935e+08
27	-290.621	39.31	17	7.87112	53.4174		-10136.9	9846.33					1.33384e+07	0	1	0	1.33384e+07	7.46856e+07	-7.46758e+07		15723.7		7.45684e+07	741711	7.53258e+07
28	323.459	31.41	21	6.8569	54.4929		-10188.9	10512.4					1.42407e+07	0	1	0	1.42407e+07	7.97376e+07	-7.97271e+07		15775.7		7.96197e+07	964711	8.06002e+07
29	504.012	42.68	18	3.5563	14.9368		-6282.28	6786.29					9.19311e+06	0	1	0	9.19311e+06	5.14749e+07	-5.14681e+07		11869		5.13607e+07	28647.3	5.14012e+07
30	49613.7	40.42	14	10.28	113.431		-27061.4	76675.1					1.03869e+08	0	1	0	1.03869e+08	5.8159e+08	-5.81514e+08		32648.2		5.81406e+08	117786	5.81557e+08
31	50472	36.73	13	6.8569	54.4929		-9292.15	59764.2					8.09601e+07	0	1	0	8.09601e+07	4.53319e+08	-4.53259e+08		14878.9		4.53152e+08	154226	4.53321e+08
32	873.945	27.3	14	6.3709	43.6906		-1741.38	2615.33					3.54288e+06	0	1	0	3.54288e+06	1.98376e+07	-1.9835e+07		7328.14		1.97276e+07	24569.5	1.97595e+07
33	-511.262	72.96	8	6.8569	54.4929		-25899.1	25387.9					3.43919e+07	0	1	0	3.43919e+07	1.9257e+08	-1.92545e+08		31485.9		1.92437e+08	43199	1.92512e+08
34	-473.939	93	12	6.8569	54.4929		-38190.7	37716.8					5.10934e+07	0	1	0	5.10934e+07	2.86087e+08	-2.86049e+08		43777.5		2.85941e+08	34340.9	2.8602e+08
35	-614.592	62.64	5	3.758	13.4404		-9786.47	9171.88					1.24248e+07	0	1	0	1.24248e+07	6.95698e+07	-6.95607e+07		15373.2		6.94533e+07	29752.5	6.94984e+07
36	11551	72	21	6.8569	54.4929		-31365.8	42916.9					5.81377e+07	0	1	0	5.81377e+07	3.2553e+08	-3.25487e+08		36952.6		3.25379e+08	46365.9	3.25463e+08
37	52626.5	38.2452	19	6.8569	54.4929		-12836.9	65463.5					8.86807e+07	0	1	0	8.86807e+07	4.96549e+08	-4.96483e+08		18423.7		4.96376e+08	123023	4.96517e+08
38	84015	32.24	10	6.8569	54.4929		-5572.47	89587.5					1.2136e+08	0	1	0	1.2136e+08	6.79532e+08	-6.79442e+08		11159.2		6.79335e+08	370126	6.79716e+08
39	61721.3	16.55	12	6.8569	54.4929		1695.36	60025.9					8.13147e+07	0	1	0	8.13147e+07	4.55304e+08	-4.55244e+08		3891.41		4.55137e+08	189938	4.55331e+08
40	1173.26	45.87	11	6.8569	54.4929		-13142.7	14315.9					1.93932e+07	0	1	0	1.93932e+07	1.08588e+08	-1.08574e+08		18729.4		1.08466e+08	27092.7	1.08512e+08
41	20854	54.87	14	7.87112	53.4174		-16877.9	37731.9					5.11139e+07	0	1	0	5.11139e+07	2.86201e+08	-2.86164e+08		22464.7		2.86056e+08	124608	2.86203e+08
42	30320.7	38.04	33	3.91814	7.36416		-7239.02	37559.7					5.08806e+07	0	1	0	5.08806e+07	2.84895e+08	-2.84858e+08		12825.8		2.8475e+08	85150.3	2.84848e+08
43	125500	40.45	12	7.87112	53.4174		-8436.5	133937					1.81438e+08	0	1	0	1.81438e+08	1.01593e+09	-1.01579e+09		14023.3		1.01568e+09	269284	1.01597e+09
44	7698.68	39.65	20	5.99086	97.0138		-31500.3	39198.9					5.31012e+07	0	1	0	5.31012e+07	2.97329e+08	-2.9729e+08		37087		2.97182e+08	95886.1	2.97315e+08
45	10699	39.18	12	7.87112	53.4174		-7773.91	18472.9					2.50245e+07	0	1	0	2.50245e+07	1.40119e+08	-1.40101e+08		13360.7		1.39993e+08	152259	1.40159e+08
46	10454.4	26.29	21	5.19329	33.5258		-2896.07	13350.5					1.80853e+07	0	1	0	1.80853e+07	1.01265e+08	-1.01251e+08		8482.83		1.01144e+08	45269.2	1.01198e+08
47	-283.368	21.36	17	6.8569	54.4929		-3109.37	2826					3.82827e+06	0	1	0	3.82827e+06	2.14356e+07	-2.14327e+07		8696.13		2.13253e+07	38979.2	2.1373e+07
48	113326	24.65	15	5.19329	33.5258		713.825	112612					1.52551e+08	0	1	0	1.52551e+08	8.54175e+08	-8.54062e+08		4872.94		8.53955e+08	361631	8.54321e+08
49	171829	42.47	14	3.758	13.4404		-3394.61	175223					2.37368e+08	0	1	0	2.37368e+08	1.32909e+09	-1.32892e+09		8981.37		1.32881e+09	531327	1.32935e+09
50	96660.7	32.12	16	6.8569	54.4929		-8264.12	104925					1.42137e+08	0	1	0	1.42137e+08	7.95868e+08	-7.95763e+08		13850.9		7.95656e+08	231549	7.95901e+08
51	23373	28.5	23	6.3709	43.6906		-6498.84	29871.8					4.04661e+07	0	1	0	4.04661e+07	2.26582e+08	-2.26552e+08		12085.6		2.26444e+08	69307.1	2.26526e+08
52	31418.7	15.31	15	5.19329	33.5258		5586.76	25831.9					3.49935e+07	0	1	0	3.49935e+07	1.95938e+08	-1.95913e+08		0		1.95805e+08	206337	1.96012e+08
53	28378.6	14.69	26	5.19329	33.5258		860.762	27517.8					3.72773e+07	0	1	0	3.72773e+07	2.08726e+08	-2.08699e+08		4726		2.08591e+08	423458	2.09019e+08
54	49119	46.87	20	6.8569	54.4929		-17795.8	66914.8					9.06468e+07	0	1	0	9.06468e+07	5.07557e+08	-5.0749e+08		23382.5		5.07383e+08	99500.9	5.07506e+08
55	145009	33.01	19	3.5982	11.5528		-357.383	145366					1.96922e+08	0	1	0	1.96922e+08	1.10262e+09	-1.10248e+09		5944.14		1.10237e+09	295464	1.10267e+09
56	28192	8.448	20	7.87112	53.4174		4587.48	23604.5					3.19761e+07	0	1	0	3.19761e+07	1.79043e+08	-1.7902e+08		999.279		1.78912e+08	180871	1.79094e+08
57	-48.1415	46.4	16	3.758	13.4404		-6363.08	6314.94					8.5546e+06	0	1	0	8.5546e+06	4.78996e+07	-4.78933e+07		11949.8		4.77859e+07	188213	4.79861e+07
58	-501.103	40.11	16	3.91814	7.36416		-515.264	14.1611					19183.5	0	1	0	19183.5	107414	-107400		6102.03		0	83238.6	89340.6
59	928.914	30.08	23	10.28	113.431		-25798.1	26727.1					3.62061e+07	0	1	0	3.62061e+07	2.02728e+08	-2.02701e+08		31384.9		2.02594e+08	331517	2.02957e+08
60	202.637	31.07	28	10.28	113.431		-28609.9	28812.5					3.90311e+07	0	1	0	3.90311e+07	2.18546e+08	-2.18518e+08		34196.6		2.1841e+08	644355	2.19089e+08

## Sheet: Inputs 4
DMU	Input Slack	Environmental Variable 1	Environmental Variable 2	Environmental Variable 3	Environmental Variable 4	SFA Parameter Value	Environmental Value	Stochastic Error Term				λ				O/P	In parentheses.	Managerial Inefficiency	Stochastic Disturbance Term	Environmental Variable Maximum Value	Environmental Variable Adjustment	Random Disturbance Maximum Value	Random Disturbance Adjustment	Original Input	Adjusted Input
1	-18.1197	92.5	12	10.28	113.431	12088.6	-14185	14166.9	18506.1	1.85061	1.85061	10000	1.91914e+07	0	1	0	1.91914e+07	3.55158e+07	-3.55016e+07	962.108	15147.2	-14439.8	3.54872e+07	4265.76	3.55066e+07
2	-12.5159	30.98	13	5.99086	97.0138	-148.299	-706.312	693.796					939858	0	1	0	939858	1.73931e+06	-1.73862e+06		1668.42		1.72418e+06	4271.36	1.73012e+06
3	-23.1906	54	12	10.28	113.431	-235.46	-8475.54	8452.35					1.14501e+07	0	1	0	1.14501e+07	2.11896e+07	-2.11812e+07		9437.65		2.11667e+07	4981.52	2.11812e+07
4	2566.99	88.62	8	6.8569	54.4929	-1136.09	-9791.29	12358.3					1.67413e+07	0	1	0	1.67413e+07	3.09816e+07	-3.09693e+07		10753.4		3.09548e+07	5589.41	3.09712e+07
5	-24.7385	76.08	6	6.8569	54.4929	17.1783	-7460.7	7435.96					1.00732e+07	0	1	0	1.00732e+07	1.86416e+07	-1.86342e+07		8422.81		1.86197e+07	13810.2	1.8642e+07
6	40.9561	68.45	13	6.8569	54.4929	342477370	-7977.4	8018.36					1.08621e+07	0	1	0	1.08621e+07	2.01016e+07	-2.00936e+07		8939.51		2.00792e+07	27751.9	2.01159e+07
7	-29.4708	41.25	11	5.99086	97.0138	1	-1758.42	1728.95					2.34214e+06	0	1	0	2.34214e+06	4.33439e+06	-4.33266e+06		2720.53		4.31822e+06	3353.37	4.3243e+06
8	60.6883	30.29	18	5.99086	97.0138		-1781.29	1841.97					2.49525e+06	0	1	0	2.49525e+06	4.61774e+06	-4.6159e+06		2743.39		4.60146e+06	2902.9	4.6071e+06
9	27.0703	35.6	7	5.99086	97.0138		21.3081	5.7622					7805.82	0	1	0	7805.82	14445.6	-14439.8		940.8		0	18367.2	19308
10	-74.1005	85.57	15	5.99086	97.0138		-9272.86	9198.76					1.24612e+07	0	1	0	1.24612e+07	2.30609e+07	-2.30517e+07		10235		2.30372e+07	8895.19	2.30563e+07
11	77.1155	32.24	11	7.87112	53.4174		-3307.31	3384.43					4.58475e+06	0	1	0	4.58475e+06	8.4846e+06	-8.48122e+06		4269.42		8.46678e+06	5442.24	8.47649e+06
12	4688.29	26.52	13	6.8569	54.4929		-1759.24	6447.52					8.7342e+06	0	1	0	8.7342e+06	1.61636e+07	-1.61572e+07		2721.34		1.61427e+07	13297.2	1.61588e+07
13	-71.0827	36.92	21	6.8569	54.4929		-5185.22	5114.14					6.92792e+06	0	1	0	6.92792e+06	1.28209e+07	-1.28158e+07		6147.33		1.28013e+07	4393	1.28119e+07
14	60.7041	55.45	8	10.6732	111.306		-8231.95	8292.65					1.12337e+07	0	1	0	1.12337e+07	2.07893e+07	-2.0781e+07		9194.06		2.07666e+07	10832.1	2.07866e+07
15	-9.60371	58.73	10	6.3709	43.6906		-5462.98	5453.38					7.38747e+06	0	1	0	7.38747e+06	1.36714e+07	-1.36659e+07		6425.09		1.36515e+07	17609.7	1.36755e+07
16	-70.9863	62.69	12	6.8569	54.4929		-6887.74	6816.76					9.23438e+06	0	1	0	9.23438e+06	1.70893e+07	-1.70825e+07		7849.85		1.7068e+07	107652	1.71835e+07
17	7252.22	22.56	13	10.28	113.431		-4048.49	11300.7					1.53086e+07	0	1	0	1.53086e+07	2.83303e+07	-2.8319e+07		5010.59		2.83046e+07	13158	2.83228e+07
18	-0.004575	66.33	8	10.6732	111.306		-9845.44	9845.44					1.33372e+07	0	1	0	1.33372e+07	2.4682e+07	-2.46722e+07		10807.6		2.46578e+07	164128	2.48327e+07
19	21455.3	22.47	15	6.8569	54.4929		-1629.55	23084.9					3.12722e+07	0	1	0	3.12722e+07	5.78727e+07	-5.78496e+07		2591.65		5.78352e+07	32226.7	5.787e+07
20	24.8294	28.77	15	10.6732	111.306		-5923.56	5948.39					8.05804e+06	0	1	0	8.05804e+06	1.49123e+07	-1.49064e+07		6885.67		1.48919e+07	13319.1	1.49121e+07
21	63061.4	40.34	12	5.99086	97.0138		-1858.93	64920.3					8.79449e+07	0	1	0	8.79449e+07	1.62752e+08	-1.62687e+08		2821.04		1.62673e+08	72571.3	1.62748e+08
22	67.6868	60.17	14	10.28	113.431		-9861.46	9929.15					1.34506e+07	0	1	0	1.34506e+07	2.48919e+07	-2.4882e+07		10823.6		2.48675e+07	23453.6	2.49018e+07
23	35295.7	10.3	13	6.8569	54.4929		646.171	34649.5					4.69383e+07	0	1	0	4.69383e+07	8.68646e+07	-8.683e+07		315.937		8.68155e+07	51112.9	8.68669e+07
24	14919	34.29	13	6.3709	43.6906		-2544.94	17464					2.36577e+07	0	1	0	2.36577e+07	4.37814e+07	-4.37639e+07		3507.05		4.37495e+07	29474.8	4.37824e+07
25	2813.79	30.84	26	6.8569	54.4929		-5460.87	8274.66					1.12093e+07	0	1	0	1.12093e+07	2.07442e+07	-2.07359e+07		6422.97		2.07215e+07	18090.4	2.0746e+07
26	5188.89	49.59	19	7.87112	53.4174		-7763.98	12952.9					1.75467e+07	0	1	0	1.75467e+07	3.24722e+07	-3.24593e+07		8726.09		3.24448e+07	21186.3	3.24747e+07
27	-15.064	39.31	17	7.87112	53.4174		-5768.55	5753.48					7.79401e+06	0	1	0	7.79401e+06	1.44237e+07	-1.4418e+07		6730.65		1.44035e+07	49320.8	1.44596e+07
28	-98.8405	31.41	21	6.8569	54.4929		-4368.1	4269.26					5.78339e+06	0	1	0	5.78339e+06	1.07028e+07	-1.06986e+07		5330.2		1.06841e+07	31036	1.07205e+07
29	19.938	42.68	18	3.5563	14.9368		-2262.76	2282.69					3.09227e+06	0	1	0	3.09227e+06	5.7226e+06	-5.72032e+06		3224.86		5.70588e+06	6105.9	5.71521e+06
30	2227.25	40.42	14	10.28	113.431		-6932.56	9159.81					1.24084e+07	0	1	0	1.24084e+07	2.29632e+07	-2.2954e+07		7894.67		2.29396e+07	9394.46	2.29569e+07
31	29133.9	36.73	13	6.8569	54.4929		-3273.37	32407.2					4.39008e+07	0	1	0	4.39008e+07	8.12434e+07	-8.1211e+07		4235.47		8.11966e+07	38283.4	8.12391e+07
32	-24.1667	27.3	14	6.3709	43.6906		-1743.79	1719.62					2.3295e+06	0	1	0	2.3295e+06	4.31101e+06	-4.3093e+06		2705.9		4.29486e+06	9665.95	4.30723e+06
33	-59.1672	72.96	8	6.8569	54.4929		-7468.93	7409.76					1.00377e+07	0	1	0	1.00377e+07	1.85759e+07	-1.85685e+07		8431.04		1.85541e+07	6567.42	1.85691e+07
34	1.3e-05	93	12	6.8569	54.4929		-11382.7	11382.7					1.54197e+07	0	1	0	1.54197e+07	2.85358e+07	-2.85244e+07		12344.8		2.851e+07	1941.18	2.85243e+07
35	32.5379	62.64	5	3.758	13.4404		-2416.68	2449.21					3.31785e+06	0	1	0	3.31785e+06	6.14006e+06	-6.13761e+06		3378.78		6.12317e+06	9722.66	6.13627e+06
36	3388.91	72	21	6.8569	54.4929		-10387.5	13776.5					1.86624e+07	0	1	0	1.86624e+07	3.45369e+07	-3.45231e+07		11349.7		3.45087e+07	8573.83	3.45286e+07
37	2274.77	38.2452	19	6.8569	54.4929		-4910.83	7185.6					9.73403e+06	0	1	0	9.73403e+06	1.80139e+07	-1.80068e+07		5872.94		1.79923e+07	8540.93	1.80067e+07
38	7341.02	32.24	10	6.8569	54.4929		-1901.12	9242.14					1.252e+07	0	1	0	1.252e+07	2.31696e+07	-2.31604e+07		2863.23		2.31459e+07	33430.1	2.31822e+07
39	21581.1	16.55	12	6.8569	54.4929		-45.2362	21626.3					2.92963e+07	0	1	0	2.92963e+07	5.42162e+07	-5.41946e+07		1007.34		5.41801e+07	32352.5	5.42135e+07
40	93.2604	45.87	11	6.8569	54.4929		-4157.9	4251.16					5.75887e+06	0	1	0	5.75887e+06	1.06574e+07	-1.06532e+07		5120.01		1.06388e+07	6719.84	1.06506e+07
41	34803.5	54.87	14	7.87112	53.4174		-7369.7	42173.2					5.71303e+07	0	1	0	5.71303e+07	1.05726e+08	-1.05684e+08		8331.8		1.05669e+08	45034.2	1.05723e+08
42	18473.8	38.04	33	3.91814	7.36416		-5647.72	24121.5					3.26764e+07	0	1	0	3.26764e+07	6.04714e+07	-6.04473e+07		6609.83		6.04329e+07	24379.5	6.04639e+07
43	22873.5	40.45	12	7.87112	53.4174		-4760.31	27633.8					3.74344e+07	0	1	0	3.74344e+07	6.92767e+07	-6.9249e+07		5722.42		6.92346e+07	37249	6.92776e+07
44	621	39.65	20	5.99086	97.0138		-3640.28	4261.28					5.77259e+06	0	1	0	5.77259e+06	1.06828e+07	-1.06786e+07		4602.39		1.06641e+07	7608	1.06763e+07
45	923.194	39.18	12	7.87112	53.4174		-4571.97	5495.16					7.44407e+06	0	1	0	7.44407e+06	1.37761e+07	-1.37706e+07		5534.08		1.37562e+07	15659.1	1.37774e+07
46	27801.5	26.29	21	5.19329	33.5258		-2078.97	29880.4					4.04778e+07	0	1	0	4.04778e+07	7.49088e+07	-7.48789e+07		3041.08		7.48645e+07	32806.2	7.49003e+07
47	17.0129	21.36	17	6.8569	54.4929		-1935.85	1952.87					2.64547e+06	0	1	0	2.64547e+06	4.89574e+06	-4.89379e+06		2897.96		4.87935e+06	10247.8	4.8925e+06
48	10874.8	24.65	15	5.19329	33.5258		-423.002	11297.8					1.53046e+07	0	1	0	1.53046e+07	2.83229e+07	-2.83116e+07		1385.11		2.82972e+07	37684.6	2.83363e+07
49	30082.7	42.47	14	3.758	13.4404		-1544.63	31627.3					4.28443e+07	0	1	0	4.28443e+07	7.92882e+07	-7.92566e+07		2506.74		7.92422e+07	67164.5	7.93118e+07
50	7884.92	32.12	16	6.8569	54.4929		-3296.09	11181					1.51465e+07	0	1	0	1.51465e+07	2.80302e+07	-2.80191e+07		4258.2		2.80046e+07	18836.5	2.80277e+07
51	6045.81	28.5	23	6.3709	43.6906		-4040.89	10086.7					1.3664e+07	0	1	0	1.3664e+07	2.52869e+07	-2.52768e+07		5003		2.52624e+07	11230.7	2.52786e+07
52	2381.8	15.31	15	5.19329	33.5258		962.108	1419.7					1.9232e+06	0	1	0	1.9232e+06	3.55911e+06	-3.55769e+06		0		3.54325e+06	15676.1	3.55893e+06
53	1595.5	14.69	26	5.19329	33.5258		-1536.01	3131.5					4.24212e+06	0	1	0	4.24212e+06	7.85052e+06	-7.84739e+06		2498.11		7.83295e+06	21197.1	7.85665e+06
54	7315.44	46.87	20	6.8569	54.4929		-6425.34	13740.8					1.86141e+07	0	1	0	1.86141e+07	3.44475e+07	-3.44337e+07		7387.44		3.44193e+07	15023.3	3.44417e+07
55	25797.3	33.01	19	3.5982	11.5528		-1169.9	26967.2					3.65314e+07	0	1	0	3.65314e+07	6.76055e+07	-6.75785e+07		2132.01		6.75641e+07	42335.3	6.76085e+07
56	7963.47	8.448	20	7.87112	53.4174		-1898.13	9861.6					1.33591e+07	0	1	0	1.33591e+07	2.47226e+07	-2.47127e+07		2860.24		2.46982e+07	25402.5	2.47265e+07
57	65.4505	46.4	16	3.758	13.4404		-2598.36	2663.81					3.60856e+06	0	1	0	3.60856e+06	6.67806e+06	-6.67539e+06		3560.47		6.66095e+06	17324.3	6.68184e+06
58	44.5787	40.11	16	3.91814	7.36416		-1951.88	1996.46					2.70452e+06	0	1	0	2.70452e+06	5.00502e+06	-5.00303e+06		2913.99		4.98859e+06	12077.4	5.00358e+06
59	41.2161	30.08	23	10.28	113.431		-7518.29	7559.51					1.02406e+07	0	1	0	1.02406e+07	1.89513e+07	-1.89438e+07		8480.4		1.89293e+07	27571.9	1.89654e+07
60	-21.9573	31.07	28	10.28	113.431		-8842.41	8820.45					1.19487e+07	0	1	0	1.19487e+07	2.21124e+07	-2.21036e+07		9804.52		2.20892e+07	38861.9	2.21379e+07

## Sheet: Inputs 5
DMU	Input Slack	Environmental Variable 1	Environmental Variable 2	Environmental Variable 3	Environmental Variable 4	SFA Parameter Value	Environmental Value	Stochastic Error Term				λ				O/P	In parentheses.	Managerial Inefficiency	Stochastic Disturbance Term	Environmental Variable Maximum Value	Environmental Variable Adjustment	Random Disturbance Maximum Value	Random Disturbance Adjustment	Original Input	Adjusted Input
1	8.22044	92.5	12	10.28	113.431	-379.693	-2964.19	2972.41	5528.63	0.552863	0.552863	10000	4.0266e+06	0	1	0	4.0266e+06	2.22616e+06	-2.22319e+06	353.618	3317.8	-1258	2.22193e+06	3086.3	2.22833e+06
2	3.71942	30.98	13	5.99086	97.0138	-32.2595	-1053.04	1056.76					1.43154e+06	0	1	0	1.43154e+06	791448	-790392		1406.65		789134	1430.18	791970
3	-0.1484	54	12	10.28	113.431	43.8583	-1722.2	1722.05					2.33279e+06	0	1	0	2.33279e+06	1.28971e+06	-1.28799e+06		2075.81		1.28673e+06	1934.5	1.29074e+06
4	35.0609	88.62	8	6.8569	54.4929	48.4287	-2855.67	2890.73					3.91596e+06	0	1	0	3.91596e+06	2.16499e+06	-2.1621e+06		3209.29		2.16084e+06	667.47	2.16472e+06
5	-17.3872	76.08	6	6.8569	54.4929	-5.50675	-2538.86	2521.47					3.41573e+06	0	1	0	3.41573e+06	1.88843e+06	-1.88591e+06		2892.47		1.88465e+06	5347.55	1.89289e+06
6	-5.8337	68.45	13	6.8569	54.4929	30565796	-1985.71	1979.87					2.68205e+06	0	1	0	2.68205e+06	1.48281e+06	-1.48083e+06		2339.33		1.47957e+06	5136.77	1.48705e+06
7	-11.5597	41.25	11	5.99086	97.0138	1	-1472.06	1460.5					1.97848e+06	0	1	0	1.97848e+06	1.09383e+06	-1.09237e+06		1825.68		1.09111e+06	1287.85	1.09422e+06
8	-3.8e-05	30.29	18	5.99086	97.0138		-811.486	811.486					1.09929e+06	0	1	0	1.09929e+06	607755	-606944		1165.1		605686	314.79	607166
9	-15.7686	35.6	7	5.99086	97.0138		-1465.23	1449.46					1.96352e+06	0	1	0	1.96352e+06	1.08556e+06	-1.08411e+06		1818.84		1.08285e+06	4713.93	1.08938e+06
10	0.140153	85.57	15	5.99086	97.0138		-2726.37	2726.51					3.69349e+06	0	1	0	3.69349e+06	2.04199e+06	-2.03927e+06		3079.98		2.03801e+06	2982.93	2.04407e+06
11	-9.26397	32.24	11	7.87112	53.4174		-850.267	841.003					1.13927e+06	0	1	0	1.13927e+06	629862	-629021		1203.88		627763	2401.81	631368
12	166.482	26.52	13	6.8569	54.4929		-633.065	799.547					1.08311e+06	0	1	0	1.08311e+06	598814	-598014		986.683		596756	2672.84	600416
13	-2.4059	36.92	21	6.8569	54.4929		-617.698	615.292					833511	0	1	0	833511	460818	-460202		971.315		458944	1233.48	461149
14	-2.3898	55.45	8	10.6732	111.306		-1913.66	1911.27					2.58912e+06	0	1	0	2.58912e+06	1.43143e+06	-1.42952e+06		2267.28		1.42826e+06	6061.31	1.43659e+06
15	-0.2539	58.73	10	6.3709	43.6906		-1767.77	1767.52					2.39438e+06	0	1	0	2.39438e+06	1.32377e+06	-1.322e+06		2121.39		1.32074e+06	2188.49	1.32505e+06
16	11.6832	62.69	12	6.8569	54.4929		-1843.75	1855.43					2.51348e+06	0	1	0	2.51348e+06	1.38961e+06	-1.38776e+06		2197.37		1.3865e+06	10331.5	1.39903e+06
17	652.771	22.56	13	10.28	113.431		-664.097	1316.87					1.78391e+06	0	1	0	1.78391e+06	986257	-984940		1017.72		983682	2682.7	987383
18	9.41784	66.33	8	10.6732	111.306		-2264.64	2274.06					3.08058e+06	0	1	0	3.08058e+06	1.70314e+06	-1.70087e+06		2618.26		1.69961e+06	14299.5	1.71653e+06
19	706.044	22.47	15	6.8569	54.4929		-414.698	1120.74					1.51822e+06	0	1	0	1.51822e+06	839370	-838250		768.315		836992	2100.74	839861
20	-6.41256	28.77	15	10.6732	111.306		-745.968	739.556					1.00185e+06	0	1	0	1.00185e+06	553884	-553144		1099.59		551886	7010.15	559996
21	133.976	40.34	12	5.99086	97.0138		-1398.84	1532.82					2.07645e+06	0	1	0	2.07645e+06	1.14799e+06	-1.14646e+06		1752.46		1.1452e+06	2322.72	1.14928e+06
22	11.6079	60.17	14	10.28	113.431		-1833.52	1845.13					2.49952e+06	0	1	0	2.49952e+06	1.38189e+06	-1.38005e+06		2187.14		1.37879e+06	9727.93	1.3907e+06
23	607.132	10.3	13	6.8569	54.4929		-109.816	716.947					971219	0	1	0	971219	536952	-536235		463.433		534977	5305.07	540745
24	4695.48	34.29	13	6.3709	43.6906		-847.773	5543.26					7.50922e+06	0	1	0	7.50922e+06	4.15157e+06	-4.14603e+06		1201.39		4.14477e+06	8249.99	4.15422e+06
25	626.481	30.84	26	6.8569	54.4929		-202.268	828.75					1.12267e+06	0	1	0	1.12267e+06	620685	-619856		555.886		618598	4498.61	623653
26	943.496	49.59	19	7.87112	53.4174		-1059.1	2002.6					2.71284e+06	0	1	0	2.71284e+06	1.49983e+06	-1.49783e+06		1412.72		1.49657e+06	3894.53	1.50188e+06
27	13.0543	39.31	17	7.87112	53.4174		-815.191	828.246					1.12199e+06	0	1	0	1.12199e+06	620308	-619479		1168.81		618221	2519.42	621910
28	5.873	31.41	21	6.8569	54.4929		-439.948	445.821					603935	0	1	0	603935	333894	-333448		793.565		332190	3560.38	336544
29	13.59	42.68	18	3.5563	14.9368		-877.106	890.696					1.20659e+06	0	1	0	1.20659e+06	667079	-666189		1230.72		664931	995.38	667157
30	3703.99	40.42	14	10.28	113.431		-1196.39	4900.38					6.63835e+06	0	1	0	6.63835e+06	3.6701e+06	-3.6652e+06		1550.01		3.66394e+06	6369.16	3.67186e+06
31	926.291	36.73	13	6.8569	54.4929		-962.435	1888.73					2.55858e+06	0	1	0	2.55858e+06	1.41455e+06	-1.41266e+06		1316.05		1.4114e+06	3686.75	1.4164e+06
32	9.5513	27.3	14	6.3709	43.6906		-578.42	587.971					796501	0	1	0	796501	440356	-439768		932.038		438510	1785.39	441228
33	-15.8793	72.96	8	6.8569	54.4929		-2350.49	2334.61					3.1626e+06	0	1	0	3.1626e+06	1.74849e+06	-1.74615e+06		2704.11		1.74489e+06	2426.96	1.75002e+06
34	-16.6371	93	12	6.8569	54.4929		-2821.54	2804.9					3.79968e+06	0	1	0	3.79968e+06	2.10071e+06	-2.0979e+06		3175.15		2.09664e+06	1568.63	2.10139e+06
35	-14.3362	62.64	5	3.758	13.4404		-2073.16	2058.82					2.789e+06	0	1	0	2.789e+06	1.54194e+06	-1.53988e+06		2426.77		1.53862e+06	1062.74	1.54211e+06
36	159.715	72	21	6.8569	54.4929		-1749.36	1909.08					2.58615e+06	0	1	0	2.58615e+06	1.42979e+06	-1.42788e+06		2102.98		1.42662e+06	665.076	1.42939e+06
37	783.255	38.2452	19	6.8569	54.4929		-748.165	1531.42					2.07455e+06	0	1	0	2.07455e+06	1.14694e+06	-1.14541e+06		1101.78		1.14415e+06	3543.71	1.1488e+06
38	11926.5	32.24	10	6.8569	54.4929		-949.165	12875.7					1.74422e+07	0	1	0	1.74422e+07	9.64314e+06	-9.63027e+06		1302.78		9.62901e+06	17069.1	9.64738e+06
39	699.354	16.55	12	6.8569	54.4929		-355.296	1054.65					1.42869e+06	0	1	0	1.42869e+06	789872	-788817		708.914		787559	1522.34	789790
40	-0.574713	45.87	11	6.8569	54.4929		-1345	1344.43					1.82124e+06	0	1	0	1.82124e+06	1.0069e+06	-1.00555e+06		1698.62		1.0043e+06	1203.55	1.0072e+06
41	350.927	54.87	14	7.87112	53.4174		-1448.72	1799.65					2.43791e+06	0	1	0	2.43791e+06	1.34783e+06	-1.34603e+06		1802.34		1.34478e+06	3016.1	1.34959e+06
42	2284.02	38.04	33	3.91814	7.36416		-10.3227	2294.34					3.10805e+06	0	1	0	3.10805e+06	1.71833e+06	-1.71604e+06		363.94		1.71478e+06	5489.15	1.72063e+06
43	4549.6	40.45	12	7.87112	53.4174		-1071.26	5620.86					7.61436e+06	0	1	0	7.61436e+06	4.2097e+06	-4.20408e+06		1424.88		4.20282e+06	9056.97	4.2133e+06
44	111.672	39.65	20	5.99086	97.0138		-1025.72	1137.39					1.54078e+06	0	1	0	1.54078e+06	851839	-850702		1379.34		849444	2363.94	853187
45	3203.14	39.18	12	7.87112	53.4174		-1030.29	4233.43					5.73486e+06	0	1	0	5.73486e+06	3.17059e+06	-3.16636e+06		1383.91		3.1651e+06	8377.51	3.17486e+06
46	191.186	26.29	21	5.19329	33.5258		-239.885	431.07					583954	0	1	0	583954	322847	-322415		593.502		321157	1903.5	323654
47	-11.4708	21.36	17	6.8569	54.4929		-291.173	279.702					378901	0	1	0	378901	209481	-209201		644.791		207943	1827.89	210416
48	7211.32	24.65	15	5.19329	33.5258		-450.129	7661.45					1.03787e+07	0	1	0	1.03787e+07	5.73798e+06	-5.73032e+06		803.746		5.72906e+06	12385.7	5.74225e+06
49	3653.53	42.47	14	3.758	13.4404		-1027.76	4681.29					6.34155e+06	0	1	0	6.34155e+06	3.50601e+06	-3.50133e+06		1381.37		3.50007e+06	9431.38	3.51089e+06
50	5631.17	32.12	16	6.8569	54.4929		-682.144	6313.32					8.55239e+06	0	1	0	8.55239e+06	4.7283e+06	-4.72199e+06		1035.76		4.72073e+06	9217.44	4.73099e+06
51	58.1719	28.5	23	6.3709	43.6906		-222.407	280.579					380088	0	1	0	380088	210137	-209856		576.024		208598	468.248	209643
52	4282.34	15.31	15	5.19329	33.5258		-148.825	4431.16					6.00272e+06	0	1	0	6.00272e+06	3.31868e+06	-3.31425e+06		502.443		3.31299e+06	7106.32	3.3206e+06
53	24679	14.69	26	5.19329	33.5258		353.618	24325.4					3.29526e+07	0	1	0	3.29526e+07	1.82183e+07	-1.8194e+07		0		1.81927e+07	28900.5	1.82216e+07
54	867.763	46.87	20	6.8569	54.4929		-982.538	1850.3					2.50653e+06	0	1	0	2.50653e+06	1.38577e+06	-1.38392e+06		1336.16		1.38266e+06	2389.51	1.38638e+06
55	2920.23	33.01	19	3.5982	11.5528		-500.634	3420.86					4.6341e+06	0	1	0	4.6341e+06	2.56202e+06	-2.5586e+06		854.252		2.55735e+06	7078.21	2.56528e+06
56	313.659	8.448	20	7.87112	53.4174		311.977	1.68195					2278.46	0	1	0	2278.46	1259.68	-1258		41.6405		0	1644.83	1686.47
57	-9.9102	46.4	16	3.758	13.4404		-1066.82	1056.91					1.43175e+06	0	1	0	1.43175e+06	791563	-790506		1420.44		789248	4910.36	795579
58	-4.94287	40.11	16	3.91814	7.36416		-822.691	817.749					1.10777e+06	0	1	0	1.10777e+06	612446	-611628		1176.31		610370	786.276	612333
59	-3.31074	30.08	23	10.28	113.431		-468.106	464.795					629639	0	1	0	629639	348104	-347640		821.723		346382	1804.29	349008
60	-4.78616	31.07	28	10.28	113.431		-280.751	275.965					373838	0	1	0	373838	206682	-206406		634.369		205148	7202.34	212984

## Sheet: Third-stage data.
With units.										Normalization.
	Net profit (CNY)	Operating income (CNY)	Intangible assets (CNY)	Fixed assets (CNY)	Total number of employees (Persons)	Operating costs (CNY)	Accounts receivable (CNY)	R&D expenditure (CNY)			Net profit (CNY)	Operating income (CNY)	Intangible assets (CNY)	Fixed assets (CNY)	Total number of employees (Persons)	Operating costs (CNY)	Accounts receivable (CNY)	R&D expenditure (CNY)
DMU	(O)JLR	(O)YYSR	(O)WXZC	(I)GDZC	(I)YGZS	(I)YYCB	(I)YSZK	(I)YFZC		Company	(O)JLR	(O)YYSR	(O)WXZC	(I)GDZC	(I)YGZS	(I)YYCB	(I)YSZK	(I)YFZC
disushishang	46248.2	177398	94.839	1.29651e+09	1.08206e+06	4.11807e+08	3.55066e+07	2.22833e+06		disushishang	0.237305	0.159286	0.1	0.493763	0.316883	0.378761	0.296269	0.209988
annaier	7896.89	79258.2	549.152	5.75016e+08	32799.3	1.79744e+08	1.73012e+06	791970		annaier	0.131031	0.118974	0.101353	0.274634	0.104692	0.221638	0.109462	0.139037
riboshishang	8437.03	91107.6	8706.09	9.08171e+08	672780	2.55502e+08	2.11812e+07	1.29074e+06		riboshishang	0.132528	0.123841	0.125643	0.375818	0.234115	0.272932	0.217039	0.163675
mugaodi	3506.34	43197.8	1192.3	8.51554e+08	869127	3.21679e+08	3.09712e+07	2.16472e+06		mugaodi	0.118864	0.104162	0.103268	0.358622	0.273823	0.317738	0.271185	0.206846
anzhengshishang	22880.5	117211	8149.26	7.24711e+08	556984	2.07894e+08	1.8642e+07	1.89289e+06		anzhengshishang	0.172552	0.134564	0.123985	0.320098	0.210698	0.240698	0.202996	0.193419
taipingniao	43071.6	499905	21910.3	6.32673e+08	560037	1.93746e+08	2.01159e+07	1.48705e+06		taipingniao	0.228503	0.291759	0.164964	0.292145	0.211316	0.231119	0.211148	0.173372
biyinlefen	10750.5	64968.3	3546.44	6.87646e+08	107528	2.21042e+08	4.3243e+06	1.09422e+06		biyinlefen	0.138938	0.113104	0.110279	0.308841	0.119805	0.2496	0.12381	0.153967
jinfalabi	9431.67	40691.7	280.085	5.59012e+08	80461.9	1.94846e+08	4.6071e+06	607166		jinfalabi	0.135284	0.103132	0.100552	0.269773	0.114331	0.231864	0.125374	0.129909
huijiegufen	13279.8	165388	7060.33	6.40516e+08	9596.59	1.69352e+08	19308	1.08938e+06		huijiegufen	0.145947	0.154353	0.120742	0.294527	0.1	0.214602	0.1	0.153728
gelisi	13801.5	74395.1	1892.1	1.12536e+09	646867	4.06773e+08	2.30563e+07	2.04407e+06		gelisi	0.147393	0.116976	0.105352	0.441781	0.228875	0.375353	0.22741	0.200887
jinhongjituan	13827.8	84717.8	1186.08	2.56997e+08	259225	3.4264e+07	8.47649e+06	631368		jinhongjituan	0.147466	0.121217	0.10325	0.178047	0.150482	0.123139	0.146774	0.131104
qiaozhibai	8064.47	65847.1	6725.44	3.49815e+08	869596	6.25537e+07	1.61588e+07	600416		qiaozhibai	0.131495	0.113465	0.119745	0.206237	0.273918	0.142293	0.189262	0.129575
bangjiegufen	3373.94	37425.2	5622.34	2.89697e+08	327182	9.79701e+07	1.28119e+07	461149		bangjiegufen	0.118497	0.101791	0.11646	0.187978	0.164225	0.166272	0.170752	0.122696
langzigufen	12122.5	123544	14265.4	9.10701e+08	678268	2.35441e+08	2.07866e+07	1.43659e+06		langzigufen	0.14274	0.137165	0.142198	0.376586	0.235225	0.259349	0.214857	0.170879
jiumuwang	35052.1	206782	14388.2	4.64311e+08	382737	1.24097e+08	1.36755e+07	1.32505e+06		jiumuwang	0.20628	0.171356	0.142564	0.241011	0.17546	0.183962	0.175528	0.165369
senmafushi	108804	814713	15182.8	5.7801e+08	493628	1.63133e+08	1.71835e+07	1.39903e+06		senmafushi	0.410653	0.42107	0.14493	0.275543	0.197886	0.210392	0.19493	0.169024
jialinjie	2352.15	87260.9	5063.55	1.0108e+09	705859	3.6989e+08	2.83228e+07	987383		jialinjie	0.115666	0.122261	0.114796	0.406988	0.240805	0.35038	0.256537	0.14869
jihuajituan	113175	2.22412e+06	302322	1.02018e+09	826746	2.77134e+08	2.48327e+07	1.71653e+06		jihuajituan	0.422764	1	1	0.409837	0.265252	0.287578	0.237235	0.184707
jiaxinsichou	8949.21	200628	5013.89	3.18523e+08	644874	4.24992e+08	5.787e+07	839861		jiaxinsichou	0.133947	0.168828	0.114648	0.196733	0.228472	0.387688	0.419953	0.141403
tanluzhe	28204	171524	989.777	6.24105e+08	474105	1.47626e+08	1.49121e+07	559996		tanluzhe	0.187304	0.156873	0.102665	0.289543	0.193937	0.199892	0.182367	0.127579
yaowangkeji	3862.76	175815	2887.46	6.97365e+08	2.24192e+06	2.76813e+08	1.62748e+08	1.14928e+06		yaowangkeji	0.119852	0.158636	0.108316	0.311793	0.551442	0.287361	1	0.156687
meibangfushi	14564.1	662077	16093.3	9.63039e+08	763890	2.76404e+08	2.49018e+07	1.3907e+06		meibangfushi	0.149506	0.358373	0.147642	0.392482	0.252541	0.287084	0.237617	0.168613
baoxiniao	13417	227455	9977.34	6.2551e+08	123459	5.7734e+07	8.68669e+07	540745		baoxiniao	0.146327	0.179848	0.129429	0.28997	0.123026	0.139029	0.580326	0.126628
qipilang	29439.2	239103	8194.24	2.87108e+08	379347	2.18868e+08	4.37824e+07	4.15422e+06		qipilang	0.190726	0.184632	0.124119	0.187192	0.174775	0.248128	0.34204	0.305121
weixinggufen	23438	184863	16803.3	5.11766e+08	1.06037e+06	2.86409e+08	2.0746e+07	623653		weixinggufen	0.174096	0.162352	0.149756	0.255424	0.312498	0.293858	0.214632	0.130723
hongdougufen	7355.68	284234	10397	5.65722e+08	1.04151e+06	5.72935e+08	3.24747e+07	1.50188e+06		hongdougufen	0.129531	0.20317	0.130679	0.271811	0.308683	0.487856	0.2795	0.174104
hailanzhijia	237897	1.23384e+06	34904	3.07177e+08	414314	7.53258e+07	1.44596e+07	621910		hailanzhijia	0.768379	0.593232	0.203658	0.193287	0.181846	0.15094	0.179864	0.130637
yageer	321482	1.59032e+06	35426.1	2.3516e+08	295473	8.06002e+07	1.07205e+07	336544		yageer	1	0.739659	0.205213	0.171414	0.157813	0.154511	0.159185	0.116541
langshagufen	195.868	33065.7	4969.5	8.47231e+07	71351.2	5.14012e+07	5.71521e+06	667157		langshagufen	0.109691	0.1	0.114516	0.125724	0.112489	0.134742	0.131502	0.132872
shuixingjiafang	11949.1	177558	3342.53	8.46311e+08	831431	5.81557e+08	2.29569e+07	3.67186e+06		shuixingjiafang	0.14226	0.159352	0.109671	0.35703	0.2662	0.493693	0.22686	0.281293
taihuaxincai	8064.03	194197	12795.5	1.44845e+09	655087	4.53321e+08	8.12391e+07	1.4164e+06		taihuaxincai	0.131494	0.166186	0.137821	0.539909	0.230538	0.406869	0.5492	0.169882
yanjianggufen	4286.46	36955	508.465	1.35112e+08	102215	1.97595e+07	4.30723e+06	441228		yanjianggufen	0.121026	0.101598	0.101232	0.141028	0.11873	0.113318	0.123715	0.121712
kanglongda	4900.66	63140.3	10461.5	6.89781e+08	545950	1.92512e+08	1.85691e+07	1.75002e+06		kanglongda	0.122728	0.112353	0.130871	0.30949	0.208467	0.230283	0.202593	0.186362
nuobanggufen	5790.06	49537.6	4503.63	8.82497e+08	810219	2.8602e+08	2.85243e+07	2.10139e+06		nuobanggufen	0.125193	0.106766	0.113129	0.36802	0.26191	0.293594	0.257652	0.203718
kairungufen	4201.29	41696.2	1098.14	3.06507e+08	126714	6.94984e+07	6.13627e+06	1.54211e+06		kairungufen	0.12079	0.103545	0.102988	0.193084	0.123685	0.146995	0.133831	0.176091
jianshengjiduan	7702.84	64485.1	3330.38	8.86822e+08	1.00403e+06	3.25463e+08	3.45286e+07	1.42939e+06		jianshengjiduan	0.130493	0.112906	0.109635	0.369334	0.301104	0.3203	0.29086	0.170523
xinaogufen	11884.7	153238	6765.4	4.04709e+08	555293	4.96517e+08	1.80067e+07	1.1488e+06		xinaogufen	0.142081	0.149362	0.119864	0.222909	0.210356	0.436116	0.199483	0.156663
bailongdongfang	47351.4	462064	40712.2	1.79517e+09	4.45998e+06	6.79716e+08	2.31822e+07	9.64738e+06		bailongdongfang	0.240363	0.276215	0.220954	0.645214	1	0.560154	0.228106	0.576463
zhewenyingye	6568.32	223314	6794.32	7.28663e+08	592685	4.55331e+08	5.42135e+07	789790		zhewenyingye	0.127349	0.178147	0.11995	0.321299	0.217918	0.40823	0.39973	0.13893
xianfengxincai	3117.35	44788.9	5307.71	4.07881e+08	302115	1.08512e+08	1.06506e+07	1.0072e+06		xianfengxincai	0.117786	0.104815	0.115523	0.223872	0.159156	0.17341	0.158798	0.149669
kuangdakeji	17102.8	174376	15085.1	1.42629e+09	709475	2.86203e+08	1.05723e+08	1.34959e+06		kuangdakeji	0.156541	0.158045	0.144639	0.533178	0.241536	0.293719	0.684612	0.166582
mengjiegufen	14870.4	156605	3659.83	2.85852e+08	552481	2.84848e+08	6.04639e+07	1.72063e+06		mengjiegufen	0.150355	0.150745	0.110616	0.18681	0.209787	0.292801	0.434299	0.18491
lianfagufen	31508.9	339158	5932.93	1.21379e+09	1.64272e+06	1.01597e+09	6.92776e+07	4.2133e+06		lianfagufen	0.196462	0.225731	0.117385	0.468639	0.430267	0.78782	0.483045	0.308039
fuanna	37655.3	196977	7238.54	7.06967e+08	688519	2.97315e+08	1.06763e+07	853187		fuanna	0.213494	0.167328	0.121273	0.314709	0.237298	0.301242	0.158941	0.142061
luolaishenghuo	39817.4	276140	10414.9	3.54552e+08	442122	1.40159e+08	1.37774e+07	3.17486e+06		luolaishenghuo	0.219485	0.199845	0.130732	0.207675	0.18747	0.194837	0.176091	0.256744
ruyijituan	-179.418	57804.9	7743.38	3.1381e+08	332761	1.01198e+08	7.49003e+07	323654		ruyijituan	0.108651	0.110162	0.122777	0.195301	0.165354	0.168457	0.514143	0.115904
hongdagaoke	11742.5	54511.5	4715.91	1.44425e+08	102457	2.1373e+07	4.8925e+06	210416		hongdagaoke	0.141687	0.108809	0.113761	0.143857	0.118779	0.114411	0.126952	0.11031
furigufen	7513.48	452340	33212.7	2.39264e+09	4.44269e+06	8.54321e+08	2.83363e+07	5.74225e+06		furigufen	0.129968	0.272221	0.198622	0.826674	0.996503	0.678374	0.256612	0.383563
huafushishang	16712.1	613275	43011.9	2.8807e+09	3.69355e+06	1.32935e+09	7.93118e+07	3.51089e+06		huafushishang	0.155459	0.338327	0.227802	0.974904	0.845005	1	0.538541	0.273342
hangmingufen	51840	318422	7281.15	1.37389e+09	1.53435e+06	7.95901e+08	2.80277e+07	4.73099e+06		hangmingufen	0.252801	0.217213	0.1214	0.517264	0.408351	0.638819	0.254905	0.333611
fengzhufangzhi	1001.53	77683.3	3015.9	4.85518e+08	394369	2.26526e+08	2.52786e+07	209643		fengzhufangzhi	0.111923	0.118327	0.108699	0.247452	0.177813	0.253313	0.239701	0.110272
huafanggufen	2279.53	225031	23994.1	4.22665e+07	130280	1.96012e+08	3.55893e+06	3.3206e+06		huafanggufen	0.115465	0.178852	0.171169	0.11283	0.124406	0.232653	0.119576	0.263943
lutaiA	97937.7	616969	37376	2.96333e+09	3.31217e+06	2.09019e+08	7.85665e+06	1.82216e+07		lutaiA	0.380541	0.339844	0.211019	1	0.76788	0.24146	0.143346	1
jinyinggufen	2722	117597	6306.62	5.71172e+08	997181	5.07506e+08	3.44417e+07	1.38638e+06		jinyinggufen	0.116691	0.134722	0.118498	0.273466	0.299719	0.443556	0.290379	0.168399
xinlonggonggu	8278.98	339946	12860.9	2.01404e+09	1.58983e+06	1.10267e+09	6.76085e+07	2.56528e+06		xinlonggonggu	0.13209	0.226054	0.138016	0.711687	0.419571	0.846523	0.473814	0.226632
jiangsuyangguang	9142.08	226520	19489.4	1.69101e+09	465091	1.79094e+08	2.47265e+07	1686.47		jiangsuyangguang	0.134481	0.179463	0.157755	0.613577	0.192114	0.221199	0.236647	0.1
huamaogufen	35696.3	198186	52373	1.11691e+08	110816	4.79861e+07	6.68184e+06	795579		huamaogufen	0.208065	0.167825	0.255679	0.133915	0.12047	0.132429	0.136848	0.139215
huashenggufen	-3301.21	90708.7	16532.9	23735.6	68105.2	89340.6	5.00358e+06	612333		huashenggufen	0.1	0.123677	0.148951	0.1	0.111832	0.1	0.127566	0.130164
longtougufen	6375.23	412726	3073.58	6.35013e+08	551560	2.02957e+08	1.89654e+07	349008		longtougufen	0.126814	0.25595	0.10887	0.292856	0.209601	0.237355	0.204785	0.117156
shendagufen	16906.1	701807	3671.01	6.29156e+08	637562	2.19089e+08	2.21379e+07	212984		shendagufen	0.155996	0.374693	0.110649	0.291077	0.226993	0.248278	0.22233	0.110437
