# Supplementary material for: Changes in technological innovation efficiency and influencing factors of listed textile and apparel companies research——Based on three-stage DEA with Tobit modeling
Source: PLoS One. 2024 Aug 8;19(8):e0307820. doi: 10.1371/journal.pone.0307820 (PMC11309499; doi:10.1371/journal.pone.0307820)
Supplement: S1 Raw data — (ZIP) [file pone.0307820.s001.zip › Raw Data/Textile and Clothing Industry/2015.xlsx]

## Sheet: raw data
With units.	2015									Normalization.	2015
	Net profit (CNY)	Operating income (CNY)	Intangible assets (CNY)	Fixed assets (CNY)	Total number of employees (Persons)	Operating costs (CNY)	Accounts receivable (CNY)	R&D expenditure (CNY)			Net profit (CNY)	Operating income (CNY)	Intangible assets (CNY)	Fixed assets (CNY)	Total number of employees (Persons)	Operating costs (CNY)	Accounts receivable (CNY)	R&D expenditure (CNY)
DMU	(O)JLR	(O)YYSR	(O)WXZC	(I)GDZC	(I)YGZS	(I)YYCB	(I)YSZK	(I)YFZC		Company	(O)JLR	(O)YYSR	(O)WXZC	(I)GDZC	(I)YGZS	(I)YYCB	(I)YSZK	(I)YFZC
disushishang	50323	185187	139.98	20649.8	2567	47139.9	5480.65	3767.68		disushishang	0.275051	0.16666	0.1	0.137447	0.156227	0.112919	0.117008	0.206505
annaier	7090.86	84027	508.427	500.277	3165	33378.5	4839.4	1731.33		annaier	0.194125	0.125709	0.100959	0.100476	0.17084	0.106821	0.113171	0.143693
riboshishang	7526.41	89770.1	9967.74	11370.4	1460	34352.3	7328.86	1999.03		riboshishang	0.19494	0.128034	0.125589	0.120421	0.129177	0.107253	0.128066	0.15195
mugaodi	5424.3	45497.2	1158.77	3241.87	1779	30441	3557.93	468.75		mugaodi	0.191005	0.110111	0.102653	0.105507	0.136972	0.10552	0.105504	0.104749
anzhengshishang	24386.8	122489	7832.54	48265.4	3417	38447.9	11392.1	5596.91		anzhengshishang	0.226501	0.141279	0.12003	0.188116	0.176998	0.109067	0.152378	0.262927
taipingniao	53301	590334	21569.7	47970.4	9943	270145	37313.4	6395.12		taipingniao	0.280626	0.330669	0.155798	0.187574	0.336467	0.211727	0.30747	0.287548
biyinlefen	12319	75361.4	3441.9	240.697	1476	28135.8	4138.06	1688.01		biyinlefen	0.203912	0.122201	0.108597	0.1	0.129567	0.104498	0.108975	0.142357
jinfalabi	6876.37	36362.4	885.363	5550.05	1021	18344.2	3625.72	314.79		jinfalabi	0.193724	0.106413	0.101941	0.109742	0.118449	0.10016	0.105909	0.1
huijiegufen	16550.3	188755	6809.39	43996.5	10316	59124.5	18439.3	5276		huijiegufen	0.211832	0.168104	0.117366	0.180283	0.345581	0.118229	0.194542	0.253029
gelisi	15984.4	83529	9665.13	21678.3	2363	27054.1	11339.4	3347.49		gelisi	0.210773	0.125507	0.124801	0.139334	0.151242	0.104019	0.152062	0.193544
jinhongjituan	11210.4	82435.2	2816.46	10476.8	2593	24457.9	6126.53	2838.84		jinhongjituan	0.201836	0.125064	0.106969	0.118781	0.156862	0.102869	0.120872	0.177854
qiaozhibai	6056.86	67150.4	6531.38	56375.9	3651	34812.1	16739.3	1830.38		qiaozhibai	0.192189	0.118877	0.116642	0.202997	0.182716	0.107456	0.18437	0.146748
bangjiegufen	4702.71	33029.3	5748.81	18402.7	1156	24440	3826.9	1358.58		bangjiegufen	0.189655	0.105064	0.114604	0.133324	0.121748	0.102861	0.107113	0.132196
langzigufen	7445.64	114425	13696.9	34736.8	2896	46922.3	9646.03	6397.7		langzigufen	0.194789	0.138014	0.135299	0.163293	0.164267	0.112822	0.14193	0.287628
jiumuwang	40418.8	225660	14526.2	66599.3	7222	94857.2	16210.9	2271.4		jiumuwang	0.256512	0.183044	0.137458	0.221755	0.269976	0.134061	0.181209	0.160352
senmafushi	134256	945445	19587.8	143477	2353	589367	153059	13458		senmafushi	0.432167	0.474424	0.150638	0.362811	0.150998	0.353166	1	0.505402
jialinjie	-11072.5	70082.5	4991.05	77770.2	3781	55721.7	13008.8	2590.84		jialinjie	0.160125	0.120064	0.112631	0.242251	0.185892	0.116721	0.16205	0.170205
jihuajituan	112743	2.24376e+06	345792	324034	37097	2.04924e+06	142210	17057.7		jihuajituan	0.391897	1	1	0.694096	1	1	0.935088	0.616436
jiaxinsichou	6460.87	201360	4647.38	35320.8	3533	162852	28219.7	2137.5		jiaxinsichou	0.192946	0.173207	0.111736	0.164365	0.179832	0.164188	0.25306	0.156222
tanluzhe	25286.3	380759	1189.24	23133.3	2144	290109	16864.3	7456.9		tanluzhe	0.228185	0.24583	0.102732	0.142003	0.145891	0.220572	0.185119	0.320299
yaowangkeji	2390.67	164213	3334.72	13279.3	7510	76531.2	70756.6	1646.7		yaowangkeji	0.185327	0.158169	0.108318	0.123923	0.277014	0.125941	0.507568	0.141083
meibangfushi	-43192.2	629478	15435.8	180802	9420	352413	24805.7	20213.8		meibangfushi	0.1	0.346516	0.139827	0.431294	0.323687	0.248177	0.232634	0.713785
baoxiniao	10001.7	224151	32039.7	92436.6	6803	94218.9	53114.5	3956.9		baoxiniao	0.199574	0.182433	0.18306	0.269161	0.259738	0.133778	0.402012	0.212341
qipilang	28008.4	248647	4770.41	47064.8	2910	142109	26012.7	8121.29		qipilang	0.233281	0.192349	0.112057	0.185913	0.164609	0.154997	0.239855	0.340792
weixinggufen	24844.3	187372	16317	92504.1	7445	111496	17567.1	5473.23		weixinggufen	0.227358	0.167544	0.142121	0.269285	0.275426	0.141433	0.189323	0.259112
hongdougufen	8895.01	265109	10531.7	43440.3	3974	200522	17580.8	2021.96		hongdougufen	0.197502	0.199014	0.127058	0.179263	0.190608	0.180878	0.189406	0.152658
hailanzhijia	295407	1.58301e+06	36664.1	242532	14990	945507	60921.1	2741.56		hailanzhijia	0.733826	0.73252	0.195101	0.544556	0.459795	0.510963	0.44872	0.174854
yageer	437601	1.45274e+06	30589.6	383288	18671	902888	24468.5	2419		yageer	1	0.679784	0.179284	0.802816	0.549743	0.492079	0.230616	0.164904
langshagufen	-2068.31	20519.6	4322.06	9394.66	266	17983.4	4610.84	616.755		langshagufen	0.17698	0.1	0.110889	0.116796	0.1	0.1	0.111804	0.109314
shuixingjiafang	13478.2	185119	13645.4	22418.8	3458	123421	9885.69	6402.53		shuixingjiafang	0.206081	0.166632	0.135165	0.140692	0.178	0.146717	0.143364	0.287777
taihuaxincai	4139.59	189692	12215.3	133753	3647	149824	34253.4	4924.92		taihuaxincai	0.188601	0.168483	0.131441	0.344968	0.182618	0.158415	0.289161	0.2422
yanjianggufen	6491.2	46469.4	1123.94	12341.8	774	29156.3	13489.6	2419.18		yanjianggufen	0.193003	0.110505	0.102562	0.122203	0.112413	0.10495	0.164927	0.16491
kanglongda	6346.4	61344.7	10304.5	27307.9	2232	42393.1	7295.47	2061.22		kanglongda	0.192731	0.116527	0.126466	0.149663	0.148041	0.110815	0.127866	0.153869
nuobanggufen	7399.55	51627	4733.98	26117.4	524	35169.9	2638.07	1729.75		nuobanggufen	0.194703	0.112593	0.111962	0.147478	0.106304	0.107615	0.1	0.143645
kairungufen	6323.63	49413	1070.1	6313.6	945	34410.1	11274.1	1897.08		kairungufen	0.192689	0.111696	0.102422	0.111143	0.116592	0.107278	0.151671	0.148806
jianshengjiduan	10135.6	71470.6	9370.67	46678.3	2730	49599.4	11071.3	666.739		jianshengjiduan	0.199825	0.120626	0.124035	0.185204	0.16021	0.114008	0.150458	0.110856
xinaogufen	13757.8	162088	7926.47	38951.5	2113	130792	8654.91	3978.87		xinaogufen	0.206605	0.157309	0.120274	0.171026	0.145133	0.149983	0.136	0.213019
bailongdongfang	32404.5	501604	39952.3	318114	18966	410043	39061	17257.1		bailongdongfang	0.24151	0.29475	0.203662	0.683233	0.556952	0.273712	0.317926	0.622585
zhewenyingye	13067.8	236984	7362.49	92277.5	4618	193835	41949.3	1456.11		zhewenyingye	0.205313	0.187628	0.118806	0.268869	0.206345	0.177915	0.335208	0.135204
xianfengxincai	2980.9	74344.7	5935.54	34765.6	1429	39120.4	8949.17	1201.36		xianfengxincai	0.186432	0.121789	0.11509	0.163346	0.128419	0.109365	0.137761	0.127346
kuangdakeji	25254.4	186046	25100.7	298506	2624	116233	67343.8	3300.43		kuangdakeji	0.228125	0.167007	0.164992	0.647257	0.15762	0.143532	0.487148	0.192092
mengjiegufen	15633.6	151745	6571.16	59199.5	2578	79220.8	39506	4816.74		mengjiegufen	0.210116	0.153122	0.116745	0.208178	0.156496	0.127133	0.320589	0.238863
lianfagufen	29395.3	347697	9446.25	138445	7815	276011	34328.4	9142.54		lianfagufen	0.235877	0.232446	0.124231	0.353578	0.284467	0.214326	0.28961	0.372292
fuanna	40122.5	209261	6974.17	49534.2	4847	102431	19411	3075.15		fuanna	0.255957	0.176405	0.117795	0.190444	0.211941	0.137417	0.200356	0.185143
luolaishenghuo	42308.9	291563	11527.7	39312.8	3235	148808	26805.1	8406.37		luolaishenghuo	0.26005	0.209723	0.129651	0.171689	0.17255	0.157965	0.244596	0.349585
ruyijituan	1711.84	59235.7	10370.5	42316.8	1692	49763.1	22860.3	1880.28		ruyijituan	0.184056	0.115673	0.126638	0.177201	0.134846	0.114081	0.220994	0.148288
hongdagaoke	12476.1	52664.9	4751.97	30667.7	721	38664.3	13460.3	2258.84		hongdagaoke	0.204206	0.113013	0.112009	0.155827	0.111118	0.109163	0.164752	0.159964
furigufen	31260.3	418378	30462	290165	15343	325162	43487.7	10849.6		furigufen	0.239368	0.261059	0.178952	0.631953	0.468421	0.236103	0.344412	0.424947
huafushishang	33937.6	680366	42197.1	315547	17062	587142	73120.4	10423.6		huafushishang	0.244379	0.367116	0.209507	0.678524	0.510426	0.35218	0.521711	0.411805
hangmingufen	56346.3	302766	14318.1	152922	7404	210511	18252.8	8737.89		hangmingufen	0.286327	0.214258	0.136917	0.380139	0.274424	0.185304	0.193426	0.359811
fengzhufangzhi	1299.8	71994	2882.66	38538.8	1572	61185.7	8897.79	549.586		fengzhufangzhi	0.183285	0.120838	0.107141	0.170269	0.131913	0.119142	0.137453	0.107242
huafanggufen	1253.06	227483	23329.1	61272.1	3970	211290	15418.6	13982.2		huafanggufen	0.183197	0.183782	0.160379	0.21198	0.190511	0.185649	0.176469	0.521572
lutaiA	73554.3	617332	36338.6	490758	22445	434103	26284.8	29492.9		lutaiA	0.318538	0.341599	0.194253	1	0.641965	0.284372	0.241484	1
jinyinggufen	3164.82	111475	6132.55	34358.9	4435	95324.9	17089.4	2507.43		jinyinggufen	0.186776	0.13682	0.115603	0.1626	0.201873	0.134268	0.186466	0.167632
xinlonggonggu	11722.5	304671	17515.2	214347	8247	255687	43030.8	9943.49		xinlonggonggu	0.202795	0.215029	0.145241	0.492842	0.295023	0.20532	0.341678	0.396998
jiangsuyangguang	12670.5	204956	18228.2	191827	5570	159290	27643.6	1527.28		jiangsuyangguang	0.20457	0.174663	0.147098	0.451522	0.229608	0.16261	0.249613	0.137399
huamaogufen	4485.22	193049	50865.9	193243	5425	178587	17175.3	6492.08		huamaogufen	0.189248	0.169843	0.232079	0.454121	0.226065	0.171159	0.186979	0.290539
huashenggufen	221.141	76336.7	15892.1	15031.6	2623	70191.3	16247.8	732.131		huashenggufen	0.181266	0.122596	0.141015	0.127138	0.157596	0.123132	0.18143	0.112873
longtougufen	8093.38	426332	3680.48	32077.5	2018	338896	31554.1	2065.54		longtougufen	0.196002	0.264279	0.109219	0.158414	0.142812	0.242188	0.273011	0.154002
shendagufen	18848.9	770625	4467.64	96103.8	2166	707470	70750.3	7962.68		shendagufen	0.216135	0.403654	0.111268	0.275889	0.146428	0.405494	0.50753	0.3359

## Sheet: Phase 1 and Phase 3 efficiency 
Phase 1						Phase 3
firm	crste	vrste	scale			firm	crste	vrste	scale
1	1	1	1	-		1	0.243	0.646	0.375	irs
2	0.979	1	0.979	irs		2	0.398	0.949	0.42	irs
3	1	1	1	-		3	0.251	0.753	0.334	irs
4	1	1	1	-		4	0.209	0.603	0.346	irs
5	0.992	0.994	0.998	irs		5	0.277	0.561	0.494	irs
6	1	1	1	-		6	0.413	0.729	0.566	irs
7	1	1	1	-		7	0.369	0.828	0.445	irs
8	1	1	1	-		8	0.381	0.95	0.401	irs
9	0.98	0.987	0.993	irs		9	0.241	0.599	0.402	irs
10	1	1	1	-		10	0.295	0.726	0.407	irs
11	0.963	1	0.963	irs		11	0.318	0.851	0.374	irs
12	0.953	0.966	0.987	irs		12	0.307	0.914	0.336	irs
13	1	1	1	-		13	0.324	0.883	0.367	irs
14	1	1	1	-		14	0.248	0.756	0.328	irs
15	1	1	1	-		15	0.381	0.754	0.505	irs
16	1	1	1	-		16	0.933	1	0.933	irs
17	0.829	0.883	0.938	irs		17	0.229	0.746	0.307	irs
18	1	1	1	-		18	1	1	1	-
19	0.826	0.86	0.959	irs		19	0.274	0.755	0.364	irs
20	1	1	1	-		20	0.359	0.923	0.39	irs
21	0.966	1	0.966	irs		21	0.366	0.863	0.425	irs
22	0.954	0.955	0.999	drs		22	0.319	0.441	0.724	irs
23	1	1	1	-		23	0.748	1	0.748	irs
24	0.902	0.903	0.999	irs		24	0.271	0.559	0.485	irs
25	0.907	0.907	0.999	-		25	0.289	0.729	0.396	irs
26	0.873	0.902	0.967	irs		26	0.216	0.653	0.331	irs
27	1	1	1	-		27	1	1	1	-
28	1	1	1	-		28	1	1	1	-
29	1	1	1	-		29	0.497	1	0.497	irs
30	0.957	0.963	0.994	irs		30	0.241	0.481	0.5	irs
31	0.827	0.829	0.997	drs		31	0.198	0.559	0.355	irs
32	0.963	0.976	0.987	irs		32	0.335	0.777	0.431	irs
33	0.978	0.979	1	-		33	0.242	0.669	0.361	irs
34	1	1	1	-		34	0.207	0.604	0.343	irs
35	0.976	0.99	0.986	irs		35	0.286	0.698	0.41	irs
36	1	1	1	-		36	0.271	0.79	0.344	irs
37	0.931	0.932	0.999	irs		37	0.273	0.682	0.4	irs
38	0.762	0.822	0.927	drs		38	0.194	0.259	0.747	irs
39	0.829	0.857	0.967	irs		39	0.242	0.725	0.334	irs
40	0.975	0.984	0.991	irs		40	0.292	0.802	0.364	irs
41	1	1	1	-		41	0.353	0.773	0.457	irs
42	0.912	0.912	1	-		42	0.269	0.62	0.434	irs
43	0.731	0.739	0.989	drs		43	0.139	0.367	0.38	irs
44	0.925	0.934	0.991	irs		44	0.318	0.791	0.402	irs
45	0.983	0.985	0.997	drs		45	0.466	0.856	0.544	irs
46	0.945	0.947	0.998	irs		46	0.333	0.842	0.395	irs
47	1	1	1	-		47	0.433	0.955	0.453	irs
48	0.763	0.795	0.96	drs		48	0.172	0.364	0.472	irs
49	0.723	0.734	0.985	drs		49	0.217	0.367	0.592	irs
50	0.802	0.84	0.955	drs		50	0.217	0.412	0.526	irs
51	0.925	0.963	0.961	irs		51	0.346	1	0.346	irs
52	0.892	0.894	0.997	drs		52	0.434	0.779	0.556	irs
53	0.878	0.923	0.95	drs		53	0.646	0.824	0.783	irs
54	0.812	0.834	0.974	irs		54	0.204	0.641	0.318	irs
55	0.729	0.746	0.977	drs		55	0.156	0.347	0.45	irs
56	0.927	0.933	0.993	irs		56	0.34	0.93	0.366	irs
57	1	1	1	-		57	0.735	1	0.735	irs
58	1	1	1	-		58	0.576	1	0.576	irs
59	1	1	1	-		59	0.434	0.971	0.447	irs
60	1	1	1	-		60	0.691	1	0.691	irs
mean	0.938	0.948	0.989			mean	0.374	0.751	0.487

## Sheet: Relaxation Variable
Input Variable Target Value (Normalized)							Input Variable Target Value (with units)							Input Variable Original Value							Relaxation Variable
firm	1	2	3	4	5		firm	1	2	3	4	5		DMU	(I)GDZC	(I)YGZS	(I)YYCB	(I)YSZK	(I)YFZC		DMU	(I)GDZC	(I)YGZS	(I)YYCB	(I)YSZK	(I)YFZC
1	0.137	0.156	0.113	0.117	0.206		1	20406.4	2557.71	47323.8	5479.35	3751.32		1	20649.8	2567	47139.9	5480.65	3767.68		1	243.458	9.2933	-183.897	1.29563	16.3629
2	0.101	0.171	0.107	0.113	0.144		2	785.715	3171.56	33782.1	4810.82	1741.27		2	500.277	3165	33378.5	4839.4	1731.33		2	-285.438	-6.5567	-403.564	28.5838	-9.94307
3	0.12	0.129	0.107	0.128	0.152		3	11141.1	1452.78	33782.1	7317.83	2000.63		3	11370.4	1460	34352.3	7328.86	1999.03		3	229.284	7.2233	570.208	11.0307	-1.6048
4	0.106	0.137	0.106	0.106	0.105		4	3510.81	1780.16	31525.1	3640.88	476.89		4	3241.87	1779	30441	3557.93	468.75		4	-268.936	-1.1633	-1084.05	-82.9476	-8.14028
5	0.145	0.158	0.108	0.151	0.202		5	24766.5	2639.55	36039	11161.9	3621.64		5	48265.4	3417	38447.9	11392.1	5596.91		5	23498.8	777.447	2408.85	230.225	1975.27
6	0.188	0.336	0.212	0.307	0.287		6	48202.3	9923.91	270762	37234.8	6377.35		6	47970.4	9943	270145	37313.4	6395.12		6	-231.983	19.0933	-617.115	78.5416	17.7724
7	0.1	0.13	0.104	0.109	0.142		7	240.697	1493.7	27011.2	4142.28	1676.43		7	240.697	1476	28135.8	4138.06	1688.01		7	3.6e-05	-17.7	1124.62	-4.22215	11.5762
8	0.11	0.118	0.1	0.106	0.1		8	5690.88	1002.62	17983.4	3640.88	314.79		8	5550.05	1021	18344.2	3625.72	314.79		8	-140.834	18.38	360.786	-15.1625	-3.8e-05
9	0.163	0.176	0.117	0.175	0.207		9	34576.9	3376.17	56351.6	15173.1	3783.74		9	43996.5	10316	59124.5	18439.3	5276		9	9419.64	6939.83	2772.89	3266.13	1492.26
10	0.139	0.151	0.104	0.152	0.194		10	21496.4	2353.09	27011.2	11329	3362.28		10	21678.3	2363	27054.1	11339.4	3347.49		10	181.872	9.91	42.9556	10.3494	-14.7841
11	0.119	0.157	0.103	0.121	0.178		11	10596.1	2598.63	24754.2	6147.89	2843.56		11	10476.8	2593	24457.9	6126.53	2838.84		11	-119.253	-5.63	-296.299	-21.363	-4.7126
12	0.121	0.129	0.104	0.125	0.142		12	11686.1	1452.78	27011.2	6816.43	1676.43		12	56375.9	3651	34812.1	16739.3	1830.38		12	44689.8	2198.22	7800.9	9922.83	153.942
13	0.133	0.122	0.103	0.107	0.132		13	18226.3	1166.31	24754.2	3808.01	1352.23		13	18402.7	1156	24440	3826.9	1358.58		13	176.373	-10.3133	-314.253	18.8919	6.34403
14	0.163	0.164	0.113	0.142	0.288		14	34576.9	2885.09	47323.8	9657.71	6409.77		14	34736.8	2896	46922.3	9646.03	6397.7		14	159.964	10.9067	-401.494	-11.6818	-12.0629
15	0.222	0.27	0.134	0.181	0.16		15	66733	7222.97	94719.8	16175.9	2260		15	66599.3	7222	94857.2	16210.9	2271.4		15	-133.662	-0.9667	137.398	34.9451	11.4076
16	0.363	0.151	0.353	1	0.505		16	143581	2353.09	588993	153059	13444.9		16	143477	2353	589367	153059	13458		16	-103.128	-0.09	373.672	-0.001594	13.0448
17	0.125	0.136	0.103	0.127	0.15		17	13866.2	1739.24	24754.2	7150.7	1935.79		17	77770.2	3781	55721.7	13008.8	2590.84		17	63904	2041.76	30967.5	5858.07	655.041
18	0.694	1	1	0.935	0.616		18	323982	37097	2.04924e+06	142195	17043.6		18	324034	37097	2.04924e+06	142210	17057.7		18	52.3358	0	-0.046567	14.7484	14.1343
19	0.141	0.155	0.141	0.141	0.134		19	22586.5	2516.78	110518	9490.57	1417.07		19	35320.8	3533	162852	28219.7	2137.5		19	12734.4	1016.22	52333.8	18729.1	720.426
20	0.142	0.146	0.221	0.185	0.32		20	23131.5	2148.47	291075	16844.5	7447.21		20	23133.3	2144	290109	16864.3	7456.9		20	1.84192	-4.4733	-965.831	19.8696	9.6875
21	0.124	0.277	0.126	0.508	0.141		21	13321.1	7509.43	76664.2	70828.8	1644.01		21	13279.3	7510	76531.2	70756.6	1646.7		21	-41.8707	0.57	-133.007	-72.1509	2.68654
22	0.298	0.309	0.237	0.222	0.227		22	108154	8818.98	327186	23028.4	4432.14		22	180802	9420	352413	24805.7	20213.8		22	72647.5	601.023	25226.5	1777.25	15781.6
23	0.269	0.26	0.134	0.402	0.212		23	92348.9	6813.73	94719.8	53112.6	3945.84		23	92436.6	6803	94218.9	53114.5	3956.9		23	87.7112	-10.7333	-500.964	1.93396	11.0582
24	0.162	0.149	0.14	0.217	0.224		24	34031.9	2271.24	108262	22192.8	4334.88		24	47064.8	2910	142109	26012.7	8121.29		24	13033	638.757	33847.6	3819.9	3786.41
25	0.225	0.186	0.128	0.172	0.231		25	68368	3785.41	81178.1	14671.7	4561.82		25	92504.1	7445	111496	17567.1	5473.23		25	24136.1	3659.59	30317.9	2895.34	911.412
26	0.162	0.172	0.163	0.162	0.138		26	34031.9	3212.48	160172	13000.4	1546.75		26	43440.3	3974	200522	17580.8	2021.96		26	9408.45	761.52	40350.1	4580.42	475.211
27	0.545	0.46	0.511	0.449	0.175		27	242774	14998.4	945592	60967.9	2746.3		27	242532	14990	945507	60921.1	2741.56		27	-241.874	-8.4	-84.5303	-46.7482	-4.74064
28	0.803	0.55	0.492	0.231	0.165		28	383389	18681.5	902710	24532.6	2422.1		28	383288	18671	902888	24468.5	2419		28	-100.514	-10.5	178.316	-64.1654	-3.096
29	0.117	0.1	0.1	0.112	0.109		29	9506.01	266	17983.4	4643.68	606.571		29	9394.66	266	17983.4	4610.84	616.755		29	-111.359	0	-0.00029	-32.8454	10.1846
30	0.136	0.168	0.139	0.138	0.173		30	19861.4	3048.79	106005	8989.17	2681.46		30	22418.8	3458	123421	9885.69	6402.53		30	2557.45	409.213	17416.8	896.521	3721.07
31	0.185	0.151	0.131	0.24	0.196		31	46567.3	2353.09	87949	26036.9	3427.12		31	133753	3647	149824	34253.4	4924.92		31	87185.4	1293.91	61875.1	8216.52	1497.8
32	0.119	0.11	0.102	0.112	0.125		32	10596.1	675.233	22497.3	4643.68	1125.29		32	12341.8	774	29156.3	13489.6	2419.18		32	1745.72	98.7667	6659.05	8845.95	1293.89
33	0.136	0.13	0.108	0.125	0.151		33	19861.4	1493.7	36039	6816.43	1968.21		33	27307.9	2232	42393.1	7295.47	2061.22		33	7446.56	738.3	6354.12	479.045	93.0053
34	0.148	0.106	0.108	0.1	0.144		34	26401.6	511.54	36039	2638.07	1741.27		34	26117.4	524	35169.9	2638.07	1729.75		34	-284.223	12.46	-869.15	3e-05	-11.524
35	0.11	0.115	0.102	0.111	0.128		35	5690.88	879.85	22497.3	4476.55	1222.55		35	6313.6	945	34410.1	11274.1	1897.08		35	622.712	65.15	11912.8	6797.52	674.528
36	0.185	0.16	0.114	0.151	0.111		36	46567.3	2721.4	49580.7	11161.9	671.411		36	46678.3	2730	49599.4	11071.3	666.739		36	111.049	8.6	18.7057	-90.6529	-4.67182
37	0.159	0.135	0.14	0.127	0.183		37	32396.8	1698.32	108262	7150.7	3005.66		37	38951.5	2113	130792	8654.91	3978.87		37	6554.65	414.683	22530.8	1504.21	973.217
38	0.349	0.314	0.225	0.261	0.286		38	135950	9023.59	300103	29546.7	6344.93		38	318114	18966	410043	39061	17257.1		38	182163	9942.41	109941	9514.34	10912.1
39	0.176	0.177	0.152	0.158	0.116		39	41662.1	3417.1	135345	12331.9	833.511		39	92277.5	4618	193835	41949.3	1456.11		39	50615.4	1200.9	58489.7	29617.5	622.596
40	0.122	0.126	0.108	0.124	0.125		40	12231.1	1330.01	36039	6649.29	1125.29		40	34765.6	1429	39120.4	8949.17	1201.36		40	22534.5	98.9933	3081.4	2299.88	76.0688
41	0.647	0.158	0.144	0.487	0.192		41	298366	2639.55	117289	67319	3297.44		41	298506	2624	116233	67343.8	3300.43		41	139.809	-15.5533	-1056.73	24.8043	2.99312
42	0.157	0.143	0.116	0.156	0.184		42	31306.8	2025.7	54094.6	11997.6	3038.08		42	59199.5	2578	79220.8	39506	4816.74		42	27892.7	552.297	25126.2	27508.4	1778.66
43	0.167	0.21	0.158	0.214	0.244		43	36757	4767.57	148887	21691.4	4983.28		43	138445	7815	276011	34328.4	9142.54		43	101688	3047.43	127125	12637	4159.26
44	0.173	0.198	0.128	0.148	0.173		44	40027.1	4276.49	81178.1	10660.5	2681.46		44	49534.2	4847	102431	19411	3075.15		44	9507.09	570.513	21252.9	8750.48	393.689
45	0.169	0.17	0.156	0.241	0.234		45	37847	3130.63	144373	26204	4659.08		45	39312.8	3235	148808	26805.1	8406.37		45	1465.81	104.367	4434.97	601.071	3747.29
46	0.152	0.128	0.108	0.144	0.14		46	28581.7	1411.85	36039	9991.98	1611.59		46	42316.8	1692	49763.1	22860.3	1880.28		46	13735.1	280.147	13724.1	12868.3	268.682
47	0.156	0.111	0.109	0.165	0.16		47	30761.7	716.157	38296	13501.8	2260		47	30667.7	721	38664.3	13460.3	2258.84		47	-94.0604	4.84333	368.378	-41.4885	-1.15304
48	0.273	0.289	0.188	0.274	0.277		48	94528.9	8000.51	216595	31719.4	6053.15		48	290165	15343	325162	43487.7	10849.6		48	195636	7342.49	108567	11768.3	4796.45
49	0.227	0.374	0.258	0.353	0.302		49	69458.1	11479	374582	44923	6863.65		49	315547	17062	587142	73120.4	10423.6		49	246089	5583.01	212560	28197.4	3559.91
50	0.236	0.213	0.156	0.162	0.232		50	74363.2	4890.34	144373	13000.4	4594.24		50	152922	7404	210511	18252.8	8737.89		50	78558.4	2513.66	66138.5	5252.39	4143.65
51	0.121	0.127	0.111	0.119	0.103		51	11686.1	1370.93	42809.9	5813.62	412.05		51	38538.8	1572	61185.7	8897.79	549.586		51	26852.7	201.07	18375.8	3084.17	137.536
52	0.184	0.17	0.166	0.158	0.177		52	46022.3	3130.63	166942	12331.9	2811.14		52	61272.1	3970	211290	15418.6	13982.2		52	15249.9	839.367	44347.5	3086.77	11171.1
53	0.47	0.334	0.263	0.223	0.253		53	201898	9842.06	385867	23195.6	5275.06		53	490758	22445	434103	26284.8	29492.9		53	288860	12602.9	48236.5	3089.23	24217.8
54	0.136	0.156	0.112	0.131	0.14		54	19861.4	2557.71	45066.8	7819.23	1611.59		54	34358.9	4435	95324.9	17089.4	2507.43		54	14497.6	1877.29	50258.1	9270.18	895.835
55	0.194	0.22	0.153	0.255	0.234		55	51472.5	5176.8	137602	28543.9	4659.08		55	214347	8247	255687	43030.8	9943.49		55	162874	3070.2	118085	14486.9	5284.4
56	0.175	0.196	0.152	0.214	0.128		56	41117.1	4194.64	135345	21691.4	1222.55		56	191827	5570	159290	27643.6	1527.28		56	150710	1375.36	23945.5	5952.21	304.732
57	0.454	0.226	0.171	0.187	0.29		57	193177	5422.34	178227	17178.7	6474.61		57	193243	5425	178587	17175.3	6492.08		57	65.8765	2.66	359.43	-3.45083	17.4682
58	0.127	0.158	0.123	0.181	0.113		58	14956.2	2639.55	69893.3	16175.9	736.251		58	15031.6	2623	70191.3	16247.8	732.131		58	75.3743	-16.5533	297.972	71.8933	-4.11979
59	0.158	0.143	0.242	0.273	0.154		59	31851.8	2025.7	338471	31552.3	2065.47		59	32077.5	2018	338896	31554.1	2065.54		59	225.707	-7.7033	425.327	1.84559	0.067427
60	0.276	0.146	0.405	0.507	0.336		60	96164	2148.47	706354	70661.7	7965.93		60	96103.8	2166	707470	70750.3	7962.68		60	-60.2183	17.5267	1115.08	88.6193	-3.25572

## Sheet: SFA Regression
Inputs 1							SFA results					Inputs 2							SFA results					Inputs 3							SFA results					Inputs 4							SFA results					Inputs 5
1	1	243.458	82.84	13	10.92	104.644		coefficient	standard-error	t-ratio		1	1	9.2933	82.84	13	10.92	104.644		coefficient	standard-error	t-ratio		1	1	-183.897	82.84	13	10.92	104.644		coefficient	standard-error	t-ratio		1	1	1.29563	82.84	13	10.92	104.644		coefficient	standard-error	t-ratio		1	1
2	1	-285.438	31	14	6.45163	85.0497						2	1	-6.5567	31	14	6.45163	85.0497						2	1	-403.564	31	14	6.45163	85.0497						2	1	28.5838	31	14	6.45163	85.0497						2	1
3	1	229.284	54	13	10.92	104.644	beta 0	25622.5	0.837675	30587.7		3	1	7.2233	54	13	10.92	104.644	beta 0	1614.95	1.00466	1607.46		3	1	570.208	54	13	10.92	104.644	beta 0	27202.8	1.0011	27172.9		3	1	11.0307	54	13	10.92	104.644	beta 0	4849.57	1.00064	4846.45		3	1
4	1	-268.936	88.62	9	7.3276	49.5594	beta 1	-705.921	9.49066	-74.3806		4	1	-1.1633	88.62	9	7.3276	49.5594	beta 1	-25.6714	4.32392	-5.93706		4	1	-1084.05	88.62	9	7.3276	49.5594	beta 1	-350.851	2.25766	-155.405		4	1	-82.9476	88.62	9	7.3276	49.5594	beta 1	-95.2654	0.776498	-122.686		4	1
5	1	23498.8	63.09	7	7.3276	49.5594	beta 2	236.802	7.58072	31.2375		5	1	777.447	63.09	7	7.3276	49.5594	beta 2	-13.7018	1.84334	-7.43311		5	1	2408.85	63.09	7	7.3276	49.5594	beta 2	-406.16	1.26761	-320.413		5	1	230.225	63.09	7	7.3276	49.5594	beta 2	50.9793	1.58344	32.1952		5	1
6	1	-231.983	61.53	14	7.3276	49.5594	beta 3	-258.323	3.43675	-75.165		6	1	19.0933	61.53	14	7.3276	49.5594	beta 3	-209.261	1.26035	-166.033		6	1	-617.115	61.53	14	7.3276	49.5594	beta 3	-767.3	1.0835	-708.166		6	1	78.5416	61.53	14	7.3276	49.5594	beta 3	-414.556	0.987684	-419.725		6	1
7	1	3.6e-05	41.25	12	6.45163	85.0497	beta 4	-394.535	4.98729	-79.1081		7	1	-17.7	41.25	12	6.45163	85.0497	beta 4	7.43416	5.87465	1.26546		7	1	1124.62	41.25	12	6.45163	85.0497	beta 4	-405.088	3.76897	-107.48		7	1	-4.22215	41.25	12	6.45163	85.0497	beta 4	-30.7417	2.30736	-13.3233		7	1
8	1	-140.834	30.29	19	6.45163	85.0497	sigma-squared	8702238000	1	8702238000		8	1	18.38	30.29	19	6.45163	85.0497	sigma-squared	13724730	1	13724730		8	1	360.786	30.29	19	6.45163	85.0497	sigma-squared	3501628500	1	3501628500		8	1	-15.1625	30.29	19	6.45163	85.0497	sigma-squared	101708060	1	101708060		8	1
9	1	9419.64	35.6	8	6.45163	85.0497	gamma	1	7.92804e-07	1.26135e+06		9	1	6939.83	35.6	8	6.45163	85.0497	gamma	1	5.23935e-06	190863		9	1	2772.89	35.6	8	6.45163	85.0497	gamma	1	5.24278e-08	19073867		9	1	3266.13	35.6	8	6.45163	85.0497	gamma	1	6.77941e-07	1475055		9	1
10	1	181.872	61.99	16	6.45163	85.0497						10	1	9.91	61.99	16	6.45163	85.0497						10	1	42.9556	61.99	16	6.45163	85.0497						10	1	10.3494	61.99	16	6.45163	85.0497						10	1
11	1	-119.253	32.66	12	8.58712	47.6915						11	1	-5.63	32.66	12	8.58712	47.6915						11	1	-296.299	32.66	12	8.58712	47.6915						11	1	-21.363	32.66	12	8.58712	47.6915						11	1
12	1	44689.8	13.54	14	7.3276	49.5594						12	1	2198.22	13.54	14	7.3276	49.5594						12	1	7800.9	13.54	14	7.3276	49.5594						12	1	9922.83	13.54	14	7.3276	49.5594						12	1
13	1	176.373	36.92	22	7.3276	49.5594						13	1	-10.3133	36.92	22	7.3276	49.5594						13	1	-314.253	36.92	22	7.3276	49.5594						13	1	18.8919	36.92	22	7.3276	49.5594						13	1
14	1	159.964	50.79	9	11.3692	80.0176						14	1	10.9067	50.79	9	11.3692	80.0176						14	1	-401.494	50.79	9	11.3692	80.0176						14	1	-11.6818	50.79	9	11.3692	80.0176						14	1
15	1	-133.662	53.73	11	6.7649	39.0701						15	1	-0.9667	53.73	11	6.7649	39.0701						15	1	137.398	53.73	11	6.7649	39.0701						15	1	34.9451	53.73	11	6.7649	39.0701						15	1
16	1	-103.128	17.23	13	7.3276	49.5594						16	1	-0.09	17.23	13	7.3276	49.5594						16	1	373.672	17.23	13	7.3276	49.5594						16	1	-0.001594	17.23	13	7.3276	49.5594						16	1
17	1	63904	19.61	14	10.92	104.644						17	1	2041.76	19.61	14	10.92	104.644						17	1	30967.5	19.61	14	10.92	104.644						17	1	5858.07	19.61	14	10.92	104.644						17	1
18	1	52.3358	66.33	9	11.3692	80.0176						18	1	0	66.33	9	11.3692	80.0176						18	1	-0.046567	66.33	9	11.3692	80.0176						18	1	14.7484	66.33	9	11.3692	80.0176						18	1
19	1	12734.4	21.83	16	7.3276	49.5594						19	1	1016.22	21.83	16	7.3276	49.5594						19	1	52333.8	21.83	16	7.3276	49.5594						19	1	18729.1	21.83	16	7.3276	49.5594						19	1
20	1	1.84192	28.72	16	11.3692	80.0176						20	1	-4.4733	28.72	16	11.3692	80.0176						20	1	-965.831	28.72	16	11.3692	80.0176						20	1	19.8696	28.72	16	11.3692	80.0176						20	1
21	1	-41.8707	36.74	13	6.45163	85.0497						21	1	0.57	36.74	13	6.45163	85.0497						21	1	-133.007	36.74	13	6.45163	85.0497						21	1	-72.1509	36.74	13	6.45163	85.0497						21	1
22	1	72647.5	50.38	15	10.92	104.644						22	1	601.023	50.38	15	10.92	104.644						22	1	25226.5	50.38	15	10.92	104.644						22	1	1777.25	50.38	15	10.92	104.644						22	1
23	1	87.7112	10.53	14	7.3276	49.5594						23	1	-10.7333	10.53	14	7.3276	49.5594						23	1	-500.964	10.53	14	7.3276	49.5594						23	1	1.93396	10.53	14	7.3276	49.5594						23	1
24	1	13033	34.29	14	6.7649	39.0701						24	1	638.757	34.29	14	6.7649	39.0701						24	1	33847.6	34.29	14	6.7649	39.0701						24	1	3819.9	34.29	14	6.7649	39.0701						24	1
25	1	24136.1	30.84	27	7.3276	49.5594						25	1	3659.59	30.84	27	7.3276	49.5594						25	1	30317.9	30.84	27	7.3276	49.5594						25	1	2895.34	30.84	27	7.3276	49.5594						25	1
26	1	9408.45	57.82	20	8.58712	47.6915						26	1	761.52	57.82	20	8.58712	47.6915						26	1	40350.1	57.82	20	8.58712	47.6915						26	1	4580.42	57.82	20	8.58712	47.6915						26	1
27	1	-241.874	39.31	18	8.58712	47.6915						27	1	-8.4	39.31	18	8.58712	47.6915						27	1	-84.5303	39.31	18	8.58712	47.6915						27	1	-46.7482	39.31	18	8.58712	47.6915						27	1
28	1	-100.514	31.51	22	7.3276	49.5594						28	1	-10.5	31.51	22	7.3276	49.5594						28	1	178.316	31.51	22	7.3276	49.5594						28	1	-64.1654	31.51	22	7.3276	49.5594						28	1
29	1	-111.359	42.68	19	3.715	10.5142						29	1	0	42.68	19	3.715	10.5142						29	1	-0.00029	42.68	19	3.715	10.5142						29	1	-32.8454	42.68	19	3.715	10.5142						29	1
30	1	2557.45	40.42	15	10.92	104.644						30	1	409.213	40.42	15	10.92	104.644						30	1	17416.8	40.42	15	10.92	104.644						30	1	896.521	40.42	15	10.92	104.644						30	1
31	1	87185.4	36.73	14	7.3276	49.5594						31	1	1293.91	36.73	14	7.3276	49.5594						31	1	61875.1	36.73	14	7.3276	49.5594						31	1	8216.52	36.73	14	7.3276	49.5594						31	1
32	1	1745.72	27.3	15	6.7649	39.0701						32	1	98.7667	27.3	15	6.7649	39.0701						32	1	6659.05	27.3	15	6.7649	39.0701						32	1	8845.95	27.3	15	6.7649	39.0701						32	1
33	1	7446.56	60.8	9	7.3276	49.5594						33	1	738.3	60.8	9	7.3276	49.5594						33	1	6354.12	60.8	9	7.3276	49.5594						33	1	479.045	60.8	9	7.3276	49.5594						33	1
34	1	-284.223	92.9375	13	7.3276	49.5594						34	1	12.46	92.9375	13	7.3276	49.5594						34	1	-869.15	92.9375	13	7.3276	49.5594						34	1	3e-05	92.9375	13	7.3276	49.5594						34	1
35	1	622.712	62.25	6	3.9692	12.7562						35	1	65.15	62.25	6	3.9692	12.7562						35	1	11912.8	62.25	6	3.9692	12.7562						35	1	6797.52	62.25	6	3.9692	12.7562						35	1
36	1	111.049	54	22	7.3276	49.5594						36	1	8.6	54	22	7.3276	49.5594						36	1	18.7057	54	22	7.3276	49.5594						36	1	-90.6529	54	22	7.3276	49.5594						36	1
37	1	6554.65	37.71	20	7.3276	49.5594						37	1	414.683	37.71	20	7.3276	49.5594						37	1	22530.8	37.71	20	7.3276	49.5594						37	1	1504.21	37.71	20	7.3276	49.5594						37	1
38	1	182163	29.72	11	7.3276	49.5594						38	1	9942.41	29.72	11	7.3276	49.5594						38	1	109941	29.72	11	7.3276	49.5594						38	1	9514.34	29.72	11	7.3276	49.5594						38	1
39	1	50615.4	16.35	13	7.3276	49.5594						39	1	1200.9	16.35	13	7.3276	49.5594						39	1	58489.7	16.35	13	7.3276	49.5594						39	1	29617.5	16.35	13	7.3276	49.5594						39	1
40	1	22534.5	35.49	12	7.3276	49.5594						40	1	98.9933	35.49	12	7.3276	49.5594						40	1	3081.4	35.49	12	7.3276	49.5594						40	1	2299.88	35.49	12	7.3276	49.5594						40	1
41	1	139.809	51.79	15	8.58712	47.6915						41	1	-15.5533	51.79	15	8.58712	47.6915						41	1	-1056.73	51.79	15	8.58712	47.6915						41	1	24.8043	51.79	15	8.58712	47.6915						41	1
42	1	27892.7	37.79	34	4.31553	6.40914						42	1	552.297	37.79	34	4.31553	6.40914						42	1	25126.2	37.79	34	4.31553	6.40914						42	1	27508.4	37.79	34	4.31553	6.40914						42	1
43	1	101688	40.45	13	8.58712	47.6915						43	1	3047.43	40.45	13	8.58712	47.6915						43	1	127125	40.45	13	8.58712	47.6915						43	1	12637	40.45	13	8.58712	47.6915						43	1
44	1	9507.09	37.08	21	6.45163	85.0497						44	1	570.513	37.08	21	6.45163	85.0497						44	1	21252.9	37.08	21	6.45163	85.0497						44	1	8750.48	37.08	21	6.45163	85.0497						44	1
45	1	1465.81	17.81	13	8.58712	47.6915						45	1	104.367	17.81	13	8.58712	47.6915						45	1	4434.97	17.81	13	8.58712	47.6915						45	1	601.071	17.81	13	8.58712	47.6915						45	1
46	1	13735.1	26.29	22	5.62049	27.2335						46	1	280.147	26.29	22	5.62049	27.2335						46	1	13724.1	26.29	22	5.62049	27.2335						46	1	12868.3	26.29	22	5.62049	27.2335						46	1
47	1	-94.0604	21.36	18	7.3276	49.5594						47	1	4.84333	21.36	18	7.3276	49.5594						47	1	368.378	21.36	18	7.3276	49.5594						47	1	-41.4885	21.36	18	7.3276	49.5594						47	1
48	1	195636	25.42	16	5.62049	27.2335						48	1	7342.49	25.42	16	5.62049	27.2335						48	1	108567	25.42	16	5.62049	27.2335						48	1	11768.3	25.42	16	5.62049	27.2335						48	1
49	1	246089	41.67	15	3.9692	12.7562						49	1	5583.01	41.67	15	3.9692	12.7562						49	1	212560	41.67	15	3.9692	12.7562						49	1	28197.4	41.67	15	3.9692	12.7562						49	1
50	1	78558.4	32.9	17	7.3276	49.5594						50	1	2513.66	32.9	17	7.3276	49.5594						50	1	66138.5	32.9	17	7.3276	49.5594						50	1	5252.39	32.9	17	7.3276	49.5594						50	1
51	1	26852.7	10.72	24	6.7649	39.0701						51	1	201.07	10.72	24	6.7649	39.0701						51	1	18375.8	10.72	24	6.7649	39.0701						51	1	3084.17	10.72	24	6.7649	39.0701						51	1
52	1	15249.9	15.31	16	5.62049	27.2335						52	1	839.367	15.31	16	5.62049	27.2335						52	1	44347.5	15.31	16	5.62049	27.2335						52	1	3086.77	15.31	16	5.62049	27.2335						52	1
53	1	288860	14.69	27	5.62049	27.2335						53	1	12602.9	14.69	27	5.62049	27.2335						53	1	48236.5	14.69	27	5.62049	27.2335						53	1	3089.23	14.69	27	5.62049	27.2335						53	1
54	1	14497.6	46.87	21	7.3276	49.5594						54	1	1877.29	46.87	21	7.3276	49.5594						54	1	50258.1	46.87	21	7.3276	49.5594						54	1	9270.18	46.87	21	7.3276	49.5594						54	1
55	1	162874	33	20	3.8338	12.4048						55	1	3070.2	33	20	3.8338	12.4048						55	1	118085	33	20	3.8338	12.4048						55	1	14486.9	33	20	3.8338	12.4048						55	1
56	1	150710	8.448	21	8.58712	47.6915						56	1	1375.36	8.448	21	8.58712	47.6915						56	1	23945.5	8.448	21	8.58712	47.6915						56	1	5952.21	8.448	21	8.58712	47.6915						56	1
57	1	65.8765	46.4	17	3.9692	12.7562						57	1	2.66	46.4	17	3.9692	12.7562						57	1	359.43	46.4	17	3.9692	12.7562						57	1	-3.45083	46.4	17	3.9692	12.7562						57	1
58	1	75.3743	40.21	17	4.31553	6.40914						58	1	-16.5533	40.21	17	4.31553	6.40914						58	1	297.972	40.21	17	4.31553	6.40914						58	1	71.8933	40.21	17	4.31553	6.40914						58	1
59	1	225.707	30.08	24	10.92	104.644						59	1	-7.7033	30.08	24	10.92	104.644						59	1	425.327	30.08	24	10.92	104.644						59	1	1.84559	30.08	24	10.92	104.644						59	1
60	1	-60.2183	31.07	29	10.92	104.644						60	1	17.5267	31.07	29	10.92	104.644						60	1	1115.08	31.07	29	10.92	104.644						60	1	88.6193	31.07	29	10.92	104.644						60	1
[truncated: 9 more columns]

## Sheet: Inputs 1
DMU	Input Slack	Environmental Variable 1	Environmental Variable 2	Environmental Variable 3	Environmental Variable 4	SFA Parameter Value	Environmental Value	Stochastic Error Term				λ				O/P	In parentheses.	Managerial Inefficiency	Stochastic Disturbance Term	Environmental Variable Maximum Value	Environmental Variable Adjustment	Random Disturbance Maximum Value	Random Disturbance Adjustment	Original Input	Adjusted Input
1	243.458	82.84	13	10.92	104.644	25622.5	-73884.3	74127.7	93285.8	9.32858	9.32858	10000	1.05297e+08	0	1	0	1.05297e+08	9.82275e+08	-9.82201e+08	9449.76	83334	-385325	9.81816e+08	20649.8	9.8192e+08
2	-285.438	31	14	6.45163	85.0497	-705.921	-28167.4	27882					3.9606e+07	0	1	0	3.9606e+07	3.69468e+08	-3.6944e+08		37617.2		3.69055e+08	500.277	3.69093e+08
3	229.284	54	13	10.92	104.644	236.802	-53525.5	53754.8					7.63579e+07	0	1	0	7.63579e+07	7.12311e+08	-7.12257e+08		62975.2		7.11872e+08	11370.4	7.11946e+08
4	-268.936	88.62	9	7.3276	49.5594	-258.323	-56250.8	55981.8					7.95214e+07	0	1	0	7.95214e+07	7.41822e+08	-7.41766e+08		65700.5		7.41381e+08	3241.87	7.41449e+08
5	23498.8	63.09	7	7.3276	49.5594	-394.535	-38702.2	62201					8.83557e+07	0	1	0	8.83557e+07	8.24233e+08	-8.24171e+08		48152		8.23786e+08	48265.4	8.23882e+08
6	-231.983	61.53	14	7.3276	49.5594	8702238000	-35943.4	35711.4					5.07275e+07	0	1	0	5.07275e+07	4.73216e+08	-4.7318e+08		45393.1		4.72795e+08	47970.4	4.72888e+08
7	3.6e-05	41.25	12	6.45163	85.0497	1	-35876.7	35876.7					5.09624e+07	0	1	0	5.09624e+07	4.75407e+08	-4.75371e+08		45326.5		4.74986e+08	240.697	4.75031e+08
8	-140.834	30.29	19	6.45163	85.0497		-26482.2	26341.4					3.74176e+07	0	1	0	3.74176e+07	3.49053e+08	-3.49027e+08		35932		3.48641e+08	5550.05	3.48683e+08
9	9419.64	35.6	8	6.45163	85.0497		-32835.5	42255.1					6.00228e+07	0	1	0	6.00228e+07	5.59928e+08	-5.59886e+08		42285.3		5.595e+08	43996.5	5.59586e+08
10	181.872	61.99	16	6.45163	85.0497		-49570.3	49752.2					7.06723e+07	0	1	0	7.06723e+07	6.59272e+08	-6.59223e+08		59020.1		6.58837e+08	21678.3	6.58918e+08
11	-119.253	32.66	12	8.58712	47.6915		-15625.4	15506.2					2.20263e+07	0	1	0	2.20263e+07	2.05474e+08	-2.05459e+08		25075.2		2.05073e+08	10476.8	2.05109e+08
12	44689.8	13.54	14	7.3276	49.5594		-2066.19	46756					6.64162e+07	0	1	0	6.64162e+07	6.19569e+08	-6.19522e+08		11515.9		6.19137e+08	56375.9	6.19205e+08
13	176.373	36.92	22	7.3276	49.5594		-16676.2	16852.6					2.39389e+07	0	1	0	2.39389e+07	2.23316e+08	-2.23299e+08		26126		2.22913e+08	18402.7	2.22958e+08
14	159.964	50.79	9	11.3692	80.0176		-42606.6	42766.6					6.07494e+07	0	1	0	6.07494e+07	5.66705e+08	-5.66663e+08		52056.4		5.66277e+08	34736.8	5.66364e+08
15	-133.662	53.73	11	6.7649	39.0701		-26863.8	26730.2					3.79698e+07	0	1	0	3.79698e+07	3.54205e+08	-3.54178e+08		36313.6		3.53793e+08	66599.3	3.53895e+08
16	-103.128	17.23	13	7.3276	49.5594		-4907.84	4804.72					6.82503e+06	0	1	0	6.82503e+06	6.36679e+07	-6.36631e+07		14357.6		6.32777e+07	143477	6.34356e+07
17	63904	19.61	14	10.92	104.644		-29012.1	92916.1					1.31986e+08	0	1	0	1.31986e+08	1.23124e+09	-1.23115e+09		38461.8		1.23076e+09	77770.2	1.23088e+09
18	52.3358	66.33	9	11.3692	80.0176		-53576.7	53629					7.61793e+07	0	1	0	7.61793e+07	7.10644e+08	-7.10591e+08		63026.4		7.10205e+08	324034	7.10592e+08
19	12734.4	21.83	16	7.3276	49.5594		-7444.67	20179					2.86641e+07	0	1	0	2.86641e+07	2.67395e+08	-2.67375e+08		16894.4		2.66989e+08	35320.8	2.67042e+08
20	1.84192	28.72	16	11.3692	80.0176		-25369.3	25371.2					3.60394e+07	0	1	0	3.60394e+07	3.36197e+08	-3.36171e+08		34819.1		3.35786e+08	23133.3	3.35844e+08
21	-41.8707	36.74	13	6.45163	85.0497		-32456.2	32414.4					4.60442e+07	0	1	0	4.60442e+07	4.29527e+08	-4.29494e+08		41906		4.29109e+08	13279.3	4.29164e+08
22	72647.5	50.38	15	10.92	104.644		-50496.5	123144					1.74924e+08	0	1	0	1.74924e+08	1.63179e+09	-1.63167e+09		59946.2		1.63129e+09	180802	1.63153e+09
23	87.7112	10.53	14	7.3276	49.5594		58.6303	29.0808					41308.9	0	1	0	41308.9	385354	-385325		9391.13		0	92436.6	101828
24	13033	34.29	14	6.7649	39.0701		-12430.3	25463.3					3.61702e+07	0	1	0	3.61702e+07	3.37417e+08	-3.37391e+08		21880.1		3.37006e+08	47064.8	3.37075e+08
25	24136.1	30.84	27	7.3276	49.5594		-11200.2	35336.3					5.01947e+07	0	1	0	5.01947e+07	4.68245e+08	-4.6821e+08		20650		4.67824e+08	92504.1	4.67938e+08
26	9408.45	57.82	20	8.58712	47.6915		-31492	40900.4					5.80985e+07	0	1	0	5.80985e+07	5.41976e+08	-5.41936e+08		40941.7		5.4155e+08	43440.3	5.41635e+08
27	-241.874	39.31	18	8.58712	47.6915		-18899	18657.1					2.65022e+07	0	1	0	2.65022e+07	2.47228e+08	-2.47209e+08		28348.7		2.46824e+08	242532	2.47095e+08
28	-100.514	31.51	22	7.3276	49.5594		-12857.2	12756.7					1.81207e+07	0	1	0	1.81207e+07	1.6904e+08	-1.69027e+08		22306.9		1.68642e+08	383288	1.69048e+08
29	-111.359	42.68	19	3.715	10.5142		-5114.82	5003.46					7.10735e+06	0	1	0	7.10735e+06	6.63015e+07	-6.62965e+07		14564.6		6.59112e+07	9394.66	6.59351e+07
30	2557.45	40.42	15	10.92	104.644		-43465.5	46022.9					6.53749e+07	0	1	0	6.53749e+07	6.09855e+08	-6.09809e+08		52915.2		6.09424e+08	22418.8	6.09499e+08
31	87185.4	36.73	14	7.3276	49.5594		-18436.5	105622					1.50035e+08	0	1	0	1.50035e+08	1.39961e+09	-1.3995e+09		27886.3		1.39912e+09	133753	1.39928e+09
32	1745.72	27.3	15	6.7649	39.0701		-7259.12	9004.84					1.27913e+07	0	1	0	1.27913e+07	1.19324e+08	-1.19315e+08		16708.9		1.1893e+08	12341.8	1.18959e+08
33	7446.56	60.8	9	7.3276	49.5594		-36612	44058.6					6.25846e+07	0	1	0	6.25846e+07	5.83826e+08	-5.83782e+08		46061.8		5.83396e+08	27307.9	5.8347e+08
34	-284.223	92.9375	13	7.3276	49.5594		-58351.4	58067.1					8.24836e+07	0	1	0	8.24836e+07	7.69455e+08	-7.69397e+08		67801.1		7.69011e+08	26117.4	7.69105e+08
35	622.712	62.25	6	3.9692	12.7562		-22958.4	23581.1					3.34966e+07	0	1	0	3.34966e+07	3.12476e+08	-3.12452e+08		32408.1		3.12067e+08	6313.6	3.12105e+08
36	111.049	54	22	7.3276	49.5594		-28733.3	28844.4					4.09731e+07	0	1	0	4.09731e+07	3.8222e+08	-3.82192e+08		38183.1		3.81806e+08	46678.3	3.81891e+08
37	6554.65	37.71	20	7.3276	49.5594		-17707.5	24262.1					3.4464e+07	0	1	0	3.4464e+07	3.21501e+08	-3.21476e+08		27157.3		3.21091e+08	38951.5	3.21157e+08
38	182163	29.72	11	7.3276	49.5594		-14198.4	196362					2.78929e+08	0	1	0	2.78929e+08	2.60201e+09	-2.60181e+09		23648.2		2.60143e+09	318114	2.60177e+09
39	50615.4	16.35	13	7.3276	49.5594		-4286.63	54902					7.79876e+07	0	1	0	7.79876e+07	7.27513e+08	-7.27459e+08		13736.4		7.27073e+08	92277.5	7.27179e+08
40	22534.5	35.49	12	7.3276	49.5594		-18034.8	40569.3					5.76281e+07	0	1	0	5.76281e+07	5.37588e+08	-5.37548e+08		27484.5		5.37162e+08	34765.6	5.37225e+08
41	139.809	51.79	15	8.58712	47.6915		-28419.3	28559.1					4.05678e+07	0	1	0	4.05678e+07	3.7844e+08	-3.78411e+08		37869.1		3.78026e+08	298506	3.78363e+08
42	27892.7	37.79	34	4.31553	6.40914		3353.63	24539.1					3.48575e+07	0	1	0	3.48575e+07	3.25171e+08	-3.25146e+08		6096.13		3.24761e+08	59199.5	3.24826e+08
43	101688	40.45	13	8.58712	47.6915		-20887.8	122576					1.74118e+08	0	1	0	1.74118e+08	1.62427e+09	-1.62415e+09		30337.5		1.62376e+09	138445	1.62393e+09
44	9507.09	37.08	21	6.45163	85.0497		-30801.8	40308.9					5.72583e+07	0	1	0	5.72583e+07	5.34138e+08	-5.34098e+08		40251.6		5.33713e+08	49534.2	5.33802e+08
45	1465.81	17.81	13	8.58712	47.6915		-4905.69	6371.51					9.05064e+06	0	1	0	9.05064e+06	8.44296e+07	-8.44232e+07		14355.5		8.40379e+07	39312.8	8.40915e+07
46	13735.1	26.29	22	5.62049	27.2335		77.0575	13658.1					1.94011e+07	0	1	0	1.94011e+07	1.80984e+08	-1.80971e+08		9372.7		1.80585e+08	42316.8	1.80637e+08
47	-94.0604	21.36	18	7.3276	49.5594		-6639.29	6545.23					9.2974e+06	0	1	0	9.2974e+06	8.67316e+07	-8.6725e+07		16089		8.63397e+07	30667.7	8.63865e+07
48	195636	25.42	16	5.62049	27.2335		-729.605	196366					2.78935e+08	0	1	0	2.78935e+08	2.60206e+09	-2.60187e+09		10179.4		2.60148e+09	290165	2.60178e+09
49	246089	41.67	15	3.9692	12.7562		-6299.27	252388					3.58514e+08	0	1	0	3.58514e+08	3.34443e+09	-3.34418e+09		15749		3.34379e+09	315547	3.34412e+09
50	78558.4	32.9	17	7.3276	49.5594		-15022.4	93580.8					1.3293e+08	0	1	0	1.3293e+08	1.24005e+09	-1.23996e+09		24472.2		1.23957e+09	152922	1.23975e+09
51	26852.7	10.72	24	6.7649	39.0701		6576.28	20276.4					2.88024e+07	0	1	0	2.88024e+07	2.68685e+08	-2.68665e+08		2873.48		2.6828e+08	38538.8	2.68321e+08
52	15249.9	15.31	16	5.62049	27.2335		6407.26	8842.6					1.25608e+07	0	1	0	1.25608e+07	1.17174e+08	-1.17166e+08		3042.5		1.1678e+08	61272.1	1.16844e+08
53	288860	14.69	27	5.62049	27.2335		9449.76	279410					3.96898e+08	0	1	0	3.96898e+08	3.7025e+09	-3.70222e+09		0		3.70183e+09	490758	3.70232e+09
54	14497.6	46.87	21	7.3276	49.5594		-23936.9	38434.5					5.45957e+07	0	1	0	5.45957e+07	5.093e+08	-5.09262e+08		33386.7		5.08876e+08	34358.9	5.08944e+08
55	162874	33	20	3.8338	12.4048		1178.72	161696					2.29686e+08	0	1	0	2.29686e+08	2.14265e+09	-2.14249e+09		8271.04		2.1421e+09	214347	2.14232e+09
56	150710	8.448	21	8.58712	47.6915		3597.56	147112					2.08971e+08	0	1	0	2.08971e+08	1.9494e+09	-1.94925e+09		5852.2		1.94887e+09	191827	1.94906e+09
57	65.8765	46.4	17	3.9692	12.7562		-9164.68	9230.56					1.31119e+07	0	1	0	1.31119e+07	1.22315e+08	-1.22306e+08		18614.4		1.21921e+08	193243	1.22132e+08
58	75.3743	40.21	17	4.31553	6.40914		-2380.34	2455.72					3.48831e+06	0	1	0	3.48831e+06	3.2541e+07	-3.25386e+07		11830.1		3.21532e+07	15031.6	3.21801e+07
59	225.707	30.08	24	10.92	104.644		-34035	34260.7					4.86669e+07	0	1	0	4.86669e+07	4.53993e+08	-4.53959e+08		43484.8		4.53573e+08	32077.5	4.53649e+08
60	-60.2183	31.07	29	10.92	104.644		-33549.9	33489.7					4.75716e+07	0	1	0	4.75716e+07	4.43775e+08	-4.43742e+08		42999.6		4.43357e+08	96103.8	4.43496e+08

## Sheet: Inputs 2
DMU	Input Slack	Environmental Variable 1	Environmental Variable 2	Environmental Variable 3	Environmental Variable 4	SFA Parameter Value	Environmental Value	Stochastic Error Term				λ				O/P	In parentheses.	Managerial Inefficiency	Stochastic Disturbance Term	Environmental Variable Maximum Value	Environmental Variable Adjustment	Random Disturbance Maximum Value	Random Disturbance Adjustment	Original Input	Adjusted Input
1	9.2933	82.84	13	10.92	104.644	1614.95	-2196.98	2206.27	3704.69	0.370469	0.370469	10000	3.13398e+06	0	1	0	3.13398e+06	1.16104e+06	-1.15883e+06	29.0008	2225.98	-740.271	1.15809e+06	2567	1.16289e+06
2	-6.5567	31	14	6.45163	85.0497	-25.6714	-90.4885	83.9318					119224	0	1	0	119224	44168.8	-44084.9		119.489		43344.6	3165	46629.1
3	7.2233	54	13	10.92	104.644	-13.7018	-1456.61	1463.84					2.07936e+06	0	1	0	2.07936e+06	770339	-768875		1485.61		768135	1460	771080
4	-1.1633	88.62	9	7.3276	49.5594	-209.261	-1948.31	1947.15					2.7659e+06	0	1	0	2.7659e+06	1.02468e+06	-1.02273e+06		1977.31		1.02199e+06	1779	1.02575e+06
5	777.447	63.09	7	7.3276	49.5594	7.43416	-1265.52	2042.96					2.902e+06	0	1	0	2.902e+06	1.0751e+06	-1.07306e+06		1294.52		1.07232e+06	3417	1.07703e+06
6	19.0933	61.53	14	7.3276	49.5594	13724730	-1321.38	1340.48					1.90413e+06	0	1	0	1.90413e+06	705421	-704080		1350.38		703340	9943	714633
7	-17.7	41.25	12	6.45163	85.0497	1	-326.217	308.517					438244	0	1	0	438244	162356	-162047		355.217		161307	1476	163138
8	18.38	30.29	19	6.45163	85.0497		-140.771	159.151					226071	0	1	0	226071	83752.4	-83593.2		169.771		82853	1021	84043.7
9	6939.83	35.6	8	6.45163	85.0497		-126.366	7066.19					1.00374e+07	0	1	0	1.00374e+07	3.71856e+06	-3.71149e+06		155.367		3.71075e+06	10316	3.72122e+06
10	9.91	61.99	16	6.45163	85.0497		-913.448	923.358					1.31162e+06	0	1	0	1.31162e+06	485914	-484990		942.449		484250	2363	487555
11	-5.63	32.66	12	8.58712	47.6915		-830.301	824.671					1.17143e+06	0	1	0	1.17143e+06	433980	-433155		859.302		432415	2593	435867
12	2198.22	13.54	14	7.3276	49.5594		-89.4135	2287.64					3.24956e+06	0	1	0	3.24956e+06	1.20386e+06	-1.20157e+06		118.414		1.20083e+06	3651	1.2046e+06
13	-10.3133	36.92	22	7.3276	49.5594		-799.225	788.911					1.12064e+06	0	1	0	1.12064e+06	415161	-414373		828.225		413632	1156	415617
14	10.9067	50.79	9	11.3692	80.0176		-1596.48	1607.39					2.28327e+06	0	1	0	2.28327e+06	845881	-844274		1625.48		843534	2896	848055
15	-0.9667	53.73	11	6.7649	39.0701		-1040.27	1039.3					1.47632e+06	0	1	0	1.47632e+06	546929	-545890		1069.27		545150	7222	553441
16	-0.09	17.23	13	7.3276	49.5594		-170.439	170.349					241979	0	1	0	241979	89645.6	-89475.2		199.44		88735	2353	91287.4
17	2041.76	19.61	14	10.92	104.644		-587.477	2629.24					3.73479e+06	0	1	0	3.73479e+06	1.38363e+06	-1.381e+06		616.478		1.38026e+06	3781	1.38465e+06
18	0	66.33	9	11.3692	80.0176		-1995.41	1995.41					2.83446e+06	0	1	0	2.83446e+06	1.05008e+06	-1.04808e+06		2024.41		1.04734e+06	37097	1.08646e+06
19	1016.22	21.83	16	7.3276	49.5594		-329.633	1345.85					1.91176e+06	0	1	0	1.91176e+06	708248	-706902		358.634		706162	3533	710054
20	-4.4733	28.72	16	11.3692	80.0176		-1125.83	1121.35					1.59287e+06	0	1	0	1.59287e+06	590107	-588986		1154.83		588246	2144	591544
21	0.57	36.74	13	6.45163	85.0497		-224.14	224.71					319198	0	1	0	319198	118253	-118028		253.141		117288	7510	125051
22	601.023	50.38	15	10.92	104.644		-1391.09	1992.11					2.82977e+06	0	1	0	2.82977e+06	1.04834e+06	-1.04635e+06		1420.09		1.04561e+06	9420	1.05645e+06
23	-10.7333	10.53	14	7.3276	49.5594		-12.1427	1.40938					2002	0	1	0	2002	741.681	-740.271		41.1435		0	6803	6844.14
24	638.757	34.29	14	6.7649	39.0701		-582.324	1221.08					1.73453e+06	0	1	0	1.73453e+06	642589	-641368		611.324		640627	2910	644149
25	3659.59	30.84	27	7.3276	49.5594		-711.651	4371.24					6.20929e+06	0	1	0	6.20929e+06	2.30035e+06	-2.29598e+06		740.652		2.29524e+06	7445	2.30342e+06
26	761.52	57.82	20	8.58712	47.6915		-1585.81	2347.33					3.33435e+06	0	1	0	3.33435e+06	1.23527e+06	-1.23292e+06		1614.81		1.23218e+06	3974	1.23777e+06
27	-8.4	39.31	18	8.58712	47.6915		-1083.23	1074.83					1.52678e+06	0	1	0	1.52678e+06	565623	-564549		1112.23		563808	14990	579911
28	-10.5	31.51	22	7.3276	49.5594		-660.342	649.842					923092	0	1	0	923092	341977	-341327		689.343		340587	18671	359947
29	0	42.68	19	3.715	10.5142		-440.279	440.279					625411	0	1	0	625411	231695	-231255		469.28		230515	266	231250
30	409.213	40.42	15	10.92	104.644		-1135.4	1544.61					2.1941e+06	0	1	0	2.1941e+06	812847	-811302		1164.4		810562	3458	815184
31	1293.91	36.73	14	7.3276	49.5594		-684.733	1978.64					2.81063e+06	0	1	0	2.81063e+06	1.04125e+06	-1.03927e+06		713.734		1.03853e+06	3647	1.0429e+06
32	98.7667	27.3	15	6.7649	39.0701		-416.582	515.349					732046	0	1	0	732046	271200	-270685		445.583		269945	774	271164
33	738.3	60.8	9	7.3276	49.5594		-1234.13	1972.43					2.80182e+06	0	1	0	2.80182e+06	1.03799e+06	-1.03601e+06		1263.14		1.03527e+06	2232	1.03877e+06
34	12.46	92.9375	13	7.3276	49.5594		-2113.96	2126.42					3.02054e+06	0	1	0	3.02054e+06	1.11902e+06	-1.11689e+06		2142.96		1.11615e+06	524	1.11882e+06
35	65.15	62.25	6	3.9692	12.7562		-801.072	866.222					1.23046e+06	0	1	0	1.23046e+06	455846	-454980		830.073		454239	945	456014
36	8.6	54	22	7.3276	49.5594		-1237.69	1246.29					1.77034e+06	0	1	0	1.77034e+06	655856	-654610		1266.69		653870	2730	657866
37	414.683	37.71	20	7.3276	49.5594		-792.101	1206.78					1.71422e+06	0	1	0	1.71422e+06	635066	-633859		821.102		633119	2113	636053
38	9942.41	29.72	11	7.3276	49.5594		-463.671	10406.1					1.47817e+07	0	1	0	1.47817e+07	5.47616e+06	-5.46575e+06		492.672		5.46501e+06	18966	5.48447e+06
39	1200.9	16.35	13	7.3276	49.5594		-147.848	1348.75					1.91588e+06	0	1	0	1.91588e+06	709775	-708427		176.849		707686	4618	712481
40	98.9933	35.49	12	7.3276	49.5594		-625.497	724.49					1.02913e+06	0	1	0	1.02913e+06	381260	-380536		654.498		379795	1429	381879
41	-15.5533	51.79	15	8.58712	47.6915		-1362.5	1346.95					1.91332e+06	0	1	0	1.91332e+06	708826	-707479		1391.5		706738	2624	710754
42	552.297	37.79	34	4.31553	6.40914		-676.458	1228.75					1.74543e+06	0	1	0	1.74543e+06	646627	-645398		705.458		644658	2578	647942
43	3047.43	40.45	13	8.58712	47.6915		-1043.98	4091.42					5.8118e+06	0	1	0	5.8118e+06	2.15309e+06	-2.149e+06		1072.98		2.14826e+06	7815	2.15715e+06
44	570.513	37.08	21	6.45163	85.0497		-342.483	912.996					1.2969e+06	0	1	0	1.2969e+06	480461	-479548		371.484		478807	4847	484026
45	104.367	17.81	13	8.58712	47.6915		-462.783	567.15					805628	0	1	0	805628	298460	-297893		491.784		297153	3235	300880
46	280.147	26.29	22	5.62049	27.2335		-335.082	615.228					873923	0	1	0	873923	323762	-323146		364.082		322406	1692	324462
47	4.84333	21.36	18	7.3276	49.5594		-344.971	349.814					496906	0	1	0	496906	184088	-183739		373.972		182998	721	184093
48	7342.49	25.42	16	5.62049	27.2335		-230.537	7573.03					1.07574e+07	0	1	0	1.07574e+07	3.98528e+06	-3.9777e+06		259.538		3.97696e+06	15343	3.99257e+06
49	5583.01	41.67	15	3.9692	12.7562		-396.071	5979.08					8.4932e+06	0	1	0	8.4932e+06	3.14647e+06	-3.14049e+06		425.071		3.13975e+06	17062	3.15723e+06
50	2513.66	32.9	17	7.3276	49.5594		-627.517	3141.18					4.462e+06	0	1	0	4.462e+06	1.65303e+06	-1.64989e+06		656.518		1.64915e+06	7404	1.65721e+06
51	201.07	10.72	24	6.7649	39.0701		-114.267	315.337					447932	0	1	0	447932	165945	-165629		143.268		164889	1572	166604
52	839.367	15.31	16	5.62049	27.2335		29.0008	810.366					1.15111e+06	0	1	0	1.15111e+06	426452	-425642		0		424901	3970	428871
53	12602.9	14.69	27	5.62049	27.2335		-105.802	12708.7					1.80526e+07	0	1	0	1.80526e+07	6.68793e+06	-6.67522e+06		134.803		6.67448e+06	22445	6.69706e+06
54	1877.29	46.87	21	7.3276	49.5594		-1040.95	2918.25					4.14533e+06	0	1	0	4.14533e+06	1.53572e+06	-1.5328e+06		1069.95		1.53206e+06	4435	1.53756e+06
55	3070.2	33	20	3.8338	12.4048		-216.288	3286.49					4.66841e+06	0	1	0	4.66841e+06	1.7295e+06	-1.72621e+06		245.288		1.72547e+06	8247	1.73397e+06
56	1375.36	8.448	21	8.58712	47.6915		-332.062	1707.42					2.42537e+06	0	1	0	2.42537e+06	898524	-896817		361.063		896076	5570	902007
57	2.66	46.4	17	3.9692	12.7562		-544.9	547.56					777801	0	1	0	777801	288151	-287604		573.901		286863	5425	292862
58	-16.5533	40.21	17	4.31553	6.40914		-505.652	489.099					694758	0	1	0	694758	257386	-256897		534.653		256157	2623	259315
59	-7.7033	30.08	24	10.92	104.644		-993.274	985.571					1.39999e+06	0	1	0	1.39999e+06	518653	-517667		1022.27		516927	2018	519967
60	17.5267	31.07	29	10.92	104.644		-1087.2	1104.72					1.56925e+06	0	1	0	1.56925e+06	581357	-580252		1116.2		579512	2166	582794

## Sheet: Inputs 3
DMU	Input Slack	Environmental Variable 1	Environmental Variable 2	Environmental Variable 3	Environmental Variable 4	SFA Parameter Value	Environmental Value	Stochastic Error Term				λ				O/P	In parentheses.	Managerial Inefficiency	Stochastic Disturbance Term	Environmental Variable Maximum Value	Environmental Variable Adjustment	Random Disturbance Maximum Value	Random Disturbance Adjustment	Original Input	Adjusted Input
1	-183.897	82.84	13	10.92	104.644	27202.8	-57910.9	57727	59174.6	5.91746	5.91746	10000	8.20005e+07	0	1	0	8.20005e+07	4.85234e+08	-4.85176e+08	282.751	58193.7	-127930	4.85048e+08	47139.9	4.85154e+08
2	-403.564	31	14	6.45163	85.0497	-350.851	-28762.8	28359.3					4.02839e+07	0	1	0	4.02839e+07	2.38378e+08	-2.3835e+08		29045.6		2.38222e+08	33378.5	2.38285e+08
3	570.208	54	13	10.92	104.644	-406.16	-47792.4	48362.6					6.86984e+07	0	1	0	6.86984e+07	4.0652e+08	-4.06471e+08		48075.1		4.06343e+08	34352.3	4.06426e+08
4	-1084.05	88.62	9	7.3276	49.5594	-767.3	-33243.5	32159.4					4.56821e+07	0	1	0	4.56821e+07	2.70322e+08	-2.70289e+08		33526.2		2.70161e+08	30441	2.70225e+08
5	2408.85	63.09	7	7.3276	49.5594	-405.088	-23473.9	25882.8					3.67662e+07	0	1	0	3.67662e+07	2.17562e+08	-2.17536e+08		23756.7		2.17408e+08	38447.9	2.1747e+08
6	-617.115	61.53	14	7.3276	49.5594	3501628500	-25769.7	25152.6					3.5729e+07	0	1	0	3.5729e+07	2.11425e+08	-2.11399e+08		26052.5		2.11271e+08	270145	2.11568e+08
7	1124.62	41.25	12	6.45163	85.0497	1	-31546.7	32671.3					4.64092e+07	0	1	0	4.64092e+07	2.74624e+08	-2.74592e+08		31829.5		2.74464e+08	28135.8	2.74524e+08
8	360.786	30.29	19	6.45163	85.0497		-30544.5	30905.3					4.39006e+07	0	1	0	4.39006e+07	2.5978e+08	-2.59749e+08		30827.3		2.59621e+08	18344.2	2.5967e+08
9	2772.89	35.6	8	6.45163	85.0497		-27939.8	30712.7					4.36269e+07	0	1	0	4.36269e+07	2.5816e+08	-2.5813e+08		28222.5		2.58002e+08	59124.5	2.58089e+08
10	42.9556	61.99	16	6.45163	85.0497		-40448	40491					5.75169e+07	0	1	0	5.75169e+07	3.40354e+08	-3.40313e+08		40730.8		3.40185e+08	27054.1	3.40253e+08
11	-296.299	32.66	12	8.58712	47.6915		-15038.1	14741.8					2.09406e+07	0	1	0	2.09406e+07	1.23915e+08	-1.239e+08		15320.9		1.23772e+08	24457.9	1.23812e+08
12	7800.9	13.54	14	7.3276	49.5594		-8932.4	16733.3					2.37694e+07	0	1	0	2.37694e+07	1.40655e+08	-1.40638e+08		9215.15		1.4051e+08	34812.1	1.40554e+08
13	-314.253	36.92	22	7.3276	49.5594		-20384.6	20070.3					2.85096e+07	0	1	0	2.85096e+07	1.68704e+08	-1.68684e+08		20667.3		1.68556e+08	24440	1.68602e+08
14	-401.494	50.79	9	11.3692	80.0176		-35410.2	35008.7					4.97294e+07	0	1	0	4.97294e+07	2.94271e+08	-2.94236e+08		35693		2.94109e+08	46922.3	2.94191e+08
15	137.398	53.73	11	6.7649	39.0701		-17133.8	17271.2					2.45335e+07	0	1	0	2.45335e+07	1.45176e+08	-1.45158e+08		17416.5		1.4503e+08	94857.2	1.45143e+08
16	373.672	17.23	13	7.3276	49.5594		-9820.88	10194.5					1.44812e+07	0	1	0	1.44812e+07	8.5692e+07	-8.56818e+07		10103.6		8.55538e+07	589367	8.61533e+07
17	30967.5	19.61	14	10.92	104.644		-36132.8	67100.3					9.5315e+07	0	1	0	9.5315e+07	5.64022e+08	-5.63955e+08		36415.5		5.63827e+08	55721.7	5.63919e+08
18	-0.046567	66.33	9	11.3692	80.0176		-40862.4	40862.4					5.80445e+07	0	1	0	5.80445e+07	3.43475e+08	-3.43435e+08		41145.2		3.43307e+08	2.04924e+06	3.45397e+08
19	52333.8	21.83	16	7.3276	49.5594		-12653.3	64987					9.23132e+07	0	1	0	9.23132e+07	5.46259e+08	-5.46194e+08		12936		5.46066e+08	162852	5.46242e+08
20	-965.831	28.72	16	11.3692	80.0176		-30510	29544.2					4.19671e+07	0	1	0	4.19671e+07	2.48339e+08	-2.48309e+08		30792.8		2.48181e+08	290109	2.48502e+08
21	-133.007	36.74	13	6.45163	85.0497		-30370.6	30237.5					4.2952e+07	0	1	0	4.2952e+07	2.54167e+08	-2.54136e+08		30653.3		2.54009e+08	76531.2	2.54116e+08
22	25226.5	50.38	15	10.92	104.644		-47334.6	72561.1					1.03072e+08	0	1	0	1.03072e+08	6.09924e+08	-6.09852e+08		47617.4		6.09724e+08	352413	6.10124e+08
23	-500.964	10.53	14	7.3276	49.5594		-7876.34	7375.37					1.04766e+07	0	1	0	1.04766e+07	6.19949e+07	-6.19875e+07		8159.09		6.18596e+07	94218.9	6.1962e+07
24	33847.6	34.29	14	6.7649	39.0701		-11531.7	45379.3					6.44607e+07	0	1	0	6.44607e+07	3.81443e+08	-3.81398e+08		11814.5		3.8127e+08	142109	3.81424e+08
25	30317.9	30.84	27	7.3276	49.5594		-20282.2	50600.1					7.18768e+07	0	1	0	7.18768e+07	4.25328e+08	-4.25277e+08		20565		4.25149e+08	111496	4.25281e+08
26	40350.1	57.82	20	8.58712	47.6915		-27114.8	67464.9					9.58329e+07	0	1	0	9.58329e+07	5.67087e+08	-5.6702e+08		27397.6		5.66892e+08	200522	5.6712e+08
27	-84.5303	39.31	18	8.58712	47.6915		-19808.2	19723.7					2.80173e+07	0	1	0	2.80173e+07	1.65791e+08	-1.65771e+08		20091		1.65643e+08	945507	1.66609e+08
28	178.316	31.51	22	7.3276	49.5594		-18486.5	18664.8					2.65131e+07	0	1	0	2.65131e+07	1.5689e+08	-1.56871e+08		18769.2		1.56743e+08	902888	1.57665e+08
29	-0.00029	42.68	19	3.715	10.5142		-2598.3	2598.3					3.69084e+06	0	1	0	3.69084e+06	2.18404e+07	-2.18378e+07		2881.05		2.17099e+07	17983.4	2.17307e+07
30	17416.8	40.42	15	10.92	104.644		-43840.2	61256.9					8.70146e+07	0	1	0	8.70146e+07	5.14905e+08	-5.14844e+08		44122.9		5.14716e+08	123421	5.14884e+08
31	61875.1	36.73	14	7.3276	49.5594		-17068.6	78943.8					1.12139e+08	0	1	0	1.12139e+08	6.63575e+08	-6.63496e+08		17351.4		6.63368e+08	149824	6.63535e+08
32	6659.05	27.3	15	6.7649	39.0701		-9485.42	16144.5					2.2933e+07	0	1	0	2.2933e+07	1.35705e+08	-1.35689e+08		9768.17		1.35561e+08	29156.3	1.356e+08
33	6354.12	60.8	9	7.3276	49.5594		-23482.8	29836.9					4.2383e+07	0	1	0	4.2383e+07	2.50799e+08	-2.50769e+08		23765.6		2.50642e+08	42393.1	2.50708e+08
34	-869.15	92.9375	13	7.3276	49.5594		-36382.9	35513.8					5.04468e+07	0	1	0	5.04468e+07	2.98517e+08	-2.98481e+08		36665.7		2.98354e+08	35169.9	2.98425e+08
35	11912.8	62.25	6	3.9692	12.7562		-5287.63	17200.5					2.4433e+07	0	1	0	2.4433e+07	1.44581e+08	-1.44564e+08		5570.39		1.44436e+08	34410.1	1.44476e+08
36	18.7057	54	22	7.3276	49.5594		-26377.1	26395.8					3.74949e+07	0	1	0	3.74949e+07	2.21874e+08	-2.21848e+08		26659.9		2.2172e+08	49599.4	2.21796e+08
37	22530.8	37.71	20	7.3276	49.5594		-19849.4	42380.2					6.02005e+07	0	1	0	6.02005e+07	3.56234e+08	-3.56191e+08		20132.2		3.56064e+08	130792	3.56214e+08
38	109941	29.72	11	7.3276	49.5594		-13390.7	123332					1.75191e+08	0	1	0	1.75191e+08	1.03668e+09	-1.03656e+09		13673.4		1.03643e+09	410043	1.03686e+09
39	58489.7	16.35	13	7.3276	49.5594		-9512.13	68001.8					9.65957e+07	0	1	0	9.65957e+07	5.71601e+08	-5.71533e+08		9794.88		5.71405e+08	193835	5.71608e+08
40	3081.4	35.49	12	7.3276	49.5594		-15821.3	18902.7					2.6851e+07	0	1	0	2.6851e+07	1.58889e+08	-1.58871e+08		16104		1.58743e+08	39120.4	1.58798e+08
41	-1056.73	51.79	15	8.58712	47.6915		-22968.4	21911.6					3.11252e+07	0	1	0	3.11252e+07	1.84182e+08	-1.8416e+08		23251.1		1.84032e+08	116233	1.84172e+08
42	25126.2	37.79	34	4.31553	6.40914		-5772.92	30899.1					4.38917e+07	0	1	0	4.38917e+07	2.59727e+08	-2.59696e+08		6055.67		2.59568e+08	79220.8	2.59654e+08
43	127125	40.45	13	8.58712	47.6915		-18177.4	145302					2.064e+08	0	1	0	2.064e+08	1.22136e+09	-1.22122e+09		18460.2		1.22109e+09	276011	1.22138e+09
44	21252.9	37.08	21	6.45163	85.0497		-33739.1	54992					7.81153e+07	0	1	0	7.81153e+07	4.62244e+08	-4.62189e+08		34021.9		4.62061e+08	102431	4.62198e+08
45	4434.97	17.81	13	8.58712	47.6915		-10234.1	14669.1					2.08373e+07	0	1	0	2.08373e+07	1.23304e+08	-1.23289e+08		10516.9		1.23161e+08	148808	1.2332e+08
46	13724.1	26.29	22	5.62049	27.2335		-6301.21	20025.3					2.84457e+07	0	1	0	2.84457e+07	1.68326e+08	-1.68306e+08		6583.96		1.68178e+08	49763.1	1.68234e+08
47	368.378	21.36	18	7.3276	49.5594		-13300.7	13669.1					1.94167e+07	0	1	0	1.94167e+07	1.14898e+08	-1.14884e+08		13583.4		1.14756e+08	38664.3	1.14808e+08
48	108567	25.42	16	5.62049	27.2335		-3559	112126					1.59273e+08	0	1	0	1.59273e+08	9.42493e+08	-9.42381e+08		3841.76		9.42253e+08	325162	9.42582e+08
49	212560	41.67	15	3.9692	12.7562		-1722.56	214282					3.04385e+08	0	1	0	3.04385e+08	1.80118e+09	-1.80097e+09		2005.31		1.80084e+09	587142	1.80143e+09
50	66138.5	32.9	17	7.3276	49.5594		-16943.4	83081.9					1.18017e+08	0	1	0	1.18017e+08	6.98358e+08	-6.98275e+08		17226.1		6.98147e+08	210511	6.98375e+08
51	18375.8	10.72	24	6.7649	39.0701		-7323.76	25699.6					3.65059e+07	0	1	0	3.65059e+07	2.16022e+08	-2.15996e+08		7606.51		2.15868e+08	61185.7	2.15937e+08
52	44347.5	15.31	16	5.62049	27.2335		-11.9003	44359.4					6.30119e+07	0	1	0	6.30119e+07	3.7287e+08	-3.72826e+08		294.651		3.72698e+08	211290	3.72909e+08
53	48236.5	14.69	27	5.62049	27.2335		-4262.14	52498.7					7.45737e+07	0	1	0	7.45737e+07	4.41286e+08	-4.41234e+08		4544.89		4.41106e+08	434103	4.41545e+08
54	50258.1	46.87	21	7.3276	49.5594		-23469.4	73727.5					1.04729e+08	0	1	0	1.04729e+08	6.19728e+08	-6.19655e+08		23752.1		6.19527e+08	95324.9	6.19646e+08
55	118085	33	20	3.8338	12.4048		-465.214	118550					1.68399e+08	0	1	0	1.68399e+08	9.96493e+08	-9.96374e+08		747.965		9.96246e+08	255687	9.96503e+08
56	23945.5	8.448	21	8.58712	47.6915		-10198.8	34144.3					4.85014e+07	0	1	0	4.85014e+07	2.87005e+08	-2.86971e+08		10481.5		2.86843e+08	159290	2.87013e+08
57	359.43	46.4	17	3.9692	12.7562		-4194.41	4553.84					6.46867e+06	0	1	0	6.46867e+06	3.82781e+07	-3.82735e+07		4477.16		3.81456e+07	178587	3.83286e+07
58	297.972	40.21	17	4.31553	6.40914		282.751	15.2213					21621.6	0	1	0	21621.6	127945	-127930		0		0	70191.3	70191.3
59	425.327	30.08	24	10.92	104.644		-43867.8	44293.1					6.29178e+07	0	1	0	6.29178e+07	3.72313e+08	-3.72269e+08		44150.5		3.72141e+08	338896	3.72524e+08
60	1115.08	31.07	29	10.92	104.644		-46245.9	47361					6.72757e+07	0	1	0	6.72757e+07	3.98101e+08	-3.98054e+08		46528.7		3.97926e+08	707470	3.9868e+08

## Sheet: Inputs 4
DMU	Input Slack	Environmental Variable 1	Environmental Variable 2	Environmental Variable 3	Environmental Variable 4	SFA Parameter Value	Environmental Value	Stochastic Error Term				λ				O/P	In parentheses.	Managerial Inefficiency	Stochastic Disturbance Term	Environmental Variable Maximum Value	Environmental Variable Adjustment	Random Disturbance Maximum Value	Random Disturbance Adjustment	Original Input	Adjusted Input
1	1.29563	82.84	13	10.92	104.644	4849.57	-10123.4	10124.7	10085	1.0085	1.0085	10000	1.4382e+07	0	1	0	1.4382e+07	1.45043e+07	-1.44941e+07	1659.35	11782.7	-4352.79	1.44898e+07	5480.65	1.45071e+07
2	28.5838	31	14	6.45163	85.0497	-95.2654	-2679.08	2707.66					3.8462e+06	0	1	0	3.8462e+06	3.87891e+06	-3.8762e+06		4338.43		3.87185e+06	4839.4	3.88103e+06
3	11.0307	54	13	10.92	104.644	50.9793	-7375.93	7386.96					1.04931e+07	0	1	0	1.04931e+07	1.05823e+07	-1.05749e+07		9035.27		1.05706e+07	7328.86	1.05869e+07
4	-82.9476	88.62	9	7.3276	49.5594	-414.556	-7695.28	7612.33					1.08132e+07	0	1	0	1.08132e+07	1.09052e+07	-1.08976e+07		9354.63		1.08932e+07	3557.93	1.09061e+07
5	230.225	63.09	7	7.3276	49.5594	-30.7417	-5365.11	5595.34					7.9481e+06	0	1	0	7.9481e+06	8.01569e+06	-8.0101e+06		7024.46		8.00574e+06	11392.1	8.02416e+06
6	78.5416	61.53	14	7.3276	49.5594	101708060	-4859.64	4938.19					7.01462e+06	0	1	0	7.01462e+06	7.07428e+06	-7.06934e+06		6518.99		7.06499e+06	37313.4	7.10882e+06
7	-4.22215	41.25	12	6.45163	85.0497	1	-3757.51	3753.29					5.33149e+06	0	1	0	5.33149e+06	5.37683e+06	-5.37308e+06		5416.86		5.36873e+06	4138.06	5.37828e+06
8	-15.1625	30.29	19	6.45163	85.0497		-2356.55	2341.38					3.3259e+06	0	1	0	3.3259e+06	3.35419e+06	-3.35184e+06		4015.89		3.34749e+06	3625.72	3.35513e+06
9	3266.13	35.6	8	6.45163	85.0497		-3423.18	6689.3					9.50206e+06	0	1	0	9.50206e+06	9.58287e+06	-9.57618e+06		5082.52		9.57183e+06	18439.3	9.59535e+06
10	10.3494	61.99	16	6.45163	85.0497		-5529.4	5539.75					7.86913e+06	0	1	0	7.86913e+06	7.93605e+06	-7.93051e+06		7188.74		7.92616e+06	11339.4	7.94469e+06
11	-21.363	32.66	12	8.58712	47.6915		-2676.01	2654.65					3.77089e+06	0	1	0	3.77089e+06	3.80296e+06	-3.8003e+06		4335.36		3.79595e+06	6126.53	3.80641e+06
12	9922.83	13.54	14	7.3276	49.5594		-287.856	10210.7					1.45041e+07	0	1	0	1.45041e+07	1.46275e+07	-1.46173e+07		1947.2		1.46129e+07	16739.3	1.46316e+07
13	18.8919	36.92	22	7.3276	49.5594		-2107.33	2126.22					3.02026e+06	0	1	0	3.02026e+06	3.04595e+06	-3.04382e+06		3766.67		3.03947e+06	3826.9	3.04706e+06
14	-11.6818	50.79	9	11.3692	80.0176		-6703.2	6691.51					9.5052e+06	0	1	0	9.5052e+06	9.58604e+06	-9.57935e+06		8362.54		9.57499e+06	9646.03	9.593e+06
15	34.9451	53.73	11	6.7649	39.0701		-3713.78	3748.73					5.32502e+06	0	1	0	5.32502e+06	5.3703e+06	-5.36655e+06		5373.13		5.3622e+06	16210.9	5.38379e+06
16	-0.001594	17.23	13	7.3276	49.5594		-690.364	690.363					980651	0	1	0	980651	988990	-988300		2349.71		983947	153059	1.13936e+06
17	5858.07	19.61	14	10.92	104.644		-4048.77	9906.84					1.40725e+07	0	1	0	1.40725e+07	1.41922e+07	-1.41823e+07		5708.12		1.41779e+07	13008.8	1.41967e+07
18	14.7484	66.33	9	11.3692	80.0176		-8183.62	8198.37					1.16457e+07	0	1	0	1.16457e+07	1.17447e+07	-1.17365e+07		9842.97		1.17322e+07	142210	1.18842e+07
19	18729.1	21.83	16	7.3276	49.5594		-975.647	19704.8					2.79903e+07	0	1	0	2.79903e+07	2.82284e+07	-2.82087e+07		2634.99		2.82043e+07	28219.7	2.82352e+07
20	19.8696	28.72	16	11.3692	80.0176		-4243.83	4263.7					6.05653e+06	0	1	0	6.05653e+06	6.10804e+06	-6.10377e+06		5903.18		6.09942e+06	16864.3	6.12219e+06
21	-72.1509	36.74	13	6.45163	85.0497		-3276.88	3204.73					4.55228e+06	0	1	0	4.55228e+06	4.59099e+06	-4.58779e+06		4936.23		4.58343e+06	70756.6	4.65913e+06
22	1777.25	50.38	15	10.92	104.644		-6929.11	8706.36					1.23673e+07	0	1	0	1.23673e+07	1.24724e+07	-1.24637e+07		8588.46		1.24594e+07	24805.7	1.24928e+07
23	1.93396	10.53	14	7.3276	49.5594		-1.10661	3.04058					4319.1	0	1	0	4319.1	4355.83	-4352.79		1660.45		0	53114.5	54775
24	3819.9	34.29	14	6.7649	39.0701		-1708.89	5528.79					7.85357e+06	0	1	0	7.85357e+06	7.92035e+06	-7.91483e+06		3368.23		7.91047e+06	26012.7	7.93985e+06
25	2895.34	30.84	27	7.3276	49.5594		-1273.22	4168.55					5.92137e+06	0	1	0	5.92137e+06	5.97173e+06	-5.96756e+06		2932.56		5.96321e+06	17567.1	5.98371e+06
26	4580.42	57.82	20	8.58712	47.6915		-4665.05	9245.47					1.31331e+07	0	1	0	1.31331e+07	1.32448e+07	-1.32355e+07		6324.4		1.32312e+07	17580.8	1.32551e+07
27	-46.7482	39.31	18	8.58712	47.6915		-3003.65	2956.9					4.20024e+06	0	1	0	4.20024e+06	4.23596e+06	-4.233e+06		4663		4.22865e+06	60921.1	4.29423e+06
28	-64.1654	31.51	22	7.3276	49.5594		-1591.94	1527.78					2.17018e+06	0	1	0	2.17018e+06	2.18864e+06	-2.18711e+06		3251.29		2.18276e+06	24468.5	2.21048e+06
29	-32.8454	42.68	19	3.715	10.5142		-111.055	78.2093					111095	0	1	0	111095	112040	-111962		1770.4		107609	4610.84	113990
30	896.521	40.42	15	10.92	104.644		-5980.26	6876.79					9.76838e+06	0	1	0	9.76838e+06	9.85145e+06	-9.84457e+06		7639.61		9.84022e+06	9885.69	9.85775e+06
31	8216.52	36.73	14	7.3276	49.5594		-2497.06	10713.6					1.52185e+07	0	1	0	1.52185e+07	1.53479e+07	-1.53372e+07		4156.41		1.53329e+07	34253.4	1.53713e+07
32	8845.95	27.3	15	6.7649	39.0701		-992.001	9837.95					1.39747e+07	0	1	0	1.39747e+07	1.40935e+07	-1.40837e+07		2651.35		1.40793e+07	13489.6	1.40955e+07
33	479.045	60.8	9	7.3276	49.5594		-5045	5524.04					7.84682e+06	0	1	0	7.84682e+06	7.91355e+06	-7.90803e+06		6704.34		7.90368e+06	7295.47	7.91768e+06
34	3e-05	92.9375	13	7.3276	49.5594		-7902.67	7902.67					1.12256e+07	0	1	0	1.12256e+07	1.13211e+07	-1.13132e+07		9562.02		1.13088e+07	2638.07	1.1321e+07
35	6797.52	62.25	6	3.9692	12.7562		-2812.43	9609.96					1.36508e+07	0	1	0	1.36508e+07	1.37669e+07	-1.37573e+07		4471.78		1.37529e+07	11274.1	1.37687e+07
36	-90.6529	54	22	7.3276	49.5594		-3734.46	3643.81					5.17598e+06	0	1	0	5.17598e+06	5.22e+06	-5.21635e+06		5393.81		5.212e+06	11071.3	5.22846e+06
37	1504.21	37.71	20	7.3276	49.5594		-2284.54	3788.76					5.38188e+06	0	1	0	5.38188e+06	5.42765e+06	-5.42386e+06		3943.89		5.41951e+06	8654.91	5.43211e+06
38	9514.34	29.72	11	7.3276	49.5594		-1982.19	11496.5					1.63307e+07	0	1	0	1.63307e+07	1.64695e+07	-1.6458e+07		3641.54		1.64537e+07	39061	1.64964e+07
39	29617.5	16.35	13	7.3276	49.5594		-606.531	30224					4.29328e+07	0	1	0	4.29328e+07	4.32979e+07	-4.32677e+07		2265.88		4.32633e+07	41949.3	4.33075e+07
40	2299.88	35.49	12	7.3276	49.5594		-2480.89	4780.77					6.79102e+06	0	1	0	6.79102e+06	6.84877e+06	-6.84399e+06		4140.24		6.83964e+06	8949.17	6.85273e+06
41	24.8043	51.79	15	8.58712	47.6915		-4345.5	4370.3					6.20796e+06	0	1	0	6.20796e+06	6.26075e+06	-6.25638e+06		6004.85		6.25203e+06	67343.8	6.32537e+06
42	27508.4	37.79	34	4.31553	6.40914		996.726	26511.7					3.76595e+07	0	1	0	3.76595e+07	3.79797e+07	-3.79532e+07		662.621		3.79488e+07	39506	3.7989e+07
43	12637	40.45	13	8.58712	47.6915		-3367.15	16004.2					2.27337e+07	0	1	0	2.27337e+07	2.2927e+07	-2.2911e+07		5026.49		2.29067e+07	34328.4	2.2946e+07
44	8750.48	37.08	21	6.45163	85.0497		-2901.44	11651.9					1.65514e+07	0	1	0	1.65514e+07	1.66921e+07	-1.66805e+07		4560.79		1.66761e+07	19411	1.67001e+07
45	601.071	17.81	13	8.58712	47.6915		-1210.34	1811.41					2.57308e+06	0	1	0	2.57308e+06	2.59496e+06	-2.59315e+06		2869.69		2.5888e+06	26805.1	2.61847e+06
46	12868.3	26.29	22	5.62049	27.2335		299.371	12568.9					1.7854e+07	0	1	0	1.7854e+07	1.80058e+07	-1.79933e+07		1359.98		1.79889e+07	22860.3	1.80131e+07
47	-41.4885	21.36	18	7.3276	49.5594		-828.914	787.425					1.11853e+06	0	1	0	1.11853e+06	1.12804e+06	-1.12725e+06		2488.26		1.1229e+06	13460.3	1.13885e+06
48	11768.3	25.42	16	5.62049	27.2335		76.3763	11691.9					1.66082e+07	0	1	0	1.66082e+07	1.67494e+07	-1.67377e+07		1582.97		1.67334e+07	43487.7	1.67784e+07
49	28197.4	41.67	15	3.9692	12.7562		-393.057	28590.5					4.06124e+07	0	1	0	4.06124e+07	4.09577e+07	-4.09291e+07		2052.4		4.09248e+07	73120.4	4.1e+07
50	5252.39	32.9	17	7.3276	49.5594		-1979.26	7231.65					1.02725e+07	0	1	0	1.02725e+07	1.03598e+07	-1.03526e+07		3638.6		1.03482e+07	18252.8	1.03701e+07
51	3084.17	10.72	24	6.7649	39.0701		1046.31	2037.86					2.89475e+06	0	1	0	2.89475e+06	2.91937e+06	-2.91733e+06		613.034		2.91298e+06	8897.79	2.92249e+06
52	3086.77	15.31	16	5.62049	27.2335		1039.51	2047.26					2.9081e+06	0	1	0	2.9081e+06	2.93283e+06	-2.93079e+06		619.837		2.92643e+06	15418.6	2.94247e+06
53	3089.23	14.69	27	5.62049	27.2335		1659.35	1429.89					2.03113e+06	0	1	0	2.03113e+06	2.04841e+06	-2.04698e+06		0		2.04262e+06	26284.8	2.06891e+06
54	9270.18	46.87	21	7.3276	49.5594		-3106.2	12376.4					1.75805e+07	0	1	0	1.75805e+07	1.773e+07	-1.77176e+07		4765.54		1.77132e+07	17089.4	1.77351e+07
55	14486.9	33	20	3.8338	12.4048		754.726	13732.2					1.95064e+07	0	1	0	1.95064e+07	1.96723e+07	-1.96585e+07		904.621		1.96542e+07	43030.8	1.96981e+07
56	5952.21	8.448	21	8.58712	47.6915		89.3715	5862.84					8.32808e+06	0	1	0	8.32808e+06	8.3989e+06	-8.39304e+06		1569.98		8.38869e+06	27643.6	8.4179e+06
57	-3.45083	46.4	17	3.9692	12.7562		-741.705	738.254					1.04868e+06	0	1	0	1.04868e+06	1.0576e+06	-1.05686e+06		2401.05		1.05251e+06	17175.3	1.07208e+06
58	71.8933	40.21	17	4.31553	6.40914		-100.465	172.358					244832	0	1	0	244832	246914	-246742		1759.81		242389	16247.8	260397
59	1.84559	30.08	24	10.92	104.644		-4536.41	4538.25					6.44652e+06	0	1	0	6.44652e+06	6.50135e+06	-6.49681e+06		6195.75		6.49245e+06	31554.1	6.5302e+06
60	88.6193	31.07	29	10.92	104.644		-4375.82	4464.44					6.34168e+06	0	1	0	6.34168e+06	6.39561e+06	-6.39114e+06		6035.17		6.38679e+06	70750.3	6.46358e+06

## Sheet: Inputs 5
DMU	Input Slack	Environmental Variable 1	Environmental Variable 2	Environmental Variable 3	Environmental Variable 4	SFA Parameter Value	Environmental Value	Stochastic Error Term				λ				O/P	In parentheses.	Managerial Inefficiency	Stochastic Disturbance Term	Environmental Variable Maximum Value	Environmental Variable Adjustment	Random Disturbance Maximum Value	Random Disturbance Adjustment	Original Input	Adjusted Input
1	16.3629	82.84	13	10.92	104.644	-1635.93	-1982.91	1999.27	6417.27	0.641727	0.641727	10000	2.83994e+06	0	1	0	2.83994e+06	1.82246e+06	-1.82046e+06	-5.36226	1977.55	-1918.14	1.81855e+06	3767.68	1.82429e+06
2	-9.94307	31	14	6.45163	85.0497	-25.0308	-998.476	988.533					1.4042e+06	0	1	0	1.4042e+06	901111	-900122		993.114		898204	1731.33	900929
3	-1.6048	54	13	10.92	104.644	42.6064	-1261.02	1259.42					1.78898e+06	0	1	0	1.78898e+06	1.14804e+06	-1.14678e+06		1255.66		1.14486e+06	1999.03	1.14812e+06
4	-8.14028	88.62	9	7.3276	49.5594	56.191	-2794.17	2786.03					3.95752e+06	0	1	0	3.95752e+06	2.53965e+06	-2.53686e+06		2788.81		2.53494e+06	468.75	2.5382e+06
5	1975.27	63.09	7	7.3276	49.5594	5.34267	-2240.35	4215.62					5.98823e+06	0	1	0	5.98823e+06	3.84281e+06	-3.83859e+06		2234.99		3.83667e+06	5596.91	3.84451e+06
6	17.7724	61.53	14	7.3276	49.5594	41181324	-1903.06	1920.83					2.72851e+06	0	1	0	2.72851e+06	1.75096e+06	-1.74904e+06		1897.7		1.74712e+06	6395.12	1.75541e+06
7	11.5762	41.25	12	6.45163	85.0497	1	-1340.25	1351.83					1.92026e+06	0	1	0	1.92026e+06	1.23228e+06	-1.23093e+06		1334.89		1.22901e+06	1688.01	1.23203e+06
8	-3.8e-05	30.29	19	6.45163	85.0497		-767.672	767.672					1.09047e+06	0	1	0	1.09047e+06	699782	-699015		762.31		697096	314.79	698174
9	1492.26	35.6	8	6.45163	85.0497		-1369.26	2861.51					4.06474e+06	0	1	0	4.06474e+06	2.60845e+06	-2.60559e+06		1363.89		2.60367e+06	5276	2.61031e+06
10	-14.7841	61.99	16	6.45163	85.0497		-1688.97	1674.18					2.37815e+06	0	1	0	2.37815e+06	1.52613e+06	-1.52445e+06		1683.61		1.52253e+06	3347.49	1.52756e+06
11	-4.7126	32.66	12	8.58712	47.6915		-1204.84	1200.12					1.70476e+06	0	1	0	1.70476e+06	1.09399e+06	-1.09279e+06		1199.47		1.09087e+06	2838.84	1.09491e+06
12	153.942	13.54	14	7.3276	49.5594		-701.829	855.771					1.21561e+06	0	1	0	1.21561e+06	780090	-779234		696.467		777316	1830.38	779843
13	6.34403	36.92	22	7.3276	49.5594		-946.198	952.542					1.35307e+06	0	1	0	1.35307e+06	868303	-867351		940.836		865433	1358.58	867732
14	-12.0629	50.79	9	11.3692	80.0176		-1457.43	1445.37					2.05312e+06	0	1	0	2.05312e+06	1.31754e+06	-1.3161e+06		1452.07		1.31418e+06	6397.7	1.32203e+06
15	11.4076	53.73	11	6.7649	39.0701		-1923.3	1934.7					2.74822e+06	0	1	0	2.74822e+06	1.76361e+06	-1.76167e+06		1917.93		1.75975e+06	2271.4	1.76394e+06
16	13.0448	17.23	13	7.3276	49.5594		-836.799	849.844					1.20719e+06	0	1	0	1.20719e+06	774687	-773837		831.437		771919	13458	786209
17	655.041	19.61	14	10.92	104.644		-357.605	1012.65					1.43845e+06	0	1	0	1.43845e+06	923091	-922079		352.243		920161	2590.84	923104
18	14.1343	66.33	9	11.3692	80.0176		-1846.41	1860.54					2.64287e+06	0	1	0	2.64287e+06	1.696e+06	-1.69414e+06		1841.05		1.69222e+06	17057.7	1.71112e+06
19	720.426	21.83	16	7.3276	49.5594		-824.122	1544.55					2.19401e+06	0	1	0	2.19401e+06	1.40795e+06	-1.40641e+06		818.76		1.40449e+06	2137.5	1.40745e+06
20	9.6875	28.72	16	11.3692	80.0176		-606.754	616.442					875647	0	1	0	875647	561926	-561310		601.392		559391	7456.9	567450
21	2.68654	36.74	13	6.45163	85.0497		-1184.76	1187.45					1.68675e+06	0	1	0	1.68675e+06	1.08243e+06	-1.08125e+06		1179.4		1.07933e+06	1646.7	1.08215e+06
22	15781.6	50.38	15	10.92	104.644		-1085.2	16866.8					2.39591e+07	0	1	0	2.39591e+07	1.53752e+07	-1.53583e+07		1079.83		1.53564e+07	20213.8	1.53777e+07
23	11.0582	10.53	14	7.3276	49.5594		-626.487	637.545					905623	0	1	0	905623	581163	-580525		621.124		578607	3956.9	583185
24	3786.41	34.29	14	6.7649	39.0701		-1308.88	5095.29					7.23778e+06	0	1	0	7.23778e+06	4.64468e+06	-4.63958e+06		1303.52		4.63767e+06	8121.29	4.64709e+06
25	911.412	30.84	27	7.3276	49.5594		-580.979	1492.39					2.11992e+06	0	1	0	2.11992e+06	1.36041e+06	-1.35892e+06		575.617		1.357e+06	5473.23	1.36305e+06
26	475.211	57.82	20	8.58712	47.6915		-1493.76	1968.97					2.7969e+06	0	1	0	2.7969e+06	1.79484e+06	-1.79288e+06		1488.4		1.79096e+06	2021.96	1.79447e+06
27	-4.74064	39.31	18	8.58712	47.6915		-1115.65	1110.91					1.57804e+06	0	1	0	1.57804e+06	1.01267e+06	-1.01156e+06		1110.29		1.00964e+06	2741.56	1.01349e+06
28	-3.096	31.51	22	7.3276	49.5594		-810.782	807.686					1.14731e+06	0	1	0	1.14731e+06	736257	-735450		805.42		733531	2419	736756
29	10.1846	42.68	19	3.715	10.5142		-1629.8	1639.98					2.32957e+06	0	1	0	2.32957e+06	1.49495e+06	-1.49331e+06		1624.43		1.49139e+06	616.755	1.49363e+06
30	3721.07	40.42	15	10.92	104.644		-835.889	4556.96					6.4731e+06	0	1	0	6.4731e+06	4.15396e+06	-4.14941e+06		830.527		4.14749e+06	6402.53	4.15472e+06
31	1497.8	36.73	14	7.3276	49.5594		-1282.29	2780.09					3.94909e+06	0	1	0	3.94909e+06	2.53423e+06	-2.53145e+06		1276.93		2.52954e+06	4924.92	2.53574e+06
32	1293.89	27.3	15	6.7649	39.0701		-1091.31	2385.19					3.38813e+06	0	1	0	3.38813e+06	2.17426e+06	-2.17187e+06		1085.94		2.16995e+06	2419.18	2.17346e+06
33	93.0053	60.8	9	7.3276	49.5594		-2097.82	2190.82					3.11203e+06	0	1	0	3.11203e+06	1.99707e+06	-1.99488e+06		2092.45		1.99297e+06	2061.22	1.99712e+06
34	-11.524	92.9375	13	7.3276	49.5594		-2731.82	2720.29					3.86414e+06	0	1	0	3.86414e+06	2.47972e+06	-2.477e+06		2726.46		2.47508e+06	1729.75	2.47954e+06
35	674.528	62.25	6	3.9692	12.7562		-2647.27	3321.8					4.71857e+06	0	1	0	4.71857e+06	3.02803e+06	-3.02471e+06		2641.91		3.02279e+06	1897.08	3.02733e+06
36	-4.67182	54	22	7.3276	49.5594		-1373.72	1369.05					1.94472e+06	0	1	0	1.94472e+06	1.24798e+06	-1.24661e+06		1368.36		1.24469e+06	666.739	1.24673e+06
37	973.217	37.71	20	7.3276	49.5594		-1051.19	2024.4					2.87564e+06	0	1	0	2.87564e+06	1.84537e+06	-1.84335e+06		1045.82		1.84143e+06	3978.87	1.84645e+06
38	10912.1	29.72	11	7.3276	49.5594		-1234.65	12146.8					1.72543e+07	0	1	0	1.72543e+07	1.10726e+07	-1.10604e+07		1229.28		1.10585e+07	17257.1	1.1077e+07
39	622.596	16.35	13	7.3276	49.5594		-814.772	1437.37					2.04176e+06	0	1	0	2.04176e+06	1.31025e+06	-1.30882e+06		809.41		1.3069e+06	1456.11	1.30916e+06
40	76.0688	35.49	12	7.3276	49.5594		-1336.47	1412.54					2.00649e+06	0	1	0	2.00649e+06	1.28762e+06	-1.28621e+06		1331.11		1.28429e+06	1201.36	1.28682e+06
41	2.99312	51.79	15	8.58712	47.6915		-1555.86	1558.85					2.21432e+06	0	1	0	2.21432e+06	1.42099e+06	-1.41943e+06		1550.49		1.41751e+06	3300.43	1.42237e+06
42	1778.66	37.79	34	4.31553	6.40914		-856.488	2635.15					3.74319e+06	0	1	0	3.74319e+06	2.40211e+06	-2.39947e+06		851.125		2.39755e+06	4816.74	2.40322e+06
43	4159.26	40.45	13	8.58712	47.6915		-1357.22	5516.48					7.83608e+06	0	1	0	7.83608e+06	5.02862e+06	-5.02311e+06		1351.86		5.02119e+06	9142.54	5.03168e+06
44	393.689	37.08	21	6.45163	85.0497		-852.419	1246.11					1.77008e+06	0	1	0	1.77008e+06	1.13591e+06	-1.13466e+06		847.056		1.13274e+06	3075.15	1.13667e+06
45	3747.29	17.81	13	8.58712	47.6915		-790.523	4537.81					6.4459e+06	0	1	0	6.4459e+06	4.13651e+06	-4.13197e+06		785.161		4.13005e+06	8406.37	4.13924e+06
46	268.682	26.29	22	5.62049	27.2335		-895.325	1164.01					1.65346e+06	0	1	0	1.65346e+06	1.06107e+06	-1.0599e+06		889.963		1.05798e+06	1880.28	1.06076e+06
47	-1.15304	21.36	18	7.3276	49.5594		-727.145	725.992					1.03126e+06	0	1	0	1.03126e+06	661788	-661062		721.782		659144	2258.84	662124
48	4796.45	25.42	16	5.62049	27.2335		-1129.19	5925.64					8.41729e+06	0	1	0	8.41729e+06	5.4016e+06	-5.39567e+06		1123.82		5.39376e+06	10849.6	5.40573e+06
49	3559.91	41.67	15	3.9692	12.7562		-1748.68	5308.58					7.54077e+06	0	1	0	7.54077e+06	4.83911e+06	-4.83381e+06		1743.32		4.83189e+06	10423.6	4.84405e+06
50	4143.65	32.9	17	7.3276	49.5594		-1058.61	5202.26					7.38973e+06	0	1	0	7.38973e+06	4.74219e+06	-4.73699e+06		1053.24		4.73507e+06	8737.89	4.74486e+06
51	137.536	10.72	24	6.7649	39.0701		-292.838	430.374					611340	0	1	0	611340	392313	-391883		287.476		389965	549.586	390802
52	11171.1	15.31	16	5.62049	27.2335		-876.125	12047.2					1.71129e+07	0	1	0	1.71129e+07	1.09818e+07	-1.09697e+07		870.763		1.09678e+07	13982.2	1.09827e+07
53	24217.8	14.69	27	5.62049	27.2335		-391.936	24609.7					3.49578e+07	0	1	0	3.49578e+07	2.24334e+07	-2.24088e+07		386.574		2.24068e+07	29492.9	2.24367e+07
54	895.835	46.87	21	7.3276	49.5594		-1237.86	2133.7					3.03089e+06	0	1	0	3.03089e+06	1.945e+06	-1.94287e+06		1232.5		1.94095e+06	2507.43	1.94469e+06
55	5284.4	33	20	3.8338	12.4048		-1328.12	6612.52					9.39299e+06	0	1	0	9.39299e+06	6.02773e+06	-6.02112e+06		1322.75		6.0192e+06	9943.49	6.03047e+06
56	304.732	8.448	21	8.58712	47.6915		-215.334	520.065					738745	0	1	0	738745	474073	-473553		209.971		471634	1527.28	473372
57	17.4682	46.4	17	3.9692	12.7562		-1781.86	1799.33					2.55592e+06	0	1	0	2.55592e+06	1.6402e+06	-1.6384e+06		1776.5		1.63649e+06	6492.08	1.64476e+06
58	-4.11979	40.21	17	4.31553	6.40914		-1641.37	1637.25					2.32569e+06	0	1	0	2.32569e+06	1.49246e+06	-1.49082e+06		1636.01		1.4889e+06	732.131	1.49127e+06
59	0.067427	30.08	24	10.92	104.644		-193.614	193.681					275121	0	1	0	275121	176553	-176359		188.251		174441	2065.54	176695
60	-3.25572	31.07	29	10.92	104.644		-5.36226	2.10654					2992.31	0	1	0	2992.31	1920.25	-1918.14		0		0	7962.68	7962.68

## Sheet: Third-stage data.
With units.										Normalization.
	Net profit (CNY)	Operating income (CNY)	Intangible assets (CNY)	Fixed assets (CNY)	Total number of employees (Persons)	Operating costs (CNY)	Accounts receivable (CNY)	R&D expenditure (CNY)			Net profit (CNY)	Operating income (CNY)	Intangible assets (CNY)	Fixed assets (CNY)	Total number of employees (Persons)	Operating costs (CNY)	Accounts receivable (CNY)	R&D expenditure (CNY)
DMU	(O)JLR	(O)YYSR	(O)WXZC	(I)GDZC	(I)YGZS	(I)YYCB	(I)YSZK	(I)YFZC		Company	(O)JLR	(O)YYSR	(O)WXZC	(I)GDZC	(I)YGZS	(I)YYCB	(I)YSZK	(I)YFZC
disushishang	50323	185187	139.98	9.8192e+08	1.16289e+06	4.85154e+08	1.45071e+07	1.82429e+06		disushishang	0.275051	0.16666	0.1	0.338677	0.255517	0.342359	0.400722	0.172884
annaier	7090.86	84027	508.427	3.69093e+08	46629.1	2.38285e+08	3.88103e+06	900929		annaier	0.194125	0.125709	0.100959	0.189701	0.105352	0.219017	0.179616	0.135832
riboshishang	7526.41	89770.1	9967.74	7.11946e+08	771080	4.06426e+08	1.05869e+07	1.14812e+06		riboshishang	0.19494	0.128034	0.125589	0.273047	0.202809	0.303024	0.319152	0.145751
mugaodi	5424.3	45497.2	1158.77	7.41449e+08	1.02575e+06	2.70225e+08	1.09061e+07	2.5382e+06		mugaodi	0.191005	0.110111	0.102653	0.28022	0.237068	0.234976	0.325794	0.201531
anzhengshishang	24386.8	122489	7832.54	8.23882e+08	1.07703e+06	2.1747e+08	8.02416e+06	3.84451e+06		anzhengshishang	0.226501	0.141279	0.12003	0.300259	0.243967	0.208618	0.265826	0.253949
taipingniao	53301	590334	21569.7	4.72888e+08	714633	2.11568e+08	7.10882e+06	1.75541e+06		taipingniao	0.280626	0.330669	0.155798	0.214933	0.195215	0.205669	0.24678	0.17012
biyinlefen	12319	75361.4	3441.9	4.75031e+08	163138	2.74524e+08	5.37828e+06	1.23203e+06		biyinlefen	0.203912	0.122201	0.108597	0.215454	0.121025	0.237123	0.210771	0.149118
jinfalabi	6876.37	36362.4	885.363	3.48683e+08	84043.7	2.5967e+08	3.35513e+06	698174		jinfalabi	0.193724	0.106413	0.101941	0.184739	0.110385	0.229702	0.168674	0.127696
huijiegufen	16550.3	188755	6809.39	5.59586e+08	3.72122e+06	2.58089e+08	9.59535e+06	2.61031e+06		huijiegufen	0.211832	0.168104	0.117366	0.236009	0.599676	0.228912	0.298519	0.204425
gelisi	15984.4	83529	9665.13	6.58918e+08	487555	3.40253e+08	7.94469e+06	1.52756e+06		gelisi	0.210773	0.125507	0.124801	0.260156	0.164668	0.269963	0.264173	0.160977
jinhongjituan	11210.4	82435.2	2816.46	2.05109e+08	435867	1.23812e+08	3.80641e+06	1.09491e+06		jinhongjituan	0.201836	0.125064	0.106969	0.149837	0.157714	0.161824	0.178064	0.143616
qiaozhibai	6056.86	67150.4	6531.38	6.19205e+08	1.2046e+06	1.40554e+08	1.46316e+07	779843		qiaozhibai	0.192189	0.118877	0.116642	0.250502	0.261128	0.170189	0.403313	0.130973
bangjiegufen	4702.71	33029.3	5748.81	2.22958e+08	415617	1.68602e+08	3.04706e+06	867732		bangjiegufen	0.189655	0.105064	0.114604	0.154176	0.15499	0.184202	0.162263	0.1345
langzigufen	7445.64	114425	13696.9	5.66364e+08	848055	2.94191e+08	9.593e+06	1.32203e+06		langzigufen	0.194789	0.138014	0.135299	0.237657	0.213164	0.246949	0.298471	0.15273
jiumuwang	40418.8	225660	14526.2	3.53895e+08	553441	1.45143e+08	5.38379e+06	1.76394e+06		jiumuwang	0.256512	0.183044	0.137458	0.186006	0.173531	0.172481	0.210886	0.170462
senmafushi	134256	945445	19587.8	6.34356e+07	91287.4	8.61533e+07	1.13936e+06	786209		senmafushi	0.432167	0.474424	0.150638	0.115396	0.11136	0.143009	0.122568	0.131229
jialinjie	-11072.5	70082.5	4991.05	1.23088e+09	1.38465e+06	5.63919e+08	1.41967e+07	923104		jialinjie	0.160125	0.120064	0.112631	0.399199	0.28535	0.381712	0.394263	0.136722
jihuajituan	112743	2.24376e+06	345792	7.10592e+08	1.08646e+06	3.45397e+08	1.18842e+07	1.71112e+06		jihuajituan	0.391897	1	1	0.272718	0.245236	0.272533	0.346146	0.168343
jiaxinsichou	6460.87	201360	4647.38	2.67042e+08	710054	5.46242e+08	2.82352e+07	1.40745e+06		jiaxinsichou	0.192946	0.173207	0.111736	0.164892	0.194599	0.37288	0.686375	0.156157
tanluzhe	25286.3	380759	1189.24	3.35844e+08	591544	2.48502e+08	6.12219e+06	567450		tanluzhe	0.228185	0.24583	0.102732	0.181618	0.178657	0.224122	0.22625	0.122451
yaowangkeji	2390.67	164213	3334.72	4.29164e+08	125051	2.54116e+08	4.65913e+06	1.08215e+06		yaowangkeji	0.185327	0.158169	0.108318	0.204304	0.115902	0.226927	0.195807	0.143104
meibangfushi	-43192.2	629478	15435.8	1.63153e+09	1.05645e+06	6.10124e+08	1.24928e+07	1.53777e+07		meibangfushi	0.1	0.346516	0.139827	0.496595	0.241198	0.404796	0.358809	0.716742
baoxiniao	10001.7	224151	32039.7	101828	6844.14	6.1962e+07	54775	583185		baoxiniao	0.199574	0.182433	0.18306	0.1	0.1	0.130923	0.1	0.123082
qipilang	28008.4	248647	4770.41	3.37075e+08	644149	3.81424e+08	7.93985e+06	4.64709e+06		qipilang	0.233281	0.192349	0.112057	0.181917	0.185733	0.290533	0.264072	0.286155
weixinggufen	24844.3	187372	16317	4.67938e+08	2.30342e+06	4.25281e+08	5.98371e+06	1.36305e+06		weixinggufen	0.227358	0.167544	0.142121	0.21373	0.408947	0.312445	0.223369	0.154376
hongdougufen	8895.01	265109	10531.7	5.41635e+08	1.23777e+06	5.6712e+08	1.32551e+07	1.79447e+06		hongdougufen	0.197502	0.199014	0.127058	0.231645	0.265591	0.38331	0.37467	0.171687
hailanzhijia	295407	1.58301e+06	36664.1	2.47095e+08	579911	1.66609e+08	4.29423e+06	1.01349e+06		hailanzhijia	0.733826	0.73252	0.195101	0.160043	0.177092	0.183206	0.188214	0.140349
yageer	437601	1.45274e+06	30589.6	1.69048e+08	359947	1.57665e+08	2.21048e+06	736756		yageer	1	0.679784	0.179284	0.14107	0.147501	0.178738	0.144856	0.129244
langshagufen	-2068.31	20519.6	4322.06	6.59351e+07	231250	2.17307e+07	113990	1.49363e+06		langshagufen	0.17698	0.1	0.110889	0.116004	0.130188	0.110822	0.101232	0.159615
shuixingjiafang	13478.2	185119	13645.4	6.09499e+08	815184	5.14884e+08	9.85775e+06	4.15472e+06		shuixingjiafang	0.206081	0.166632	0.135165	0.248143	0.208742	0.357212	0.303979	0.266397
taihuaxincai	4139.59	189692	12215.3	1.39928e+09	1.0429e+06	6.63535e+08	1.53713e+07	2.53574e+06		taihuaxincai	0.188601	0.168483	0.131441	0.440136	0.239375	0.431482	0.418704	0.201432
yanjianggufen	6491.2	46469.4	1123.94	1.18959e+08	271164	1.356e+08	1.40955e+07	2.17346e+06		yanjianggufen	0.193003	0.110505	0.102562	0.128894	0.135558	0.167714	0.392158	0.186895
kanglongda	6346.4	61344.7	10304.5	5.8347e+08	1.03877e+06	2.50708e+08	7.91768e+06	1.99712e+06		kanglongda	0.192731	0.116527	0.126466	0.241815	0.238819	0.225224	0.263611	0.179819
nuobanggufen	7399.55	51627	4733.98	7.69105e+08	1.11882e+06	2.98425e+08	1.1321e+07	2.47954e+06		nuobanggufen	0.194703	0.112593	0.111962	0.286943	0.249588	0.249065	0.334428	0.199177
kairungufen	6323.63	49413	1070.1	3.12105e+08	456014	1.44476e+08	1.37687e+07	3.02733e+06		kairungufen	0.192689	0.111696	0.102422	0.175847	0.160425	0.172148	0.385358	0.221158
jianshengjiduan	10135.6	71470.6	9370.67	3.81891e+08	657866	2.21796e+08	5.22846e+06	1.24673e+06		jianshengjiduan	0.199825	0.120626	0.124035	0.192812	0.187579	0.210779	0.207654	0.149708
xinaogufen	13757.8	162088	7926.47	3.21157e+08	636053	3.56214e+08	5.43211e+06	1.84645e+06		xinaogufen	0.206605	0.157309	0.120274	0.178048	0.184644	0.277938	0.211891	0.173773
bailongdongfang	32404.5	501604	39952.3	2.60177e+09	5.48447e+06	1.03686e+09	1.64964e+07	1.1077e+07		bailongdongfang	0.24151	0.29475	0.203662	0.732459	0.836877	0.618001	0.442116	0.544167
zhewenyingye	13067.8	236984	7362.49	7.27179e+08	712481	5.71608e+08	4.33075e+07	1.30916e+06		zhewenyingye	0.205313	0.187628	0.118806	0.276751	0.194926	0.385553	1	0.152213
xianfengxincai	2980.9	74344.7	5935.54	5.37225e+08	381879	1.58798e+08	6.85273e+06	1.28682e+06		xianfengxincai	0.186432	0.121789	0.11509	0.230573	0.150451	0.179304	0.241451	0.151317
kuangdakeji	25254.4	186046	25100.7	3.78363e+08	710754	1.84172e+08	6.32537e+06	1.42237e+06		kuangdakeji	0.228125	0.167007	0.164992	0.191954	0.194693	0.191981	0.230478	0.156756
mengjiegufen	15633.6	151745	6571.16	3.24826e+08	647942	2.59654e+08	3.7989e+07	2.40322e+06		mengjiegufen	0.210116	0.153122	0.116745	0.17894	0.186244	0.229694	0.889332	0.196115
lianfagufen	29395.3	347697	9446.25	1.62393e+09	2.15715e+06	1.22138e+09	2.2946e+07	5.03168e+06		lianfagufen	0.235877	0.232446	0.124231	0.494749	0.389269	0.710194	0.576319	0.301587
fuanna	40122.5	209261	6974.17	5.33802e+08	484026	4.62198e+08	1.67001e+07	1.13667e+06		fuanna	0.255957	0.176405	0.117795	0.229741	0.164193	0.330889	0.446355	0.145292
luolaishenghuo	42308.9	291563	11527.7	8.40915e+07	300880	1.2332e+08	2.61847e+06	4.13924e+06		luolaishenghuo	0.26005	0.209723	0.129651	0.120418	0.139555	0.161579	0.153345	0.265776
ruyijituan	1711.84	59235.7	10370.5	1.80637e+08	324462	1.68234e+08	1.80131e+07	1.06076e+06		ruyijituan	0.184056	0.115673	0.126638	0.143888	0.142728	0.184019	0.473676	0.142245
hongdagaoke	12476.1	52664.9	4751.97	8.63865e+07	184093	1.14808e+08	1.13885e+06	662124		hongdagaoke	0.204206	0.113013	0.112009	0.120976	0.123844	0.157326	0.122557	0.12625
furigufen	31260.3	418378	30462	2.60178e+09	3.99257e+06	9.42582e+08	1.67784e+07	5.40573e+06		furigufen	0.239368	0.261059	0.178952	0.732461	0.636179	0.5709	0.447984	0.316597
huafushishang	33937.6	680366	42197.1	3.34412e+09	3.15723e+06	1.80143e+09	4.1e+07	4.84405e+06		huafushishang	0.244379	0.367116	0.209507	0.912922	0.523806	1	0.951984	0.294058
hangmingufen	56346.3	302766	14318.1	1.23975e+09	1.65721e+06	6.98375e+08	1.03701e+07	4.74486e+06		hangmingufen	0.286327	0.214258	0.136917	0.401355	0.322016	0.448889	0.314641	0.290078
fengzhufangzhi	1299.8	71994	2882.66	2.68321e+08	166604	2.15937e+08	2.92249e+06	390802		fengzhufangzhi	0.183285	0.120838	0.107141	0.165203	0.121492	0.207852	0.159671	0.115362
huafanggufen	1253.06	227483	23329.1	1.16844e+08	428871	3.72909e+08	2.94247e+06	1.09827e+07		huafanggufen	0.183197	0.183782	0.160379	0.12838	0.156773	0.286279	0.160087	0.540383
lutaiA	73554.3	617332	36338.6	3.70232e+09	6.69706e+06	4.41545e+08	2.06891e+06	2.24367e+07		lutaiA	0.318538	0.341599	0.194253	1	1	0.32057	0.14191	1
jinyinggufen	3164.82	111475	6132.55	5.08944e+08	1.53756e+06	6.19646e+08	1.77351e+07	1.94469e+06		jinyinggufen	0.186776	0.13682	0.115603	0.223698	0.30592	0.409554	0.467891	0.177715
xinlonggonggu	11722.5	304671	17515.2	2.14232e+09	1.73397e+06	9.96503e+08	1.96981e+07	6.03047e+06		xinlonggonggu	0.202795	0.215029	0.145241	0.620768	0.332341	0.59784	0.508737	0.341666
jiangsuyangguang	12670.5	204956	18228.2	1.94906e+09	902007	2.87013e+08	8.4179e+06	473372		jiangsuyangguang	0.20457	0.174663	0.147098	0.573788	0.220422	0.243363	0.274019	0.118676
huamaogufen	4485.22	193049	50865.9	1.22132e+08	292862	3.83286e+07	1.07208e+06	1.64476e+06		huamaogufen	0.189248	0.169843	0.232079	0.129665	0.138477	0.119115	0.121168	0.16568
huashenggufen	221.141	76336.7	15892.1	3.21801e+07	259315	70191.3	260397	1.49127e+06		huashenggufen	0.181266	0.122596	0.141015	0.107798	0.133964	0.1	0.104279	0.159521
longtougufen	8093.38	426332	3680.48	4.53649e+08	519967	3.72524e+08	6.5302e+06	176695		longtougufen	0.196002	0.264279	0.109219	0.210256	0.169028	0.286086	0.23474	0.106771
shendagufen	18848.9	770625	4467.64	4.43496e+08	582794	3.9868e+08	6.46358e+06	7962.68		shendagufen	0.216135	0.403654	0.111268	0.207788	0.17748	0.299154	0.233354	0.1
