# Supplementary material for: Changes in technological innovation efficiency and influencing factors of listed textile and apparel companies research——Based on three-stage DEA with Tobit modeling
Source: PLoS One. 2024 Aug 8;19(8):e0307820. doi: 10.1371/journal.pone.0307820 (PMC11309499; doi:10.1371/journal.pone.0307820)
Supplement: S1 Raw data — (ZIP) [file pone.0307820.s001.zip › Raw Data/Textile and Clothing Industry/2016.xlsx]

## Sheet: raw data
With units.										Normalization.
	Net profit (CNY)	Operating income (CNY)	Intangible assets (CNY)	Fixed assets (CNY)	Total number of employees (Persons)	Operating costs (CNY)	Accounts receivable (CNY)	R&D expenditure (CNY)			Net profit (CNY)	Operating income (CNY)	Intangible assets (CNY)	Fixed assets (CNY)	Total number of employees (Persons)	Operating costs (CNY)	Accounts receivable (CNY)	R&D expenditure (CNY)
DMU	(O)JLR	(O)YYSR	(O)WXZC	(I)GDZC	(I)YGZS	(I)YYCB	(I)YSZK	(I)YFZC		Company	(O)JLR	(O)YYSR	(O)WXZC	(I)GDZC	(I)YGZS	(I)YYCB	(I)YSZK	(I)YFZC
disushishang	52233.9	181550	404.774	19919.4	2674	45286.5	5501.44	4449.07		disushishang	0.300897	0.151765	0.1	0.13358	0.163498	0.109481	0.113808	0.22455
annaier	7911.74	92036.5	549.139	16578.8	2993	37640.5	5180.24	2032.48		annaier	0.202996	0.121801	0.10031	0.127843	0.171938	0.106732	0.112301	0.148167
riboshishang	7735.02	94893.1	9669.83	11250.2	1473	36302.8	6741.45	2049.17		riboshishang	0.202606	0.122757	0.119869	0.118692	0.131722	0.106251	0.119625	0.148694
mugaodi	4748.69	43074.8	1234.43	3026.71	1763	28242.4	2557.72	508.59		mugaodi	0.196009	0.105411	0.101779	0.10457	0.139395	0.103353	0.1	0.1
anzhengshishang	23604.4	120617	7375.82	54414	3422	35423	9304.67	5618.67		anzhengshishang	0.237659	0.131368	0.11495	0.192819	0.183288	0.105935	0.131648	0.261518
taipingniao	42132	632037	21228.9	44604.9	11285	284744	37578.2	8180.46		taipingniao	0.278584	0.302563	0.144658	0.175973	0.391322	0.195579	0.26427	0.34249
biyinlefen	13259.6	84200.7	3315.6	365.873	1639	31756.8	4811.64	3146.07		biyinlefen	0.214809	0.119178	0.106242	0.1	0.136114	0.104617	0.110572	0.183365
jinfalabi	7275.57	38541.1	955.545	5370.45	1072	18916.7	4024.95	1195.87		jinfalabi	0.201591	0.103894	0.101181	0.108595	0.121113	0.1	0.106882	0.121723
huijiegufen	19809.6	204877	6909.53	52637.4	8707	64764.9	16765.2	5751.44		huijiegufen	0.229277	0.159574	0.11395	0.189768	0.323115	0.116485	0.166643	0.265715
gelisi	22230.2	113206	21899	20686.6	2617	35141.9	21355.4	4172.23		gelisi	0.234624	0.128887	0.146095	0.134897	0.16199	0.105834	0.188174	0.215799
jinhongjituan	10034.1	74431.7	2813.41	10095.7	2222	22154	5778.05	4155.46		jinhongjituan	0.207684	0.115908	0.105165	0.116709	0.151539	0.101164	0.115106	0.215269
qiaozhibai	6832.24	70239.1	10167.1	54295	3372	36852.8	15634.2	1977.37		qiaozhibai	0.200612	0.114504	0.120935	0.192614	0.181965	0.106449	0.161338	0.146425
bangjiegufen	4762.14	38987.4	5547.68	16964.9	1217	27007.8	3322.83	1441.37		bangjiegufen	0.196039	0.104043	0.111029	0.128506	0.124949	0.102909	0.103589	0.129483
langzigufen	18384.4	136774	54364.9	48343.9	3824	61603.7	36917.7	6485.49		langzigufen	0.226129	0.136776	0.215718	0.182394	0.193924	0.115348	0.261172	0.288916
jiumuwang	42160	227133	12604.5	50384.6	7506	97988.1	15184.5	2643.79		jiumuwang	0.278645	0.167023	0.126162	0.185899	0.29134	0.12843	0.159228	0.167489
senmafushi	140228	1.06672e+06	46804.9	118624	2730	657490	194427	27243.3		senmafushi	0.495262	0.448069	0.199506	0.303088	0.164979	0.3296	1	0.945024
jialinjie	208.15	72789.5	4897.65	80169.8	3934	58124.3	12499.3	2325.35		jialinjie	0.18598	0.115358	0.109635	0.23705	0.196834	0.114097	0.146633	0.157424
jihuajituan	120446	2.71553e+06	420080	383232	34291	2.52204e+06	131084	18967.6		jihuajituan	0.451569	1	1	0.757509	1	1	0.702879	0.683448
jiaxinsichou	10582.2	225356	4481.09	33859	3258	180923	34136.8	2522.63		jiaxinsichou	0.208895	0.166429	0.108742	0.157519	0.178949	0.15825	0.248128	0.163659
tanluzhe	11224.8	287783	1627.46	22714.6	2064	203590	18854.7	6428.5		tanluzhe	0.210314	0.187326	0.102622	0.13838	0.147359	0.166399	0.176444	0.287115
yaowangkeji	2105.32	148427	3239.89	12295	6803	66948.8	71293.3	1611.5		yaowangkeji	0.190171	0.140677	0.10608	0.120486	0.27274	0.11727	0.422417	0.13486
meibangfushi	3615.86	651919	8528.12	145398	10640	366792	34948.6	23493		meibangfushi	0.193507	0.309218	0.117421	0.349068	0.374257	0.225079	0.251936	0.826485
baoxiniao	-38717.1	200822	31373.5	74241.5	6808	99044.9	41449	3356.23		baoxiniao	0.1	0.158216	0.166413	0.226869	0.272872	0.12881	0.282427	0.190007
qipilang	27760.9	263960	4185.14	41001.5	2495	147990	17183.2	7380.4		qipilang	0.24684	0.179351	0.108107	0.169785	0.158762	0.146408	0.168604	0.317202
weixinggufen	31351.2	217391	17426.3	91355.5	7552	124354	31353.5	7306.51		weixinggufen	0.25477	0.163762	0.136503	0.25626	0.292557	0.13791	0.235072	0.314867
hongdougufen	17636.6	304147	10205.5	42132.8	4285	234323	13784.5	4597.25		hongdougufen	0.224477	0.192803	0.121018	0.171728	0.20612	0.17745	0.152661	0.229233
hailanzhijia	312313	1.69996e+06	45042.8	290407	15388	1.03714e+06	64593.4	2664.94		hailanzhijia	0.875374	0.660043	0.195727	0.598097	0.499877	0.466103	0.39099	0.168157
yageer	368734	1.4895e+06	31560.5	500066	18370	867951	26460.2	1318.4		yageer	1	0.589593	0.166814	0.958153	0.578772	0.405271	0.212119	0.125596
langshagufen	1345.88	26909.5	4200.76	8793.87	274	21863.8	4545.84	851.094		langshagufen	0.188493	0.1	0.108141	0.114474	0.1	0.10106	0.109326	0.110826
shuixingjiafang	19770.1	197702	13252.1	21485	3800	124674	9681.55	6796.12		shuixingjiafang	0.22919	0.157172	0.127551	0.136269	0.193289	0.138025	0.133416	0.298734
taihuaxincai	22755.8	224382	11733.5	125867	3758	167625	29949.6	5626.36		taihuaxincai	0.235785	0.166103	0.124295	0.315528	0.192177	0.153468	0.228487	0.261761
yanjianggufen	8980.39	59926	1142.92	14409.1	855	38120.8	17080	2783.29		yanjianggufen	0.205357	0.111052	0.101583	0.124117	0.115372	0.106905	0.168119	0.171898
kanglongda	9530.57	71608.3	10062.2	28606.9	2342	47589.9	6975.54	2295.36		kanglongda	0.206572	0.114963	0.120711	0.148499	0.154714	0.11031	0.120723	0.156476
nuobanggufen	5941.87	52580.9	5850.87	30015.5	512	39087.6	2827.79	1711.63		nuobanggufen	0.198645	0.108593	0.111679	0.150918	0.106297	0.107252	0.101267	0.138025
kairungufen	8109.73	77577.4	1033.65	7751.6	1380	55273.4	15595.9	2631.35		kairungufen	0.203434	0.116961	0.101349	0.112684	0.129262	0.113072	0.161158	0.167096
jianshengjiduan	10362.3	66380.6	20814.6	57020.1	2725	49285.6	12074.7	1130.56		jianshengjiduan	0.208409	0.113213	0.143769	0.197294	0.164847	0.110919	0.144641	0.119659
xinaogufen	16476.7	183481	7945.81	39921.2	2185	145880	9309.85	4409.41		xinaogufen	0.221915	0.152411	0.116172	0.16793	0.15056	0.14565	0.131672	0.223296
bailongdongfang	60497.6	547167	40605.7	316036	17908	452301	49449	17984.3		bailongdongfang	0.31915	0.274153	0.186211	0.642111	0.566549	0.255824	0.319953	0.652368
zhewenyingye	21700.7	358883	7227.92	92390.6	4624	297303	72701.6	2098.09		zhewenyingye	0.233454	0.211126	0.114632	0.258037	0.21509	0.200094	0.429023	0.15024
xianfengxincai	7123.67	76204	6463.35	42355.5	1440	39617.1	10218.8	1130.16		xianfengxincai	0.201255	0.116501	0.112993	0.17211	0.130849	0.107443	0.135936	0.119646
kuangdakeji	29971.7	230166	25984	340338	2655	146615	105386	2880.1		kuangdakeji	0.251723	0.168039	0.154855	0.683846	0.162995	0.145914	0.582337	0.174958
mengjiegufen	9934.21	144659	10672.9	66145.3	2988	73183.7	40605.1	4653.77		mengjiegufen	0.207464	0.139416	0.12202	0.212965	0.171805	0.119512	0.278469	0.23102
lianfagufen	38357.3	373861	9405.54	146257	8424	291972	39729.1	10873.2		lianfagufen	0.270246	0.21614	0.119302	0.350544	0.315627	0.198177	0.274359	0.427601
fuanna	43902.1	231158	7034.62	53002.6	5377	115035	31294.6	3179.44		fuanna	0.282493	0.168371	0.114218	0.190395	0.235012	0.134559	0.234796	0.184419
luolaishenghuo	33881.3	315222	11817.1	38678.4	3086	162455	29269	8191.6		luolaishenghuo	0.260359	0.196511	0.124474	0.165796	0.174398	0.15161	0.225294	0.342842
ruyijituan	3276.79	90612.3	16904.9	73055.4	3809	74133.9	35456.1	2271.39		ruyijituan	0.192758	0.121324	0.135385	0.224832	0.193527	0.119853	0.254316	0.155718
hongdagaoke	10044.5	56969.2	4433.36	30257.5	721	39834.2	13399.6	2142.73		hongdagaoke	0.207707	0.110062	0.108639	0.151334	0.111826	0.107521	0.150856	0.151651
furigufen	38075.8	437498	34586.7	263243	16229	334992	39558.4	11156.2		furigufen	0.269624	0.237442	0.173304	0.551449	0.522127	0.213645	0.273559	0.436546
huafushishang	51253.4	883691	59183.2	328382	17416	780317	86248.7	13997.2		huafushishang	0.298731	0.386802	0.226051	0.663313	0.553532	0.373763	0.492568	0.526344
hangmingufen	63338.8	319062	13351.4	157618	7499	216890	19631.6	8755.99		hangmingufen	0.325426	0.197796	0.127764	0.370055	0.291154	0.171182	0.180088	0.360681
fengzhufangzhi	5642.09	76214.5	2229.94	31224	1569	62870.4	6324.55	867.821		fengzhufangzhi	0.197983	0.116505	0.103914	0.152994	0.134262	0.115804	0.117669	0.111354
huafanggufen	1028	236111	22664.9	82881.9	4073	218407	20243.9	15147.1		huafanggufen	0.187791	0.170029	0.147737	0.241708	0.200512	0.171727	0.18296	0.56269
lutaiA	85307.3	598175	38425.3	524434	21019	400502	29313	28982.7		lutaiA	0.373952	0.291228	0.181536	1	0.648858	0.2372	0.225501	1
jinyinggufen	3021.55	102990	6271.66	31649.6	4430	88383.9	19489.2	2555.07		jinyinggufen	0.192194	0.125467	0.112582	0.153725	0.209957	0.124977	0.17942	0.164685
xinlonggonggu	20745.5	408547	58207.8	245315	8760	336745	54118.2	14568.9		xinlonggonggu	0.231344	0.227751	0.22396	0.52066	0.324517	0.214276	0.341854	0.544415
jiangsuyangguang	17868.7	209217	16868.7	175906	5341	155877	28018.9	1412.4		jiangsuyangguang	0.22499	0.161026	0.135307	0.401462	0.234059	0.149244	0.21943	0.128567
huamaogufen	6461.19	196551	48502.3	182514	5102	178866	15316.8	5526.9		huamaogufen	0.199792	0.156786	0.203146	0.412809	0.227736	0.15751	0.159849	0.258617
huashenggufen	-791.293	59314.6	14867.6	13952	2334	56759.8	15002.2	680.877		huashenggufen	0.183772	0.110847	0.131016	0.123332	0.154502	0.113607	0.158373	0.105446
longtougufen	2098.75	424998	3584.93	33793	2279	327719	36862.8	2230.16		longtougufen	0.190156	0.233258	0.10682	0.157406	0.153047	0.21103	0.260915	0.154415
shendagufen	22892.6	867512	9586.84	111450	3315	772570	87026.9	10507.3		shendagufen	0.236087	0.381386	0.119691	0.290769	0.180457	0.370977	0.496219	0.416037

## Sheet: Phase 1 and Phase 3 efficiency 
Phase 1						Phase 3
firm	crste	vrste	scale			firm	crste	vrste	scale
1	1	1	1	-		1	0.264	0.665	0.396	irs
2	0.932	0.987	0.945	irs		2	0.256	0.835	0.306	irs
3	1	1	1	-		3	0.244	0.736	0.332	irs
4	1	1	1	-		4	0.216	0.671	0.322	irs
5	0.959	0.997	0.961	irs		5	0.3	0.678	0.442	irs
6	1	1	1	-		6	0.406	0.778	0.521	irs
7	1	1	1	-		7	0.36	0.844	0.427	irs
8	1	1	1	-		8	0.407	1	0.407	irs
9	0.966	0.99	0.975	irs		9	0.226	0.684	0.331	irs
10	1	1	1	-		10	0.327	0.752	0.435	irs
11	0.955	1	0.955	irs		11	0.299	0.858	0.348	irs
12	0.909	0.982	0.926	irs		12	0.29	0.926	0.314	irs
13	1	1	1	-		13	0.301	0.903	0.333	irs
14	1	1	1	-		14	0.31	0.749	0.414	irs
15	1	1	1	-		15	0.357	0.78	0.457	irs
16	1	1	1	-		16	0.975	1	0.975	irs
17	0.824	0.905	0.91	irs		17	0.249	0.726	0.343	irs
18	1	1	1	-		18	1	1	1	-
19	0.871	0.9	0.968	irs		19	0.283	0.783	0.362	irs
20	1	1	1	-		20	0.282	0.896	0.315	irs
21	0.989	1	0.989	irs		21	0.424	1	0.424	irs
22	0.917	0.925	0.991	irs		22	0.263	0.372	0.708	irs
23	1	1	1	-		23	0.511	1	0.511	irs
24	0.96	0.991	0.969	irs		24	0.333	0.78	0.427	irs
25	0.865	0.872	0.991	irs		25	0.244	0.595	0.411	irs
26	0.907	0.954	0.95	irs		26	0.241	0.684	0.352	irs
27	1	1	1	-		27	1	1	1	-
28	1	1	1	-		28	1	1	1	-
29	1	1	1	-		29	0.398	1	0.398	irs
30	0.95	0.966	0.984	irs		30	0.209	0.521	0.402	irs
31	0.825	0.842	0.98	irs		31	0.217	0.568	0.382	irs
32	0.94	0.97	0.969	irs		32	0.306	0.791	0.387	irs
33	0.969	0.97	0.999	irs		33	0.233	0.686	0.339	irs
34	1	1	1	-		34	0.218	0.678	0.322	irs
35	0.94	0.956	0.983	irs		35	0.247	0.67	0.369	irs
36	1	1	1	-		36	0.333	0.874	0.38	irs
37	0.931	0.962	0.968	irs		37	0.292	0.696	0.42	irs
38	0.759	0.771	0.984	drs		38	0.197	0.278	0.707	irs
39	0.819	0.857	0.957	irs		39	0.275	0.714	0.386	irs
40	0.975	1	0.975	irs		40	0.297	0.825	0.36	irs
41	1	1	1	-		41	0.355	0.811	0.438	irs
42	0.881	0.911	0.967	irs		42	0.253	0.778	0.326	irs
43	0.751	0.752	1	-		43	0.145	0.36	0.402	irs
44	0.932	0.955	0.976	irs		44	0.365	0.863	0.423	irs
45	0.982	0.984	0.998	irs		45	0.41	0.806	0.509	irs
46	0.884	0.916	0.964	irs		46	0.279	0.843	0.331	irs
47	0.98	0.98	1	-		47	0.352	0.86	0.41	irs
48	0.799	0.81	0.987	drs		48	0.246	0.378	0.651	irs
49	0.734	0.765	0.959	drs		49	0.242	0.368	0.657	irs
50	0.828	0.837	0.989	drs		50	0.254	0.423	0.6	irs
51	0.917	0.961	0.955	irs		51	0.456	1	0.456	irs
52	0.849	0.849	1	-		52	0.322	0.597	0.539	irs
53	0.895	0.916	0.977	drs		53	0.629	0.856	0.735	irs
54	0.827	0.867	0.954	irs		54	0.207	0.641	0.323	irs
55	0.817	0.838	0.975	drs		55	0.296	0.443	0.667	irs
56	0.908	0.929	0.977	irs		56	0.336	0.881	0.382	irs
57	1	1	1	-		57	0.534	0.99	0.539	irs
58	1	1	1	-		58	0.459	1	0.459	irs
59	1	1	1	-		59	0.412	0.948	0.435	irs
60	1	1	1	-		60	0.722	1	0.722	irs
mean	0.936	0.951	0.983			mean	0.364	0.764	0.474

## Sheet: Relaxation Variable
Input Variable Target Value (Normalized)							Input Variable Target Value (with units)							Input Variable Original Value							Relaxation Variable
firm	1	2	3	4	5		firm	1	2	3	4	5		DMU	(I)GDZC	(I)YGZS	(I)YYCB	(I)YSZK	(I)YFZC		DMU	(I)GDZC	(I)YGZS	(I)YYCB	(I)YSZK	(I)YFZC
1	0.134	0.163	0.109	0.114	0.224		1	20164	2655.19	43947.9	5542.36	4431.68		1	19919.4	2674	45286.5	5501.44	4449.07		1	-244.626	18.81	1338.65	-40.9214	17.3838
2	0.115	0.146	0.105	0.106	0.146		2	9100.33	2012.65	32822.9	3836.85	1963.93		2	16578.8	2993	37640.5	5180.24	2032.48		2	7478.43	980.353	4817.55	1343.39	68.5538
3	0.119	0.132	0.106	0.12	0.149		3	11429.5	1483.49	35604.2	6821.49	2058.84		3	11250.2	1473	36302.8	6741.45	2049.17		3	-179.274	-10.4933	698.633	-80.0442	-9.6746
4	0.105	0.139	0.103	0.1	0.1		4	3277.36	1748.07	27260.4	2557.72	508.59		4	3026.71	1763	28242.4	2557.72	508.59		4	-250.646	14.93	982.015	-1.4e-05	0
5	0.129	0.16	0.106	0.131	0.224		5	17252.5	2541.8	35604.2	9166.56	4431.68		5	54414	3422	35423	9304.67	5618.67		5	37161.5	880.2	-181.184	138.111	1186.99
6	0.176	0.391	0.196	0.264	0.343		6	44620.5	11272.8	285916	37520.6	8196.59		6	44604.9	11285	284744	37578.2	8180.46		6	-15.5843	12.17	-1171.91	57.585	-16.1296
7	0.1	0.136	0.105	0.111	0.183		7	365.873	1634.68	32822.9	4902.8	3134.53		7	365.873	1639	31756.8	4811.64	3146.07		7	2.4e-05	4.32	-1066.08	-91.1533	11.5383
8	0.109	0.121	0.1	0.107	0.122		8	5606.55	1067.73	18916.7	4050.04	1204.62		8	5370.45	1072	18916.7	4024.95	1195.87		8	-236.096	4.27	-0.000307	-25.0955	-8.74924
9	0.141	0.18	0.115	0.137	0.238		9	24240.1	3297.73	60635.3	10445.7	4874.61		9	52637.4	8707	64764.9	16765.2	5751.44		9	28397.3	5409.27	4129.52	6319.47	876.826
10	0.135	0.162	0.106	0.188	0.216		10	20746.3	2617.39	35604.2	21318.3	4178.58		10	20686.6	2617	35141.9	21355.4	4172.23		10	-59.6909	-0.3933	-462.223	37.1006	-6.34992
11	0.117	0.151	0.101	0.115	0.215		11	10264.9	2201.63	21697.9	5755.55	4146.94		11	10095.7	2222	22154	5778.05	4155.46		11	-169.18	20.37	456.02	22.5023	8.51527
12	0.124	0.126	0.104	0.128	0.144		12	14341	1256.71	30041.7	8527	1900.66		12	54295	3372	36852.8	15634.2	1977.37		12	39954	2115.29	6811.15	7107.19	76.7194
13	0.128	0.125	0.103	0.104	0.129		13	16670.2	1218.92	27260.4	3410.48	1426.09		13	16964.9	1217	27007.8	3322.83	1441.37		13	294.656	-1.9167	-252.621	-87.6453	15.287
14	0.182	0.194	0.115	0.261	0.289		14	48114.3	3826.89	60635.3	36881	6488.14		14	48343.9	3824	61603.7	36917.7	6485.49		14	229.614	-2.8867	968.331	36.6917	-2.65777
15	0.186	0.291	0.128	0.159	0.168		15	50443.5	7493.16	96791.5	15135.8	2659.96		15	50384.6	7506	97988.1	15184.5	2643.79		15	-58.8989	12.8367	1196.56	48.669	-16.1737
16	0.303	0.165	0.33	1	0.945		16	118572	2730.78	658603	194427	27242.6		16	118624	2730	657490	194427	27243.3		16	51.496	-0.7833	-1112.61	-0.002656	0.746851
17	0.115	0.13	0.103	0.115	0.142		17	9100.33	1407.9	27260.4	5755.55	1837.38		17	80169.8	3934	58124.3	12499.3	2325.35		17	71069.5	2526.1	30863.8	6743.77	487.974
18	0.757	1	1	0.703	0.683		18	382935	34291	2.52204e+06	131110	18953.5		18	383232	34291	2.52204e+06	131084	18967.6		18	296.382	0	-0.049595	-25.8093	14.1801
19	0.142	0.161	0.142	0.158	0.147		19	24822.4	2579.6	135729	14922.6	1995.57		19	33859	3258	180923	34136.8	2522.63		19	9036.67	678.403	45194.3	19214.2	527.064
20	0.138	0.147	0.166	0.176	0.287		20	22493.2	2050.44	202479	18760	6424.87		20	22714.6	2064	203590	18854.7	6428.5		20	221.458	13.5567	1110.89	94.6606	3.63611
21	0.121	0.273	0.117	0.422	0.135		21	12594.1	6812.82	66197.8	71204.3	1615.91		21	12295	6803	66948.8	71293.3	1611.5		21	-299.142	-9.8233	750.981	88.9501	-4.41964
22	0.24	0.346	0.208	0.233	0.282		22	81887.5	9571.98	319291	30911.8	6266.68		22	145398	10640	366792	34948.6	23493		22	63510.1	1068.02	47500.9	4036.82	17226.3
23	0.227	0.273	0.129	0.282	0.19		23	74317.6	6812.82	99572.7	41358	3356		23	74241.5	6808	99044.9	41449	3356.23		23	-76.1762	-4.8233	-527.82	90.9719	0.230513
24	0.168	0.157	0.145	0.167	0.232		24	39962.1	2428.41	144073	16841.3	4684.79		24	41001.5	2495	147990	17183.2	7380.4		24	1039.39	66.59	3917.08	341.878	2695.61
25	0.152	0.196	0.12	0.17	0.255		25	30645.3	3902.48	74541.6	17480.9	5412.46		25	91355.5	7552	124354	31353.5	7306.51		25	60710.2	3649.52	49812.7	13872.6	1894.05
26	0.164	0.197	0.147	0.146	0.219		26	37632.9	3940.28	149635	12364.4	4273.49		26	42132.8	4285	234323	13784.5	4597.25		26	4499.87	344.723	84687.5	1420.11	323.753
27	0.598	0.5	0.466	0.391	0.168		27	290350	15392.7	1.03685e+06	64595.5	2659.96		27	290407	15388	1.03714e+06	64593.4	2664.94		27	56.6014	-4.667	285.638	-2.14882	4.98066
28	0.958	0.579	0.405	0.212	0.126		28	499977	18378.6	867196	26434.8	1331.17		28	500066	18370	867951	26460.2	1318.4		28	89.1911	-8.603	754.987	25.4198	-12.7741
29	0.115	0.1	0.101	0.109	0.111		29	9100.33	274	21697.9	4476.42	856.606		29	8793.87	274	21863.8	4545.84	851.094		29	-306.463	0	165.893	69.4217	-5.51193
30	0.132	0.172	0.131	0.129	0.215		30	18999.4	2995.36	105135	8740.18	4146.94		30	21485	3800	124674	9681.55	6796.12		30	2485.64	804.64	19538.7	941.371	2649.18
31	0.152	0.162	0.129	0.172	0.22		31	30645.3	2617.39	99572.7	17907.3	4305.13		31	125867	3758	167625	29949.6	5626.36		31	95221.8	1140.61	68052.7	12042.3	1321.23
32	0.119	0.112	0.104	0.114	0.135		32	11429.5	727.56	30041.7	5542.36	1615.91		32	14409.1	855	38120.8	17080	2783.29		32	2979.55	127.44	8079.1	11537.6	1167.38
33	0.144	0.138	0.107	0.117	0.146		33	25987	1710.27	38385.4	6181.92	1963.93		33	28606.9	2342	47589.9	6975.54	2295.36		33	2619.98	631.727	9204.54	793.617	331.429
34	0.151	0.106	0.107	0.101	0.138		34	30063	500.78	38385.4	2770.91	1710.83		34	30015.5	512	39087.6	2827.79	1711.63		34	-47.5445	11.22	702.242	56.8823	0.805378
35	0.108	0.124	0.108	0.116	0.156		35	5024.25	1181.12	41166.6	5968.74	2280.31		35	7751.6	1380	55273.4	15595.9	2631.35		35	2727.34	198.88	14106.8	9627.13	351.044
36	0.197	0.165	0.111	0.145	0.12		36	56848.7	2730.78	49510.4	12151.2	1141.35		36	57020.1	2725	49285.6	12074.7	1130.56		36	171.349	-5.7833	-224.816	-76.5373	-10.7868
37	0.162	0.145	0.132	0.127	0.185		37	36468.3	1974.85	107916	8313.81	3197.81		37	39921.2	2185	145880	9309.85	4409.41		37	3452.89	210.15	37963.3	996.044	1211.6
38	0.353	0.322	0.197	0.247	0.262		38	147687	8664.86	288697	33896.4	5633.92		38	316036	17908	452301	49449	17984.3		38	168349	9243.14	163604	15552.6	12350.4
39	0.214	0.184	0.171	0.163	0.129		39	66747.8	3448.92	216385	15988.6	1426.09		39	92390.6	4624	297303	72701.6	2098.09		39	25642.8	1175.08	80918.1	56713	672.002
40	0.172	0.131	0.107	0.136	0.12		40	42291.3	1445.7	38385.4	10232.5	1141.35		40	42355.5	1440	39617.1	10218.8	1130.16		40	64.2515	-5.6967	1231.68	-13.7404	-11.1828
41	0.684	0.163	0.146	0.582	0.175		41	340428	2655.19	146854	105314	2881.43		41	340338	2655	146615	105386	2880.1		41	-89.5741	-0.19	-238.431	71.7742	-1.33265
42	0.134	0.157	0.109	0.137	0.207		42	20164	2428.41	43947.9	10445.7	3893.84		42	66145.3	2988	73183.7	40605.1	4653.77		42	45981.3	559.59	29235.8	30159.4	759.934
43	0.157	0.237	0.149	0.206	0.297		43	33556.8	5452.14	155198	25155.7	6741.25		43	146257	8424	291972	39729.1	10873.2		43	112700	2971.86	136774	14573.4	4131.93
44	0.182	0.225	0.129	0.16	0.176		44	48114.3	4998.58	99572.7	15349	2913.07		44	53002.6	5377	115035	31294.6	3179.44		44	4888.37	378.417	15461.8	15945.5	266.377
45	0.163	0.172	0.149	0.222	0.294		45	37050.6	2995.36	155198	28566.7	6646.33		45	38678.4	3086	162455	29269	8191.6		45	1627.84	90.64	7257.89	702.279	1545.27
46	0.162	0.158	0.11	0.146	0.143		46	36468.3	2466.21	46729.1	12364.4	1869.02		46	73055.4	3809	74133.9	35456.1	2271.39		46	36587.1	1342.79	27404.8	23091.8	402.375
47	0.12	0.11	0.105	0.123	0.138		47	12011.8	651.967	32822.9	7461.05	1710.83		47	30257.5	721	39834.2	13399.6	2142.73		47	18245.7	69.0333	7011.29	5938.5	431.898
48	0.301	0.277	0.173	0.222	0.255		48	117408	6964.01	221947	28566.7	5412.46		48	263243	16229	334992	39558.4	11156.2		48	145836	9264.99	113044	10991.7	5743.73
49	0.26	0.424	0.286	0.363	0.403		49	93533.5	12520.1	536228	58626.2	10094.9		49	328382	17416	780317	86248.7	13997.2		49	234848	4895.88	244090	27622.4	3902.35
50	0.233	0.215	0.143	0.151	0.225		50	77811.4	4620.62	138510	13430.3	4463.32		50	157618	7499	216890	19631.6	8755.99		50	79806.6	2878.38	78380	6201.24	4292.67
51	0.123	0.129	0.111	0.111	0.107		51	13758.7	1370.1	49510.4	4902.8	730.055		51	31224	1569	62870.4	6324.55	867.821		51	17465.3	198.897	13360	1421.76	137.766
52	0.157	0.17	0.146	0.155	0.172		52	33556.8	2919.77	146854	14283.1	2786.52		52	82881.9	4073	218407	20243.9	15147.1		52	49325	1153.23	71553.5	5960.83	12360.6
53	0.472	0.322	0.217	0.207	0.221		53	216981	8664.86	344322	25368.9	4336.77		53	524434	21019	400502	29313	28982.7		53	307453	12354.1	56180	3944.1	24645.9
54	0.12	0.162	0.108	0.155	0.143		54	12011.8	2617.39	41166.6	14283.1	1869.02		54	31649.6	4430	88383.9	19489.2	2555.07		54	19637.8	1812.61	47217.3	5206.15	686.052
55	0.227	0.272	0.18	0.287	0.304		55	74317.6	6775.03	241416	42423.9	6962.71		55	245315	8760	336745	54118.2	14568.9		55	170998	1984.97	95328.7	11694.3	7606.22
56	0.248	0.208	0.139	0.142	0.12		56	86545.9	4356.04	127385	11511.6	1141.35		56	175906	5341	155877	28018.9	1412.4		56	89360.6	984.96	28491.4	16507.2	271.048
57	0.413	0.228	0.158	0.16	0.259		57	182625	5111.97	180229	15349	5539.01		57	182514	5102	178866	15316.8	5526.9		57	-111.411	-9.9733	-1362.5	-32.1731	-12.1128
58	0.123	0.154	0.114	0.158	0.105		58	13758.7	2315.02	57854.1	14922.6	666.779		58	13952	2334	56759.8	15002.2	680.877		58	193.262	18.98	-1094.25	79.5906	14.0979
59	0.157	0.153	0.211	0.261	0.154		59	33556.8	2277.22	327635	36881	2217.03		59	33793	2279	327719	36862.8	2230.16		59	236.176	1.7767	83.8674	-18.2056	13.1252
60	0.291	0.181	0.371	0.496	0.416		60	111585	3335.53	772633	86980.3	10506.1		60	111450	3315	772570	87026.9	10507.3		60	-134.662	-20.53	-63.577	46.6615	1.16099

## Sheet: SFA Regression
Inputs 1							SFA results					Inputs 2							SFA results					Inputs 3							SFA results					Inputs 4							SFA results					Inputs 5
1	1	-244.626	73.18	14	12.14	96.4119		coefficient	standard-error	t-ratio		1	1	18.81	73.18	14	12.14	96.4119		coefficient	standard-error	t-ratio		1	1	1338.65	73.18	14	12.14	96.4119		coefficient	standard-error	t-ratio		1	1	-40.9214	73.18	14	12.14	96.4119		coefficient	standard-error	t-ratio		1	1
2	1	7478.43	31.02	15	6.96711	76.798						2	1	980.353	31.02	15	6.96711	76.798						2	1	4817.55	31.02	15	6.96711	76.798						2	1	1343.39	31.02	15	6.96711	76.798						2	1
3	1	-179.274	54	14	12.14	96.4119	beta 0	22094.8	2.39701	9217.66		3	1	-10.4933	54	14	12.14	96.4119	beta 0	1480.01	1.00245	1476.39		3	1	698.633	54	14	12.14	96.4119	beta 0	18203.7	1.00522	18109.2		3	1	-80.0442	54	14	12.14	96.4119	beta 0	7411.48	0.983732	7534.04		3	1
4	1	-250.646	70.88	10	7.8384	46.9845	beta 1	-658.194	89.089	-7.38806		4	1	14.93	70.88	10	7.8384	46.9845	beta 1	-29.0569	3.09256	-9.39574		4	1	982.015	70.88	10	7.8384	46.9845	beta 1	-311.04	3.98317	-78.0886		4	1	-1.4e-05	70.88	10	7.8384	46.9845	beta 1	-171.081	3.6919	-46.3395		4	1
5	1	37161.5	50.1	8	7.8384	46.9845	beta 2	819.554	35.8547	22.8577		5	1	880.2	50.1	8	7.8384	46.9845	beta 2	-4.90531	1.5544	-3.15575		5	1	-181.184	50.1	8	7.8384	46.9845	beta 2	-275.161	2.05814	-133.694		5	1	138.111	50.1	8	7.8384	46.9845	beta 2	51.9062	2.00968	25.8281		5	1
6	1	-15.5843	54.61	15	7.8384	46.9845	beta 3	-2056.24	19.6877	-104.443		6	1	12.17	54.61	15	7.8384	46.9845	beta 3	-207.386	1.16403	-178.163		6	1	-1171.91	54.61	15	7.8384	46.9845	beta 3	162.727	1.37883	118.019		6	1	57.585	54.61	15	7.8384	46.9845	beta 3	-514.739	1.38886	-370.621		6	1
7	1	2.4e-05	41.25	13	6.96711	76.798	beta 4	-247.871	137.376	-1.80433		7	1	4.32	41.25	13	6.96711	76.798	beta 4	11.1924	3.91676	2.85758		7	1	-1066.08	41.25	13	6.96711	76.798	beta 4	-446.658	6.94858	-64.2805		7	1	-91.1533	41.25	13	6.96711	76.798	beta 4	-48.1695	4.90658	-9.81732		7	1
8	1	-236.096	30.29	20	6.96711	76.798	sigma-squared	8048413600	1	8048413600		8	1	4.27	30.29	20	6.96711	76.798	sigma-squared	13305484	1	13305484		8	1	-0.000307	30.29	20	6.96711	76.798	sigma-squared	4898502100	1	4898502100		8	1	-25.0955	30.29	20	6.96711	76.798	sigma-squared	205631520	1	205631520		8	1
9	1	28397.3	35.6	9	6.96711	76.798	gamma	1	4.56688e-06	218968		9	1	5409.27	35.6	9	6.96711	76.798	gamma	1	4.27169e-06	234100		9	1	4129.52	35.6	9	6.96711	76.798	gamma	1	2.55535e-07	3.91336e+06		9	1	6319.47	35.6	9	6.96711	76.798	gamma	0.999999	3.88756e-05	25723		9	1
10	1	-59.6909	61.99	17	6.96711	76.798						10	1	-0.3933	61.99	17	6.96711	76.798						10	1	-462.223	61.99	17	6.96711	76.798						10	1	37.1006	61.99	17	6.96711	76.798						10	1
11	1	-169.18	32.66	13	9.26579	43.7616						11	1	20.37	32.66	13	9.26579	43.7616						11	1	456.02	32.66	13	9.26579	43.7616						11	1	22.5023	32.66	13	9.26579	43.7616						11	1
12	1	39954	13.54	15	7.8384	46.9845						12	1	2115.29	13.54	15	7.8384	46.9845						12	1	6811.15	13.54	15	7.8384	46.9845						12	1	7107.19	13.54	15	7.8384	46.9845						12	1
13	1	294.656	37.5	23	7.8384	46.9845						13	1	-1.9167	37.5	23	7.8384	46.9845						13	1	-252.621	37.5	23	7.8384	46.9845						13	1	-87.6453	37.5	23	7.8384	46.9845						13	1
14	1	229.614	50.79	10	12.3391	68.9769						14	1	-2.8867	50.79	10	12.3391	68.9769						14	1	968.331	50.79	10	12.3391	68.9769						14	1	36.6917	50.79	10	12.3391	68.9769						14	1
15	1	-58.8989	53.73	12	7.40236	34.9381						15	1	12.8367	53.73	12	7.40236	34.9381						15	1	1196.56	53.73	12	7.40236	34.9381						15	1	48.669	53.73	12	7.40236	34.9381						15	1
16	1	51.496	17.23	14	7.8384	46.9845						16	1	-0.7833	17.23	14	7.8384	46.9845						16	1	-1112.61	17.23	14	7.8384	46.9845						16	1	-0.002656	17.23	14	7.8384	46.9845						16	1
17	1	71069.5	19.61	15	12.14	96.4119						17	1	2526.1	19.61	15	12.14	96.4119						17	1	30863.8	19.61	15	12.14	96.4119						17	1	6743.77	19.61	15	12.14	96.4119						17	1
18	1	296.382	61.33	10	12.3391	68.9769						18	1	0	61.33	10	12.3391	68.9769						18	1	-0.049595	61.33	10	12.3391	68.9769						18	1	-25.8093	61.33	10	12.3391	68.9769						18	1
19	1	9036.67	21.83	17	7.8384	46.9845						19	1	678.403	21.83	17	7.8384	46.9845						19	1	45194.3	21.83	17	7.8384	46.9845						19	1	19214.2	21.83	17	7.8384	46.9845						19	1
20	1	221.458	24.84	17	12.3391	68.9769						20	1	13.5567	24.84	17	12.3391	68.9769						20	1	1110.89	24.84	17	12.3391	68.9769						20	1	94.6606	24.84	17	12.3391	68.9769						20	1
21	1	-299.142	29.24	14	6.96711	76.798						21	1	-9.8233	29.24	14	6.96711	76.798						21	1	750.981	29.24	14	6.96711	76.798						21	1	88.9501	29.24	14	6.96711	76.798						21	1
22	1	63510.1	50.38	16	12.14	96.4119						22	1	1068.02	50.38	16	12.14	96.4119						22	1	47500.9	50.38	16	12.14	96.4119						22	1	4036.82	50.38	16	12.14	96.4119						22	1
23	1	-76.1762	10.76	15	7.8384	46.9845						23	1	-4.8233	10.76	15	7.8384	46.9845						23	1	-527.82	10.76	15	7.8384	46.9845						23	1	90.9719	10.76	15	7.8384	46.9845						23	1
24	1	1039.39	34.29	15	7.40236	34.9381						24	1	66.59	34.29	15	7.40236	34.9381						24	1	3917.08	34.29	15	7.40236	34.9381						24	1	341.878	34.29	15	7.40236	34.9381						24	1
25	1	60710.2	29.47	28	7.8384	46.9845						25	1	3649.52	29.47	28	7.8384	46.9845						25	1	49812.7	29.47	28	7.8384	46.9845						25	1	13872.6	29.47	28	7.8384	46.9845						25	1
26	1	4499.87	51.5	21	9.26579	43.7616						26	1	344.723	51.5	21	9.26579	43.7616						26	1	84687.5	51.5	21	9.26579	43.7616						26	1	1420.11	51.5	21	9.26579	43.7616						26	1
27	1	56.6014	39.31	19	9.26579	43.7616						27	1	-4.667	39.31	19	9.26579	43.7616						27	1	285.638	39.31	19	9.26579	43.7616						27	1	-2.14882	39.31	19	9.26579	43.7616						27	1
28	1	89.1911	29.01	23	7.8384	46.9845						28	1	-8.603	29.01	23	7.8384	46.9845						28	1	754.987	29.01	23	7.8384	46.9845						28	1	25.4198	29.01	23	7.8384	46.9845						28	1
29	1	-306.463	42.68	20	4.0297	9.84668						29	1	0	42.68	20	4.0297	9.84668						29	1	165.893	42.68	20	4.0297	9.84668						29	1	69.4217	42.68	20	4.0297	9.84668						29	1
30	1	2485.64	40.42	16	12.14	96.4119						30	1	804.64	40.42	16	12.14	96.4119						30	1	19538.7	40.42	16	12.14	96.4119						30	1	941.371	40.42	16	12.14	96.4119						30	1
31	1	95221.8	36.73	15	7.8384	46.9845						31	1	1140.61	36.73	15	7.8384	46.9845						31	1	68052.7	36.73	15	7.8384	46.9845						31	1	12042.3	36.73	15	7.8384	46.9845						31	1
32	1	2979.55	27.3	16	7.40236	34.9381						32	1	127.44	27.3	16	7.40236	34.9381						32	1	8079.1	27.3	16	7.40236	34.9381						32	1	11537.6	27.3	16	7.40236	34.9381						32	1
33	1	2619.98	48.64	10	7.8384	46.9845						33	1	631.727	48.64	10	7.8384	46.9845						33	1	9204.54	48.64	10	7.8384	46.9845						33	1	793.617	48.64	10	7.8384	46.9845						33	1
34	1	-47.5445	74.35	14	7.8384	46.9845						34	1	11.22	74.35	14	7.8384	46.9845						34	1	702.242	74.35	14	7.8384	46.9845						34	1	56.8823	74.35	14	7.8384	46.9845						34	1
35	1	2727.34	61.86	7	4.3686	11.2053						35	1	198.88	61.86	7	4.3686	11.2053						35	1	14106.8	61.86	7	4.3686	11.2053						35	1	9627.13	61.86	7	4.3686	11.2053						35	1
36	1	171.349	43.72	23	7.8384	46.9845						36	1	-5.7833	43.72	23	7.8384	46.9845						36	1	-224.816	43.72	23	7.8384	46.9845						36	1	-76.5373	43.72	23	7.8384	46.9845						36	1
37	1	3452.89	37.64	21	7.8384	46.9845						37	1	210.15	37.64	21	7.8384	46.9845						37	1	37963.3	37.64	21	7.8384	46.9845						37	1	996.044	37.64	21	7.8384	46.9845						37	1
38	1	168349	29.72	12	7.8384	46.9845						38	1	9243.14	29.72	12	7.8384	46.9845						38	1	163604	29.72	12	7.8384	46.9845						38	1	15552.6	29.72	12	7.8384	46.9845						38	1
39	1	25642.8	13.29	14	7.8384	46.9845						39	1	1175.08	13.29	14	7.8384	46.9845						39	1	80918.1	13.29	14	7.8384	46.9845						39	1	56713	13.29	14	7.8384	46.9845						39	1
40	1	64.2515	36.49	13	7.8384	46.9845						40	1	-5.6967	36.49	13	7.8384	46.9845						40	1	1231.68	36.49	13	7.8384	46.9845						40	1	-13.7404	36.49	13	7.8384	46.9845						40	1
41	1	-89.5741	45.62	16	9.26579	43.7616						41	1	-0.19	45.62	16	9.26579	43.7616						41	1	-238.431	45.62	16	9.26579	43.7616						41	1	71.7742	45.62	16	9.26579	43.7616						41	1
42	1	45981.3	37.41	35	4.66064	5.78681						42	1	559.59	37.41	35	4.66064	5.78681						42	1	29235.8	37.41	35	4.66064	5.78681						42	1	30159.4	37.41	35	4.66064	5.78681						42	1
43	1	112700	40.45	14	9.26579	43.7616						43	1	2971.86	40.45	14	9.26579	43.7616						43	1	136774	40.45	14	9.26579	43.7616						43	1	14573.4	40.45	14	9.26579	43.7616						43	1
44	1	4888.37	37.5	22	6.96711	76.798						44	1	378.417	37.5	22	6.96711	76.798						44	1	15461.8	37.5	22	6.96711	76.798						44	1	15945.5	37.5	22	6.96711	76.798						44	1
45	1	1627.84	17.81	14	9.26579	43.7616						45	1	90.64	17.81	14	9.26579	43.7616						45	1	7257.89	17.81	14	9.26579	43.7616						45	1	702.279	17.81	14	9.26579	43.7616						45	1
46	1	36587.1	16.07	23	5.92393	26.474						46	1	1342.79	16.07	23	5.92393	26.474						46	1	27404.8	16.07	23	5.92393	26.474						46	1	23091.8	16.07	23	5.92393	26.474						46	1
47	1	18245.7	21.36	19	7.8384	46.9845						47	1	69.0333	21.36	19	7.8384	46.9845						47	1	7011.29	21.36	19	7.8384	46.9845						47	1	5938.5	21.36	19	7.8384	46.9845						47	1
48	1	145836	27.42	17	5.92393	26.474						48	1	9264.99	27.42	17	5.92393	26.474						48	1	113044	27.42	17	5.92393	26.474						48	1	10991.7	27.42	17	5.92393	26.474						48	1
49	1	234848	41.67	16	4.3686	11.2053						49	1	4895.88	41.67	16	4.3686	11.2053						49	1	244090	41.67	16	4.3686	11.2053						49	1	27622.4	41.67	16	4.3686	11.2053						49	1
50	1	79806.6	32.9	18	7.8384	46.9845						50	1	2878.38	32.9	18	7.8384	46.9845						50	1	78380	32.9	18	7.8384	46.9845						50	1	6201.24	32.9	18	7.8384	46.9845						50	1
51	1	17465.3	10.72	25	7.40236	34.9381						51	1	198.897	10.72	25	7.40236	34.9381						51	1	13360	10.72	25	7.40236	34.9381						51	1	1421.76	10.72	25	7.40236	34.9381						51	1
52	1	49325	15.31	17	5.92393	26.474						52	1	1153.23	15.31	17	5.92393	26.474						52	1	71553.5	15.31	17	5.92393	26.474						52	1	5960.83	15.31	17	5.92393	26.474						52	1
53	1	307453	15.21	28	5.92393	26.474						53	1	12354.1	15.21	28	5.92393	26.474						53	1	56180	15.21	28	5.92393	26.474						53	1	3944.1	15.21	28	5.92393	26.474						53	1
54	1	19637.8	46.87	22	7.8384	46.9845						54	1	1812.61	46.87	22	7.8384	46.9845						54	1	47217.3	46.87	22	7.8384	46.9845						54	1	5206.15	46.87	22	7.8384	46.9845						54	1
55	1	170998	27.3	21	4.1326	11.7137						55	1	1984.97	27.3	21	4.1326	11.7137						55	1	95328.7	27.3	21	4.1326	11.7137						55	1	11694.3	27.3	21	4.1326	11.7137						55	1
56	1	89360.6	8.448	22	9.26579	43.7616						56	1	984.96	8.448	22	9.26579	43.7616						56	1	28491.4	8.448	22	9.26579	43.7616						56	1	16507.2	8.448	22	9.26579	43.7616						56	1
57	1	-111.411	46.4	18	4.3686	11.2053						57	1	-9.9733	46.4	18	4.3686	11.2053						57	1	-1362.5	46.4	18	4.3686	11.2053						57	1	-32.1731	46.4	18	4.3686	11.2053						57	1
58	1	193.262	40.31	18	4.66064	5.78681						58	1	18.98	40.31	18	4.66064	5.78681						58	1	-1094.25	40.31	18	4.66064	5.78681						58	1	79.5906	40.31	18	4.66064	5.78681						58	1
59	1	236.176	30.08	25	12.14	96.4119						59	1	1.7767	30.08	25	12.14	96.4119						59	1	83.8674	30.08	25	12.14	96.4119						59	1	-18.2056	30.08	25	12.14	96.4119						59	1
60	1	-134.662	31.07	30	12.14	96.4119						60	1	-20.53	31.07	30	12.14	96.4119						60	1	-63.577	31.07	30	12.14	96.4119						60	1	46.6615	31.07	30	12.14	96.4119						60	1
[truncated: 9 more columns]

## Sheet: Inputs 1
DMU	Input Slack	Environmental Variable 1	Environmental Variable 2	Environmental Variable 3	Environmental Variable 4	SFA Parameter Value	Environmental Value	Stochastic Error Term				λ				O/P	In parentheses.	Managerial Inefficiency	Stochastic Disturbance Term	Environmental Variable Maximum Value	Environmental Variable Adjustment	Random Disturbance Maximum Value	Random Disturbance Adjustment	Original Input	Adjusted Input
1	-244.626	73.18	14	12.14	96.4119	22094.8	-63458.6	63214	89713	8.9713	8.9713	10000	9.22222e+07	0	1	0	9.22222e+07	8.27353e+08	-8.2729e+08	16288	79746.6	-341994	8.26948e+08	19919.4	8.27047e+08
2	7478.43	31.02	15	6.96711	76.798	-658.194	-19391.2	26869.6					3.91998e+07	0	1	0	3.91998e+07	3.51673e+08	-3.51646e+08		35679.2		3.51304e+08	16578.8	3.51356e+08
3	-179.274	54	14	12.14	96.4119	819.554	-50834.4	50655.1					7.39003e+07	0	1	0	7.39003e+07	6.62981e+08	-6.62931e+08		67122.4		6.62589e+08	11250.2	6.62667e+08
4	-250.646	70.88	10	7.8384	46.9845	-2056.24	-44126.2	43875.6					6.40096e+07	0	1	0	6.40096e+07	5.74249e+08	-5.74206e+08		60414.2		5.73864e+08	3026.71	5.73927e+08
5	37161.5	50.1	8	7.8384	46.9845	-247.871	-32088	69249.5					1.01027e+08	0	1	0	1.01027e+08	9.06347e+08	-9.06278e+08		48376.1		9.05936e+08	54414	9.06038e+08
6	-15.5843	54.61	15	7.8384	46.9845	8048413600	-29319.6	29304					4.27514e+07	0	1	0	4.27514e+07	3.83535e+08	-3.83506e+08		45607.6		3.83164e+08	44604.9	3.83254e+08
7	2.4e-05	41.25	13	6.96711	76.798	1	-27763.6	27763.6					4.0504e+07	0	1	0	4.0504e+07	3.63374e+08	-3.63346e+08		44051.6		3.63004e+08	365.873	3.63048e+08
8	-236.096	30.29	20	6.96711	76.798		-14812.9	14576.8					2.1266e+07	0	1	0	2.1266e+07	1.90783e+08	-1.90769e+08		31100.9		1.90427e+08	5370.45	1.90463e+08
9	28397.3	35.6	9	6.96711	76.798		-27323	55720.3					8.12898e+07	0	1	0	8.12898e+07	7.29275e+08	-7.29219e+08		43611		7.28877e+08	52637.4	7.28974e+08
10	-59.6909	61.99	17	6.96711	76.798		-38136.3	38076.6					5.55496e+07	0	1	0	5.55496e+07	4.98352e+08	-4.98314e+08		54424.3		4.97972e+08	20686.6	4.98047e+08
11	-169.18	32.66	13	9.26579	43.7616		-18647.6	18478.4					2.69579e+07	0	1	0	2.69579e+07	2.41847e+08	-2.41829e+08		34935.6		2.41487e+08	10095.7	2.41532e+08
12	39954	13.54	15	7.8384	46.9845		-2287.58	42241.5					6.16258e+07	0	1	0	6.16258e+07	5.52863e+08	-5.52821e+08		18575.6		5.52479e+08	54295	5.52552e+08
13	294.656	37.5	23	7.8384	46.9845		-11501.5	11796.1					1.72093e+07	0	1	0	1.72093e+07	1.54389e+08	-1.54378e+08		27789.5		1.54036e+08	16964.9	1.5408e+08
14	229.614	50.79	10	12.3391	68.9769		-45608.9	45838.5					6.68733e+07	0	1	0	6.68733e+07	5.9994e+08	-5.99895e+08		61896.9		5.99553e+08	48343.9	5.99663e+08
15	-58.8989	53.73	12	7.40236	34.9381		-27316.5	27257.6					3.97658e+07	0	1	0	3.97658e+07	3.56751e+08	-3.56724e+08		43604.5		3.56382e+08	50384.6	3.56476e+08
16	51.496	17.23	14	7.8384	46.9845		-5535.87	5587.37					8.15136e+06	0	1	0	8.15136e+06	7.31282e+07	-7.31226e+07		21823.9		7.27806e+07	118624	7.29211e+07
17	71069.5	19.61	15	12.14	96.4119		-27379.6	98449					1.43626e+08	0	1	0	1.43626e+08	1.28851e+09	-1.28842e+09		43667.6		1.28807e+09	80169.8	1.2882e+09
18	296.382	61.33	10	12.3391	68.9769		-52546.2	52842.6					7.70916e+07	0	1	0	7.70916e+07	6.91611e+08	-6.91559e+08		68834.3		6.91217e+08	383232	6.91669e+08
19	9036.67	21.83	17	7.8384	46.9845		-6104.9	15141.6					2.20899e+07	0	1	0	2.20899e+07	1.98175e+08	-1.9816e+08		22392.9		1.97818e+08	33859	1.97874e+08
20	221.458	24.84	17	12.3391	68.9769		-22791.9	23013.3					3.35739e+07	0	1	0	3.35739e+07	3.01201e+08	-3.01178e+08		39079.9		3.00836e+08	22714.6	3.00898e+08
21	-299.142	29.24	14	6.96711	76.798		-19039.1	18740					2.73396e+07	0	1	0	2.73396e+07	2.45271e+08	-2.45253e+08		35327.1		2.44911e+08	12295	2.44958e+08
22	63510.1	50.38	16	12.14	96.4119		-46812.6	110323					1.60949e+08	0	1	0	1.60949e+08	1.44392e+09	-1.44381e+09		63100.7		1.44347e+09	145398	1.44368e+09
23	-76.1762	10.76	15	7.8384	46.9845		-457.8	381.623					556747	0	1	0	556747	4.99474e+06	-4.99436e+06		16745.8		4.65236e+06	74241.5	4.74335e+06
24	1039.39	34.29	15	7.40236	34.9381		-12062.5	13101.9					1.91143e+07	0	1	0	1.91143e+07	1.7148e+08	-1.71467e+08		28350.6		1.71125e+08	41001.5	1.71194e+08
25	60710.2	29.47	28	7.8384	46.9845		-2118.41	62828.6					9.166e+07	0	1	0	9.166e+07	8.22309e+08	-8.22246e+08		18406.4		8.21904e+08	91355.5	8.22014e+08
26	4499.87	51.5	21	9.26579	43.7616		-24491.5	28991.4					4.22952e+07	0	1	0	4.22952e+07	3.79443e+08	-3.79414e+08		40779.5		3.79072e+08	42132.8	3.79155e+08
27	56.6014	39.31	19	9.26579	43.7616		-18107.2	18163.8					2.6499e+07	0	1	0	2.6499e+07	2.37731e+08	-2.37712e+08		34395.2		2.3737e+08	290407	2.37695e+08
28	89.1911	29.01	23	7.8384	46.9845		-5913.41	6002.6					8.75714e+06	0	1	0	8.75714e+06	7.85629e+07	-7.85569e+07		22201.4		7.82149e+07	500066	7.87372e+07
29	-306.463	42.68	20	4.0297	9.84668		-332.595	26.1321					38123.8	0	1	0	38123.8	342020	-341994		16620.6		0	8793.87	25414.5
30	2485.64	40.42	16	12.14	96.4119		-40257	42742.7					6.23569e+07	0	1	0	6.23569e+07	5.59422e+08	-5.59379e+08		56545		5.59037e+08	21485	5.59115e+08
31	95221.8	36.73	15	7.8384	46.9845		-17551.1	112773					1.64523e+08	0	1	0	1.64523e+08	1.47599e+09	-1.47587e+09		33839.1		1.47553e+09	125867	1.47569e+09
32	2979.55	27.3	16	7.40236	34.9381		-6642.2	9621.75					1.40371e+07	0	1	0	1.40371e+07	1.25931e+08	-1.25921e+08		22930.2		1.25579e+08	14409.1	1.25616e+08
33	2619.98	48.64	10	7.8384	46.9845		-29488	32108					4.6842e+07	0	1	0	4.6842e+07	4.20233e+08	-4.20201e+08		45776		4.19859e+08	28606.9	4.19934e+08
34	-47.5445	74.35	14	7.8384	46.9845		-43131.9	43084.4					6.28554e+07	0	1	0	6.28554e+07	5.63894e+08	-5.63851e+08		59420		5.63509e+08	30015.5	5.63599e+08
35	2727.34	61.86	7	4.3686	11.2053		-24644.6	27371.9					3.99326e+07	0	1	0	3.99326e+07	3.58248e+08	-3.5822e+08		40932.6		3.57878e+08	7751.6	3.57927e+08
36	171.349	43.72	23	7.8384	46.9845		-15595.5	15766.8					2.3002e+07	0	1	0	2.3002e+07	2.06358e+08	-2.06342e+08		31883.5		2.06e+08	57020.1	2.06089e+08
37	3452.89	37.64	21	7.8384	46.9845		-13232.7	16685.6					2.43425e+07	0	1	0	2.43425e+07	2.18384e+08	-2.18367e+08		29520.8		2.18025e+08	39921.2	2.18095e+08
38	168349	29.72	12	7.8384	46.9845		-15395.8	183745					2.68063e+08	0	1	0	2.68063e+08	2.40487e+09	-2.40469e+09		31683.8		2.40435e+09	316036	2.4047e+09
39	25642.8	13.29	14	7.8384	46.9845		-2942.59	28585.4					4.17029e+07	0	1	0	4.17029e+07	3.74129e+08	-3.74101e+08		19230.6		3.73759e+08	92390.6	3.7387e+08
40	64.2515	36.49	13	7.8384	46.9845		-19032.3	19096.5					2.78597e+07	0	1	0	2.78597e+07	2.49938e+08	-2.49919e+08		35320.3		2.49577e+08	42355.5	2.49654e+08
41	-89.5741	45.62	16	9.26579	43.7616		-24719.1	24629.5					3.59318e+07	0	1	0	3.59318e+07	3.22354e+08	-3.2233e+08		41007.1		3.21988e+08	340338	3.22369e+08
42	45981.3	37.41	35	4.66064	5.78681		15138.4	30842.9					4.49964e+07	0	1	0	4.49964e+07	4.03676e+08	-4.03645e+08		1149.65		4.03303e+08	66145.3	4.03371e+08
43	112700	40.45	14	9.26579	43.7616		-22955.3	135656					1.97907e+08	0	1	0	1.97907e+08	1.77548e+09	-1.77534e+09		39243.4		1.775e+09	146257	1.77519e+09
44	4888.37	37.5	22	6.96711	76.798		-17919.4	22807.7					3.3274e+07	0	1	0	3.3274e+07	2.98511e+08	-2.98488e+08		34207.4		2.98146e+08	53002.6	2.98233e+08
45	1627.84	17.81	14	9.26579	43.7616		-8053.81	9681.65					1.41245e+07	0	1	0	1.41245e+07	1.26715e+08	-1.26705e+08		24341.8		1.26363e+08	38678.4	1.26426e+08
46	36587.1	16.07	23	5.92393	26.474		11624.2	24962.9					3.64181e+07	0	1	0	3.64181e+07	3.26717e+08	-3.26693e+08		4663.82		3.26351e+08	73055.4	3.26428e+08
47	18245.7	21.36	19	7.8384	46.9845		-4156.44	22402.1					3.26822e+07	0	1	0	3.26822e+07	2.93202e+08	-2.93179e+08		20444.5		2.92837e+08	30257.5	2.92888e+08
48	145836	27.42	17	5.92393	26.474		-763.634	146599					2.13873e+08	0	1	0	2.13873e+08	1.91871e+09	-1.91857e+09		17051.7		1.91823e+09	263243	1.91851e+09
49	234848	41.67	16	4.3686	11.2053		-3979.65	238828					3.48424e+08	0	1	0	3.48424e+08	3.12581e+09	-3.12557e+09		20267.7		3.12523e+09	328382	3.12558e+09
50	79806.6	32.9	18	7.8384	46.9845		-12571.6	92378.2					1.3477e+08	0	1	0	1.3477e+08	1.20906e+09	-1.20897e+09		28859.6		1.20862e+09	157618	1.20881e+09
51	17465.3	10.72	25	7.40236	34.9381		11646.6	5818.66					8.48879e+06	0	1	0	8.48879e+06	7.61555e+07	-7.61496e+07		4641.37		7.58076e+07	31224	7.58435e+07
52	49325	15.31	17	5.92393	26.474		7207.1	42117.9					6.14454e+07	0	1	0	6.14454e+07	5.51245e+08	-5.51203e+08		9080.92		5.50861e+08	82881.9	5.50953e+08
53	307453	15.21	28	5.92393	26.474		16288	291165					4.24778e+08	0	1	0	4.24778e+08	3.81081e+09	-3.81052e+09		0		3.81017e+09	524434	3.8107e+09
54	19637.8	46.87	22	7.8384	46.9845		-18488.3	38126.1					5.56219e+07	0	1	0	5.56219e+07	4.99e+08	-4.98962e+08		34776.3		4.9862e+08	31649.6	4.98686e+08
55	170998	27.3	21	4.1326	11.7137		9935.61	161062					2.34972e+08	0	1	0	2.34972e+08	2.108e+09	-2.10784e+09		6352.4		2.1075e+09	245315	2.10775e+09
56	89360.6	8.448	22	9.26579	43.7616		4664.64	84695.9					1.23562e+08	0	1	0	1.23562e+08	1.10851e+09	-1.10843e+09		11623.4		1.10809e+09	175906	1.10827e+09
57	-111.411	46.4	18	4.3686	11.2053		-5453.8	5342.39					7.79397e+06	0	1	0	7.79397e+06	6.9922e+07	-6.99166e+07		21741.8		6.95746e+07	182514	6.97789e+07
58	193.262	40.31	18	4.66064	5.78681		-702.825	896.087					1.30729e+06	0	1	0	1.30729e+06	1.17281e+07	-1.17272e+07		16990.8		1.13852e+07	13952	1.14162e+07
59	236.176	30.08	25	12.14	96.4119		-26075.3	26311.5					3.83856e+07	0	1	0	3.83856e+07	3.44368e+08	-3.44342e+08		42363.3		3.44e+08	33793	3.44076e+08
60	-134.662	31.07	30	12.14	96.4119		-22629.1	22494.5					3.2817e+07	0	1	0	3.2817e+07	2.94411e+08	-2.94388e+08		38917.2		2.94046e+08	111450	2.94197e+08

## Sheet: Inputs 2
DMU	Input Slack	Environmental Variable 1	Environmental Variable 2	Environmental Variable 3	Environmental Variable 4	SFA Parameter Value	Environmental Value	Stochastic Error Term				λ				O/P	In parentheses.	Managerial Inefficiency	Stochastic Disturbance Term	Environmental Variable Maximum Value	Environmental Variable Adjustment	Random Disturbance Maximum Value	Random Disturbance Adjustment	Original Input	Adjusted Input
1	18.81	73.18	14	12.14	96.4119	1480.01	-2153.63	2172.44	3647.67	0.364767	0.364767	10000	3.16935e+06	0	1	0	3.16935e+06	1.15608e+06	-1.1539e+06	19.525	2173.16	-586.064	1.15332e+06	2674	1.15816e+06
2	980.353	31.02	15	6.96711	76.798	-29.0569	-80.2409	1060.59					1.54729e+06	0	1	0	1.54729e+06	564400	-563340		99.7659		562754	2993	565846
3	-10.4933	54	14	12.14	96.4119	-4.90531	-1596.32	1585.83					2.31355e+06	0	1	0	2.31355e+06	843906	-842320		1615.85		841734	1473	844823
4	14.93	70.88	10	7.8384	46.9845	-207.386	-1728.3	1743.23					2.54318e+06	0	1	0	2.54318e+06	927668	-925924		1747.82		925338	1763	928849
5	880.2	50.1	8	7.8384	46.9845	11.1924	-1114.69	1994.89					2.91032e+06	0	1	0	2.91032e+06	1.06159e+06	-1.05959e+06		1134.21		1.05901e+06	3422	1.06356e+06
6	12.17	54.61	15	7.8384	46.9845	13305484	-1280.07	1292.24					1.88524e+06	0	1	0	1.88524e+06	687672	-686380		1299.6		685794	11285	698378
7	4.32	41.25	13	6.96711	76.798	1	-367.682	372.002					542710	0	1	0	542710	197963	-197591		387.207		197005	1639	199031
8	4.27	30.29	20	6.96711	76.798		-83.5559	87.8259					128128	0	1	0	128128	46737	-46649.2		103.081		46063.1	1072	47238.2
9	5409.27	35.6	9	6.96711	76.798		-183.889	5593.16					8.1598e+06	0	1	0	8.1598e+06	2.97642e+06	-2.97083e+06		203.414		2.97025e+06	8707	2.97916e+06
10	-0.3933	61.99	17	6.96711	76.798		-989.943	989.549					1.44364e+06	0	1	0	1.44364e+06	526593	-525604		1009.47		525018	2617	528644
11	20.37	32.66	13	9.26579	43.7616		-964.556	984.926					1.4369e+06	0	1	0	1.4369e+06	524133	-523148		984.081		522562	2222	525768
12	2115.29	13.54	15	7.8384	46.9845		-86.7048	2201.99					3.21246e+06	0	1	0	3.21246e+06	1.1718e+06	-1.1696e+06		106.23		1.16901e+06	3372	1.17249e+06
13	-1.9167	37.5	23	7.8384	46.9845		-822.15	820.233					1.19663e+06	0	1	0	1.19663e+06	436491	-435671		841.675		435085	1217	437143
14	-2.8867	50.79	10	12.3391	68.9769		-1831.78	1828.9					2.66816e+06	0	1	0	2.66816e+06	973256	-971427		1851.31		970841	3824	976516
15	12.8367	53.73	12	7.40236	34.9381		-1284.18	1297.02					1.89221e+06	0	1	0	1.89221e+06	690216	-688919		1303.71		688333	7506	697143
16	-0.7833	17.23	14	7.8384	46.9845		-189.019	188.236					274616	0	1	0	274616	100171	-99982.4		208.544		99396.4	2730	102335
17	2526.1	19.61	15	12.14	96.4119		-601.961	3128.06					4.5635e+06	0	1	0	4.5635e+06	1.66461e+06	-1.66148e+06		621.486		1.6609e+06	3934	1.66545e+06
18	0	61.33	10	12.3391	68.9769		-2138.04	2138.04					3.11917e+06	0	1	0	3.11917e+06	1.13777e+06	-1.13563e+06		2157.57		1.13505e+06	34291	1.17149e+06
19	678.403	21.83	17	7.8384	46.9845		-337.397	1015.8					1.48194e+06	0	1	0	1.48194e+06	540563	-539547		356.922		538961	3258	542576
20	13.5567	24.84	17	12.3391	68.9769		-1112.09	1125.65					1.6422e+06	0	1	0	1.6422e+06	599020	-597895		1131.62		597309	2064	600504
21	-9.8233	29.24	14	6.96711	76.798		-23.6143	13.791					20119.6	0	1	0	20119.6	7338.95	-7325.16		43.1393		6739.1	6803	13585.2
22	1068.02	50.38	16	12.14	96.4119		-1500.95	2568.97					3.74784e+06	0	1	0	3.74784e+06	1.36709e+06	-1.36452e+06		1520.47		1.36393e+06	10640	1.37609e+06
23	-4.8233	10.76	15	7.8384	46.9845		-5.92668	1.10338					1609.71	0	1	0	1609.71	587.168	-586.064		25.4517		0	6808	6833.45
24	66.59	34.29	15	7.40236	34.9381		-734.035	800.625					1.16802e+06	0	1	0	1.16802e+06	426056	-425256		753.56		424670	2495	427918
25	3649.52	29.47	28	7.8384	46.9845		-613.35	4262.87					6.21906e+06	0	1	0	6.21906e+06	2.26851e+06	-2.26424e+06		632.875		2.26366e+06	7552	2.27184e+06
26	344.723	51.5	21	9.26579	43.7616		-1551.23	1895.95					2.76599e+06	0	1	0	2.76599e+06	1.00894e+06	-1.00704e+06		1570.75		1.00646e+06	4285	1.01231e+06
27	-4.667	39.31	19	9.26579	43.7616		-1187.22	1182.55					1.72521e+06	0	1	0	1.72521e+06	629299	-628117		1206.74		627530	15388	644125
28	-8.603	29.01	23	7.8384	46.9845		-575.457	566.854					826978	0	1	0	826978	301654	-301087		594.982		300501	18370	319466
29	0	42.68	20	4.0297	9.84668		-583.739	583.739					851611	0	1	0	851611	310639	-310056		603.264		309470	274	310347
30	804.64	40.42	16	12.14	96.4119		-1211.54	2016.18					2.94138e+06	0	1	0	2.94138e+06	1.07292e+06	-1.0709e+06		1231.06		1.07032e+06	3800	1.07535e+06
31	1140.61	36.73	15	7.8384	46.9845		-760.533	1901.14					2.77355e+06	0	1	0	2.77355e+06	1.0117e+06	-1.0098e+06		780.058		1.00921e+06	3758	1.01375e+06
32	127.44	27.3	16	7.40236	34.9381		-535.833	663.273					967642	0	1	0	967642	352964	-352300		555.358		351714	855	353125
33	631.727	48.64	10	7.8384	46.9845		-1082.07	1713.8					2.50025e+06	0	1	0	2.50025e+06	912007	-910294		1101.6		909708	2342	913151
34	11.22	74.35	14	7.8384	46.9845		-1848.75	1859.97					2.71349e+06	0	1	0	2.71349e+06	989791	-987931		1868.27		987345	512	989725
35	198.88	61.86	7	4.3686	11.2053		-1132.36	1331.24					1.94213e+06	0	1	0	1.94213e+06	708425	-707093		1151.88		706507	1380	709039
36	-5.7833	43.72	23	7.8384	46.9845		-1002.88	997.1					1.45466e+06	0	1	0	1.45466e+06	530612	-529615		1022.41		529028	2725	532776
37	210.15	37.64	21	7.8384	46.9845		-816.407	1026.56					1.49763e+06	0	1	0	1.49763e+06	546287	-545261		835.932		544675	2185	547696
38	9243.14	29.72	12	7.8384	46.9845		-542.129	9785.27					1.42756e+07	0	1	0	1.42756e+07	5.20728e+06	-5.19749e+06		561.654		5.19691e+06	17908	5.21538e+06
39	1175.08	13.29	14	7.8384	46.9845		-74.5352	1249.62					1.82305e+06	0	1	0	1.82305e+06	664989	-663739		94.0602		663153	4624	667871
40	-5.6967	36.49	13	7.8384	46.9845		-743.749	738.053					1.07674e+06	0	1	0	1.07674e+06	392758	-392020		763.274		391434	1440	393637
41	-0.19	45.62	16	9.26579	43.7616		-1355.85	1355.66					1.97776e+06	0	1	0	1.97776e+06	721420	-720065		1375.37		719479	2655	723509
42	559.59	37.41	35	4.66064	5.78681		-680.478	1240.07					1.80912e+06	0	1	0	1.80912e+06	659908	-658668		700.003		658082	2988	661770
43	2971.86	40.45	14	9.26579	43.7616		-1195.81	4167.67					6.08017e+06	0	1	0	6.08017e+06	2.21785e+06	-2.21368e+06		1215.34		2.21309e+06	8424	2.22273e+06
44	378.417	37.5	22	6.96711	76.798		-302.867	681.283					993917	0	1	0	993917	362548	-361867		322.392		361281	5377	366980
45	90.64	17.81	14	9.26579	43.7616		-537.967	628.607					917068	0	1	0	917068	334516	-333887		557.492		333301	3086	336945
46	1342.79	16.07	23	5.92393	26.474		-31.9901	1374.78					2.00566e+06	0	1	0	2.00566e+06	731598	-730223		51.5151		729637	3809	733497
47	69.0333	21.36	19	7.8384	46.9845		-333.551	402.584					587326	0	1	0	587326	214237	-213834		353.076		213248	721	214322
48	9264.99	27.42	17	5.92393	26.474		-332.354	9597.34					1.40015e+07	0	1	0	1.40015e+07	5.10727e+06	-5.09768e+06		351.879		5.09709e+06	16229	5.11367e+06
49	4895.88	41.67	16	4.3686	11.2053		-589.847	5485.73					8.00307e+06	0	1	0	8.00307e+06	2.91926e+06	-2.91377e+06		609.372		2.91318e+06	17416	2.93121e+06
50	2878.38	32.9	18	7.8384	46.9845		-663.962	3542.34					5.16789e+06	0	1	0	5.16789e+06	1.88508e+06	-1.88153e+06		683.487		1.88095e+06	7499	1.88913e+06
51	198.897	10.72	25	7.40236	34.9381		-98.2176	297.114					433457	0	1	0	433457	158111	-157814		117.743		157228	1569	158914
52	1153.23	15.31	17	5.92393	26.474		19.525	1133.71					1.65396e+06	0	1	0	1.65396e+06	603308	-602175		0		601589	4073	605662
53	12354.1	15.21	28	5.92393	26.474		-31.5277	12385.7					1.80693e+07	0	1	0	1.80693e+07	6.59109e+06	-6.57871e+06		51.0527		6.57812e+06	21019	6.59919e+06
54	1812.61	46.87	22	7.8384	46.9845		-1089.51	2902.11					4.23387e+06	0	1	0	4.23387e+06	1.54437e+06	-1.54147e+06		1109.03		1.54089e+06	4430	1.54642e+06
55	1984.97	27.3	21	4.1326	11.7137		-142.193	2127.17					3.1033e+06	0	1	0	3.1033e+06	1.13198e+06	-1.12985e+06		161.718		1.12927e+06	8760	1.13819e+06
56	984.96	8.448	22	9.26579	43.7616		-305.179	1290.14					1.88217e+06	0	1	0	1.88217e+06	686554	-685263		324.704		684677	5341	690343
57	-9.9733	46.4	18	4.3686	11.2053		-737.097	727.124					1.06079e+06	0	1	0	1.06079e+06	386942	-386215		756.622		385629	5102	391488
58	18.98	40.31	18	4.66064	5.78681		-681.352	700.332					1.02171e+06	0	1	0	1.02171e+06	372685	-371985		700.877		371399	2334	374434
59	1.7767	30.08	25	12.14	96.4119		-955.239	957.016					1.39618e+06	0	1	0	1.39618e+06	509281	-508324		974.764		507737	2279	510991
60	-20.53	31.07	30	12.14	96.4119		-1008.53	988.002					1.44139e+06	0	1	0	1.44139e+06	525770	-524782		1028.06		524196	3315	528539

## Sheet: Inputs 3
DMU	Input Slack	Environmental Variable 1	Environmental Variable 2	Environmental Variable 3	Environmental Variable 4	SFA Parameter Value	Environmental Value	Stochastic Error Term				λ				O/P	In parentheses.	Managerial Inefficiency	Stochastic Disturbance Term	Environmental Variable Maximum Value	Environmental Variable Adjustment	Random Disturbance Maximum Value	Random Disturbance Adjustment	Original Input	Adjusted Input
1	1338.65	73.18	14	12.14	96.4119	18203.7	-49498.1	50836.7	69989.3	6.99893	6.99893	10000	7.41652e+07	0	1	0	7.41652e+07	5.19077e+08	-5.19026e+08	-625.618	48872.5	-196827	5.18829e+08	45286.5	5.18924e+08
2	4817.55	31.02	15	6.96711	76.798	-311.04	-28740.9	33558.4					4.89581e+07	0	1	0	4.89581e+07	3.42654e+08	-3.4262e+08		28115.2		3.42424e+08	37640.5	3.42489e+08
3	698.633	54	14	12.14	96.4119	-275.161	-43532.3	44231					6.45281e+07	0	1	0	6.45281e+07	4.51628e+08	-4.51584e+08		42906.7		4.51387e+08	36302.8	4.51466e+08
4	982.015	70.88	10	7.8384	46.9845	162.727	-26304.9	27286.9					3.98086e+07	0	1	0	3.98086e+07	2.78618e+08	-2.78591e+08		25679.3		2.78394e+08	28242.4	2.78448e+08
5	-181.184	50.1	8	7.8384	46.9845	-446.658	-19291.2	19110					2.78794e+07	0	1	0	2.78794e+07	1.95126e+08	-1.95107e+08		18665.6		1.9491e+08	35423	1.94964e+08
6	-1171.91	54.61	15	7.8384	46.9845	4898502100	-22620.1	21448.2					3.12905e+07	0	1	0	3.12905e+07	2.19e+08	-2.18979e+08		21994.5		2.18782e+08	284744	2.19089e+08
7	-1066.08	41.25	13	6.96711	76.798	1	-31372.5	30306.4					4.42137e+07	0	1	0	4.42137e+07	3.09449e+08	-3.09418e+08		30746.9		3.09222e+08	31756.8	3.09284e+08
8	-0.000307	30.29	20	6.96711	76.798		-29889.6	29889.6					4.36057e+07	0	1	0	4.36057e+07	3.05193e+08	-3.05163e+08		29264		3.04966e+08	18916.7	3.05014e+08
9	4129.52	35.6	9	6.96711	76.798		-28514.5	32644					4.7624e+07	0	1	0	4.7624e+07	3.33317e+08	-3.33284e+08		27888.8		3.33088e+08	64764.9	3.3318e+08
10	-462.223	61.99	17	6.96711	76.798		-38924.1	38461.9					5.61117e+07	0	1	0	5.61117e+07	3.92722e+08	-3.92683e+08		38298.5		3.92486e+08	35141.9	3.9256e+08
11	456.02	32.66	13	9.26579	43.7616		-13570.6	14026.6					2.04633e+07	0	1	0	2.04633e+07	1.43221e+08	-1.43207e+08		12945		1.43011e+08	22154	1.43046e+08
12	6811.15	13.54	15	7.8384	46.9845		-9845.68	16656.8					2.43005e+07	0	1	0	2.43005e+07	1.70077e+08	-1.70061e+08		9220.07		1.69864e+08	36852.8	1.6991e+08
13	-252.621	37.5	23	7.8384	46.9845		-19499.5	19246.9					2.80791e+07	0	1	0	2.80791e+07	1.96523e+08	-1.96504e+08		18873.9		1.96307e+08	27007.8	1.96353e+08
14	968.331	50.79	10	12.3391	68.9769		-29146.8	30115.1					4.39347e+07	0	1	0	4.39347e+07	3.07496e+08	-3.07466e+08		28521.2		3.07269e+08	61603.7	3.07359e+08
15	1196.56	53.73	12	7.40236	34.9381		-16211.2	17407.8					2.5396e+07	0	1	0	2.5396e+07	1.77745e+08	-1.77728e+08		15585.6		1.77531e+08	97988.1	1.77644e+08
16	-1112.61	17.23	14	7.8384	46.9845		-10718.3	9605.65					1.40136e+07	0	1	0	1.40136e+07	9.80802e+07	-9.80706e+07		10092.6		9.78737e+07	657490	9.85413e+07
17	30863.8	19.61	15	12.14	96.4119		-33110.8	63974.7					9.3332e+07	0	1	0	9.3332e+07	6.53224e+08	-6.5316e+08		32485.2		6.52963e+08	58124.3	6.53054e+08
18	-0.049595	61.33	10	12.3391	68.9769		-32425.2	32425.1					4.73047e+07	0	1	0	4.73047e+07	3.31082e+08	-3.3105e+08		31799.5		3.30853e+08	2.52204e+06	3.33407e+08
19	45194.3	21.83	17	7.8384	46.9845		-12974.5	58168.8					8.4862e+07	0	1	0	8.4862e+07	5.93943e+08	-5.93885e+08		12348.9		5.93688e+08	180923	5.93881e+08
20	1110.89	24.84	17	12.3391	68.9769		-23001.4	24112.3					3.51772e+07	0	1	0	3.51772e+07	2.46203e+08	-2.46179e+08		22375.8		2.45982e+08	203590	2.46208e+08
21	750.981	29.24	14	6.96711	76.798		-27912.1	28663					4.18162e+07	0	1	0	4.18162e+07	2.92669e+08	-2.9264e+08		27286.4		2.92443e+08	66948.8	2.92538e+08
22	47500.9	50.38	16	12.14	96.4119		-42956.7	90457.6					1.31968e+08	0	1	0	1.31968e+08	9.23633e+08	-9.23543e+08		42331.1		9.23346e+08	366792	9.23755e+08
23	-527.82	10.76	15	7.8384	46.9845		-8980.99	8453.17					1.23323e+07	0	1	0	1.23323e+07	8.63126e+07	-8.63041e+07		8355.38		8.61073e+07	99044.9	8.62147e+07
24	3917.08	34.29	15	7.40236	34.9381		-10990.1	14907.2					2.17479e+07	0	1	0	2.17479e+07	1.52212e+08	-1.52197e+08		10364.5		1.52e+08	147990	1.52159e+08
25	49812.7	29.47	28	7.8384	46.9845		-18377.6	68190.4					9.94823e+07	0	1	0	9.94823e+07	6.96269e+08	-6.96201e+08		17752		6.96004e+08	124354	6.96147e+08
26	84687.5	51.5	21	9.26579	43.7616		-21631.9	106319					1.55108e+08	0	1	0	1.55108e+08	1.08559e+09	-1.08549e+09		21006.3		1.08529e+09	234323	1.08555e+09
27	285.638	39.31	19	9.26579	43.7616		-17290	17575.6					2.56409e+07	0	1	0	2.56409e+07	1.79459e+08	-1.79442e+08		16664.4		1.79245e+08	1.03714e+06	1.80299e+08
28	754.987	29.01	23	7.8384	46.9845		-16858.8	17613.7					2.56965e+07	0	1	0	2.56965e+07	1.79848e+08	-1.79831e+08		16233.1		1.79634e+08	867951	1.80518e+08
29	165.893	42.68	20	4.0297	9.84668		-4317.06	4482.96					6.54014e+06	0	1	0	6.54014e+06	4.5774e+07	-4.57695e+07		3691.45		4.55727e+07	21863.8	4.55982e+07
30	19538.7	40.42	16	12.14	96.4119		-39858.7	59397.4					8.66543e+07	0	1	0	8.66543e+07	6.06487e+08	-6.06428e+08		39233.1		6.06231e+08	124674	6.06395e+08
31	68052.7	36.73	15	7.8384	46.9845		-17058.7	85111.4					1.24168e+08	0	1	0	1.24168e+08	8.69044e+08	-8.68959e+08		16433.1		8.68763e+08	167625	8.68947e+08
32	8079.1	27.3	16	7.40236	34.9381		-9091.07	17170.2					2.50494e+07	0	1	0	2.50494e+07	1.75319e+08	-1.75302e+08		8465.45		1.75105e+08	38120.8	1.75152e+08
33	9204.54	48.64	10	7.8384	46.9845		-19387.4	28591.9					4.17125e+07	0	1	0	4.17125e+07	2.91943e+08	-2.91914e+08		18761.8		2.91717e+08	47589.9	2.91784e+08
34	702.242	74.35	14	7.8384	46.9845		-28484.9	29187.1					4.25808e+07	0	1	0	4.25808e+07	2.9802e+08	-2.97991e+08		27859.3		2.97794e+08	39087.6	2.97861e+08
35	14106.8	61.86	7	4.3686	11.2053		-7257.4	21364.2					3.1168e+07	0	1	0	3.1168e+07	2.18143e+08	-2.18121e+08		6631.78		2.17925e+08	55273.4	2.17987e+08
36	-224.816	43.72	23	7.8384	46.9845		-21434.2	21209.3					3.09421e+07	0	1	0	3.09421e+07	2.16562e+08	-2.1654e+08		20808.5		2.16344e+08	49285.6	2.16414e+08
37	37963.3	37.64	21	7.8384	46.9845		-18992.7	56956					8.30926e+07	0	1	0	8.30926e+07	5.81559e+08	-5.81502e+08		18367.1		5.81306e+08	145880	5.8147e+08
38	163604	29.72	12	7.8384	46.9845		-14052.8	177657					2.59181e+08	0	1	0	2.59181e+08	1.81399e+09	-1.81382e+09		13427.2		1.81362e+09	452301	1.81408e+09
39	80918.1	13.29	14	7.8384	46.9845		-9492.76	90410.9					1.319e+08	0	1	0	1.319e+08	9.23156e+08	-9.23066e+08		8867.15		9.22869e+08	297303	9.23175e+08
40	1231.68	36.49	13	7.8384	46.9845		-16433.7	17665.4					2.57719e+07	0	1	0	2.57719e+07	1.80376e+08	-1.80358e+08		15808.1		1.80161e+08	39617.1	1.80217e+08
41	-238.431	45.62	16	9.26579	43.7616		-18427.2	18188.8					2.65354e+07	0	1	0	2.65354e+07	1.85719e+08	-1.85701e+08		17801.6		1.85504e+08	146615	1.85669e+08
42	29235.8	37.41	35	4.66064	5.78681		-4889.25	34125					4.97847e+07	0	1	0	4.97847e+07	3.48439e+08	-3.48405e+08		4263.63		3.48208e+08	73183.7	3.48286e+08
43	136774	40.45	14	9.26579	43.7616		-16268.8	153043					2.23273e+08	0	1	0	2.23273e+08	1.56267e+09	-1.56252e+09		15643.2		1.56232e+09	291972	1.56263e+09
44	15461.8	37.5	22	6.96711	76.798		-32682.5	48144.3					7.02373e+07	0	1	0	7.02373e+07	4.91586e+08	-4.91538e+08		32056.9		4.91341e+08	115035	4.91488e+08
45	7257.89	17.81	14	9.26579	43.7616		-9226.84	16484.7					2.40494e+07	0	1	0	2.40494e+07	1.6832e+08	-1.68304e+08		8601.23		1.68107e+08	162455	1.68278e+08
46	27404.8	16.07	23	5.92393	26.474		-3984.23	31389					4.57932e+07	0	1	0	4.57932e+07	3.20503e+08	-3.20472e+08		3358.62		3.20275e+08	74133.9	3.20352e+08
47	7011.29	21.36	19	7.8384	46.9845		-13378.7	20390					2.97467e+07	0	1	0	2.97467e+07	2.08195e+08	-2.08175e+08		12753		2.07978e+08	39834.2	2.0803e+08
48	113044	27.42	17	5.92393	26.474		-5863.57	118908					1.73474e+08	0	1	0	1.73474e+08	1.21413e+09	-1.21401e+09		5237.96		1.21381e+09	334992	1.21415e+09
49	244090	41.67	16	4.3686	11.2053		-3453.95	247544					3.61139e+08	0	1	0	3.61139e+08	2.52759e+09	-2.52734e+09		2828.33		2.52714e+09	780317	2.52792e+09
50	78380	32.9	18	7.8384	46.9845		-16692.9	95072.9					1.38701e+08	0	1	0	1.38701e+08	9.70759e+08	-9.70663e+08		16067.3		9.70467e+08	216890	9.707e+08
51	13360	10.72	25	7.40236	34.9381		-6410.47	19770.5					2.8843e+07	0	1	0	2.8843e+07	2.0187e+08	-2.0185e+08		5784.85		2.01654e+08	62870.4	2.01722e+08
52	71553.5	15.31	17	5.92393	26.474		-2096.88	73650.4					1.07448e+08	0	1	0	1.07448e+08	7.5202e+08	-7.51947e+08		1471.26		7.5175e+08	218407	7.5197e+08
53	56180	15.21	28	5.92393	26.474		-5092.54	61272.6					8.939e+07	0	1	0	8.939e+07	6.25634e+08	-6.25573e+08		4466.93		6.25376e+08	400502	6.25781e+08
54	47217.3	46.87	22	7.8384	46.9845		-22138.8	69356					1.01183e+08	0	1	0	1.01183e+08	7.08172e+08	-7.08102e+08		21513.2		7.07905e+08	88383.9	7.08015e+08
55	95328.7	27.3	21	4.1326	11.7137		-625.618	95954.3					1.39987e+08	0	1	0	1.39987e+08	9.79758e+08	-9.79662e+08		0		9.79465e+08	336745	9.79802e+08
56	28491.4	8.448	22	9.26579	43.7616		-8516.17	37007.6					5.39901e+07	0	1	0	5.39901e+07	3.77873e+08	-3.77836e+08		7890.55		3.77639e+08	155877	3.77803e+08
57	-1362.5	46.4	18	4.3686	11.2053		-5475.49	4112.99					6.00041e+06	0	1	0	6.00041e+06	4.19964e+07	-4.19923e+07		4849.87		4.17955e+07	178866	4.19792e+07
58	-1094.25	40.31	18	4.66064	5.78681		-1113.53	19.2785					28125.2	0	1	0	28125.2	196846	-196827		487.914		0	56759.8	57247.8
59	83.8674	30.08	25	12.14	96.4119		-39119	39202.9					5.71927e+07	0	1	0	5.71927e+07	4.00288e+08	-4.00249e+08		38493.4		4.00052e+08	327719	4.00418e+08
60	-63.577	31.07	30	12.14	96.4119		-40802.8	40739.2					5.9434e+07	0	1	0	5.9434e+07	4.15974e+08	-4.15934e+08		40177.1		4.15737e+08	772570	4.1655e+08

## Sheet: Inputs 4
DMU	Input Slack	Environmental Variable 1	Environmental Variable 2	Environmental Variable 3	Environmental Variable 4	SFA Parameter Value	Environmental Value	Stochastic Error Term				λ				O/P	In parentheses.	Managerial Inefficiency	Stochastic Disturbance Term	Environmental Variable Maximum Value	Environmental Variable Adjustment	Random Disturbance Maximum Value	Random Disturbance Adjustment	Original Input	Adjusted Input
1	-40.9214	73.18	14	12.14	96.4119	7411.48	-15274.6	15233.6	14339.8	17.504	17.504	819.231	1.82068e+06	0	1	0	1.82068e+06	3.18692e+07	-3.18539e+07	1938.2	17212.8	-82975.1	3.17709e+07	5501.44	3.17937e+07
2	1343.39	31.02	15	6.96711	76.798	-171.081	-4402.42	5745.8					686720	0	1	0	686720	1.20204e+07	-1.20146e+07		6340.61		1.19316e+07	5180.24	1.19432e+07
3	-80.0442	54	14	12.14	96.4119	51.9062	-11993.2	11913.2					1.42383e+06	0	1	0	1.42383e+06	2.49227e+07	-2.49108e+07		13931.4		2.48278e+07	6741.45	2.48485e+07
4	-1.4e-05	70.88	10	7.8384	46.9845	-514.739	-10493.6	10493.6					1.25416e+06	0	1	0	1.25416e+06	2.19529e+07	-2.19424e+07		12431.8		2.18594e+07	2557.72	2.18744e+07
5	138.111	50.1	8	7.8384	46.9845	-48.1695	-7042.36	7180.48					858188	0	1	0	858188	1.50217e+07	-1.50146e+07		8980.56		1.49316e+07	9304.67	1.49499e+07
6	57.585	54.61	15	7.8384	46.9845	205631520	-7450.6	7508.18					897354	0	1	0	897354	1.57073e+07	-1.56998e+07		9388.79		1.56168e+07	37578.2	1.56638e+07
7	-91.1533	41.25	13	6.96711	76.798	0.999999	-6256.38	6165.23					736849	0	1	0	736849	1.28978e+07	-1.28916e+07		8194.58		1.28087e+07	4811.64	1.28217e+07
8	-25.0955	30.29	20	6.96711	76.798		-4018	3992.9					477219	0	1	0	477219	8.35325e+06	-8.34926e+06		5956.19		8.26628e+06	4024.95	8.27626e+06
9	6319.47	35.6	9	6.96711	76.798		-5497.4	11816.9					1.41232e+06	0	1	0	1.41232e+06	2.47212e+07	-2.47094e+07		7435.6		2.46264e+07	16765.2	2.46506e+07
10	37.1006	61.99	17	6.96711	76.798		-9596.97	9634.07					1.15143e+06	0	1	0	1.15143e+06	2.01547e+07	-2.01451e+07		11535.2		2.00621e+07	21355.4	2.0095e+07
11	22.5023	32.66	13	9.26579	43.7616		-4378.68	4401.18					526015	0	1	0	526015	9.20738e+06	-9.20298e+06		6316.87		9.12e+06	5778.05	9.1321e+06
12	7107.19	13.54	15	7.8384	46.9845		-424.314	7531.5					900141	0	1	0	900141	1.57561e+07	-1.57486e+07		2362.51		1.56656e+07	15634.2	1.56836e+07
13	-87.6453	37.5	23	7.8384	46.9845		-4108.16	4020.51					480519	0	1	0	480519	8.41101e+06	-8.40699e+06		6046.35		8.32401e+06	3322.83	8.33338e+06
14	36.6917	50.79	10	12.3391	68.9769		-10432.6	10469.3					1.25126e+06	0	1	0	1.25126e+06	2.19021e+07	-2.18916e+07		12370.8		2.18087e+07	36917.7	2.1858e+07
15	48.669	53.73	12	7.40236	34.9381		-6651.04	6699.71					800729	0	1	0	800729	1.4016e+07	-1.40093e+07		8589.24		1.39263e+07	15184.5	1.39501e+07
16	-0.002656	17.23	14	7.8384	46.9845		-1107.51	1107.5					132365	0	1	0	132365	2.31693e+06	-2.31582e+06		3045.7		2.23284e+06	194427	2.43032e+06
17	6743.77	19.61	15	12.14	96.4119		-6057.86	12801.6					1.53001e+06	0	1	0	1.53001e+06	2.67813e+07	-2.67685e+07		7996.06		2.66856e+07	12499.3	2.67061e+07
18	-25.8093	61.33	10	12.3391	68.9769		-12235.8	12210					1.4593e+06	0	1	0	1.4593e+06	2.55437e+07	-2.55315e+07		14174		2.54485e+07	131084	2.55938e+07
19	19214.2	21.83	17	7.8384	46.9845		-1738.76	20953					2.50423e+06	0	1	0	2.50423e+06	4.38341e+07	-4.38132e+07		3676.96		4.37302e+07	34136.8	4.3768e+07
20	94.6606	24.84	17	12.3391	68.9769		-5629.76	5724.42					684165	0	1	0	684165	1.19756e+07	-1.19699e+07		7567.95		1.18869e+07	18854.7	1.19134e+07
21	88.9501	29.24	14	6.96711	76.798		-4149.8	4238.75					506602	0	1	0	506602	8.86757e+06	-8.86333e+06		6087.99		8.78035e+06	71293.3	8.85774e+06
22	4036.82	50.38	16	12.14	96.4119		-11270.1	15306.9					1.82944e+06	0	1	0	1.82944e+06	3.20225e+07	-3.20072e+07		13208.3		3.19242e+07	34948.6	3.19724e+07
23	90.9719	10.76	15	7.8384	46.9845		51.2904	39.6815					4742.61	0	1	0	4742.61	83014.8	-82975.1		1886.91		0	41449	43335.9
24	341.878	34.29	15	7.40236	34.9381		-3169.52	3511.4					419671	0	1	0	419671	7.34593e+06	-7.34242e+06		5107.71		7.25944e+06	17183.2	7.28173e+06
25	13872.6	29.47	28	7.8384	46.9845		-2474.85	16347.4					1.95379e+06	0	1	0	1.95379e+06	3.41993e+07	-3.41829e+07		4413.04		3.40999e+07	31353.5	3.41357e+07
26	1420.11	51.5	21	9.26579	43.7616		-7186.59	8606.7					1.02865e+06	0	1	0	1.02865e+06	1.80054e+07	-1.79968e+07		9124.78		1.79138e+07	13784.5	1.79367e+07
27	-2.14882	39.31	19	9.26579	43.7616		-5204.93	5202.78					621820	0	1	0	621820	1.08843e+07	-1.08791e+07		7143.12		1.07962e+07	64593.4	1.08679e+07
28	25.4198	29.01	23	7.8384	46.9845		-2655.68	2681.1					320437	0	1	0	320437	5.60893e+06	-5.60625e+06		4593.88		5.52327e+06	26460.2	5.55433e+06
29	69.4217	42.68	20	4.0297	9.84668		-1400.68	1470.1					175701	0	1	0	175701	3.07548e+06	-3.07401e+06		3338.87		2.99103e+06	4545.84	2.99892e+06
30	941.371	40.42	16	12.14	96.4119		-9566.15	10507.5					1.25583e+06	0	1	0	1.25583e+06	2.1982e+07	-2.19715e+07		11504.3		2.18885e+07	9681.55	2.19097e+07
31	12042.3	36.73	15	7.8384	46.9845		-4391.67	16433.9					1.96413e+06	0	1	0	1.96413e+06	3.43802e+07	-3.43638e+07		6329.87		3.42808e+07	29949.6	3.43171e+07
32	11537.6	27.3	16	7.40236	34.9381		-1921.76	13459.4					1.60862e+06	0	1	0	1.60862e+06	2.81574e+07	-2.81439e+07		3859.95		2.80609e+07	17080	2.80819e+07
33	793.617	48.64	10	7.8384	46.9845		-6688.77	7482.39					894272	0	1	0	894272	1.56533e+07	-1.56459e+07		8626.97		1.55629e+07	6975.54	1.55785e+07
34	56.8823	74.35	14	7.8384	46.9845		-10879.6	10936.5					1.3071e+06	0	1	0	1.3071e+06	2.28795e+07	-2.28685e+07		12817.8		2.27855e+07	2827.79	2.28012e+07
35	9627.13	61.86	7	4.3686	11.2053		-5596.67	15223.8					1.8195e+06	0	1	0	1.8195e+06	3.18486e+07	-3.18333e+07		7534.87		3.17504e+07	15595.9	3.17735e+07
36	-76.5373	43.72	23	7.8384	46.9845		-5172.28	5095.74					609027	0	1	0	609027	1.06604e+07	-1.06553e+07		7110.47		1.05723e+07	12074.7	1.05915e+07
37	996.044	37.64	21	7.8384	46.9845		-4235.92	5231.96					625308	0	1	0	625308	1.09454e+07	-1.09402e+07		6174.12		1.08572e+07	9309.85	1.08727e+07
38	15552.6	29.72	12	7.8384	46.9845		-3348.12	18900.7					2.25896e+06	0	1	0	2.25896e+06	3.95408e+07	-3.95219e+07		5286.31		3.94389e+07	49449	3.94937e+07
39	56713	13.29	14	7.8384	46.9845		-433.45	57146.5					6.82997e+06	0	1	0	6.82997e+06	1.19552e+08	-1.19495e+08		2371.65		1.19412e+08	72701.6	1.19487e+08
40	-13.7404	36.49	13	7.8384	46.9845		-4454.43	4440.69					530737	0	1	0	530737	9.29003e+06	-9.28559e+06		6392.62		9.20261e+06	10218.8	9.21922e+06
41	71.7742	45.62	16	9.26579	43.7616		-6440.16	6511.94					778286	0	1	0	778286	1.36231e+07	-1.36166e+07		8378.36		1.35336e+07	105386	1.36474e+07
42	30159.4	37.41	35	4.66064	5.78681		150.304	30009.1					3.5866e+06	0	1	0	3.5866e+06	6.27798e+07	-6.27498e+07		1787.89		6.26668e+07	40605.1	6.27092e+07
43	14573.4	40.45	14	9.26579	43.7616		-5659.49	20232.9					2.41817e+06	0	1	0	2.41817e+06	4.23278e+07	-4.23075e+07		7597.68		4.22246e+07	39729.1	4.22719e+07
44	15945.5	37.5	22	6.96711	76.798		-5147.68	21093.2					2.52099e+06	0	1	0	2.52099e+06	4.41275e+07	-4.41064e+07		7085.87		4.40235e+07	31294.6	4.40618e+07
45	702.279	17.81	14	9.26579	43.7616		-1786.22	2488.5					297418	0	1	0	297418	5.20601e+06	-5.20352e+06		3724.42		5.12054e+06	29269	5.15354e+06
46	23091.8	16.07	23	5.92393	26.474		1531.54	21560.2					2.57681e+06	0	1	0	2.57681e+06	4.51045e+07	-4.5083e+07		406.66		4.5e+07	35456.1	4.50358e+07
47	5938.5	21.36	19	7.8384	46.9845		-1554.54	7493.04					895545	0	1	0	895545	1.56756e+07	-1.56681e+07		3492.74		1.55852e+07	13399.6	1.56021e+07
48	10991.7	27.42	17	5.92393	26.474		-721.667	11713.3					1.39994e+06	0	1	0	1.39994e+06	2.45046e+07	-2.44929e+07		2659.86		2.44099e+07	39558.4	2.44521e+07
49	27622.4	41.67	16	4.3686	11.2053		-1675.4	29297.8					3.50158e+06	0	1	0	3.50158e+06	6.12917e+07	-6.12624e+07		3613.59		6.11795e+07	86248.7	6.12693e+07
50	6201.24	32.9	18	7.8384	46.9845		-3580.72	9781.96					1.16911e+06	0	1	0	1.16911e+06	2.04641e+07	-2.04543e+07		5518.91		2.03713e+07	19631.6	2.03965e+07
51	1421.76	10.72	25	7.40236	34.9381		1381.91	39.8426					4761.86	0	1	0	4761.86	83351.6	-83311.8		556.281		336.693	6324.55	7217.53
52	5960.83	15.31	17	5.92393	26.474		1350.12	4610.71					551057	0	1	0	551057	9.64571e+06	-9.6411e+06		588.076		9.55813e+06	20243.9	9.57896e+06
53	3944.1	15.21	28	5.92393	26.474		1938.2	2005.91					239740	0	1	0	239740	4.19641e+06	-4.1944e+06		0		4.11143e+06	29313	4.14074e+06
54	5206.15	46.87	22	7.8384	46.9845		-5763.09	10969.2					1.31101e+06	0	1	0	1.31101e+06	2.29479e+07	-2.2937e+07		7701.28		2.2854e+07	19489.2	2.28812e+07
55	11694.3	27.3	21	4.1326	11.7137		1139.55	10554.7					1.26147e+06	0	1	0	1.26147e+06	2.20808e+07	-2.20702e+07		798.646		2.19872e+07	54118.2	2.20421e+07
56	16507.2	8.448	22	9.26579	43.7616		230.683	16276.6					1.94532e+06	0	1	0	1.94532e+06	3.40509e+07	-3.40347e+07		1707.51		3.39517e+07	28018.9	3.39814e+07
57	-32.1731	46.4	18	4.3686	11.2053		-2380.8	2348.62					280700	0	1	0	280700	4.91338e+06	-4.91103e+06		4318.99		4.82805e+06	15316.8	4.84769e+06
58	79.5906	40.31	18	4.66064	5.78681		-1228.24	1307.83					156307	0	1	0	156307	2.736e+06	-2.7347e+06		3166.43		2.65172e+06	15002.2	2.66989e+06
59	-18.2056	30.08	25	12.14	96.4119		-7330.02	7311.81					873885	0	1	0	873885	1.52965e+07	-1.52892e+07		9268.21		1.52062e+07	36862.8	1.52523e+07
60	46.6615	31.07	30	12.14	96.4119		-7239.86	7286.52					870862	0	1	0	870862	1.52436e+07	-1.52363e+07		9178.05		1.51533e+07	87026.9	1.52495e+07

## Sheet: Inputs 5
DMU	Input Slack	Environmental Variable 1	Environmental Variable 2	Environmental Variable 3	Environmental Variable 4	SFA Parameter Value	Environmental Value	Stochastic Error Term				λ				O/P	In parentheses.	Managerial Inefficiency	Stochastic Disturbance Term	Environmental Variable Maximum Value	Environmental Variable Adjustment	Random Disturbance Maximum Value	Random Disturbance Adjustment	Original Input	Adjusted Input
1	17.3838	73.18	14	12.14	96.4119	-1882.75	-2045.63	2063.01	6850.31	0.685031	0.685031	10000	3.00971e+06	0	1	0	3.00971e+06	2.06174e+06	-2.05968e+06	-1.47292	2044.15	-2629.66	2.05705e+06	4449.07	2.06354e+06
2	68.5538	31.02	15	6.96711	76.798	-25.127	-1013.75	1082.31					1.57897e+06	0	1	0	1.57897e+06	1.08164e+06	-1.08056e+06		1012.28		1.07793e+06	2032.48	1.08097e+06
3	-9.6746	54	14	12.14	96.4119	61.6285	-1563.69	1554.02					2.26714e+06	0	1	0	2.26714e+06	1.55306e+06	-1.55151e+06		1562.22		1.54888e+06	2049.17	1.55249e+06
4	0	70.88	10	7.8384	46.9845	-28.2311	-2705.48	2705.48					3.94699e+06	0	1	0	3.94699e+06	2.70381e+06	-2.70111e+06		2704		2.69848e+06	508.59	2.70169e+06
5	1186.99	50.1	8	7.8384	46.9845	11.9886	-2306.59	3493.58					5.09676e+06	0	1	0	5.09676e+06	3.49143e+06	-3.48794e+06		2305.12		3.48531e+06	5618.67	3.49324e+06
6	-16.1296	54.61	15	7.8384	46.9845	46926716	-1988.52	1972.39					2.8775e+06	0	1	0	2.8775e+06	1.97117e+06	-1.9692e+06		1987.04		1.96657e+06	8180.46	1.97674e+06
7	11.5383	41.25	13	6.96711	76.798	1	-1394.06	1405.6					2.05061e+06	0	1	0	2.05061e+06	1.40473e+06	-1.40333e+06		1392.59		1.4007e+06	3146.07	1.40524e+06
8	-8.74924	30.29	20	6.96711	76.798		-687.267	678.517					989882	0	1	0	989882	678100	-677421		685.794		674792	1195.87	676673
9	876.826	35.6	9	6.96711	76.798		-1498.6	2375.43					3.46549e+06	0	1	0	3.46549e+06	2.37397e+06	-2.37159e+06		1497.13		2.36896e+06	5751.44	2.37621e+06
10	-6.34992	61.99	17	6.96711	76.798		-1668.68	1662.33					2.42515e+06	0	1	0	2.42515e+06	1.6613e+06	-1.65964e+06		1667.2		1.65701e+06	4172.23	1.66285e+06
11	8.51527	32.66	13	9.26579	43.7616		-1639.17	1647.69					2.40379e+06	0	1	0	2.40379e+06	1.64667e+06	-1.64503e+06		1637.7		1.6424e+06	4155.46	1.64819e+06
12	76.7194	13.54	15	7.8384	46.9845		-956.552	1033.27					1.50743e+06	0	1	0	1.50743e+06	1.03264e+06	-1.0316e+06		955.079		1.02897e+06	1977.37	1.0319e+06
13	15.287	37.5	23	7.8384	46.9845		-1065.57	1080.85					1.57685e+06	0	1	0	1.57685e+06	1.08019e+06	-1.07911e+06		1064.09		1.07648e+06	1441.37	1.07898e+06
14	-2.65777	50.79	10	12.3391	68.9769		-2064.08	2061.42					3.00738e+06	0	1	0	3.00738e+06	2.06015e+06	-2.05809e+06		2062.6		2.05546e+06	6485.49	2.06401e+06
15	-16.1737	53.73	12	7.40236	34.9381		-2283.4	2267.23					3.30764e+06	0	1	0	3.30764e+06	2.26583e+06	-2.26357e+06		2281.93		2.26094e+06	2643.79	2.26586e+06
16	0.746851	17.23	14	7.8384	46.9845		-1110.9	1111.65					1.62177e+06	0	1	0	1.62177e+06	1.11096e+06	-1.10985e+06		1109.43		1.10722e+06	27243.3	1.13557e+06
17	487.974	19.61	15	12.14	96.4119		-637.946	1125.92					1.64259e+06	0	1	0	1.64259e+06	1.12523e+06	-1.1241e+06		636.473		1.12147e+06	2325.35	1.12443e+06
18	14.1801	61.33	10	12.3391	68.9769		-2328.91	2343.09					3.41832e+06	0	1	0	3.41832e+06	2.34165e+06	-2.33931e+06		2327.44		2.33668e+06	18967.6	2.35798e+06
19	527.064	21.83	17	7.8384	46.9845		-1041.6	1568.66					2.2885e+06	0	1	0	2.2885e+06	1.5677e+06	-1.56613e+06		1040.12		1.5635e+06	2522.63	1.56706e+06
20	3.63611	24.84	17	12.3391	68.9769		-980.631	984.267					1.43594e+06	0	1	0	1.43594e+06	983662	-982678		979.158		980048	6428.5	987456
21	-4.41964	29.24	14	6.96711	76.798		-1030.65	1026.23					1.49716e+06	0	1	0	1.49716e+06	1.0256e+06	-1.02458e+06		1029.18		1.02195e+06	1611.5	1.02459e+06
22	17226.3	50.38	16	12.14	96.4119		-1349.47	18575.8					2.71001e+07	0	1	0	2.71001e+07	1.85644e+07	-1.85458e+07		1348		1.85432e+07	23493	1.8568e+07
23	0.230513	10.76	15	7.8384	46.9845		-886.698	886.929					1.29393e+06	0	1	0	1.29393e+06	886383	-885496		885.226		882867	3356.23	887108
24	2695.61	34.29	15	7.40236	34.9381		-1610.05	4305.66					6.28149e+06	0	1	0	6.28149e+06	4.30301e+06	-4.2987e+06		1608.57		4.29608e+06	7380.4	4.30506e+06
25	1894.05	29.47	28	7.8384	46.9845		-555.653	2449.7					3.57385e+06	0	1	0	3.57385e+06	2.4482e+06	-2.44575e+06		554.18		2.44312e+06	7306.51	2.45098e+06
26	323.753	51.5	21	9.26579	43.7616		-1619.54	1943.29					2.83505e+06	0	1	0	2.83505e+06	1.94209e+06	-1.94015e+06		1618.06		1.93752e+06	4597.25	1.94374e+06
27	4.98066	39.31	19	9.26579	43.7616		-1436.5	1441.48					2.10295e+06	0	1	0	2.10295e+06	1.44059e+06	-1.43915e+06		1435.02		1.43652e+06	2664.94	1.44062e+06
28	-12.7741	29.01	23	7.8384	46.9845		-852.238	839.464					1.22469e+06	0	1	0	1.22469e+06	838947	-838108		850.765		835478	1318.4	837647
29	-5.51193	42.68	20	4.0297	9.84668		-1718.32	1712.8					2.49879e+06	0	1	0	2.49879e+06	1.71175e+06	-1.71004e+06		1716.84		1.70741e+06	851.094	1.70998e+06
30	2649.18	40.42	16	12.14	96.4119		-1099.21	3748.39					5.46849e+06	0	1	0	5.46849e+06	3.74608e+06	-3.74233e+06		1097.74		3.7397e+06	6796.12	3.7476e+06
31	1321.23	36.73	15	7.8384	46.9845		-1539.25	2860.47					4.17312e+06	0	1	0	4.17312e+06	2.85871e+06	-2.85585e+06		1537.77		2.85322e+06	5626.36	2.86039e+06
32	1167.38	27.3	16	7.40236	34.9381		-1372.78	2540.16					3.70581e+06	0	1	0	3.70581e+06	2.53859e+06	-2.53605e+06		1371.31		2.53342e+06	2783.29	2.53758e+06
33	331.429	48.64	10	7.8384	46.9845		-2146.65	2478.08					3.61525e+06	0	1	0	3.61525e+06	2.47656e+06	-2.47408e+06		2145.18		2.47145e+06	2295.36	2.47589e+06
34	0.805378	74.35	14	7.8384	46.9845		-2546.15	2546.96					3.71573e+06	0	1	0	3.71573e+06	2.54539e+06	-2.54284e+06		2544.68		2.54021e+06	1711.63	2.54447e+06
35	351.044	61.86	7	4.3686	11.2053		-2994.7	3345.75					4.88108e+06	0	1	0	4.88108e+06	3.34369e+06	-3.34034e+06		2993.23		3.33771e+06	2631.35	3.34334e+06
36	-10.7868	43.72	23	7.8384	46.9845		-1221.86	1211.07					1.76682e+06	0	1	0	1.76682e+06	1.21032e+06	-1.20911e+06		1220.38		1.20648e+06	1130.56	1.20883e+06
37	1211.6	37.64	21	7.8384	46.9845		-1192.34	2403.94					3.50709e+06	0	1	0	3.50709e+06	2.40246e+06	-2.40006e+06		1190.87		2.39743e+06	4409.41	2.40303e+06
38	12350.4	29.72	12	7.8384	46.9845		-1547.99	13898.4					2.02762e+07	0	1	0	2.02762e+07	1.38898e+07	-1.3876e+07		1546.52		1.38733e+07	17984.3	1.38929e+07
39	672.002	13.29	14	7.8384	46.9845		-1011.9	1683.9					2.45663e+06	0	1	0	2.45663e+06	1.68286e+06	-1.68118e+06		1010.43		1.67855e+06	2098.09	1.68166e+06
40	-11.1828	36.49	13	7.8384	46.9845		-1656.47	1645.29					2.4003e+06	0	1	0	2.4003e+06	1.64428e+06	-1.64263e+06		1655		1.64e+06	1130.16	1.64279e+06
41	-1.33265	45.62	16	9.26579	43.7616		-1779.93	1778.6					2.59478e+06	0	1	0	2.59478e+06	1.7775e+06	-1.77573e+06		1778.46		1.7731e+06	2880.1	1.77776e+06
42	759.934	37.41	35	4.66064	5.78681		-727.954	1487.89					2.17067e+06	0	1	0	2.17067e+06	1.48697e+06	-1.48548e+06		726.481		1.48285e+06	4653.77	1.48824e+06
43	4131.93	40.45	14	9.26579	43.7616		-1773.28	5905.21					8.61506e+06	0	1	0	8.61506e+06	5.90158e+06	-5.89567e+06		1771.81		5.89304e+06	10873.2	5.90569e+06
44	266.377	37.5	22	6.96711	76.798		-745.175	1011.55					1.47574e+06	0	1	0	1.47574e+06	1.01093e+06	-1.00992e+06		743.702		1.00729e+06	3179.44	1.01121e+06
45	1545.27	17.81	14	9.26579	43.7616		-1204.41	2749.67					4.01147e+06	0	1	0	4.01147e+06	2.74798e+06	-2.74523e+06		1202.93		2.7426e+06	8191.6	2.752e+06
46	402.375	16.07	23	5.92393	26.474		-718.94	1121.31					1.63588e+06	0	1	0	1.63588e+06	1.12063e+06	-1.1195e+06		717.467		1.11687e+06	2271.39	1.11986e+06
47	431.898	21.36	19	7.8384	46.9845		-906.53	1338.43					1.95262e+06	0	1	0	1.95262e+06	1.3376e+06	-1.33627e+06		905.057		1.33364e+06	2142.73	1.33668e+06
48	5743.73	27.42	17	5.92393	26.474		-1373.9	7117.64					1.03838e+07	0	1	0	1.03838e+07	7.11326e+06	-7.10614e+06		1372.43		7.10351e+06	11156.2	7.11604e+06
49	3902.35	41.67	16	4.3686	11.2053		-1932.73	5835.08					8.51274e+06	0	1	0	8.51274e+06	5.83149e+06	-5.82566e+06		1931.26		5.82303e+06	13997.2	5.83895e+06
50	4292.67	32.9	18	7.8384	46.9845		-1258.12	5550.8					8.098e+06	0	1	0	8.098e+06	5.54738e+06	-5.54183e+06		1256.65		5.5392e+06	8755.99	5.54921e+06
51	137.766	10.72	25	7.40236	34.9381		-401.518	539.284					786757	0	1	0	786757	538952	-538413		400.045		535784	867.821	537051
52	12360.6	15.31	17	5.92393	26.474		-1069.61	13430.2					1.95932e+07	0	1	0	1.95932e+07	1.34219e+07	-1.34085e+07		1068.14		1.34059e+07	15147.1	1.34221e+07
53	24645.9	15.21	28	5.92393	26.474		-389.188	25035.1					3.65234e+07	0	1	0	3.65234e+07	2.50197e+07	-2.49946e+07		387.715		2.4992e+07	28982.7	2.50214e+07
54	686.052	46.87	22	7.8384	46.9845		-1362.63	2048.69					2.98881e+06	0	1	0	2.98881e+06	2.04743e+06	-2.04538e+06		1361.16		2.04275e+06	2555.07	2.04666e+06
55	7606.22	27.3	21	4.1326	11.7137		-1250.76	8856.97					1.29214e+07	0	1	0	1.29214e+07	8.85152e+06	-8.84267e+06		1249.28		8.84004e+06	14568.9	8.85586e+06
56	271.048	8.448	22	9.26579	43.7616		-476.14	747.189					1.09007e+06	0	1	0	1.09007e+06	746729	-745982		474.667		743352	1412.4	745239
57	-12.1128	46.4	18	4.3686	11.2053		-1928.33	1916.21					2.79554e+06	0	1	0	2.79554e+06	1.91503e+06	-1.91312e+06		1926.85		1.91049e+06	5526.9	1.91794e+06
58	14.0979	40.31	18	4.66064	5.78681		-1848.51	1862.61					2.71734e+06	0	1	0	2.71734e+06	1.86146e+06	-1.8596e+06		1847.03		1.85697e+06	680.877	1.85949e+06
59	13.1252	30.08	25	12.14	96.4119		-284.74	297.865					434553	0	1	0	434553	297682	-297384		283.267		294754	2230.16	297268
60	1.16099	31.07	30	12.14	96.4119		-1.47292	2.63391					3842.59	0	1	0	3842.59	2632.29	-2629.66		0		0	10507.3	10507.3

## Sheet: Third-stage data.
With units.										Normalization.
	Net profit (CNY)	Operating income (CNY)	Intangible assets (CNY)	Fixed assets (CNY)	Total number of employees (Persons)	Operating costs (CNY)	Accounts receivable (CNY)	R&D expenditure (CNY)			Net profit (CNY)	Operating income (CNY)	Intangible assets (CNY)	Fixed assets (CNY)	Total number of employees (Persons)	Operating costs (CNY)	Accounts receivable (CNY)	R&D expenditure (CNY)
DMU	(O)JLR	(O)YYSR	(O)WXZC	(I)GDZC	(I)YGZS	(I)YYCB	(I)YSZK	(I)YFZC		Company	(O)JLR	(O)YYSR	(O)WXZC	(I)GDZC	(I)YGZS	(I)YYCB	(I)YSZK	(I)YFZC
disushishang	52233.9	181550	404.774	8.27047e+08	1.15816e+06	5.18924e+08	3.17937e+07	2.06354e+06		disushishang	0.300897	0.151765	0.1	0.295325	0.257182	0.284733	0.339437	0.173877
annaier	7911.74	92036.5	549.139	3.51356e+08	565846	3.42489e+08	1.19432e+07	1.08097e+06		annaier	0.202996	0.121801	0.10031	0.182977	0.176317	0.221917	0.18991	0.13852
riboshishang	7735.02	94893.1	9669.83	6.62667e+08	844823	4.51466e+08	2.48485e+07	1.55249e+06		riboshishang	0.202606	0.122757	0.119869	0.256502	0.214404	0.260716	0.287121	0.155487
mugaodi	4748.69	43074.8	1234.43	5.73927e+08	928849	2.78448e+08	2.18744e+07	2.70169e+06		mugaodi	0.196009	0.105411	0.101779	0.235543	0.225875	0.199116	0.264718	0.19684
anzhengshishang	23604.4	120617	7375.82	9.06038e+08	1.06356e+06	1.94964e+08	1.49499e+07	3.49324e+06		anzhengshishang	0.237659	0.131368	0.11495	0.313981	0.244267	0.169393	0.212558	0.225324
taipingniao	42132	632037	21228.9	3.83254e+08	698378	2.19089e+08	1.56638e+07	1.97674e+06		taipingniao	0.278584	0.302563	0.144658	0.19051	0.194411	0.177982	0.217936	0.170754
biyinlefen	13259.6	84200.7	3315.6	3.63048e+08	199031	3.09284e+08	1.28217e+07	1.40524e+06		biyinlefen	0.214809	0.119178	0.106242	0.185738	0.126239	0.210094	0.196527	0.150188
jinfalabi	7275.57	38541.1	955.545	1.90463e+08	47238.2	3.05014e+08	8.27626e+06	676673		jinfalabi	0.201591	0.103894	0.101181	0.144977	0.105516	0.208574	0.162288	0.123972
huijiegufen	19809.6	204877	6909.53	7.28974e+08	2.97916e+06	3.3318e+08	2.46506e+07	2.37621e+06		huijiegufen	0.229277	0.159574	0.11395	0.272162	0.505787	0.218602	0.28563	0.185128
gelisi	22230.2	113206	21899	4.98047e+08	528644	3.9256e+08	2.0095e+07	1.66285e+06		gelisi	0.234624	0.128887	0.146095	0.217622	0.171239	0.239743	0.251315	0.159459
jinhongjituan	10034.1	74431.7	2813.41	2.41532e+08	525768	1.43046e+08	9.1321e+06	1.64819e+06		jinhongjituan	0.207684	0.115908	0.105165	0.157039	0.170846	0.150908	0.168735	0.158931
qiaozhibai	6832.24	70239.1	10167.1	5.52552e+08	1.17249e+06	1.6991e+08	1.56836e+07	1.0319e+06		qiaozhibai	0.200612	0.114504	0.120935	0.230495	0.259138	0.160473	0.218085	0.136754
bangjiegufen	4762.14	38987.4	5547.68	1.5408e+08	437143	1.96353e+08	8.33338e+06	1.07898e+06		bangjiegufen	0.196039	0.104043	0.111029	0.136385	0.158747	0.169888	0.162718	0.138448
langzigufen	18384.4	136774	54364.9	5.99663e+08	976516	3.07359e+08	2.1858e+07	2.06401e+06		langzigufen	0.226129	0.136776	0.215718	0.241622	0.232383	0.209409	0.264594	0.173894
jiumuwang	42160	227133	12604.5	3.56476e+08	697143	1.77644e+08	1.39501e+07	2.26586e+06		jiumuwang	0.278645	0.167023	0.126162	0.184186	0.194242	0.163227	0.205027	0.181157
senmafushi	140228	1.06672e+06	46804.9	7.29211e+07	102335	9.85413e+07	2.43032e+06	1.13557e+06		senmafushi	0.495262	0.448069	0.199506	0.117216	0.113038	0.135063	0.118252	0.140485
jialinjie	208.15	72789.5	4897.65	1.2882e+09	1.66545e+06	6.53054e+08	2.67061e+07	1.12443e+06		jialinjie	0.18598	0.115358	0.109635	0.404239	0.326438	0.332487	0.301114	0.140084
jihuajituan	120446	2.71553e+06	420080	6.91669e+08	1.17149e+06	3.33407e+08	2.55938e+07	2.35798e+06		jihuajituan	0.451569	1	1	0.263351	0.259001	0.218683	0.292735	0.184472
jiaxinsichou	10582.2	225356	4481.09	1.97874e+08	542576	5.93881e+08	4.3768e+07	1.56706e+06		jiaxinsichou	0.208895	0.166429	0.108742	0.146728	0.17314	0.31142	0.429635	0.156012
tanluzhe	11224.8	287783	1627.46	3.00898e+08	600504	2.46208e+08	1.19134e+07	987456		tanluzhe	0.210314	0.187326	0.102622	0.17106	0.181049	0.187637	0.189685	0.135155
yaowangkeji	2105.32	148427	3239.89	2.44958e+08	13585.2	2.92538e+08	8.85774e+06	1.02459e+06		yaowangkeji	0.190171	0.140677	0.10608	0.157848	0.100922	0.204132	0.166668	0.136491
meibangfushi	3615.86	651919	8528.12	1.44368e+09	1.37609e+06	9.23755e+08	3.19724e+07	1.8568e+07		meibangfushi	0.193507	0.309218	0.117421	0.44096	0.286934	0.428865	0.340783	0.76778
baoxiniao	-38717.1	200822	31373.5	4.74335e+06	6833.45	8.62147e+07	43335.9	887108		baoxiniao	0.1	0.158216	0.166413	0.101114	0.1	0.130675	0.100272	0.131544
qipilang	27760.9	263960	4185.14	1.71194e+08	427918	1.52159e+08	7.28173e+06	4.30506e+06		qipilang	0.24684	0.179351	0.108107	0.140426	0.157487	0.154153	0.154797	0.254537
weixinggufen	31351.2	217391	17426.3	8.22014e+08	2.27184e+06	6.96147e+08	3.41357e+07	2.45098e+06		weixinggufen	0.25477	0.163762	0.136503	0.294136	0.409223	0.34783	0.357078	0.187819
hongdougufen	17636.6	304147	10205.5	3.79155e+08	1.01231e+06	1.08555e+09	1.79367e+07	1.94374e+06		hongdougufen	0.224477	0.192803	0.121018	0.189542	0.23727	0.486468	0.235057	0.169566
hailanzhijia	312313	1.69996e+06	45042.8	2.37695e+08	644125	1.80299e+08	1.08679e+07	1.44062e+06		hailanzhijia	0.875374	0.660043	0.195727	0.156133	0.187004	0.164172	0.18181	0.151462
yageer	368734	1.4895e+06	31560.5	7.87372e+07	319466	1.80518e+08	5.55433e+06	837647		yageer	1	0.589593	0.166814	0.11859	0.142681	0.16425	0.141785	0.129764
langshagufen	1345.88	26909.5	4200.76	25414.5	310347	4.55982e+07	2.99892e+06	1.70998e+06		langshagufen	0.188493	0.1	0.108141	0.1	0.141436	0.116214	0.122535	0.161154
shuixingjiafang	19770.1	197702	13252.1	5.59115e+08	1.07535e+06	6.06395e+08	2.19097e+07	3.7476e+06		shuixingjiafang	0.22919	0.157172	0.127551	0.232045	0.245875	0.315875	0.264984	0.234477
taihuaxincai	22755.8	224382	11733.5	1.47569e+09	1.01375e+06	8.68947e+08	3.43171e+07	2.86039e+06		taihuaxincai	0.235785	0.166103	0.124295	0.448521	0.237466	0.409352	0.358445	0.202551
yanjianggufen	8980.39	59926	1142.92	1.25616e+08	353125	1.75152e+08	2.80819e+07	2.53758e+06		yanjianggufen	0.205357	0.111052	0.101583	0.129662	0.147276	0.162339	0.311477	0.190935
kanglongda	9530.57	71608.3	10062.2	4.19934e+08	913151	2.91784e+08	1.55785e+07	2.47589e+06		kanglongda	0.206572	0.114963	0.120711	0.199173	0.223732	0.203864	0.217293	0.188715
nuobanggufen	5941.87	52580.9	5850.87	5.63599e+08	989725	2.97861e+08	2.28012e+07	2.54447e+06		nuobanggufen	0.198645	0.108593	0.111679	0.233104	0.234186	0.206027	0.271699	0.191183
kairungufen	8109.73	77577.4	1033.65	3.57927e+08	709039	2.17987e+08	3.17735e+07	3.34334e+06		kairungufen	0.203434	0.116961	0.101349	0.184529	0.195866	0.17759	0.339285	0.21993
jianshengjiduan	10362.3	66380.6	20814.6	2.06089e+08	532776	2.16414e+08	1.05915e+07	1.20883e+06		jianshengjiduan	0.208409	0.113213	0.143769	0.148668	0.171803	0.17703	0.179728	0.143121
xinaogufen	16476.7	183481	7945.81	2.18095e+08	547696	5.8147e+08	1.08727e+07	2.40303e+06		xinaogufen	0.221915	0.152411	0.116172	0.151503	0.173839	0.307001	0.181846	0.186093
bailongdongfang	60497.6	547167	40605.7	2.4047e+09	5.21538e+06	1.81408e+09	3.94937e+07	1.38929e+07		bailongdongfang	0.31915	0.274153	0.186211	0.667932	0.811079	0.74585	0.397438	0.599547
zhewenyingye	21700.7	358883	7227.92	3.7387e+08	667871	9.23175e+08	1.19487e+08	1.68166e+06		zhewenyingye	0.233454	0.211126	0.114632	0.188294	0.190246	0.428659	1	0.160135
xianfengxincai	7123.67	76204	6463.35	2.49654e+08	393637	1.80217e+08	9.21922e+06	1.64279e+06		xianfengxincai	0.201255	0.116501	0.112993	0.158957	0.152807	0.164142	0.169391	0.158737
kuangdakeji	29971.7	230166	25984	3.22369e+08	723509	1.85669e+08	1.36474e+07	1.77776e+06		kuangdakeji	0.251723	0.168039	0.154855	0.176131	0.197842	0.166084	0.202747	0.163593
mengjiegufen	9934.21	144659	10672.9	4.03371e+08	661770	3.48286e+08	6.27092e+07	1.48824e+06		mengjiegufen	0.207464	0.139416	0.12202	0.195262	0.189413	0.22398	0.572314	0.153175
lianfagufen	38357.3	373861	9405.54	1.77519e+09	2.22273e+06	1.56263e+09	4.22719e+07	5.90569e+06		lianfagufen	0.270246	0.21614	0.119302	0.519255	0.402518	0.656325	0.418366	0.312134
fuanna	43902.1	231158	7034.62	2.98233e+08	366980	4.91488e+08	4.40618e+07	1.01121e+06		fuanna	0.282493	0.168371	0.114218	0.17043	0.149168	0.274965	0.431849	0.13601
luolaishenghuo	33881.3	315222	11817.1	1.26426e+08	336945	1.68278e+08	5.15354e+06	2.752e+06		luolaishenghuo	0.260359	0.196511	0.124474	0.129853	0.145067	0.159892	0.138766	0.198651
ruyijituan	3276.79	90612.3	16904.9	3.26428e+08	733497	3.20352e+08	4.50358e+07	1.11986e+06		ruyijituan	0.192758	0.121324	0.135385	0.177089	0.199205	0.214035	0.439186	0.139919
hongdagaoke	10044.5	56969.2	4433.36	2.92888e+08	214322	2.0803e+08	1.56021e+07	1.33668e+06		hongdagaoke	0.207707	0.110062	0.108639	0.169168	0.128327	0.174045	0.217471	0.147722
furigufen	38075.8	437498	34586.7	1.91851e+09	5.11367e+06	1.21415e+09	2.44521e+07	7.11604e+06		furigufen	0.269624	0.237442	0.173304	0.553104	0.797194	0.532256	0.284135	0.355688
huafushishang	51253.4	883691	59183.2	3.12558e+09	2.93121e+06	2.52792e+09	6.12693e+07	5.83895e+06		huafushishang	0.298731	0.386802	0.226051	0.838189	0.499241	1	0.561467	0.309733
hangmingufen	63338.8	319062	13351.4	1.20881e+09	1.88913e+06	9.707e+08	2.03965e+07	5.54921e+06		hangmingufen	0.325426	0.197796	0.127764	0.385489	0.356974	0.445579	0.253586	0.299307
fengzhufangzhi	5642.09	76214.5	2229.94	7.58435e+07	158914	2.01722e+08	7217.53	537051		fengzhufangzhi	0.197983	0.116505	0.103914	0.117907	0.120762	0.171799	0.1	0.118947
huafanggufen	1028	236111	22664.9	5.50953e+08	605662	7.5197e+08	9.57896e+06	1.34221e+07		huafanggufen	0.187791	0.170029	0.147737	0.230117	0.181753	0.367704	0.172101	0.582607
lutaiA	85307.3	598175	38425.3	3.8107e+09	6.59919e+06	6.25781e+08	4.14074e+06	2.50214e+07		lutaiA	0.373952	0.291228	0.181536	1	1	0.322777	0.131136	1
jinyinggufen	3021.55	102990	6271.66	4.98686e+08	1.54642e+06	7.08015e+08	2.28812e+07	2.04666e+06		jinyinggufen	0.192194	0.125467	0.112582	0.217773	0.310188	0.352055	0.272302	0.17327
xinlonggonggu	20745.5	408547	58207.8	2.10775e+09	1.13819e+06	9.79802e+08	2.20421e+07	8.85586e+06		xinlonggonggu	0.231344	0.227751	0.22396	0.597799	0.254455	0.44882	0.265982	0.418294
jiangsuyangguang	17868.7	209217	16868.7	1.10827e+09	690343	3.77803e+08	3.39814e+07	745239		jiangsuyangguang	0.22499	0.161026	0.135307	0.361744	0.193314	0.234489	0.355916	0.126439
huamaogufen	6461.19	196551	48502.3	6.97789e+07	391488	4.19792e+07	4.84769e+06	1.91794e+06		huamaogufen	0.199792	0.156786	0.203146	0.116474	0.152514	0.114926	0.136462	0.168638
huashenggufen	-791.293	59314.6	14867.6	1.14162e+07	374434	57247.8	2.66989e+06	1.85949e+06		huashenggufen	0.183772	0.110847	0.131016	0.10269	0.150185	0.1	0.120057	0.166535
longtougufen	2098.75	424998	3584.93	3.44076e+08	510991	4.00418e+08	1.52523e+07	297268		longtougufen	0.190156	0.233258	0.10682	0.181257	0.168828	0.242541	0.214836	0.110319
shendagufen	22892.6	867512	9586.84	2.94197e+08	528539	4.1655e+08	1.52495e+07	10507.3		shendagufen	0.236087	0.381386	0.119691	0.169477	0.171224	0.248284	0.214815	0.1
