# Supplementary material for: Changes in technological innovation efficiency and influencing factors of listed textile and apparel companies research——Based on three-stage DEA with Tobit modeling
Source: PLoS One. 2024 Aug 8;19(8):e0307820. doi: 10.1371/journal.pone.0307820 (PMC11309499; doi:10.1371/journal.pone.0307820)
Supplement: S1 Raw data — (ZIP) [file pone.0307820.s001.zip › Raw Data/Textile and Clothing Industry/2017.xlsx]

## Sheet: raw data
With units.	2017									Normalization.	2017
	Net profit (CNY)	Operating income (CNY)	Intangible assets (CNY)	Fixed assets (CNY)	Total number of employees (Persons)	Operating costs (CNY)	Accounts receivable (CNY)	R&D expenditure (CNY)			Net profit (CNY)	Operating income (CNY)	Intangible assets (CNY)	Fixed assets (CNY)	Total number of employees (Persons)	Operating costs (CNY)	Accounts receivable (CNY)	R&D expenditure (CNY)
DMU	(O)JLR	(O)YYSR	(O)WXZC	(I)GDZC	(I)YGZS	(I)YYCB	(I)YSZK	(I)YFZC		Company	(O)JLR	(O)YYSR	(O)WXZC	(I)GDZC	(I)YGZS	(I)YYCB	(I)YSZK	(I)YFZC
disushishang	48007.2	194591	1205.14	18775.6	2774	48954.1	5520.48	5130.45		disushishang	0.302474	0.157467	0.101119	0.128979	0.172664	0.111161	0.107089	0.21666
annaier	6886.98	103144	640.335	15662.4	3156	45943.7	6681.07	2333.64		annaier	0.201807	0.124673	0.1	0.124029	0.184153	0.109996	0.110009	0.14413
riboshishang	7699.09	107347	9863.27	12724	1733	42852	8508.44	3042.62		riboshishang	0.203796	0.12618	0.118272	0.119358	0.141355	0.108801	0.114607	0.162516
mugaodi	5004.72	51595.7	1191.66	3752.78	2402	35394.9	2703.48	631.95		mugaodi	0.1972	0.106187	0.101092	0.105096	0.161476	0.105916	0.1	0.1
anzhengshishang	27307.3	142067	6989.96	54825.6	3731	47247.7	10367	6969.63		anzhengshishang	0.251798	0.138631	0.112579	0.186289	0.201447	0.110501	0.119284	0.264356
taipingniao	45283.3	714165	19274	39958.2	11434	336042	48712.3	8708.05		taipingniao	0.295805	0.343794	0.136915	0.162653	0.433124	0.222204	0.215774	0.309439
biyinlefen	18022.4	105443	10844.3	547.148	1813	36478.5	5371.17	4087.88		biyinlefen	0.229068	0.125497	0.120215	0.1	0.143761	0.106335	0.106713	0.189623
jinfalabi	9156.71	43014.5	965.392	14358.2	1081	20099.4	5435.49	1412.94		jinfalabi	0.207364	0.10311	0.100644	0.121956	0.121745	0.1	0.106875	0.120254
huijiegufen	23995.7	213634	6763.32	50236.4	7627	68462.9	17251.7	6228.21		huijiegufen	0.243691	0.164296	0.11213	0.178993	0.318624	0.118707	0.136608	0.245129
gelisi	35451.2	205305	70223	21221.4	3046	63981.6	33772.3	8236.86		gelisi	0.271735	0.161309	0.23785	0.132867	0.180845	0.116973	0.17818	0.297219
jinhongjituan	22222.8	256414	152569	10213	2469	77732	52718.6	9376.99		jinhongjituan	0.239351	0.179638	0.400985	0.115366	0.163491	0.122292	0.225856	0.326787
qiaozhibai	7727.53	78667.9	10148.2	50619.5	3363	41934.5	19859.7	1794.38		qiaozhibai	0.203865	0.115895	0.118836	0.179602	0.190379	0.108446	0.143171	0.130146
bangjiegufen	5710.85	43409.5	4890.39	26083.6	1212	29720.3	4928.9	1558.98		bangjiegufen	0.198928	0.103251	0.10842	0.140596	0.125685	0.103721	0.1056	0.124041
langzigufen	19298	235327	41802.3	39873.3	3584	100374	37574.2	7993.16		langzigufen	0.232191	0.172076	0.181546	0.162518	0.197026	0.13105	0.187747	0.2909
jiumuwang	49237.4	256513	11922.8	43378.6	7635	109244	14975.6	2357.63		jiumuwang	0.305486	0.179673	0.122352	0.168091	0.318864	0.13448	0.130881	0.144752
senmafushi	113047	1.20263e+06	44709	111521	2957	775567	142215	35336.5		senmafushi	0.461699	0.518965	0.187304	0.276421	0.178168	0.392208	0.45106	1
jialinjie	1788.81	88328.6	1091.55	33257	1677	72501.5	10213.3	2897.84		jialinjie	0.189327	0.11936	0.100894	0.152	0.13967	0.120269	0.118897	0.158762
jihuajituan	75743	2.544e+06	454933	409433	30282	2.34694e+06	360364	22605.4		jihuajituan	0.370374	1	1	0.750024	1	1	1	0.66984
jiaxinsichou	12150.6	277317	4894.88	31208	3237	229735	34308	3131.58		jiaxinsichou	0.214693	0.187134	0.108429	0.148743	0.186589	0.181085	0.179528	0.164823
tanluzhe	-11792.2	303353	1402.89	24835.4	1791	235349	38735.1	5327.4		tanluzhe	0.156079	0.196471	0.101511	0.138612	0.143099	0.183257	0.190668	0.221768
yaowangkeji	-34699.4	150355	3479.99	11822.1	6255	63422.1	75721.3	2830.68		yaowangkeji	0.1	0.141603	0.105626	0.117924	0.277359	0.116757	0.283738	0.15702
meibangfushi	-30480	647236	6790.62	142467	10772	340118	43891.3	16058.3		meibangfushi	0.110329	0.319792	0.112184	0.325616	0.413213	0.223781	0.203643	0.500053
baoxiniao	3042.7	260115	29713.8	60716.3	7513	103162	38346.1	3636.95		baoxiniao	0.192396	0.180965	0.157598	0.195654	0.315195	0.132128	0.189689	0.177929
qipilang	34324.5	308489	33235.3	36206.2	2541	183049	28908	7204.69		qipilang	0.268977	0.198313	0.164574	0.156689	0.165656	0.163027	0.16594	0.270452
weixinggufen	40884.1	262437	18997.4	108579	7964	150529	40198.2	11282		weixinggufen	0.285036	0.181798	0.136367	0.271743	0.32876	0.150449	0.19435	0.37619
hongdougufen	60966.8	271410	10066.9	40567.7	3930	202800	15168.2	6192.12		hongdougufen	0.3342	0.185016	0.118675	0.163622	0.207432	0.170667	0.131366	0.244193
hailanzhijia	332933	1.82001e+06	49382.5	313873	15656	1.11104e+06	59486.8	3803.5		hailanzhijia	1	0.740366	0.196563	0.598109	0.560106	0.521967	0.242887	0.182248
yageer	29391.8	983953	30953.5	566676	18882	470926	31034.4	1945.08		yageer	0.256901	0.440544	0.160053	1	0.657131	0.274376	0.171291	0.134054
langshagufen	2295.36	34343.4	4079.46	8359.99	358	27887	6121.21	1091.93		langshagufen	0.190567	0.1	0.106813	0.11242	0.1	0.103012	0.1086	0.111929
shuixingjiafang	25734.9	246190	12874	25744.2	4301	156674	12014	8090.91		shuixingjiafang	0.247949	0.175971	0.124236	0.140057	0.21859	0.152826	0.123428	0.293435
taihuaxincai	36652.2	272853	12374.7	121700	4062	197308	34681.8	8738.3		taihuaxincai	0.274676	0.185533	0.123247	0.292602	0.211402	0.168543	0.180469	0.310223
yanjianggufen	9119.3	73814.7	1115.97	16517	936	49005.3	17099.3	2517.52		yanjianggufen	0.207272	0.114155	0.100942	0.125388	0.117384	0.111181	0.136225	0.148899
kanglongda	7373.71	76726.7	9948.77	30936	2400	52947.5	8587.75	2652.36		kanglongda	0.202999	0.115199	0.118441	0.148311	0.161416	0.112705	0.114807	0.152396
nuobanggufen	5747.6	61834.9	9677.53	37097.9	1014	46399.6	7544.83	2786.11		nuobanggufen	0.199018	0.109859	0.117904	0.158106	0.11973	0.110173	0.112183	0.155864
kairungufen	14183	116244	1007.42	8678.47	1776	81824	19822.5	3576.85		kairungufen	0.219669	0.129371	0.100727	0.112927	0.142648	0.123875	0.143077	0.176371
jianshengjiduan	13150.6	113801	23846.9	94393	4449	81803.2	25716	3023.8		jianshengjiduan	0.217142	0.128495	0.145975	0.249191	0.223042	0.123866	0.157908	0.162028
xinaogufen	21006.4	231214	7768.2	70891.1	2414	185639	12816.3	6385.09		xinaogufen	0.236373	0.170601	0.114121	0.211829	0.161837	0.164029	0.125448	0.249197
bailongdongfang	48774.3	595221	38576.1	317863	18040	490981	46612.1	17516.1		bailongdongfang	0.304352	0.301139	0.175155	0.604452	0.631807	0.282133	0.210489	0.537859
zhewenyingye	30975.1	411098	8653.2	102506	4727	338650	130165	2293.92		zhewenyingye	0.260778	0.23511	0.115874	0.262089	0.231403	0.223212	0.420737	0.1431
xianfengxincai	-3525.82	68880.1	5837.56	40942.4	1115	39081.9	10708.3	1518.79		xianfengxincai	0.176316	0.112385	0.110296	0.164218	0.122768	0.107342	0.120143	0.122999
kuangdakeji	37731.2	231717	17507.2	153197	2413	145855	62811.8	2437.98		kuangdakeji	0.277317	0.170781	0.133415	0.342674	0.161807	0.148641	0.251254	0.146836
mengjiegufen	8084.01	193392	11217	71999	3797	107945	42371.7	5977.75		mengjiegufen	0.204738	0.157037	0.120953	0.21359	0.203432	0.133978	0.199819	0.238634
lianfagufen	35598.8	400362	9842.96	137824	8145	323201	45178.1	11061.1		lianfagufen	0.272097	0.23126	0.118231	0.318235	0.334203	0.217237	0.206881	0.37046
fuanna	49346.7	261621	10359.7	81534.2	5854	131912	32554	4198.72		fuanna	0.305753	0.181505	0.119255	0.228749	0.265299	0.143248	0.175114	0.192498
luolaishenghuo	45307.2	466185	30653	38108.8	3161	263559	48080.9	10682.4		luolaishenghuo	0.295864	0.254865	0.159458	0.159713	0.184304	0.194168	0.214185	0.360641
ruyijituan	8336.64	119323	18942.9	73143.1	4160	94088.6	52475.2	3903.39		ruyijituan	0.205356	0.130475	0.136259	0.215409	0.21435	0.128618	0.225243	0.184839
hongdagaoke	9481.86	63475.5	4657.89	29235	677	44177.5	17145.4	2275.71		hongdagaoke	0.20816	0.110447	0.107959	0.145606	0.109594	0.109313	0.136341	0.142628
furigufen	41403.6	482168	42106.5	284589	15942	377064	47815	11957.8		furigufen	0.286308	0.260596	0.182149	0.551554	0.568707	0.238071	0.213516	0.393714
huafushishang	70261.6	1.25965e+06	59972.7	438148	24726	1.1187e+06	78555.8	20546.8		huafushishang	0.356955	0.539415	0.217543	0.795673	0.832897	0.52493	0.290871	0.616455
hangmingufen	66287.2	349579	12456.7	181106	8235	244997	21122.8	11211		hangmingufen	0.347225	0.213048	0.123409	0.387043	0.33691	0.186988	0.146349	0.374347
fengzhufangzhi	2482.78	82118	8077.27	28531.7	1549	69613.4	6789.13	1432.19		fengzhufangzhi	0.191026	0.117133	0.114733	0.144488	0.135821	0.119152	0.110281	0.120753
huafanggufen	686.023	285016	21962.2	99621.9	4650	262879	21810.4	18268		huafanggufen	0.186627	0.189895	0.142241	0.257504	0.229087	0.193905	0.14808	0.557359
lutaiA	88331.9	640922	49894.8	542130	25203	447705	33408.1	32840.4		lutaiA	0.401193	0.317528	0.197578	0.960978	0.847243	0.265394	0.177263	0.935267
jinyinggufen	2597.75	123272	6175.1	38452.9	2150	106587	22812.6	3057.14		jinyinggufen	0.191307	0.131891	0.110965	0.16026	0.153897	0.133453	0.150602	0.162893
xinlonggonggu	29308.9	519520	69714.4	287192	8870	429768	61822.9	16243.1		xinlonggonggu	0.256699	0.273992	0.236843	0.555692	0.356009	0.258456	0.248765	0.504845
jiangsuyangguang	13596.7	215084	16071	168112	5219	166410	33726.4	1444.97		jiangsuyangguang	0.218233	0.164816	0.13057	0.366385	0.2462	0.156592	0.178065	0.121084
huamaogufen	8271.41	234287	45656.5	182944	5393	208465	20410	5752.04		huamaogufen	0.205197	0.171703	0.189182	0.389964	0.251434	0.172858	0.144556	0.23278
huashenggufen	-11719.9	71245.4	14340.1	12912.2	2350	71263	10309.3	644.323		huashenggufen	0.156256	0.113234	0.127141	0.119657	0.159912	0.11979	0.119139	0.100321
longtougufen	13030.2	442191	3564.08	31988.5	1949	331767	41474.7	2868.11		longtougufen	0.216847	0.24626	0.105792	0.149984	0.147851	0.22055	0.197562	0.157991
shendagufen	22330.8	1.1126e+06	30949.2	257436	9673	992113	185021	14841		shendagufen	0.239615	0.486679	0.160045	0.508388	0.38016	0.475966	0.558776	0.468487

## Sheet: Phase 1 and Phase 3 efficiency 
Phase 1						Phase 3
firm	crste	vrste	scal	e		firm	crste	vrste	scale
1	1	1	1	-		1	0.32	0.715	0.448	irs
2	0.832	0.979	0.849	irs		2	0.333	0.829	0.402	irs
3	0.85	0.986	0.862	irs		3	0.26	0.697	0.374	irs
4	1	1	1	-		4	0.254	0.65	0.39	irs
5	0.879	0.973	0.903	irs		5	0.23	0.484	0.476	irs
6	1	1	1	-		6	0.495	0.775	0.639	irs
7	0.995	1	0.995	irs		7	0.438	0.808	0.541	irs
8	0.98	1	0.98	irs		8	0.513	1	0.513	irs
9	0.942	0.967	0.974	irs		9	0.272	0.535	0.508	irs
10	0.988	0.992	0.996	irs		10	0.527	0.858	0.614	irs
11	1	1	1	-		11	0.601	0.817	0.736	irs
12	0.891	0.982	0.907	irs		12	0.327	0.675	0.484	irs
13	0.925	1	0.925	irs		13	0.367	0.951	0.386	irs
14	0.892	0.908	0.983	irs		14	0.238	0.526	0.453	irs
15	1	1	1	-		15	0.347	0.683	0.508	irs
16	1	1	1	-		16	0.925	1	0.925	irs
17	0.768	0.908	0.846	irs		17	0.293	0.643	0.456	irs
18	1	1	1	-		18	1	1	1	-
19	0.838	0.903	0.928	irs		19	0.317	0.707	0.448	irs
20	0.866	0.965	0.897	irs		20	0.234	0.682	0.343	irs
21	0.809	0.997	0.812	irs		21	0.201	0.831	0.242	irs
22	0.933	0.937	0.995	irs		22	0.341	0.623	0.547	irs
23	0.911	1	0.911	irs		23	0.46	0.887	0.518	irs
24	0.909	0.977	0.931	irs		24	0.415	0.729	0.57	irs
25	0.828	0.83	0.998	irs		25	0.258	0.493	0.523	irs
26	0.921	0.926	0.994	drs		26	0.346	0.709	0.488	irs
27	1	1	1	-		27	1	1	1	-
28	1	1	1	-		28	0.849	1	0.849	irs
29	1	1	1	-		29	0.429	0.997	0.43	irs
30	0.902	0.972	0.927	irs		30	0.346	0.734	0.472	irs
31	0.77	0.809	0.951	irs		31	0.282	0.502	0.562	irs
32	0.941	0.961	0.979	irs		32	0.308	0.683	0.451	irs
33	0.837	0.939	0.891	irs		33	0.273	0.56	0.487	irs
34	0.925	0.983	0.941	irs		34	0.279	0.582	0.479	irs
35	0.897	0.95	0.944	irs		35	0.271	0.577	0.469	irs
36	0.839	0.899	0.933	irs		36	0.335	0.636	0.526	irs
37	0.823	0.965	0.852	irs		37	0.391	0.742	0.527	irs
38	0.709	0.745	0.951	irs		38	0.224	0.324	0.691	irs
39	0.764	0.876	0.873	irs		39	0.332	0.643	0.517	irs
40	0.837	0.996	0.841	irs		40	0.286	0.647	0.442	irs
41	0.954	0.969	0.985	irs		41	0.322	0.594	0.543	irs
42	0.795	0.856	0.929	irs		42	0.539	1	0.539	irs
43	0.719	0.731	0.983	irs		43	0.179	0.383	0.468	irs
44	0.909	0.927	0.981	irs		44	0.511	0.835	0.612	irs
45	0.99	0.994	0.995	irs		45	0.429	0.751	0.571	irs
46	0.743	0.852	0.872	irs		46	0.387	0.709	0.546	irs
47	1	1	1	-		47	0.399	0.866	0.461	irs
48	0.721	0.722	0.999	irs		48	0.221	0.361	0.611	irs
49	0.729	0.739	0.986	irs		49	0.307	0.353	0.87	irs
50	0.814	0.847	0.961	irs		50	0.319	0.467	0.682	irs
51	0.828	1	0.828	irs		51	0.459	1	0.459	irs
52	0.714	0.853	0.837	irs		52	0.338	0.662	0.511	irs
53	0.889	0.955	0.931	irs		53	0.809	1	0.809	irs
54	0.721	0.868	0.831	irs		54	0.269	0.675	0.398	irs
55	0.723	0.731	0.989	irs		55	0.328	0.483	0.68	irs
56	0.874	0.924	0.946	irs		56	0.394	0.757	0.52	irs
57	0.859	0.976	0.88	irs		57	0.38	0.682	0.558	irs
58	0.988	1	0.988	irs		58	0.367	0.953	0.385	irs
59	1	1	1	-		59	0.641	1	0.641	irs
60	0.787	0.793	0.993	drs		60	0.422	0.518	0.816	irs
mean	0.883	0.934	0.945			mean	0.399	0.716	0.552

## Sheet: Relaxation Variable
Input Variable Target Value (Normalized)							Input Variable Target Value (with units)							Input Variable Original Value							Relaxation Variable
firm	1	2	3	4	5		firm	1	2	3	4	5		DMU	(I)GDZC	(I)YGZS	(I)YYCB	(I)YSZK	(I)YFZC		DMU	(I)GDZC	(I)YGZS	(I)YYCB	(I)YSZK	(I)YFZC
1	0.129	0.173	0.111	0.107	0.217		1	18789.1	2785.17	48538.5	5485.28	5143.55		1	18775.6	2774	48954.1	5520.48	5130.45		1	-13.4934	-11.1689	415.617	35.1944	-13.0946
2	0.121	0.164	0.108	0.106	0.141		2	13756.8	2485.93	40782.4	5087.88	2212.94		2	15662.4	3156	45943.7	6681.07	2333.64		2	1905.58	670.071	5161.29	1593.18	120.702
3	0.118	0.139	0.107	0.113	0.16		3	11869.7	1654.71	38197	7869.69	2945.59		3	12724	1733	42852	8508.44	3042.62		3	854.251	78.2933	4655	638.752	97.0302
4	0.105	0.162	0.106	0.1	0.1		4	3692.31	2419.43	35611.6	2703.48	631.95		4	3752.78	2402	35394.9	2703.48	631.95		4	60.4712	-17.4311	-216.673	-3.9e-05	-1.1e-05
5	0.126	0.154	0.108	0.112	0.186		5	16902	2153.44	40782.4	7472.29	3948.17		5	54825.6	3731	47247.7	10367	6969.63		5	37923.6	1577.56	6465.38	2894.68	3021.46
6	0.163	0.433	0.222	0.216	0.309		6	40176.2	11429.9	335515	48802	8691.13		6	39958.2	11434	336042	48712.3	8708.05		6	-218.006	4.12	527.253	-89.6875	16.924
7	0.1	0.144	0.106	0.107	0.19		7	547.148	1820.95	35611.6	5485.28	4102.41		7	547.148	1813	36478.5	5371.17	4087.88		7	-2e-05	-7.9511	866.932	-114.117	-14.5271
8	0.122	0.122	0.1	0.107	0.12		8	14385.9	1089.48	20099.4	5485.28	1403.16		8	14358.2	1081	20099.4	5435.49	1412.94		8	-27.684	-8.4756	0.000393	-49.7891	9.77587
9	0.134	0.175	0.115	0.13	0.237		9	21934.2	2851.67	58880	14625.5	5914.76		9	50236.4	7627	68462.9	17251.7	6228.21		9	28302.1	4775.33	9582.93	2626.19	313.455
10	0.123	0.167	0.116	0.161	0.265		10	15014.9	2585.68	61465.4	26944.9	6994.46		10	21221.4	3046	63981.6	33772.3	8236.86		10	6206.53	460.324	2516.29	6827.41	1242.4
11	0.115	0.164	0.122	0.226	0.327		11	9982.63	2485.93	76977.6	52776	9385.22		11	10213	2469	77732	52718.6	9376.99		11	230.332	-16.9289	754.416	-57.3478	-8.22299
12	0.121	0.156	0.106	0.114	0.128		12	13756.8	2219.94	35611.6	8267.09	1711.65		12	50619.5	3363	41934.5	19859.7	1794.38		12	36862.7	1143.06	6322.9	11592.6	82.7314
13	0.141	0.126	0.104	0.106	0.124		13	26337.5	1222.47	30440.9	5087.88	1557.41		13	26083.6	1212	29720.3	4928.9	1558.98		13	-253.894	-10.4711	-720.609	-158.984	1.57219
14	0.138	0.177	0.119	0.161	0.264		14	24450.4	2918.16	69221.5	26944.9	6955.9		14	39873.3	3584	100374	37574.2	7993.16		14	15422.9	665.836	31152.8	10629.3	1037.26
15	0.168	0.319	0.134	0.131	0.145		15	43321.3	7639.51	108002	15022.9	2367.18		15	43378.6	7635	109244	14975.6	2357.63		15	57.2499	-4.5067	1242.14	-47.2649	-9.5494
16	0.276	0.178	0.392	0.451	1		16	111257	2951.41	775029	142191	35336.5		16	111521	2957	775567	142215	35336.5		16	264.524	5.5867	538.156	23.6726	0.00016
17	0.118	0.127	0.106	0.108	0.144		17	11869.7	1255.72	35611.6	5882.68	2328.62		17	33257	1677	72501.5	10213.3	2897.84		17	21387.3	421.28	36889.8	4330.62	569.224
18	0.75	1	1	1	0.67		18	409418	30282	2.34694e+06	360364	22611.5		18	409433	30282	2.34694e+06	360364	22605.4		18	15.0898	0	-0.031598	-0.001475	-6.16112
19	0.134	0.169	0.164	0.153	0.149		19	21934.2	2652.17	185563	23765.7	2521.42		19	31208	3237	229735	34308	3131.58		19	9273.76	584.827	44171.5	10542.2	610.153
20	0.134	0.138	0.177	0.166	0.157		20	21934.2	1621.46	219173	28931.9	2829.91		20	24835.4	1791	235349	38735.1	5327.4		20	2901.14	169.542	16175.9	9803.14	2497.49
21	0.117	0.185	0.116	0.112	0.156		21	11240.7	3184.16	61465.4	7472.29	2791.35		21	11822.1	6255	63422.1	75721.3	2830.68		21	581.368	3070.84	1956.73	68249	39.3323
22	0.305	0.387	0.21	0.191	0.26		22	129499	9900.43	304491	38867	6801.65		22	142467	10772	340118	43891.3	16058.3		22	12968.4	871.569	35627.8	5024.33	9256.61
23	0.196	0.315	0.132	0.19	0.178		23	60934.2	7506.51	102831	38469.6	3639.68		23	60716.3	7513	103162	38346.1	3636.95		23	-217.917	6.4889	330.804	-123.505	-2.73202
24	0.153	0.162	0.159	0.162	0.212		24	33885.8	2419.43	172636	27342.3	4950.74		24	36206.2	2541	183049	28908	7204.69		24	2320.38	121.569	10412.2	1565.7	2253.95
25	0.185	0.204	0.125	0.139	0.236		25	54014.9	3815.88	84733.7	18202.1	5876.2		25	108579	7964	150529	40198.2	11282		25	54564.2	4148.12	65795.1	21996.1	5405.82
26	0.152	0.191	0.132	0.119	0.22		26	33256.8	3383.65	102831	10254.1	5259.23		26	40567.7	3930	202800	15168.2	6192.12		26	7310.87	546.351	99969.1	4914.1	932.893
27	0.598	0.56	0.522	0.243	0.182		27	313805	15652.5	1.11113e+06	59531.8	3793.92		27	313873	15656	1.11104e+06	59486.8	3803.5		27	68.3656	3.511	-85.5823	-44.9581	9.57304
28	1	0.657	0.274	0.171	0.134		28	566676	18877.6	469955	30918.9	1943.01		28	566676	18882	470926	31034.4	1945.08		28	-0.000617	4.369	971.191	115.452	2.0677
29	0.112	0.1	0.103	0.109	0.112		29	8095.53	358	27855.5	6280.08	1094.68		29	8359.99	358	27887	6121.21	1091.93		29	264.454	0	31.5132	-158.873	-2.74356
30	0.136	0.185	0.138	0.12	0.196		30	23192.3	3184.16	118344	10651.5	4333.77		30	25744.2	4301	156674	12014	8090.91		30	2551.94	1116.84	38330.7	1362.47	3757.13
31	0.137	0.171	0.136	0.146	0.251		31	23821.3	2718.67	113173	20983.9	6454.61		31	121700	4062	197308	34681.8	8738.3		31	97878.7	1343.33	84135.2	13697.9	2283.69
32	0.115	0.113	0.107	0.119	0.143		32	9982.63	790.236	38197	10254.1	2290.06		32	16517	936	49005.3	17099.3	2517.52		32	6534.4	145.764	10808.3	6845.26	227.46
33	0.106	0.149	0.106	0.108	0.143		33	4321.34	1987.2	35611.6	5882.68	2290.06		33	30936	2400	52947.5	8587.75	2652.36		33	26614.7	412.804	17335.9	2705.06	362.306
34	0.108	0.118	0.105	0.11	0.145		34	5579.4	956.48	33026.2	6677.49	2367.18		34	37097.9	1014	46399.6	7544.83	2786.11		34	31518.5	57.52	13373.4	867.341	418.929
35	0.107	0.135	0.115	0.114	0.168		35	4950.37	1521.71	58880	8267.09	3254.07		35	8678.47	1776	81824	19822.5	3576.85		35	3728.1	254.289	22944	11555.4	322.781
36	0.123	0.177	0.111	0.125	0.146		36	15014.9	2918.16	48538.5	12638.5	2405.74		36	94393	4449	81803.2	25716	3023.8		36	79378.2	1530.84	33264.7	13077.5	618.059
37	0.161	0.156	0.144	0.121	0.137		37	38918.1	2219.94	133856	11048.9	2058.69		37	70891.1	2414	185639	12816.3	6385.09		37	31973	194.062	51782.8	1767.45	4326.4
38	0.45	0.359	0.208	0.157	0.187		38	220708	8969.46	299320	25355.3	3986.73		38	317863	18040	490981	46612.1	17516.1		38	97155.1	9070.54	191662	21256.8	13529.3
39	0.215	0.203	0.192	0.138	0.125		39	72885.8	3782.64	257954	17804.7	1595.97		39	102506	4727	338650	130165	2293.92		39	29620.7	944.364	80696	112360	697.956
40	0.136	0.122	0.107	0.111	0.122		40	23192.3	1089.48	38197	7074.89	1480.28		40	40942.4	1115	39081.9	10708.3	1518.79		40	17750.1	25.5244	884.923	3633.44	38.507
41	0.165	0.157	0.144	0.128	0.142		41	41434.2	2253.19	133856	13830.7	2251.5		41	153197	2413	145855	62811.8	2437.98		41	111763	159.813	11999.3	48981.1	186.479
42	0.149	0.174	0.115	0.116	0.204		42	31369.7	2818.42	58880	9061.89	4642.26		42	71999	3797	107945	42371.7	5977.75		42	40629.3	978.582	49065.1	33309.8	1335.49
43	0.233	0.244	0.159	0.151	0.234		43	84208.4	5145.84	172636	22970.9	5799.08		43	137824	8145	323201	45178.1	11061.1		43	53615.4	2999.16	150564	22207.2	5261.99
44	0.179	0.246	0.133	0.123	0.178		44	50240.7	5212.34	105417	11843.7	3639.68		44	81534.2	5854	131912	32554	4198.72		44	31293.5	641.662	26495.1	20710.3	559.039
45	0.159	0.183	0.193	0.213	0.359		45	37660	3117.66	260539	47609.8	10619.2		45	38108.8	3161	263559	48080.9	10682.4		45	448.771	43.3422	3019.86	471.092	63.272
46	0.13	0.166	0.11	0.124	0.157		46	19418.1	2552.43	45953.1	12241.1	2829.91		46	73143.1	4160	94088.6	52475.2	3903.39		46	53725	1607.57	48135.5	40234.1	1073.48
47	0.146	0.11	0.109	0.136	0.143		47	29482.6	690.489	43367.7	17009.9	2290.06		47	29235	677	44177.5	17145.4	2275.71		47	-247.574	-13.4889	809.746	135.538	-14.352
48	0.398	0.326	0.172	0.154	0.214		48	187999	7872.25	206246	24163.1	5027.86		48	284589	15942	377064	47815	11957.8		48	96590.5	8069.75	170817	23651.9	6929.89
49	0.588	0.494	0.372	0.215	0.195		49	307515	13458.1	723321	48404.6	4295.21		49	438148	24726	1.1187e+06	78555.8	20546.8		49	130633	11267.9	395381	30151.2	16251.6
50	0.179	0.209	0.158	0.124	0.199		50	50240.7	3982.13	170051	12241.1	4449.45		50	181106	8235	244997	21122.8	11211		50	130866	4252.87	74945.4	8881.69	6761.51
51	0.144	0.136	0.119	0.11	0.121		51	28224.6	1554.96	69221.5	6677.49	1441.72		51	28531.7	1549	69613.4	6789.13	1432.19		51	307.175	-5.96	391.907	111.647	-9.53603
52	0.17	0.195	0.147	0.126	0.194		52	44579.4	3516.64	141612	13035.9	4256.65		52	99621.9	4650	262879	21810.4	18268		52	55042.5	1133.36	121267	8774.5	14011.3
53	0.351	0.317	0.225	0.169	0.206		53	158434	7573.01	343271	30124.1	4719.38		53	542130	25203	447705	33408.1	32840.4		53	383695	17630	104434	3283.91	28121
54	0.135	0.134	0.116	0.113	0.141		54	22563.3	1488.46	61465.4	7869.69	2212.94		54	38452.9	2150	106587	22812.6	3057.14		54	15889.7	661.538	45122.1	14942.9	844.198
55	0.253	0.26	0.189	0.182	0.252		55	96789	5677.82	250198	35290.3	6493.17		55	287192	8870	429768	61822.9	16243.1		55	190403	3192.18	179570	26532.6	9749.88
56	0.2	0.215	0.145	0.125	0.112		56	63450.3	4181.62	136441	12638.5	1094.68		56	168112	5219	166410	33726.4	1444.97		56	104661	1037.38	29969.1	21087.9	350.294
57	0.2	0.203	0.128	0.141	0.215		57	63450.3	3782.64	92489.9	18996.9	5066.42		57	182944	5393	208465	20410	5752.04		57	119493	1610.36	115975	1413.04	685.612
58	0.12	0.16	0.12	0.119	0.1		58	13127.8	2352.93	71806.9	10254.1	631.95		58	12912.2	2350	71263	10309.3	644.323		58	-215.581	-2.9333	-543.841	55.2343	12.373
59	0.15	0.148	0.221	0.198	0.158		59	31998.7	1953.95	332930	41648.8	2868.47		59	31988.5	1949	331767	41474.7	2868.11		59	-10.2954	-4.9467	-1162.28	-174.111	-0.36172
60	0.339	0.301	0.368	0.275	0.371		60	150886	7041.03	712980	72248.6	11081.9		60	257436	9673	992113	185021	14841		60	106550	2631.97	279133	112773	3759.14

## Sheet: SFA Regression
Inputs 1							SFA results					Inputs 2							SFA results					Inputs 3							SFA results					Inputs 4							SFA results					Inputs 5
1	1	-13.4934	63.52	15	13.35	97.6366		coefficient	standard-error	t-ratio		1	1	-11.1689	63.52	15	13.35	97.6366		coefficient	standard-error	t-ratio		1	1	415.617	63.52	15	13.35	97.6366		coefficient	standard-error	t-ratio		1	1	35.1944	63.52	15	13.35	97.6366		coefficient	standard-error	t-ratio		1	1
2	1	1905.58	31.04	16	7.62184	74.3806						2	1	670.071	31.04	16	7.62184	74.3806						2	1	5161.29	31.04	16	7.62184	74.3806						2	1	1593.18	31.04	16	7.62184	74.3806						2	1
3	1	854.251	54	15	13.35	97.6366	beta 0	-27470.8	4.96037	-5538.06		3	1	78.2933	54	15	13.35	97.6366	beta 0	879.685	1.00061	879.148		3	1	4655	54	15	13.35	97.6366	beta 0	-52408.2	1.00787	-51998.9		3	1	638.752	54	15	13.35	97.6366	beta 0	-19458	3.66185	-5313.7		3	1
4	1	60.4712	53.14	11	8.5612	48.8622	beta 1	-94.3248	178.173	-0.529401		4	1	-17.4311	53.14	11	8.5612	48.8622	beta 1	-23.0048	1.39948	-16.4382		4	1	-216.673	53.14	11	8.5612	48.8622	beta 1	112.587	4.78429	23.5325		4	1	-3.9e-05	53.14	11	8.5612	48.8622	beta 1	-270.985	91.7254	-2.95431		4	1
5	1	37923.6	37.11	9	8.5612	48.8622	beta 2	1460.12	228.851	6.38023		5	1	1577.56	37.11	9	8.5612	48.8622	beta 2	55.4289	1.17226	47.2837		5	1	6465.38	37.11	9	8.5612	48.8622	beta 2	2478.05	2.21329	1119.62		5	1	2894.68	37.11	9	8.5612	48.8622	beta 2	788.709	105.303	7.4899		5	1
6	1	-218.006	47.69	16	8.5612	48.8622	beta 3	-2157.29	20.0367	-107.667		6	1	4.12	47.69	16	8.5612	48.8622	beta 3	-349.727	1.03311	-338.52		6	1	527.253	47.69	16	8.5612	48.8622	beta 3	-11.5831	1.58808	-7.29378		6	1	-89.6875	47.69	16	8.5612	48.8622	beta 3	-691.92	69.0891	-10.0149		6	1
7	1	-2e-05	41.25	14	7.62184	74.3806	beta 4	240.797	74.8496	3.21707		7	1	-7.9511	41.25	14	7.62184	74.3806	beta 4	17.4929	1.21714	14.3721		7	1	866.932	41.25	14	7.62184	74.3806	beta 4	-372.877	8.11087	-45.9725		7	1	-114.117	41.25	14	7.62184	74.3806	beta 4	165.458	92.4529	1.78965		7	1
8	1	-27.684	30.07	21	7.62184	74.3806	sigma-squared	8126679200	1	8126679200		8	1	-8.4756	30.07	21	7.62184	74.3806	sigma-squared	20887049	1	20887049		8	1	0.000393	30.07	21	7.62184	74.3806	sigma-squared	12509725000	1	12509725000		8	1	-49.7891	30.07	21	7.62184	74.3806	sigma-squared	1201355700	1	1201355700		8	1
9	1	28302.1	35.6	10	7.62184	74.3806	gamma	0.998615	0.00155034	644.126		9	1	4775.33	35.6	10	7.62184	74.3806	gamma	1	5.31037e-05	18831.1		9	1	9582.93	35.6	10	7.62184	74.3806	gamma	1	2.05839e-07	4.85816e+06		9	1	2626.19	35.6	10	7.62184	74.3806	gamma	1	1.49012e-05	67108.8		9	1
10	1	6206.53	59.36	18	7.62184	74.3806						10	1	460.324	59.36	18	7.62184	74.3806						10	1	2516.29	59.36	18	7.62184	74.3806						10	1	6827.41	59.36	18	7.62184	74.3806						10	1
11	1	230.332	31.73	14	10.2202	46.4803						11	1	-16.9289	31.73	14	10.2202	46.4803						11	1	754.416	31.73	14	10.2202	46.4803						11	1	-57.3478	31.73	14	10.2202	46.4803						11	1
12	1	36862.7	13.54	16	8.5612	48.8622						12	1	1143.06	13.54	16	8.5612	48.8622						12	1	6322.9	13.54	16	8.5612	48.8622						12	1	11592.6	13.54	16	8.5612	48.8622						12	1
13	1	-253.894	37.5	24	8.5612	48.8622						13	1	-10.4711	37.5	24	8.5612	48.8622						13	1	-720.609	37.5	24	8.5612	48.8622						13	1	-158.984	37.5	24	8.5612	48.8622						13	1
14	1	15422.9	50.79	11	13.6172	73.3658						14	1	665.836	50.79	11	13.6172	73.3658						14	1	31152.8	50.79	11	13.6172	73.3658						14	1	10629.3	50.79	11	13.6172	73.3658						14	1
15	1	57.2499	53.73	13	8.3758	34.2498						15	1	-4.5067	53.73	13	8.3758	34.2498						15	1	1242.14	53.73	13	8.3758	34.2498						15	1	-47.2649	53.73	13	8.3758	34.2498						15	1
16	1	264.524	17.24	15	8.5612	48.8622						16	1	5.5867	17.24	15	8.5612	48.8622						16	1	538.156	17.24	15	8.5612	48.8622						16	1	23.6726	17.24	15	8.5612	48.8622						16	1
17	1	21387.3	19.61	16	13.35	97.6366						17	1	421.28	19.61	16	13.35	97.6366						17	1	36889.8	19.61	16	13.35	97.6366						17	1	4330.62	19.61	16	13.35	97.6366						17	1
18	1	15.0898	43.57	11	13.6172	73.3658						18	1	0	43.57	11	13.6172	73.3658						18	1	-0.031598	43.57	11	13.6172	73.3658						18	1	-0.001475	43.57	11	13.6172	73.3658						18	1
19	1	9273.76	21.83	18	8.5612	48.8622						19	1	584.827	21.83	18	8.5612	48.8622						19	1	44171.5	21.83	18	8.5612	48.8622						19	1	10542.2	21.83	18	8.5612	48.8622						19	1
20	1	2901.14	21.91	18	13.6172	73.3658						20	1	169.542	21.91	18	13.6172	73.3658						20	1	16175.9	21.91	18	13.6172	73.3658						20	1	9803.14	21.91	18	13.6172	73.3658						20	1
21	1	581.368	29.24	15	7.62184	74.3806						21	1	3070.84	29.24	15	7.62184	74.3806						21	1	1956.73	29.24	15	7.62184	74.3806						21	1	68249	29.24	15	7.62184	74.3806						21	1
22	1	12968.4	50.65	17	13.35	97.6366						22	1	871.569	50.65	17	13.35	97.6366						22	1	35627.8	50.65	17	13.35	97.6366						22	1	5024.33	50.65	17	13.35	97.6366						22	1
23	1	-217.917	9.98	16	8.5612	48.8622						23	1	6.4889	9.98	16	8.5612	48.8622						23	1	330.804	9.98	16	8.5612	48.8622						23	1	-123.505	9.98	16	8.5612	48.8622						23	1
24	1	2320.38	34.29	16	8.3758	34.2498						24	1	121.569	34.29	16	8.3758	34.2498						24	1	10412.2	34.29	16	8.3758	34.2498						24	1	1565.7	34.29	16	8.3758	34.2498						24	1
25	1	54564.2	29.47	29	8.5612	48.8622						25	1	4148.12	29.47	29	8.5612	48.8622						25	1	65795.1	29.47	29	8.5612	48.8622						25	1	21996.1	29.47	29	8.5612	48.8622						25	1
26	1	7310.87	61.28	22	10.2202	46.4803						26	1	546.351	61.28	22	10.2202	46.4803						26	1	99969.1	61.28	22	10.2202	46.4803						26	1	4914.1	61.28	22	10.2202	46.4803						26	1
27	1	68.3656	39.31	20	10.2202	46.4803						27	1	3.511	39.31	20	10.2202	46.4803						27	1	-85.5823	39.31	20	10.2202	46.4803						27	1	-44.9581	39.31	20	10.2202	46.4803						27	1
28	1	-0.000617	29.01	24	8.5612	48.8622						28	1	4.369	29.01	24	8.5612	48.8622						28	1	971.191	29.01	24	8.5612	48.8622						28	1	115.452	29.01	24	8.5612	48.8622						28	1
29	1	264.454	42.68	21	4.5835	12.151						29	1	0	42.68	21	4.5835	12.151						29	1	31.5132	42.68	21	4.5835	12.151						29	1	-158.873	42.68	21	4.5835	12.151						29	1
30	1	2551.94	40.42	17	13.35	97.6366						30	1	1116.84	40.42	17	13.35	97.6366						30	1	38330.7	40.42	17	13.35	97.6366						30	1	1362.47	40.42	17	13.35	97.6366						30	1
31	1	97878.7	36.73	16	8.5612	48.8622						31	1	1343.33	36.73	16	8.5612	48.8622						31	1	84135.2	36.73	16	8.5612	48.8622						31	1	13697.9	36.73	16	8.5612	48.8622						31	1
32	1	6534.4	27.3	17	8.3758	34.2498						32	1	145.764	27.3	17	8.3758	34.2498						32	1	10808.3	27.3	17	8.3758	34.2498						32	1	6845.26	27.3	17	8.3758	34.2498						32	1
33	1	26614.7	36.48	11	8.5612	48.8622						33	1	412.804	36.48	11	8.5612	48.8622						33	1	17335.9	36.48	11	8.5612	48.8622						33	1	2705.06	36.48	11	8.5612	48.8622						33	1
34	1	31518.5	55.7625	15	8.5612	48.8622						34	1	57.52	55.7625	15	8.5612	48.8622						34	1	13373.4	55.7625	15	8.5612	48.8622						34	1	867.341	55.7625	15	8.5612	48.8622						34	1
35	1	3728.1	61.47	8	4.9092	12.203						35	1	254.289	61.47	8	4.9092	12.203						35	1	22944	61.47	8	4.9092	12.203						35	1	11555.4	61.47	8	4.9092	12.203						35	1
36	1	79378.2	40.09	24	8.5612	48.8622						36	1	1530.84	40.09	24	8.5612	48.8622						36	1	33264.7	40.09	24	8.5612	48.8622						36	1	13077.5	40.09	24	8.5612	48.8622						36	1
37	1	31973	31.09	22	8.5612	48.8622						37	1	194.062	31.09	22	8.5612	48.8622						37	1	51782.8	31.09	22	8.5612	48.8622						37	1	1767.45	31.09	22	8.5612	48.8622						37	1
38	1	97155.1	29.72	13	8.5612	48.8622						38	1	9070.54	29.72	13	8.5612	48.8622						38	1	191662	29.72	13	8.5612	48.8622						38	1	21256.8	29.72	13	8.5612	48.8622						38	1
39	1	29620.7	13.3	15	8.5612	48.8622						39	1	944.364	13.3	15	8.5612	48.8622						39	1	80696	13.3	15	8.5612	48.8622						39	1	112360	13.3	15	8.5612	48.8622						39	1
40	1	17750.1	36.49	14	8.5612	48.8622						40	1	25.5244	36.49	14	8.5612	48.8622						40	1	884.923	36.49	14	8.5612	48.8622						40	1	3633.44	36.49	14	8.5612	48.8622						40	1
41	1	111763	45.65	17	10.2202	46.4803						41	1	159.813	45.65	17	10.2202	46.4803						41	1	11999.3	45.65	17	10.2202	46.4803						41	1	48981.1	45.65	17	10.2202	46.4803						41	1
42	1	40629.3	20.23	36	5.10305	7.19319						42	1	978.582	20.23	36	5.10305	7.19319						42	1	49065.1	20.23	36	5.10305	7.19319						42	1	33309.8	20.23	36	5.10305	7.19319						42	1
43	1	53615.4	40.45	15	10.2202	46.4803						43	1	2999.16	40.45	15	10.2202	46.4803						43	1	150564	40.45	15	10.2202	46.4803						43	1	22207.2	40.45	15	10.2202	46.4803						43	1
44	1	31293.5	36.84	23	7.62184	74.3806						44	1	641.662	36.84	23	7.62184	74.3806						44	1	26495.1	36.84	23	7.62184	74.3806						44	1	20710.3	36.84	23	7.62184	74.3806						44	1
45	1	448.771	17.73	15	10.2202	46.4803						45	1	43.3422	17.73	15	10.2202	46.4803						45	1	3019.86	17.73	15	10.2202	46.4803						45	1	471.092	17.73	15	10.2202	46.4803						45	1
46	1	53725	16.07	24	6.29932	28.1867						46	1	1607.57	16.07	24	6.29932	28.1867						46	1	48135.5	16.07	24	6.29932	28.1867						46	1	40234.1	16.07	24	6.29932	28.1867						46	1
47	1	-247.574	21.36	20	8.5612	48.8622						47	1	-13.4889	21.36	20	8.5612	48.8622						47	1	809.746	21.36	20	8.5612	48.8622						47	1	135.538	21.36	20	8.5612	48.8622						47	1
48	1	96590.5	27.66	18	6.29932	28.1867						48	1	8069.75	27.66	18	6.29932	28.1867						48	1	170817	27.66	18	6.29932	28.1867						48	1	23651.9	27.66	18	6.29932	28.1867						48	1
49	1	130633	34.27	17	4.9092	12.203						49	1	11267.9	34.27	17	4.9092	12.203						49	1	395381	34.27	17	4.9092	12.203						49	1	30151.2	34.27	17	4.9092	12.203						49	1
50	1	130866	34.26	19	8.5612	48.8622						50	1	4252.87	34.26	19	8.5612	48.8622						50	1	74945.4	34.26	19	8.5612	48.8622						50	1	8881.69	34.26	19	8.5612	48.8622						50	1
51	1	307.175	10.72	26	8.3758	34.2498						51	1	-5.96	10.72	26	8.3758	34.2498						51	1	391.907	10.72	26	8.3758	34.2498						51	1	111.647	10.72	26	8.3758	34.2498						51	1
52	1	55042.5	14.26	18	6.29932	28.1867						52	1	1133.36	14.26	18	6.29932	28.1867						52	1	121267	14.26	18	6.29932	28.1867						52	1	8774.5	14.26	18	6.29932	28.1867						52	1
53	1	383695	15.21	29	6.29932	28.1867						53	1	17630	15.21	29	6.29932	28.1867						53	1	104434	15.21	29	6.29932	28.1867						53	1	3283.91	15.21	29	6.29932	28.1867						53	1
54	1	15889.7	46.87	23	8.5612	48.8622						54	1	661.538	46.87	23	8.5612	48.8622						54	1	45122.1	46.87	23	8.5612	48.8622						54	1	14942.9	46.87	23	8.5612	48.8622						54	1
55	1	190403	27.3	22	4.5723	11.6738						55	1	3192.18	27.3	22	4.5723	11.6738						55	1	179570	27.3	22	4.5723	11.6738						55	1	26532.6	27.3	22	4.5723	11.6738						55	1
56	1	104661	8.448	23	10.2202	46.4803						56	1	1037.38	8.448	23	10.2202	46.4803						56	1	29969.1	8.448	23	10.2202	46.4803						56	1	21087.9	8.448	23	10.2202	46.4803						56	1
57	1	119493	46.4	19	4.9092	12.203						57	1	1610.36	46.4	19	4.9092	12.203						57	1	115975	46.4	19	4.9092	12.203						57	1	1413.04	46.4	19	4.9092	12.203						57	1
58	1	-215.581	40.31	19	5.10305	7.19319						58	1	-2.9333	40.31	19	5.10305	7.19319						58	1	-543.841	40.31	19	5.10305	7.19319						58	1	55.2343	40.31	19	5.10305	7.19319						58	1
59	1	-10.2954	30.08	26	13.35	97.6366						59	1	-4.9467	30.08	26	13.35	97.6366						59	1	-1162.28	30.08	26	13.35	97.6366						59	1	-174.111	30.08	26	13.35	97.6366						59	1
60	1	106550	31.07	31	13.35	97.6366						60	1	2631.97	31.07	31	13.35	97.6366						60	1	279133	31.07	31	13.35	97.6366						60	1	112773	31.07	31	13.35	97.6366						60	1
[truncated: 9 more columns]

## Sheet: Inputs 1
DMU	Input Slack	Environmental Variable 1	Environmental Variable 2	Environmental Variable 3	Environmental Variable 4	SFA Parameter Value	Environmental Value	Stochastic Error Term				λ				O/P	In parentheses.	Managerial Inefficiency	Stochastic Disturbance Term	Environmental Variable Maximum Value	Environmental Variable Adjustment	Random Disturbance Maximum Value	Random Disturbance Adjustment	Original Input	Adjusted Input
1	-13.4934	63.52	15	13.35	97.6366	-27470.8	-16849.8	16836.3	90085.7	3354.36	3352.03	26.8563	64685.4	0	1	0	64685.4	2.16828e+08	-2.16811e+08	13908.7	30758.5	3.05982e+07	2.47409e+08	18775.6	2.47459e+08
2	1905.58	31.04	16	7.62184	74.3806	-94.3248	-5568.64	7474.22					28716.1	0	1	0	28716.1	9.62574e+07	-9.625e+07		19477.4		1.26848e+08	15662.4	1.26883e+08
3	854.251	54	15	13.35	97.6366	1460.12	-15951.8	16806.1					64569.3	0	1	0	64569.3	2.16438e+08	-2.16422e+08		29860.5		2.4702e+08	12724	2.47062e+08
4	60.4712	53.14	11	8.5612	48.8622	-2157.29	-23125.1	23185.5					89079.3	0	1	0	89079.3	2.98597e+08	-2.98574e+08		37033.8		3.29172e+08	3752.78	3.29213e+08
5	37923.6	37.11	9	8.5612	48.8622	240.797	-24533.3	62456.9					239961	0	1	0	239961	8.04357e+08	-8.04295e+08		38442		8.34893e+08	54825.6	8.34986e+08
6	-218.006	47.69	16	8.5612	48.8622	8126679200	-15310.4	15092.4					57985.2	0	1	0	57985.2	1.94368e+08	-1.94353e+08		29219.1		2.24952e+08	39958.2	2.25021e+08
7	-2e-05	41.25	14	7.62184	74.3806	0.998615	-9451.94	9451.94					36314.6	0	1	0	36314.6	1.21728e+08	-1.21718e+08		23360.7		1.52316e+08	547.148	1.5234e+08
8	-27.684	30.07	21	7.62184	74.3806		1823.47	-1851.15					-7112.16	0	1	0	-7112.16	-2.38402e+07	2.38384e+07		12085.3		6.75987e+06	14358.2	6.78632e+06
9	28302.1	35.6	10	7.62184	74.3806		-14759.5	43061.6					165444	0	1	0	165444	5.54573e+08	-5.5453e+08		28668.2		5.85128e+08	50236.4	5.85207e+08
10	6206.53	59.36	18	7.62184	74.3806		-5319.67	11526.2					44283.9	0	1	0	44283.9	1.48441e+08	-1.4843e+08		19228.4		1.79028e+08	21221.4	1.79068e+08
11	230.332	31.73	14	10.2202	46.4803		-20877.6	21107.9					81097.2	0	1	0	81097.2	2.71841e+08	-2.71819e+08		34786.3		3.02418e+08	10213	3.02463e+08
12	36862.7	13.54	16	8.5612	48.8622		-12089.2	48951.8					188074	0	1	0	188074	6.30431e+08	-6.30382e+08		25997.9		6.6098e+08	50619.5	6.61057e+08
13	-253.894	37.5	24	8.5612	48.8622		-2668.23	2414.33					9275.92	0	1	0	9275.92	3.10932e+07	-3.10908e+07		16576.9		6.1689e+07	26083.6	6.17317e+07
14	15422.9	50.79	11	13.6172	73.3658		-27910.3	43333.2					166487	0	1	0	166487	5.5807e+08	-5.58027e+08		41819		5.88625e+08	39873.3	5.88707e+08
15	57.2499	53.73	13	8.3758	34.2498		-23379.1	23436.4					90043.1	0	1	0	90043.1	3.01827e+08	-3.01804e+08		37287.8		3.32402e+08	43378.6	3.32483e+08
16	264.524	17.24	15	8.5612	48.8622		-13898.3	14162.8					54413.9	0	1	0	54413.9	1.82397e+08	-1.82383e+08		27807		2.12981e+08	111521	2.13121e+08
17	21387.3	19.61	16	13.35	97.6366		-11247.9	32635.2					125385	0	1	0	125385	4.20295e+08	-4.20262e+08		25156.6		4.50861e+08	33257	4.50919e+08
18	15.0898	43.57	11	13.6172	73.3658		-27229.3	27244.3					104673	0	1	0	104673	3.50869e+08	-3.50842e+08		41138		3.8144e+08	409433	3.8189e+08
19	9273.76	21.83	18	8.5612	48.8622		-9950.89	19224.6					73861.5	0	1	0	73861.5	2.47586e+08	-2.47567e+08		23859.6		2.78165e+08	31208	2.7822e+08
20	2901.14	21.91	18	13.6172	73.3658		-14965.3	17866.5					68643.4	0	1	0	68643.4	2.30095e+08	-2.30077e+08		28874		2.60675e+08	24835.4	2.60729e+08
21	581.368	29.24	15	7.62184	74.3806		-6858.98	7440.35					28586	0	1	0	28586	9.58212e+07	-9.58137e+07		20767.7		1.26412e+08	11822.1	1.26445e+08
22	12968.4	50.65	17	13.35	97.6366		-12715.6	25684					98678.5	0	1	0	98678.5	3.30774e+08	-3.30748e+08		26624.3		3.61346e+08	142467	3.61515e+08
23	-217.917	9.98	16	8.5612	48.8622		-11753.4	11535.5					44319.5	0	1	0	44319.5	1.48561e+08	-1.48549e+08		25662.1		1.79147e+08	60716.3	1.79234e+08
24	2320.38	34.29	16	8.3758	34.2498		-17165.1	19485.5					74863.6	0	1	0	74863.6	2.50945e+08	-2.50926e+08		31073.8		2.81524e+08	36206.2	2.81591e+08
25	54564.2	29.47	29	8.5612	48.8622		5389.81	49174.4					188929	0	1	0	188929	6.33297e+08	-6.33248e+08		8518.9		6.63846e+08	108579	6.63963e+08
26	7310.87	61.28	22	10.2202	46.4803		-11983.9	19294.8					74131	0	1	0	74131	2.4849e+08	-2.4847e+08		25892.6		2.79069e+08	40567.7	2.79135e+08
27	68.3656	39.31	20	10.2202	46.4803		-12831.9	12900.2					49562.9	0	1	0	49562.9	1.66137e+08	-1.66124e+08		26740.6		1.96722e+08	313873	1.97063e+08
28	-0.000617	29.01	24	8.5612	48.8622		-1867.41	1867.41					7174.62	0	1	0	7174.62	2.40496e+07	-2.40477e+07		15776.1		5.46459e+07	566676	5.52284e+07
29	264.454	42.68	21	4.5835	12.151		-7796.06	8060.52					30968.7	0	1	0	30968.7	1.03808e+08	-1.038e+08		21704.8		1.34398e+08	8359.99	1.34428e+08
30	2551.94	40.42	17	13.35	97.6366		-11750.6	14302.6					54950.8	0	1	0	54950.8	1.84197e+08	-1.84183e+08		25659.3		2.14781e+08	25744.2	2.14832e+08
31	97878.7	36.73	16	8.5612	48.8622		-14276.6	112155					430903	0	1	0	430903	1.4444e+09	-1.44429e+09		28185.3		1.47489e+09	121700	1.47504e+09
32	6534.4	27.3	17	8.3758	34.2498		-15045.6	21580					82911	0	1	0	82911	2.7792e+08	-2.77899e+08		28954.3		3.08497e+08	16517	3.08542e+08
33	26614.7	36.48	11	8.5612	48.8622		-21553.6	48168.3					185064	0	1	0	185064	6.2034e+08	-6.20292e+08		35462.3		6.5089e+08	30936	6.50956e+08
34	31518.5	55.7625	15	8.5612	48.8622		-17531.9	49050.4					188453	0	1	0	188453	6.317e+08	-6.31651e+08		31440.7		6.62249e+08	37097.9	6.62318e+08
35	3728.1	61.47	8	4.9092	12.203		-29240.1	32968.2					126665	0	1	0	126665	4.24584e+08	-4.24551e+08		43148.8		4.5515e+08	8678.47	4.55201e+08
36	79378.2	40.09	24	8.5612	48.8622		-2912.53	82290.7					316163	0	1	0	316163	1.05979e+09	-1.05971e+09		16821.2		1.0903e+09	94393	1.09042e+09
37	31973	31.09	22	8.5612	48.8622		-4983.85	36956.8					141989	0	1	0	141989	4.75952e+08	-4.75915e+08		18892.6		5.06513e+08	70891.1	5.06603e+08
38	97155.1	29.72	13	8.5612	48.8622		-17995.7	115151					442412	0	1	0	442412	1.48298e+09	-1.48287e+09		31904.4		1.51346e+09	317863	1.51381e+09
39	29620.7	13.3	15	8.5612	48.8622		-13526.7	43147.3					165773	0	1	0	165773	5.55677e+08	-5.55634e+08		27435.4		5.86232e+08	102506	5.86362e+08
40	17750.1	36.49	14	8.5612	48.8622		-17174.2	34924.2					134180	0	1	0	134180	4.49775e+08	-4.4974e+08		31082.9		4.80338e+08	40942.4	4.8041e+08
41	111763	45.65	17	10.2202	46.4803		-17810.2	129573					497823	0	1	0	497823	1.66872e+09	-1.66859e+09		31719		1.69919e+09	153197	1.69937e+09
42	40629.3	20.23	36	5.10305	7.19319		13908.7	26720.6					102661	0	1	0	102661	3.44123e+08	-3.44096e+08		0		3.74695e+08	71999	3.74767e+08
43	53615.4	40.45	15	10.2202	46.4803		-20240	73855.4					283754	0	1	0	283754	9.51154e+08	-9.5108e+08		34148.7		9.81678e+08	137824	9.8185e+08
44	31293.5	36.84	23	7.62184	74.3806		4105.13	27188.4					104458	0	1	0	104458	3.50148e+08	-3.50121e+08		9803.58		3.80719e+08	81534.2	3.80811e+08
45	448.771	17.73	15	10.2202	46.4803		-18096.9	18545.7					71253	0	1	0	71253	2.38843e+08	-2.38824e+08		32005.7		2.69422e+08	38108.8	2.69492e+08
46	53725	16.07	24	6.29932	28.1867		-745.889	54470.9					209279	0	1	0	209279	7.01509e+08	-7.01454e+08		14654.6		7.32053e+08	73143.1	7.3214e+08
47	-247.574	21.36	20	8.5612	48.8622		-6986.31	6738.74					25890.4	0	1	0	25890.4	8.67855e+07	-8.67787e+07		20895		1.17377e+08	29235	1.17427e+08
48	96590.5	27.66	18	6.29932	28.1867		-10599.8	107190					411828	0	1	0	411828	1.38046e+09	-1.38035e+09		24508.6		1.41095e+09	284589	1.41126e+09
49	130633	34.27	17	4.9092	12.203		-13533.4	144167					553891	0	1	0	553891	1.85666e+09	-1.85652e+09		27442.1		1.88712e+09	438148	1.88758e+09
50	130866	34.26	19	8.5612	48.8622		-9663.23	140529					539915	0	1	0	539915	1.80981e+09	-1.80967e+09		23571.9		1.84027e+09	181106	1.84047e+09
51	307.175	10.72	26	8.3758	34.2498		-340.62	647.795					2488.84	0	1	0	2488.84	8.34269e+06	-8.34204e+06		14249.3		3.89403e+07	28531.7	3.89831e+07
52	55042.5	14.26	18	6.29932	28.1867		-9335.9	64378.4					247343	0	1	0	247343	8.29103e+08	-8.29039e+08		23244.6		8.59637e+08	99621.9	8.5976e+08
53	383695	15.21	29	6.29932	28.1867		6635.84	377060					1.44867e+06	0	1	0	1.44867e+06	4.856e+09	-4.85562e+09		7272.87		4.88622e+09	542130	4.88677e+09
54	15889.7	46.87	23	8.5612	48.8622		-5012.17	20901.8					80305.3	0	1	0	80305.3	2.69186e+08	-2.69165e+08		18920.9		2.99764e+08	38452.9	2.99821e+08
55	190403	27.3	22	4.5723	11.6738		-4975.97	195379					750651	0	1	0	750651	2.51621e+09	-2.51601e+09		18884.7		2.54661e+09	287192	2.54692e+09
56	104661	8.448	23	10.2202	46.4803		-5540.44	110202					423398	0	1	0	423398	1.41924e+09	-1.41913e+09		19449.2		1.44973e+09	168112	1.44992e+09
57	119493	46.4	19	4.9092	12.203		-11757.3	131251					504267	0	1	0	504267	1.69032e+09	-1.69019e+09		25666		1.72079e+09	182944	1.721e+09
58	-215.581	40.31	19	5.10305	7.19319		-12807.4	12591.8					48378.1	0	1	0	48378.1	1.62165e+08	-1.62152e+08		26716.1		1.92751e+08	12912.2	1.9279e+08
59	-10.2954	30.08	26	13.35	97.6366		2365.79	-2376.08					-9128.96	0	1	0	-9128.96	-3.06006e+07	3.05982e+07		11542.9		0	31988.5	43531.4
60	106550	31.07	31	13.35	97.6366		9573.02	96977.1					372588	0	1	0	372588	1.24893e+09	-1.24883e+09		4335.7		1.27943e+09	257436	1.27969e+09

## Sheet: Inputs 2
DMU	Input Slack	Environmental Variable 1	Environmental Variable 2	Environmental Variable 3	Environmental Variable 4	SFA Parameter Value	Environmental Value	Stochastic Error Term				λ				O/P	In parentheses.	Managerial Inefficiency	Stochastic Disturbance Term	Environmental Variable Maximum Value	Environmental Variable Adjustment	Random Disturbance Maximum Value	Random Disturbance Adjustment	Original Input	Adjusted Input
1	-11.1689	63.52	15	13.35	97.6366	879.685	-2711.06	2699.89	4570.24	0.457024	0.457024	10000	3.86242e+06	0	1	0	3.86242e+06	1.76522e+06	-1.76252e+06	750.893	3461.95	-2624	1.75989e+06	2774	1.76613e+06
2	670.071	31.04	16	7.62184	74.3806	-23.0048	-311.955	982.026					1.40487e+06	0	1	0	1.40487e+06	642059	-641077		1062.85		638453	3156	642672
3	78.2933	54	15	13.35	97.6366	55.4289	-2492.05	2570.35					3.6771e+06	0	1	0	3.6771e+06	1.68052e+06	-1.67795e+06		3242.95		1.67533e+06	1733	1.6803e+06
4	-17.4311	53.14	11	8.5612	48.8622	-349.727	-1872.42	1854.99					2.65372e+06	0	1	0	2.65372e+06	1.21281e+06	-1.21096e+06		2623.31		1.20833e+06	2402	1.21336e+06
5	1577.56	37.11	9	8.5612	48.8622	17.4929	-1614.51	3192.07					4.56652e+06	0	1	0	4.56652e+06	2.08701e+06	-2.08382e+06		2365.4		2.08119e+06	3731	2.08729e+06
6	4.12	47.69	16	8.5612	48.8622	20887049	-1469.9	1474.02					2.10871e+06	0	1	0	2.10871e+06	963728	-962254		2220.79		959630	11434	973285
7	-7.9511	41.25	14	7.62184	74.3806	1	-657.692	649.741					929509	0	1	0	929509	424807	-424158		1408.58		421534	1813	424755
8	-8.4756	30.07	21	7.62184	74.3806		-12.4951	4.01954					5750.29	0	1	0	5750.29	2628.02	-2624		763.388		0	1081	1844.39
9	4775.33	35.6	10	7.62184	74.3806		-749.43	5524.76					7.90364e+06	0	1	0	7.90364e+06	3.61215e+06	-3.60662e+06		1500.32		3.604e+06	7627	3.61313e+06
10	460.324	59.36	18	7.62184	74.3806		-852.594	1312.92					1.87824e+06	0	1	0	1.87824e+06	858400	-857087		1603.49		854463	3046	859113
11	-16.9289	31.73	14	10.2202	46.4803		-1835.45	1818.52					2.60154e+06	0	1	0	2.60154e+06	1.18897e+06	-1.18715e+06		2586.34		1.18452e+06	2469	1.18958e+06
12	1143.06	13.54	16	8.5612	48.8622		-684.281	1827.34					2.61417e+06	0	1	0	2.61417e+06	1.19474e+06	-1.19291e+06		1435.17		1.19029e+06	3363	1.19508e+06
13	-10.4711	37.5	24	8.5612	48.8622		-792.046	781.575					1.11811e+06	0	1	0	1.11811e+06	511002	-510220		1542.94		507596	1212	510351
14	665.836	50.79	11	13.6172	73.3658		-3157.94	3823.77					5.47023e+06	0	1	0	5.47023e+06	2.50002e+06	-2.4962e+06		3908.83		2.49358e+06	3584	2.50107e+06
15	-4.5067	53.73	13	8.3758	34.2498		-1965.91	1961.4					2.80595e+06	0	1	0	2.80595e+06	1.28238e+06	-1.28042e+06		2716.8		1.2778e+06	7635	1.28815e+06
16	5.5867	17.24	15	8.5612	48.8622		-824.828	830.415					1.18798e+06	0	1	0	1.18798e+06	542934	-542104		1575.72		539480	2957	544013
17	421.28	19.61	16	13.35	97.6366		-1645.49	2066.77					2.95669e+06	0	1	0	2.95669e+06	1.35128e+06	-1.34921e+06		2396.38		1.34658e+06	1677	1.35066e+06
18	0	43.57	11	13.6172	73.3658		-2991.84	2991.84					4.28008e+06	0	1	0	4.28008e+06	1.9561e+06	-1.95311e+06		3742.74		1.95048e+06	30282	1.98451e+06
19	584.827	21.83	18	8.5612	48.8622		-764.134	1348.96					1.9298e+06	0	1	0	1.9298e+06	881965	-880616		1515.03		877992	3237	882744
20	169.542	21.91	18	13.6172	73.3658		-2105.56	2275.1					3.25472e+06	0	1	0	3.25472e+06	1.48748e+06	-1.48521e+06		2856.45		1.48258e+06	1791	1.48723e+06
21	3070.84	29.24	15	7.62184	74.3806		-325.975	3396.82					4.85944e+06	0	1	0	4.85944e+06	2.22088e+06	-2.21748e+06		1076.87		2.21486e+06	6255	2.22219e+06
22	871.569	50.65	17	13.35	97.6366		-2304.13	3175.7					4.54311e+06	0	1	0	4.54311e+06	2.07631e+06	-2.07313e+06		3055.02		2.07051e+06	10772	2.08433e+06
23	6.4889	9.98	16	8.5612	48.8622		-602.384	608.873					871044	0	1	0	871044	398088	-397479		1353.28		394855	7513	403721
24	121.569	34.29	16	8.3758	34.2498		-1352.41	1473.98					2.10865e+06	0	1	0	2.10865e+06	963701	-962227		2103.3		959603	2541	964247
25	4148.12	29.47	29	8.5612	48.8622		-330.172	4478.29					6.40657e+06	0	1	0	6.40657e+06	2.92795e+06	-2.92347e+06		1081.07		2.92085e+06	7964	2.9299e+06
26	546.351	61.28	22	10.2202	46.4803		-2071.81	2618.16					3.7455e+06	0	1	0	3.7455e+06	1.71178e+06	-1.70916e+06		2822.7		1.70654e+06	3930	1.71329e+06
27	3.511	39.31	20	10.2202	46.4803		-1677.25	1680.76					2.40447e+06	0	1	0	2.40447e+06	1.0989e+06	-1.09722e+06		2428.14		1.09459e+06	15656	1.11268e+06
28	4.369	29.01	24	8.5612	48.8622		-596.735	601.104					859930	0	1	0	859930	393008	-392407		1347.63		389783	18882	410013
29	0	42.68	21	4.5835	12.151		-328.572	328.572					470051	0	1	0	470051	214824	-214496		1079.47		211872	358	213309
30	1116.84	40.42	17	13.35	97.6366		-2068.79	3185.63					4.55732e+06	0	1	0	4.55732e+06	2.0828e+06	-2.07962e+06		2819.68		2.07699e+06	4301	2.08411e+06
31	1343.33	36.73	16	8.5612	48.8622		-1217.76	2561.09					3.66386e+06	0	1	0	3.66386e+06	1.67447e+06	-1.67191e+06		1968.66		1.66928e+06	4062	1.67532e+06
32	145.764	27.3	17	8.3758	34.2498		-1136.17	1281.94					1.83392e+06	0	1	0	1.83392e+06	838145	-836863		1887.07		834239	936	837062
33	412.804	36.48	11	8.5612	48.8622		-1489.16	1901.96					2.72092e+06	0	1	0	2.72092e+06	1.24352e+06	-1.24162e+06		2240.05		1.239e+06	2400	1.24364e+06
34	57.52	55.7625	15	8.5612	48.8622		-1711.03	1768.55					2.53006e+06	0	1	0	2.53006e+06	1.1563e+06	-1.15453e+06		2461.93		1.15191e+06	1014	1.15538e+06
35	254.289	61.47	8	4.9092	12.203		-1594.41	1848.69					2.64471e+06	0	1	0	2.64471e+06	1.2087e+06	-1.20685e+06		2345.3		1.20422e+06	1776	1.20835e+06
36	1530.84	40.09	24	8.5612	48.8622		-851.628	2382.46					3.40832e+06	0	1	0	3.40832e+06	1.55768e+06	-1.5553e+06		1602.52		1.55267e+06	4449	1.55873e+06
37	194.062	31.09	22	8.5612	48.8622		-755.443	949.505					1.35835e+06	0	1	0	1.35835e+06	620797	-619847		1506.34		617223	2414	621143
38	9070.54	29.72	13	8.5612	48.8622		-1222.79	10293.3					1.47255e+07	0	1	0	1.47255e+07	6.72989e+06	-6.71959e+06		1973.68		6.71697e+06	18040	6.73698e+06
39	944.364	13.3	15	8.5612	48.8622		-734.189	1678.55					2.40131e+06	0	1	0	2.40131e+06	1.09746e+06	-1.09578e+06		1485.08		1.09315e+06	4727	1.09937e+06
40	25.5244	36.49	14	8.5612	48.8622		-1323.1	1348.62					1.92932e+06	0	1	0	1.92932e+06	881745	-880397		2073.99		877773	1115	880962
41	159.813	45.65	17	10.2202	46.4803		-1989.39	2149.2					3.07461e+06	0	1	0	3.07461e+06	1.40517e+06	-1.40302e+06		2740.28		1.4004e+06	2413	1.40555e+06
42	978.582	20.23	36	5.10305	7.19319		750.893	227.689					325729	0	1	0	325729	148866	-148638		0		146014	3797	149811
43	2999.16	40.45	15	10.2202	46.4803		-1980.62	4979.78					7.124e+06	0	1	0	7.124e+06	3.25583e+06	-3.25085e+06		2731.51		3.24823e+06	8145	3.25911e+06
44	641.662	36.84	23	7.62184	74.3806		-57.38	699.042					1.00004e+06	0	1	0	1.00004e+06	457041	-456342		808.273		453718	5854	460381
45	43.3422	17.73	15	10.2202	46.4803		-1457.95	1501.29					2.14772e+06	0	1	0	2.14772e+06	981561	-980060		2208.84		977436	3161	982805
46	1607.57	16.07	24	6.29932	28.1867		130.315	1477.26					2.11334e+06	0	1	0	2.11334e+06	965847	-964370		620.578		961746	4160	966526
47	-13.4889	21.36	20	8.5612	48.8622		-642.464	628.975					899801	0	1	0	899801	411230	-410601		1393.36		407977	677	410048
48	8069.75	27.66	18	6.29932	28.1867		-468.884	8538.64					1.22152e+07	0	1	0	1.22152e+07	5.58265e+06	-5.57411e+06		1219.78		5.57149e+06	15942	5.58865e+06
49	11267.9	34.27	17	4.9092	12.203		-469.814	11737.8					1.67918e+07	0	1	0	1.67918e+07	7.67427e+06	-7.66253e+06		1220.71		7.65991e+06	24726	7.68585e+06
50	4252.87	34.26	19	8.5612	48.8622		-994.655	5247.53					7.50703e+06	0	1	0	7.50703e+06	3.43089e+06	-3.42564e+06		1745.55		3.42302e+06	8235	3.433e+06
51	-5.96	10.72	26	8.3758	34.2498		-255.893	249.933					357551	0	1	0	357551	163409	-163159		1006.79		160535	1549	163091
52	1133.36	14.26	18	6.29932	28.1867		-160.619	1293.98					1.85114e+06	0	1	0	1.85114e+06	846015	-844721		911.513		842097	4650	847658
53	17630	15.21	29	6.29932	28.1867		427.244	17202.7					2.461e+07	0	1	0	2.461e+07	1.12473e+07	-1.12301e+07		323.649		1.12275e+07	25203	1.1253e+07
54	661.538	46.87	23	8.5612	48.8622		-1063.03	1724.57					2.46714e+06	0	1	0	2.46714e+06	1.12754e+06	-1.12582e+06		1813.92		1.12319e+06	2150	1.12716e+06
55	3192.18	27.3	22	4.5723	11.6738		76.2407	3115.94					4.45761e+06	0	1	0	4.45761e+06	2.03723e+06	-2.03412e+06		674.652		2.03149e+06	8870	2.04104e+06
56	1037.38	8.448	23	10.2202	46.4803		-800.987	1838.37					2.62994e+06	0	1	0	2.62994e+06	1.20194e+06	-1.2001e+06		1551.88		1.19748e+06	5219	1.20425e+06
57	1610.36	46.4	19	4.9092	12.203		-638.005	2248.37					3.21648e+06	0	1	0	3.21648e+06	1.47001e+06	-1.46776e+06		1388.9		1.46514e+06	5393	1.47192e+06
58	-2.9333	40.31	19	5.10305	7.19319		-653.336	650.403					930456	0	1	0	930456	425240	-424590		1404.23		421966	2350	425720
59	-4.9467	30.08	26	13.35	97.6366		-1332.06	1327.11					1.89855e+06	0	1	0	1.89855e+06	867681	-866354		2082.95		863730	1949	867762
60	2631.97	31.07	31	13.35	97.6366		-1077.69	3709.66					5.30699e+06	0	1	0	5.30699e+06	2.42542e+06	-2.42171e+06		1828.58		2.41908e+06	9673	2.43059e+06

## Sheet: Inputs 3
DMU	Input Slack	Environmental Variable 1	Environmental Variable 2	Environmental Variable 3	Environmental Variable 4	SFA Parameter Value	Environmental Value	Stochastic Error Term				λ				O/P	In parentheses.	Managerial Inefficiency	Stochastic Disturbance Term	Environmental Variable Maximum Value	Environmental Variable Adjustment	Random Disturbance Maximum Value	Random Disturbance Adjustment	Original Input	Adjusted Input
1	415.617	63.52	15	13.35	97.6366	-52408.2	-44647	45062.6	111847	11.1847	11.1847	10000	6.44659e+07	0	1	0	6.44659e+07	7.21031e+08	-7.20986e+08	36337.9	80984.9	-510492	7.20476e+08	48954.1	7.20606e+08
2	5161.29	31.04	16	7.62184	74.3806	112.587	-37087.8	42249.1					6.04409e+07	0	1	0	6.04409e+07	6.76013e+08	-6.7597e+08		73425.7		6.7546e+08	45943.7	6.75579e+08
3	4655	54	15	13.35	97.6366	2478.05	-45718.9	50373.9					7.20641e+07	0	1	0	7.20641e+07	8.06014e+08	-8.05964e+08		82056.7		8.05453e+08	42852	8.05578e+08
4	-216.673	53.14	11	8.5612	48.8622	-11.5831	-37485.5	37268.9					5.33163e+07	0	1	0	5.33163e+07	5.96326e+08	-5.96289e+08		73823.4		5.95778e+08	35394.9	5.95887e+08
5	6465.38	37.11	9	8.5612	48.8622	-372.877	-44246.4	50711.8					7.25475e+07	0	1	0	7.25475e+07	8.11421e+08	-8.1137e+08		80584.3		8.1086e+08	47247.7	8.10988e+08
6	527.253	47.69	16	8.5612	48.8622	12509725000	-25708.9	26236.2					3.7533e+07	0	1	0	3.7533e+07	4.19795e+08	-4.19769e+08		62046.8		4.19259e+08	336042	4.19657e+08
7	866.932	41.25	14	7.62184	74.3806	1	-40894.4	41761.3					5.97431e+07	0	1	0	5.97431e+07	6.68208e+08	-6.68166e+08		77232.3		6.67656e+08	36478.5	6.67769e+08
8	0.000393	30.07	21	7.62184	74.3806		-24806.8	24806.8					3.54882e+07	0	1	0	3.54882e+07	3.96924e+08	-3.96899e+08		61144.6		3.96389e+08	20099.4	3.9647e+08
9	9582.93	35.6	10	7.62184	74.3806		-51442.7	61025.6					8.73023e+07	0	1	0	8.73023e+07	9.76449e+08	-9.76388e+08		87780.6		9.75878e+08	68462.9	9.76034e+08
10	2516.29	59.36	18	7.62184	74.3806		-28943.3	31459.5					4.50055e+07	0	1	0	4.50055e+07	5.03373e+08	-5.03341e+08		65281.1		5.02831e+08	63981.6	5.0296e+08
11	754.416	31.73	14	10.2202	46.4803		-31592.9	32347.4					4.62756e+07	0	1	0	4.62756e+07	5.17578e+08	-5.17546e+08		67930.8		5.17036e+08	77732	5.17181e+08
12	6322.9	13.54	16	8.5612	48.8622		-29553.7	35876.6					5.13246e+07	0	1	0	5.13246e+07	5.74049e+08	-5.74013e+08		65891.6		5.73503e+08	41934.5	5.73611e+08
13	-720.609	37.5	24	8.5612	48.8622		-7031.78	6311.17					9.02867e+06	0	1	0	9.02867e+06	1.00983e+08	-1.00977e+08		43369.7		1.00466e+08	29720.3	1.00539e+08
14	31152.8	50.79	11	13.6172	73.3658		-46945.5	78098.3					1.11726e+08	0	1	0	1.11726e+08	1.24962e+09	-1.24954e+09		83283.4		1.24903e+09	100374	1.24922e+09
15	1242.14	53.73	13	8.3758	34.2498		-27012.3	28254.4					4.04203e+07	0	1	0	4.04203e+07	4.52089e+08	-4.5206e+08		63350.1		4.5155e+08	109244	4.51723e+08
16	538.156	17.24	15	8.5612	48.8622		-31615.2	32153.4					4.59981e+07	0	1	0	4.59981e+07	5.14475e+08	-5.14442e+08		67953.1		5.13932e+08	775567	5.14775e+08
17	36889.8	19.61	16	13.35	97.6366		-47112.7	84002.5					1.20173e+08	0	1	0	1.20173e+08	1.34409e+09	-1.34401e+09		83450.5		1.3435e+09	72501.5	1.34366e+09
18	-0.031598	43.57	11	13.6172	73.3658		-47758.4	47758.4					6.83224e+07	0	1	0	6.83224e+07	7.64164e+08	-7.64117e+08		84096.3		7.63606e+08	2.34694e+06	7.66037e+08
19	44171.5	21.83	18	8.5612	48.8622		-23664.3	67835.8					9.70449e+07	0	1	0	9.70449e+07	1.08542e+09	-1.08535e+09		60002.2		1.08484e+09	229735	1.08513e+09
20	16175.9	21.91	18	13.6172	73.3658		-32850.7	49026.6					7.01367e+07	0	1	0	7.01367e+07	7.84457e+08	-7.84408e+08		69188.6		7.83897e+08	235349	7.84202e+08
21	1956.73	29.24	15	7.62184	74.3806		-39768.5	41725.2					5.96915e+07	0	1	0	5.96915e+07	6.6763e+08	-6.67589e+08		76106.4		6.67078e+08	63422.1	6.67218e+08
22	35627.8	50.65	17	13.35	97.6366		-41139.9	76767.8					1.09823e+08	0	1	0	1.09823e+08	1.22833e+09	-1.22826e+09		77477.8		1.22775e+09	340118	1.22816e+09
23	330.804	9.98	16	8.5612	48.8622		-29954.5	30285.3					4.33257e+07	0	1	0	4.33257e+07	4.84585e+08	-4.84555e+08		66292.4		4.84044e+08	103162	4.84214e+08
24	10412.2	34.29	16	8.3758	34.2498		-21766.8	32179					4.60348e+07	0	1	0	4.60348e+07	5.14885e+08	-5.14853e+08		58104.7		5.14342e+08	183049	5.14583e+08
25	65795.1	29.47	29	8.5612	48.8622		4454.38	61340.7					8.7753e+07	0	1	0	8.7753e+07	9.8149e+08	-9.81429e+08		31883.5		9.80919e+08	150529	9.81101e+08
26	99969.1	61.28	22	10.2202	46.4803		-8441.62	108411					1.55091e+08	0	1	0	1.55091e+08	1.73464e+09	-1.73453e+09		44779.5		1.73402e+09	202800	1.73427e+09
27	-85.5823	39.31	20	10.2202	46.4803		-15871.2	15785.7					2.25827e+07	0	1	0	2.25827e+07	2.52581e+08	-2.52565e+08		52209.1		2.52054e+08	1.11104e+06	2.53218e+08
28	971.191	29.01	24	8.5612	48.8622		-7987.64	8958.83					1.28164e+07	0	1	0	1.28164e+07	1.43347e+08	-1.43338e+08		44325.5		1.42828e+08	470926	1.43343e+08
29	31.5132	42.68	21	4.5835	12.151		-147.911	179.424					256681	0	1	0	256681	2.8709e+06	-2.87072e+06		36485.8		2.36022e+06	27887	2.4246e+06
30	38330.7	40.42	17	13.35	97.6366		-42291.7	80622.4					1.15337e+08	0	1	0	1.15337e+08	1.29001e+09	-1.28993e+09		78629.6		1.28942e+09	156674	1.28965e+09
31	84135.2	36.73	16	8.5612	48.8622		-26942.9	111078					1.58907e+08	0	1	0	1.58907e+08	1.77732e+09	-1.77721e+09		63280.7		1.7767e+09	197308	1.77696e+09
32	10808.3	27.3	17	8.3758	34.2498		-20075.7	30884.1					4.41823e+07	0	1	0	4.41823e+07	4.94165e+08	-4.94134e+08		56413.6		4.93623e+08	49005.3	4.93729e+08
33	17335.9	36.48	11	8.5612	48.8622		-39361.2	56697.1					8.11101e+07	0	1	0	8.11101e+07	9.07191e+08	-9.07134e+08		75699.1		9.06623e+08	52947.5	9.06752e+08
34	13373.4	55.7625	15	8.5612	48.8622		-27278.1	40651.5					5.81554e+07	0	1	0	5.81554e+07	6.5045e+08	-6.50409e+08		63616		6.49898e+08	46399.6	6.50008e+08
35	22944	61.47	8	4.9092	12.203		-30270.2	53214.2					7.61274e+07	0	1	0	7.61274e+07	8.51462e+08	-8.51408e+08		66608.1		8.50898e+08	81824	8.51046e+08
36	33264.7	40.09	24	8.5612	48.8622		-6740.18	40004.9					5.72304e+07	0	1	0	5.72304e+07	6.40104e+08	-6.40064e+08		43078.1		6.39553e+08	81803.2	6.39678e+08
37	51782.8	31.09	22	8.5612	48.8622		-12709.6	64492.4					9.22618e+07	0	1	0	9.22618e+07	1.03192e+09	-1.03186e+09		49047.4		1.03134e+09	185639	1.03158e+09
38	191662	29.72	13	8.5612	48.8622		-35166.2	226828					3.24496e+08	0	1	0	3.24496e+08	3.62939e+09	-3.62916e+09		71504.1		3.62865e+09	490981	3.62922e+09
39	80696	13.3	15	8.5612	48.8622		-32058.8	112755					1.61305e+08	0	1	0	1.61305e+08	1.80415e+09	-1.80404e+09		68396.7		1.80353e+09	338650	1.80393e+09
40	884.923	36.49	14	8.5612	48.8622		-31926	32810.9					4.69388e+07	0	1	0	4.69388e+07	5.24995e+08	-5.24963e+08		68263.8		5.24452e+08	39081.9	5.24559e+08
41	11999.3	45.65	17	10.2202	46.4803		-22591.6	34590.9					4.94852e+07	0	1	0	4.94852e+07	5.53476e+08	-5.53441e+08		58929.5		5.52931e+08	145855	5.53136e+08
42	49065.1	20.23	36	5.10305	7.19319		36337.9	12727.2					1.82073e+07	0	1	0	1.82073e+07	2.03643e+08	-2.0363e+08		0		2.0312e+08	107945	2.03228e+08
43	150564	40.45	15	10.2202	46.4803		-28133.1	178698					2.55642e+08	0	1	0	2.55642e+08	2.85928e+09	-2.8591e+09		64471		2.85859e+09	323201	2.85898e+09
44	26495.1	36.84	23	7.62184	74.3806		-19088.5	45583.5					6.52111e+07	0	1	0	6.52111e+07	7.29366e+08	-7.2932e+08		55426.3		7.2881e+08	131912	7.28997e+08
45	3019.86	17.73	15	10.2202	46.4803		-30691.1	33711					4.82264e+07	0	1	0	4.82264e+07	5.39397e+08	-5.39363e+08		67029		5.38853e+08	263559	5.39183e+08
46	48135.5	16.07	24	6.29932	28.1867		-1708.92	49844.4					7.13066e+07	0	1	0	7.13066e+07	7.97542e+08	-7.97492e+08		38046.8		7.96982e+08	94088.6	7.97114e+08
47	809.746	21.36	20	8.5612	48.8622		-18761.1	19570.9					2.79978e+07	0	1	0	2.79978e+07	3.13146e+08	-3.13127e+08		55099		3.12616e+08	44177.5	3.12716e+08
48	170817	27.66	18	6.29932	28.1867		-15272.3	186090					2.66217e+08	0	1	0	2.66217e+08	2.97755e+09	-2.97737e+09		51610.2		2.97686e+09	377064	2.97728e+09
49	395381	34.27	17	4.9092	12.203		-11030.1	406412					5.81406e+08	0	1	0	5.81406e+08	6.50284e+09	-6.50244e+09		47368		6.50193e+09	1.1187e+06	6.50309e+09
50	74945.4	34.26	19	8.5612	48.8622		-19786.8	94732.2					1.35522e+08	0	1	0	1.35522e+08	1.51578e+09	-1.51568e+09		56124.7		1.51517e+09	244997	1.51547e+09
51	391.907	10.72	26	8.3758	34.2498		360	31.9065					45644.9	0	1	0	45644.9	510524	-510492		35977.9		0	69613.4	105591
52	121267	14.26	18	6.29932	28.1867		-16781	138048					1.97489e+08	0	1	0	1.97489e+08	2.20885e+09	-2.20871e+09		53118.9		2.2082e+09	262879	2.20852e+09
53	104434	15.21	29	6.29932	28.1867		10584.5	93849.1					1.34259e+08	0	1	0	1.34259e+08	1.50165e+09	-1.50155e+09		25753.4		1.50104e+09	447705	1.50151e+09
54	45122.1	46.87	23	8.5612	48.8622		-8454.89	53577					7.66464e+07	0	1	0	7.66464e+07	8.57266e+08	-8.57212e+08		44792.8		8.56702e+08	106587	8.56853e+08
55	179570	27.3	22	4.5723	11.6738		776.613	178794					2.5578e+08	0	1	0	2.5578e+08	2.86081e+09	-2.86064e+09		35561.3		2.86012e+09	429768	2.86059e+09
56	29969.1	8.448	23	10.2202	46.4803		-11911.7	41880.9					5.99141e+07	0	1	0	5.99141e+07	6.70121e+08	-6.70079e+08		48249.6		6.69568e+08	166410	6.69783e+08
57	115975	46.4	19	4.9092	12.203		-4708.35	120683					1.72647e+08	0	1	0	1.72647e+08	1.93101e+09	-1.93088e+09		41046.2		1.93037e+09	208465	1.93062e+09
58	-543.841	40.31	19	5.10305	7.19319		-3528.2	2984.35					4.26937e+06	0	1	0	4.26937e+06	4.77516e+07	-4.77486e+07		39866.1		4.72381e+07	71263	4.73492e+07
59	-1162.28	30.08	26	13.35	97.6366		-21153.4	19991.1					2.8599e+07	0	1	0	2.8599e+07	3.19871e+08	-3.19851e+08		57491.3		3.1934e+08	331767	3.1973e+08
60	279133	31.07	31	13.35	97.6366		-8651.7	287785					4.117e+08	0	1	0	4.117e+08	4.60474e+09	-4.60445e+09		44989.6		4.60394e+09	992113	4.60498e+09

## Sheet: Inputs 4
DMU	Input Slack	Environmental Variable 1	Environmental Variable 2	Environmental Variable 3	Environmental Variable 4	SFA Parameter Value	Environmental Value	Stochastic Error Term				λ				O/P	In parentheses.	Managerial Inefficiency	Stochastic Disturbance Term	Environmental Variable Maximum Value	Environmental Variable Adjustment	Random Disturbance Maximum Value	Random Disturbance Adjustment	Original Input	Adjusted Input
1	35.1944	63.52	15	13.35	97.6366	-19458	-17922.7	17957.9	34660.6	3.46606	3.46606	10000	2.56902e+07	0	1	0	2.56902e+07	8.90439e+07	-8.90259e+07	3490.14	21412.8	-54621.5	8.89713e+07	5520.48	8.89982e+07
2	1593.18	31.04	16	7.62184	74.3806	-270.985	-8216.84	9810.03					1.40341e+07	0	1	0	1.40341e+07	4.86429e+07	-4.86331e+07		11707		4.85785e+07	6681.07	4.85969e+07
3	638.752	54	15	13.35	97.6366	788.709	-15342.9	15981.6					2.28631e+07	0	1	0	2.28631e+07	7.92448e+07	-7.92288e+07		18833		7.91742e+07	8508.44	7.92015e+07
4	-3.9e-05	53.14	11	8.5612	48.8622	-691.92	-23021.4	23021.4					3.2934e+07	0	1	0	3.2934e+07	1.14151e+08	-1.14128e+08		26511.5		1.14073e+08	2703.48	1.14103e+08
5	2894.68	37.11	9	8.5612	48.8622	165.458	-20254.9	23149.6					3.31174e+07	0	1	0	3.31174e+07	1.14787e+08	-1.14764e+08		23745		1.14709e+08	10367	1.14743e+08
6	-89.6875	47.69	16	8.5612	48.8622	1201355700	-17600.9	17511.2					2.50513e+07	0	1	0	2.50513e+07	8.68293e+07	-8.68118e+07		21091.1		8.67572e+07	48712.3	8.6827e+07
7	-114.117	41.25	14	7.62184	74.3806	1	-12561	12446.9					1.78063e+07	0	1	0	1.78063e+07	6.17178e+07	-6.17054e+07		16051.2		6.16507e+07	5371.17	6.16722e+07
8	-49.7891	30.07	21	7.62184	74.3806		-4010.44	3960.65					5.66604e+06	0	1	0	5.66604e+06	1.96388e+07	-1.96349e+07		7500.58		1.95803e+07	5435.49	1.95932e+07
9	2626.19	35.6	10	7.62184	74.3806		-14184.8	16811					2.40495e+07	0	1	0	2.40495e+07	8.3357e+07	-8.33402e+07		17674.9		8.32856e+07	17251.7	8.33205e+07
10	6827.41	59.36	18	7.62184	74.3806		-14313.7	21141.1					3.02442e+07	0	1	0	3.02442e+07	1.04828e+08	-1.04807e+08		17803.9		1.04752e+08	33772.3	1.04804e+08
11	-57.3478	31.73	14	10.2202	46.4803		-16395.4	16338.1					2.3373e+07	0	1	0	2.3373e+07	8.10121e+07	-8.09958e+07		19885.6		8.09411e+07	52718.6	8.10137e+07
12	11592.6	13.54	16	8.5612	48.8622		-8346.8	19939.4					2.8525e+07	0	1	0	2.8525e+07	9.88693e+07	-9.88494e+07		11836.9		9.87947e+07	19859.7	9.88264e+07
13	-158.984	37.5	24	8.5612	48.8622		-8529.92	8370.94					1.19753e+07	0	1	0	1.19753e+07	4.15072e+07	-4.14988e+07		12020.1		4.14442e+07	4928.9	4.14612e+07
14	10629.3	50.79	11	13.6172	73.3658		-21828.6	32457.8					4.64337e+07	0	1	0	4.64337e+07	1.60942e+08	-1.60909e+08		25318.7		1.60855e+08	37574.2	1.60918e+08
15	-47.2649	53.73	13	8.3758	34.2498		-23893.3	23846					3.41137e+07	0	1	0	3.41137e+07	1.1824e+08	-1.18216e+08		27383.4		1.18162e+08	14975.6	1.18204e+08
16	23.6726	17.24	15	8.5612	48.8622		-10138.2	10161.8					1.45373e+07	0	1	0	1.45373e+07	5.03873e+07	-5.03771e+07		13628.3		5.03225e+07	142215	5.04784e+07
17	4330.62	19.61	16	13.35	97.6366		-5235.01	9565.63					1.36844e+07	0	1	0	1.36844e+07	4.74311e+07	-4.74215e+07		8725.15		4.73669e+07	10213.3	4.73858e+07
18	-0.001475	43.57	11	13.6172	73.3658		-19872.1	19872					2.84286e+07	0	1	0	2.84286e+07	9.85353e+07	-9.85155e+07		23362.2		9.84608e+07	360364	9.88446e+07
19	10542.2	21.83	18	8.5612	48.8622		-9015.85	19558.1					2.79795e+07	0	1	0	2.79795e+07	9.69785e+07	-9.6959e+07		12506		9.69043e+07	34308	9.69511e+07
20	9803.14	21.91	18	13.6172	73.3658		-8481.55	18284.7					2.61578e+07	0	1	0	2.61578e+07	9.06644e+07	-9.06462e+07		11971.7		9.05915e+07	38735.1	9.06422e+07
21	68249	29.24	15	7.62184	74.3806		-8517.78	76766.8					1.09821e+08	0	1	0	1.09821e+08	3.80647e+08	-3.8057e+08		12007.9		3.80516e+08	75721.3	3.80604e+08
22	5024.33	50.65	17	13.35	97.6366		-12857.7	17882					2.55817e+07	0	1	0	2.55817e+07	8.86677e+07	-8.86498e+07		16347.8		8.85952e+07	43891.3	8.86555e+07
23	-123.505	9.98	16	8.5612	48.8622		-7382.09	7258.59					1.0384e+07	0	1	0	1.0384e+07	3.59916e+07	-3.59844e+07		10872.2		3.59297e+07	38346.1	3.5979e+07
24	1565.7	34.29	16	8.3758	34.2498		-16259.2	17824.9					2.55e+07	0	1	0	2.55e+07	8.83845e+07	-8.83667e+07		19749.3		8.83121e+07	28908	8.83608e+07
25	21996.1	29.47	29	8.5612	48.8622		-2410.37	24406.5					3.49155e+07	0	1	0	3.49155e+07	1.21019e+08	-1.20995e+08		5900.51		1.2094e+08	40198.2	1.20986e+08
26	4914.1	61.28	22	10.2202	46.4803		-18093.3	23007.4					3.29141e+07	0	1	0	3.29141e+07	1.14082e+08	-1.14059e+08		21583.5		1.14004e+08	15168.2	1.14041e+08
27	-44.9581	39.31	20	10.2202	46.4803		-13717.2	13672.3					1.95593e+07	0	1	0	1.95593e+07	6.77938e+07	-6.77801e+07		17207.4		6.77255e+07	59486.8	6.78022e+07
28	115.452	29.01	24	8.5612	48.8622		-6229.26	6344.71					9.07665e+06	0	1	0	9.07665e+06	3.14602e+07	-3.14538e+07		9719.4		3.13992e+07	31034.4	3.144e+07
29	-158.873	42.68	21	4.5835	12.151		-15621.7	15462.8					2.21208e+07	0	1	0	2.21208e+07	7.66721e+07	-7.66567e+07		19111.8		7.6602e+07	6121.21	7.66273e+07
30	1362.47	40.42	17	13.35	97.6366		-10085.5	11448					1.63773e+07	0	1	0	1.63773e+07	5.67646e+07	-5.67532e+07		13575.6		5.66985e+07	12014	5.67241e+07
31	13697.9	36.73	16	8.5612	48.8622		-14630.9	28328.9					4.05268e+07	0	1	0	4.05268e+07	1.40468e+08	-1.4044e+08		18121.1		1.40385e+08	34681.8	1.40438e+08
32	6845.26	27.3	17	8.3758	34.2498		-13576.3	20421.6					2.92148e+07	0	1	0	2.92148e+07	1.0126e+08	-1.0124e+08		17066.4		1.01185e+08	17099.3	1.01219e+08
33	2705.06	36.48	11	8.5612	48.8622		-18506.7	21211.8					3.03453e+07	0	1	0	3.03453e+07	1.05178e+08	-1.05157e+08		21996.9		1.05103e+08	8587.75	1.05133e+08
34	867.341	55.7625	15	8.5612	48.8622		-20577.2	21444.5					3.06782e+07	0	1	0	3.06782e+07	1.06332e+08	-1.06311e+08		24067.3		1.06256e+08	7544.83	1.06288e+08
35	11555.4	61.47	8	4.9092	12.203		-31183.5	42738.8					6.11415e+07	0	1	0	6.11415e+07	2.1192e+08	-2.11877e+08		34673.6		2.11823e+08	19822.5	2.11877e+08
36	13077.5	40.09	24	8.5612	48.8622		-9231.78	22309.3					3.19153e+07	0	1	0	3.19153e+07	1.1062e+08	-1.10598e+08		12721.9		1.10543e+08	25716	1.10582e+08
37	1767.45	31.09	22	8.5612	48.8622		-8370.33	10137.8					1.4503e+07	0	1	0	1.4503e+07	5.02681e+07	-5.02579e+07		11860.5		5.02033e+07	12816.3	5.0228e+07
38	21256.8	29.72	13	8.5612	48.8622		-15097.5	36354.2					5.20078e+07	0	1	0	5.20078e+07	1.80262e+08	-1.80226e+08		18587.6		1.80171e+08	46612.1	1.80236e+08
39	112360	13.3	15	8.5612	48.8622		-9070.47	121430					1.73716e+08	0	1	0	1.73716e+08	6.02111e+08	-6.0199e+08		12560.6		6.01935e+08	130165	6.02078e+08
40	3633.44	36.49	14	8.5612	48.8622		-16143.3	19776.8					2.82923e+07	0	1	0	2.82923e+07	9.80629e+07	-9.80431e+07		19633.5		9.79885e+07	10708.3	9.80188e+07
41	48981.1	45.65	17	10.2202	46.4803		-17801.4	66782.5					9.5538e+07	0	1	0	9.5538e+07	3.3114e+08	-3.31074e+08		21291.5		3.31019e+08	62811.8	3.31103e+08
42	33309.8	20.23	36	5.10305	7.19319		1112.78	32197					4.60605e+07	0	1	0	4.60605e+07	1.59648e+08	-1.59616e+08		2377.36		1.59562e+08	42371.7	1.59606e+08
43	22207.2	40.45	15	10.2202	46.4803		-17969.7	40176.8					5.74764e+07	0	1	0	5.74764e+07	1.99216e+08	-1.99176e+08		21459.8		1.99122e+08	45178.1	1.99188e+08
44	20710.3	36.84	23	7.62184	74.3806		-4267.59	24977.9					3.57329e+07	0	1	0	3.57329e+07	1.23852e+08	-1.23827e+08		7757.73		1.23773e+08	32554	1.23813e+08
45	471.092	17.73	15	10.2202	46.4803		-11812.9	12284					1.75733e+07	0	1	0	1.75733e+07	6.09101e+07	-6.08978e+07		15303.1		6.08432e+07	48080.9	6.09066e+07
46	40234.1	16.07	24	6.29932	28.1867		-4578.6	44812.7					6.41083e+07	0	1	0	6.41083e+07	2.22203e+08	-2.22158e+08		8068.74		2.22104e+08	52475.2	2.22164e+08
47	135.538	21.36	20	8.5612	48.8622		-7311.06	7446.6					1.0653e+07	0	1	0	1.0653e+07	3.69239e+07	-3.69164e+07		10801.2		3.68618e+07	17145.4	3.68898e+07
48	23651.9	27.66	18	6.29932	28.1867		-12451.6	36103.5					5.16491e+07	0	1	0	5.16491e+07	1.79019e+08	-1.78983e+08		15941.7		1.78928e+08	47815	1.78992e+08
49	30151.2	34.27	17	4.9092	12.203		-16714.3	46865.5					6.7045e+07	0	1	0	6.7045e+07	2.32382e+08	-2.32335e+08		20204.4		2.3228e+08	78555.8	2.32379e+08
50	8881.69	34.26	19	8.5612	48.8622		-11595.5	20477.2					2.92943e+07	0	1	0	2.92943e+07	1.01536e+08	-1.01515e+08		15085.6		1.01461e+08	21122.8	1.01497e+08
51	111.647	10.72	26	8.3758	34.2498		-1984.98	2096.63					2.99941e+06	0	1	0	2.99941e+06	1.03961e+07	-1.0394e+07		5475.13		1.03394e+07	6789.13	1.03517e+07
52	8774.5	14.26	18	6.29932	28.1867		-8820.37	17594.9					2.5171e+07	0	1	0	2.5171e+07	8.7244e+07	-8.72264e+07		12310.5		8.71718e+07	21810.4	8.72059e+07
53	3283.91	15.21	29	6.29932	28.1867		-402.006	3685.92					5.27302e+06	0	1	0	5.27302e+06	1.82766e+07	-1.82729e+07		3892.15		1.82183e+07	33408.1	1.82556e+07
54	14942.9	46.87	23	8.5612	48.8622		-11857.8	26800.7					3.83406e+07	0	1	0	3.83406e+07	1.32891e+08	-1.32864e+08		15347.9		1.32809e+08	22812.6	1.32848e+08
55	26532.6	27.3	22	4.5723	11.6738		-10736.4	37269					5.33164e+07	0	1	0	5.33164e+07	1.84798e+08	-1.84761e+08		14226.6		1.84706e+08	61822.9	1.84782e+08
56	21087.9	8.448	23	10.2202	46.4803		-2987.95	24075.9					3.44426e+07	0	1	0	3.44426e+07	1.1938e+08	-1.19356e+08		6478.1		1.19301e+08	33726.4	1.19342e+08
57	1413.04	46.4	19	4.9092	12.203		-18423.9	19836.9					2.83784e+07	0	1	0	2.83784e+07	9.83613e+07	-9.83414e+07		21914.1		9.82868e+07	20410	9.83292e+07
58	55.2343	40.31	19	5.10305	7.19319		-17736.7	17791.9					2.54528e+07	0	1	0	2.54528e+07	8.82209e+07	-8.82031e+07		21226.8		8.81485e+07	10309.3	8.818e+07
59	-174.111	30.08	26	13.35	97.6366		-185.129	11.018					15762.1	0	1	0	15762.1	54632.5	-54621.5		3675.27		0	41474.7	45149.9
60	112773	31.07	31	13.35	97.6366		3490.14	109283					1.56338e+08	0	1	0	1.56338e+08	5.41876e+08	-5.41767e+08		0		5.41713e+08	185021	5.41898e+08

## Sheet: Inputs 5
DMU	Input Slack	Environmental Variable 1	Environmental Variable 2	Environmental Variable 3	Environmental Variable 4	SFA Parameter Value	Environmental Value	Stochastic Error Term				λ				O/P	In parentheses.	Managerial Inefficiency	Stochastic Disturbance Term	Environmental Variable Maximum Value	Environmental Variable Adjustment	Random Disturbance Maximum Value	Random Disturbance Adjustment	Original Input	Adjusted Input
1	-13.0946	63.52	15	13.35	97.6366	-1311.69	-5206.08	5192.99	7509.65	0.750965	0.750965	10000	7.42901e+06	0	1	0	7.42901e+06	5.57892e+06	-5.57373e+06	1333.54	6539.62	-2099.42	5.57163e+06	5130.45	5.5833e+06
2	120.702	31.04	16	7.62184	74.3806	-37.3507	-2637.69	2758.39					3.94611e+06	0	1	0	3.94611e+06	2.96339e+06	-2.96063e+06		3971.23		2.95853e+06	2333.64	2.96484e+06
3	97.0302	54	15	13.35	97.6366	121.025	-4850.5	4947.53					7.07787e+06	0	1	0	7.07787e+06	5.31523e+06	-5.31028e+06		6184.04		5.30818e+06	3042.62	5.31741e+06
4	-1.1e-05	53.14	11	8.5612	48.8622	-172.396	-3959.5	3959.5					5.66439e+06	0	1	0	5.66439e+06	4.25376e+06	-4.2498e+06		5293.03		4.2477e+06	631.95	4.25363e+06
5	3021.46	37.11	9	8.5612	48.8622	-10.6083	-3602.82	6624.28					9.47659e+06	0	1	0	9.47659e+06	7.11658e+06	-7.10996e+06		4936.35		7.10786e+06	6969.63	7.11977e+06
6	16.924	47.69	16	8.5612	48.8622	56394819	-3150.81	3167.74					4.53171e+06	0	1	0	4.53171e+06	3.40316e+06	-3.39999e+06		4484.35		3.39789e+06	8708.05	3.41108e+06
7	-14.5271	41.25	14	7.62184	74.3806	1	-3261.09	3246.56					4.64448e+06	0	1	0	4.64448e+06	3.48784e+06	-3.48459e+06		4594.62		3.48249e+06	4087.88	3.49118e+06
8	9.77587	30.07	21	7.62184	74.3806		-1996.33	2006.11					2.86991e+06	0	1	0	2.86991e+06	2.1552e+06	-2.15319e+06		3329.87		2.1511e+06	1412.94	2.15584e+06
9	313.455	35.6	10	7.62184	74.3806		-3534.15	3847.61					5.50433e+06	0	1	0	5.50433e+06	4.13356e+06	-4.12971e+06		4867.69		4.12761e+06	6228.21	4.13871e+06
10	1242.4	59.36	18	7.62184	74.3806		-3453.41	4695.81					6.71776e+06	0	1	0	6.71776e+06	5.0448e+06	-5.0401e+06		4786.95		5.038e+06	8236.86	5.05103e+06
11	-8.22299	31.73	14	10.2202	46.4803		-3057.48	3049.25					4.36221e+06	0	1	0	4.36221e+06	3.27587e+06	-3.27282e+06		4391.01		3.27072e+06	9376.99	3.28449e+06
12	82.7314	13.54	16	8.5612	48.8622		-1875.29	1958.02					2.80111e+06	0	1	0	2.80111e+06	2.10354e+06	-2.10158e+06		3208.83		2.09948e+06	1794.38	2.10448e+06
13	1.57219	37.5	24	8.5612	48.8622		-1802.01	1803.58					2.58018e+06	0	1	0	2.58018e+06	1.93762e+06	-1.93582e+06		3135.55		1.93372e+06	1558.98	1.93842e+06
14	1037.26	50.79	11	13.6172	73.3658		-5003.3	6040.56					8.64153e+06	0	1	0	8.64153e+06	6.48948e+06	-6.48344e+06		6336.84		6.48134e+06	7993.16	6.49567e+06
15	-9.5494	53.73	13	8.3758	34.2498		-3552.51	3542.96					5.06851e+06	0	1	0	5.06851e+06	3.80627e+06	-3.80273e+06		4886.05		3.80063e+06	2357.63	3.80787e+06
16	0.00016	17.24	15	8.5612	48.8622		-2134.51	2134.51					3.0536e+06	0	1	0	3.0536e+06	2.29314e+06	-2.29101e+06		3468.05		2.28891e+06	35336.5	2.32771e+06
17	569.224	19.61	16	13.35	97.6366		-3444.99	4014.21					5.74267e+06	0	1	0	5.74267e+06	4.31255e+06	-4.30853e+06		4778.53		4.30643e+06	2897.84	4.31411e+06
18	-6.16112	43.57	11	13.6172	73.3658		-4733.63	4727.47					6.76304e+06	0	1	0	6.76304e+06	5.07881e+06	-5.07408e+06		6067.17		5.07198e+06	22605.4	5.10065e+06
19	610.153	21.83	18	8.5612	48.8622		-1942.88	2553.03					3.65232e+06	0	1	0	3.65232e+06	2.74277e+06	-2.74021e+06		3276.41		2.73811e+06	3131.58	2.74452e+06
20	2497.49	21.91	18	13.6172	73.3658		-3077.44	5574.93					7.97541e+06	0	1	0	7.97541e+06	5.98926e+06	-5.98368e+06		4410.98		5.98158e+06	5327.4	5.99132e+06
21	39.3323	29.24	15	7.62184	74.3806		-2691.48	2730.81					3.90666e+06	0	1	0	3.90666e+06	2.93376e+06	-2.93103e+06		4025.02		2.92893e+06	2830.68	2.93579e+06
22	9256.61	50.65	17	13.35	97.6366		-4483.33	13739.9					1.96561e+07	0	1	0	1.96561e+07	1.47611e+07	-1.47473e+07		5816.87		1.47452e+07	16058.3	1.47671e+07
23	-2.73202	9.98	16	8.5612	48.8622		-1742.32	1739.59					2.48863e+06	0	1	0	2.48863e+06	1.86887e+06	-1.86713e+06		3075.86		1.86503e+06	3636.95	1.87174e+06
24	2253.95	34.29	16	8.3758	34.2498		-2463.34	4717.29					6.74848e+06	0	1	0	6.74848e+06	5.06787e+06	-5.06316e+06		3796.88		5.06106e+06	7204.69	5.07206e+06
25	5405.82	29.47	29	8.5612	48.8622		-896.963	6302.79					9.01667e+06	0	1	0	9.01667e+06	6.7712e+06	-6.7649e+06		2230.5		6.7628e+06	11282	6.77631e+06
26	932.893	61.28	22	10.2202	46.4803		-3192.99	4125.88					5.90242e+06	0	1	0	5.90242e+06	4.43251e+06	-4.42839e+06		4526.53		4.42629e+06	6192.12	4.43701e+06
27	9.57304	39.31	20	10.2202	46.4803		-2614.45	2624.02					3.75388e+06	0	1	0	3.75388e+06	2.81903e+06	-2.81641e+06		3947.98		2.81431e+06	3803.5	2.82206e+06
28	2.0677	29.01	24	8.5612	48.8622		-1484.91	1486.97					2.12724e+06	0	1	0	2.12724e+06	1.59748e+06	-1.596e+06		2818.44		1.5939e+06	1945.08	1.59866e+06
29	-2.74356	42.68	21	4.5835	12.151		-1283.38	1280.64					1.83206e+06	0	1	0	1.83206e+06	1.37581e+06	-1.37453e+06		2616.92		1.37243e+06	1091.93	1.37614e+06
30	3757.13	40.42	17	13.35	97.6366		-4101.23	7858.37					1.12421e+07	0	1	0	1.12421e+07	8.44239e+06	-8.43453e+06		5434.77		8.43243e+06	8090.91	8.44596e+06
31	2283.69	36.73	16	8.5612	48.8622		-2741.45	5025.14					7.18888e+06	0	1	0	7.18888e+06	5.3986e+06	-5.39357e+06		4074.99		5.39147e+06	8738.3	5.40429e+06
32	227.46	27.3	17	8.3758	34.2498		-2081.23	2308.69					3.30278e+06	0	1	0	3.30278e+06	2.48027e+06	-2.47796e+06		3414.77		2.47587e+06	2517.52	2.4818e+06
33	362.306	36.48	11	8.5612	48.8622		-3337.23	3699.54					5.29251e+06	0	1	0	5.29251e+06	3.97449e+06	-3.97079e+06		4670.77		3.96869e+06	2652.36	3.97601e+06
34	418.929	55.7625	15	8.5612	48.8622		-3573.35	3992.28					5.71129e+06	0	1	0	5.71129e+06	4.28898e+06	-4.28499e+06		4906.89		4.28289e+06	2786.11	4.29058e+06
35	322.781	61.47	8	4.9092	12.203		-3615.22	3938					5.63364e+06	0	1	0	5.63364e+06	4.23067e+06	-4.22673e+06		4948.76		4.22463e+06	3576.85	4.23316e+06
36	618.059	40.09	24	8.5612	48.8622		-1898.75	2516.81					3.60051e+06	0	1	0	3.60051e+06	2.70385e+06	-2.70134e+06		3232.29		2.69924e+06	3023.8	2.70549e+06
37	4326.4	31.09	22	8.5612	48.8622		-1804.64	6131.04					8.77098e+06	0	1	0	8.77098e+06	6.5867e+06	-6.58056e+06		3138.18		6.57846e+06	6385.09	6.58799e+06
38	13529.3	29.72	13	8.5612	48.8622		-2842.7	16372					2.34216e+07	0	1	0	2.34216e+07	1.75888e+07	-1.75724e+07		4176.23		1.75703e+07	17516.1	1.7592e+07
39	697.956	13.3	15	8.5612	48.8622		-1987.35	2685.3					3.84155e+06	0	1	0	3.84155e+06	2.88487e+06	-2.88219e+06		3320.89		2.88009e+06	2293.92	2.8857e+06
40	38.507	36.49	14	8.5612	48.8622		-2974.53	3013.04					4.31041e+06	0	1	0	4.31041e+06	3.23697e+06	-3.23395e+06		4308.07		3.23185e+06	1518.79	3.23768e+06
41	186.479	45.65	17	10.2202	46.4803		-3214.32	3400.8					4.86513e+06	0	1	0	4.86513e+06	3.65354e+06	-3.65014e+06		4547.86		3.64804e+06	2437.98	3.65503e+06
42	1335.49	20.23	36	5.10305	7.19319		1333.54	1.95601					2798.23	0	1	0	2798.23	2101.37	-2099.42		0		0	5977.75	5977.75
43	5261.99	40.45	15	10.2202	46.4803		-3262.15	8524.14					1.21945e+07	0	1	0	1.21945e+07	9.15764e+06	-9.14912e+06		4595.69		9.14702e+06	11061.1	9.16268e+06
44	559.039	36.84	23	7.62184	74.3806		-2007.15	2566.19					3.67115e+06	0	1	0	3.67115e+06	2.7569e+06	-2.75434e+06		3340.69		2.75224e+06	4198.72	2.75978e+06
45	63.272	17.73	15	10.2202	46.4803		-2413.54	2476.81					3.54329e+06	0	1	0	3.54329e+06	2.66089e+06	-2.65841e+06		3747.08		2.65631e+06	10682.4	2.67074e+06
46	1073.48	16.07	24	6.29932	28.1867		-392.317	1465.8					2.09695e+06	0	1	0	2.09695e+06	1.57474e+06	-1.57327e+06		1725.86		1.57117e+06	3903.39	1.5768e+06
47	-14.352	21.36	20	8.5612	48.8622		-1683.27	1668.92					2.38753e+06	0	1	0	2.38753e+06	1.79295e+06	-1.79128e+06		3016.81		1.78918e+06	2275.71	1.79448e+06
48	6929.89	27.66	18	6.29932	28.1867		-1551.36	8481.25					1.21331e+07	0	1	0	1.21331e+07	9.11156e+06	-9.10308e+06		2884.9		9.10098e+06	11957.8	9.11583e+06
49	16251.6	34.27	17	4.9092	12.203		-1510.06	17761.6					2.54095e+07	0	1	0	2.54095e+07	1.90816e+07	-1.90639e+07		2843.6		1.90618e+07	20546.8	1.90852e+07
50	6761.51	34.26	19	8.5612	48.8622		-2286.12	9047.63					1.29434e+07	0	1	0	1.29434e+07	9.72003e+06	-9.71099e+06		3619.66		9.70889e+06	11211	9.72372e+06
51	-9.53603	10.72	26	8.3758	34.2498		-372.739	363.203					519593	0	1	0	519593	390196	-389833		1706.28		387733	1432.19	390872
52	14011.3	14.26	18	6.29932	28.1867		-1050.86	15062.2					2.15478e+07	0	1	0	2.15478e+07	1.61816e+07	-1.61665e+07		2384.4		1.61645e+07	18268	1.61851e+07
53	28121	15.21	29	6.29932	28.1867		244.928	27876.1					3.98791e+07	0	1	0	3.98791e+07	2.99478e+07	-2.99199e+07		1088.61		2.99178e+07	32840.4	2.99518e+07
54	844.198	46.87	23	8.5612	48.8622		-2273.01	3117.21					4.45943e+06	0	1	0	4.45943e+06	3.34888e+06	-3.34576e+06		3606.55		3.34366e+06	3057.14	3.35032e+06
55	9749.88	27.3	22	4.5723	11.6738		-580.909	10330.8					1.47791e+07	0	1	0	1.47791e+07	1.10986e+07	-1.10882e+07		1914.45		1.10861e+07	16243.1	1.11043e+07
56	350.294	8.448	23	10.2202	46.4803		-1098.66	1448.95					2.07285e+06	0	1	0	2.07285e+06	1.55663e+06	-1.55518e+06		2432.19		1.55309e+06	1444.97	1.55696e+06
57	685.612	46.4	19	4.9092	12.203		-1721.07	2406.69					3.44297e+06	0	1	0	3.44297e+06	2.58555e+06	-2.58314e+06		3054.61		2.58104e+06	5752.04	2.58985e+06
58	12.373	40.31	19	5.10305	7.19319		-1473.88	1486.26					2.12621e+06	0	1	0	2.12621e+06	1.59671e+06	-1.59523e+06		2807.42		1.59313e+06	644.323	1.59658e+06
59	-0.36172	30.08	26	13.35	97.6366		-2625.81	2625.44					3.75592e+06	0	1	0	3.75592e+06	2.82056e+06	-2.81794e+06		3959.34		2.81584e+06	2868.11	2.82267e+06
60	3759.14	31.07	31	13.35	97.6366		-2057.66	5816.8					8.32143e+06	0	1	0	8.32143e+06	6.2491e+06	-6.24328e+06		3391.2		6.24118e+06	14841	6.25941e+06

## Sheet: Third-stage data.
With units.	2017									Normalization.	2017
	Net profit (CNY)	Operating income (CNY)	Intangible assets (CNY)	Fixed assets (CNY)	Total number of employees (Persons)	Operating costs (CNY)	Accounts receivable (CNY)	R&D expenditure (CNY)			Net profit (CNY)	Operating income (CNY)	Intangible assets (CNY)	Fixed assets (CNY)	Total number of employees (Persons)	Operating costs (CNY)	Accounts receivable (CNY)	R&D expenditure (CNY)
DMU	(O)JLR	(O)YYSR	(O)WXZC	(I)GDZC	(I)YGZS	(I)YYCB	(I)YSZK	(I)YFZC		Company	(O)JLR	(O)YYSR	(O)WXZC	(I)GDZC	(I)YGZS	(I)YYCB	(I)YSZK	(I)YFZC
disushishang	48007.2	194591	1205.14	2.47459e+08	1.76613e+06	7.20606e+08	8.89982e+07	5.5833e+06		disushishang	0.302474	0.157467	0.101119	0.145567	0.241128	0.199716	0.232979	0.267623
annaier	6886.98	103144	640.335	1.26883e+08	642672	6.75579e+08	4.85969e+07	2.96484e+06		annaier	0.201807	0.124673	0.1	0.12336	0.151261	0.193484	0.172582	0.188926
riboshishang	7699.09	107347	9863.27	2.47062e+08	1.6803e+06	8.05578e+08	7.92015e+07	5.31741e+06		riboshishang	0.203796	0.12618	0.118272	0.145494	0.234262	0.211476	0.218334	0.259631
mugaodi	5004.72	51595.7	1191.66	3.29213e+08	1.21336e+06	5.95887e+08	1.14103e+08	4.25363e+06		mugaodi	0.1972	0.106187	0.101092	0.160624	0.196911	0.182455	0.270509	0.22766
anzhengshishang	27307.3	142067	6989.96	8.34986e+08	2.08729e+06	8.10988e+08	1.14743e+08	7.11977e+06		anzhengshishang	0.251798	0.138631	0.112579	0.253773	0.266818	0.212224	0.271466	0.3138
taipingniao	45283.3	714165	19274	2.25021e+08	973285	4.19657e+08	8.6827e+07	3.41108e+06		taipingniao	0.295805	0.343794	0.136915	0.141435	0.177707	0.158065	0.229733	0.202338
biyinlefen	18022.4	105443	10844.3	1.5234e+08	424755	6.67769e+08	6.16722e+07	3.49118e+06		biyinlefen	0.229068	0.125497	0.120215	0.128049	0.133829	0.192403	0.192128	0.204745
jinfalabi	9156.71	43014.5	965.392	6.78632e+06	1844.39	3.9647e+08	1.95932e+07	2.15584e+06		jinfalabi	0.207364	0.10311	0.100644	0.101242	0.1	0.154856	0.129223	0.164613
huijiegufen	23995.7	213634	6763.32	5.85207e+08	3.61313e+06	9.76034e+08	8.33205e+07	4.13871e+06		huijiegufen	0.243691	0.164296	0.11213	0.207771	0.388872	0.235066	0.224491	0.224206
gelisi	35451.2	205305	70223	1.79068e+08	859113	5.0296e+08	1.04804e+08	5.05103e+06		gelisi	0.271735	0.161309	0.23785	0.132971	0.168574	0.169594	0.256607	0.251626
jinhongjituan	22222.8	256414	152569	3.02463e+08	1.18958e+06	5.17181e+08	8.10137e+07	3.28449e+06		jinhongjituan	0.239351	0.179638	0.400985	0.155697	0.195009	0.171562	0.221043	0.198533
qiaozhibai	7727.53	78667.9	10148.2	6.61057e+08	1.19508e+06	5.73611e+08	9.88264e+07	2.10448e+06		qiaozhibai	0.203865	0.115895	0.118836	0.22174	0.195449	0.179372	0.247672	0.163069
bangjiegufen	5710.85	43409.5	4890.39	6.17317e+07	510351	1.00539e+08	4.14612e+07	1.93842e+06		bangjiegufen	0.198928	0.103251	0.10842	0.111361	0.140676	0.1139	0.161914	0.158078
langzigufen	19298	235327	41802.3	5.88707e+08	2.50107e+06	1.24922e+09	1.60918e+08	6.49567e+06		langzigufen	0.232191	0.172076	0.181546	0.208416	0.299917	0.272875	0.340494	0.295043
jiumuwang	49237.4	256513	11922.8	3.32483e+08	1.28815e+06	4.51723e+08	1.18204e+08	3.80787e+06		jiumuwang	0.305486	0.179673	0.122352	0.161226	0.202894	0.162503	0.27664	0.214263
senmafushi	113047	1.20263e+06	44709	2.13121e+08	544013	5.14775e+08	5.04784e+07	2.32771e+06		senmafushi	0.461699	0.518965	0.187304	0.139243	0.143369	0.171229	0.175394	0.169778
jialinjie	1788.81	88328.6	1091.55	4.50919e+08	1.35066e+06	1.34366e+09	4.73858e+07	4.31411e+06		jialinjie	0.189327	0.11936	0.100894	0.183039	0.207894	0.285944	0.170771	0.229478
jihuajituan	75743	2.544e+06	454933	3.8189e+08	1.98451e+06	7.66037e+08	9.88446e+07	5.10065e+06		jihuajituan	0.370374	1	1	0.170326	0.258596	0.206003	0.247699	0.253117
jiaxinsichou	12150.6	277317	4894.88	2.7822e+08	882744	1.08513e+09	9.69511e+07	2.74452e+06		jiaxinsichou	0.214693	0.187134	0.108429	0.151233	0.170464	0.250165	0.244868	0.182305
tanluzhe	-11792.2	303353	1402.89	2.60729e+08	1.48723e+06	7.84202e+08	9.06422e+07	5.99132e+06		tanluzhe	0.156079	0.196471	0.101511	0.148011	0.218818	0.208517	0.235437	0.279885
yaowangkeji	-34699.4	150355	3479.99	1.26445e+08	2.22219e+06	6.67218e+08	3.80604e+08	2.93579e+06		yaowangkeji	0.1	0.141603	0.105626	0.12328	0.277609	0.192327	0.66891	0.188053
meibangfushi	-30480	647236	6790.62	3.61515e+08	2.08433e+06	1.22816e+09	8.86555e+07	1.47671e+07		meibangfushi	0.110329	0.319792	0.112184	0.166573	0.266581	0.269961	0.232467	0.543636
baoxiniao	3042.7	260115	29713.8	1.79234e+08	403721	4.84214e+08	3.5979e+07	1.87174e+06		baoxiniao	0.192396	0.180965	0.157598	0.133002	0.132147	0.167	0.153719	0.156074
qipilang	34324.5	308489	33235.3	2.81591e+08	964247	5.14583e+08	8.83608e+07	5.07206e+06		qipilang	0.268977	0.198313	0.164574	0.151853	0.176984	0.171203	0.232026	0.252258
weixinggufen	40884.1	262437	18997.4	6.63963e+08	2.9299e+06	9.81101e+08	1.20986e+08	6.77631e+06		weixinggufen	0.285036	0.181798	0.136367	0.222276	0.334219	0.235768	0.280799	0.303478
hongdougufen	60966.8	271410	10066.9	2.79135e+08	1.71329e+06	1.73427e+09	1.14041e+08	4.43701e+06		hongdougufen	0.3342	0.185016	0.118675	0.151401	0.236901	0.340005	0.270417	0.233172
hailanzhijia	332933	1.82001e+06	49382.5	1.97063e+08	1.11268e+06	2.53218e+08	6.78022e+07	2.82206e+06		hailanzhijia	1	0.740366	0.196563	0.136286	0.188857	0.13503	0.201292	0.184635
yageer	29391.8	983953	30953.5	5.52284e+07	410013	1.43343e+08	3.144e+07	1.59866e+06		yageer	0.256901	0.440544	0.160053	0.110164	0.13265	0.119824	0.146933	0.147867
langshagufen	2295.36	34343.4	4079.46	1.34428e+08	213309	2.4246e+06	7.66273e+07	1.37614e+06		langshagufen	0.190567	0.1	0.106813	0.12475	0.116915	0.100321	0.214485	0.141179
shuixingjiafang	25734.9	246190	12874	2.14832e+08	2.08411e+06	1.28965e+09	5.67241e+07	8.44596e+06		shuixingjiafang	0.247949	0.175971	0.124236	0.139558	0.266564	0.278471	0.184731	0.353658
taihuaxincai	36652.2	272853	12374.7	1.47504e+09	1.67532e+06	1.77696e+09	1.40438e+08	5.40429e+06		taihuaxincai	0.274676	0.185533	0.123247	0.371653	0.233863	0.345913	0.309879	0.262243
yanjianggufen	9119.3	73814.7	1115.97	3.08542e+08	837062	4.93729e+08	1.01219e+08	2.4818e+06		yanjianggufen	0.207272	0.114155	0.100942	0.156817	0.16681	0.168316	0.251249	0.174409
kanglongda	7373.71	76726.7	9948.77	6.50956e+08	1.24364e+06	9.06752e+08	1.05133e+08	3.97601e+06		kanglongda	0.202999	0.115199	0.118441	0.21988	0.199333	0.225478	0.2571	0.219317
nuobanggufen	5747.6	61834.9	9677.53	6.62318e+08	1.15538e+06	6.50008e+08	1.06288e+08	4.29058e+06		nuobanggufen	0.199018	0.109859	0.117904	0.221973	0.192273	0.189945	0.258826	0.228771
kairungufen	14183	116244	1007.42	4.55201e+08	1.20835e+06	8.51046e+08	2.11877e+08	4.23316e+06		kairungufen	0.219669	0.129371	0.100727	0.183828	0.19651	0.217768	0.416675	0.227045
jianshengjiduan	13150.6	113801	23846.9	1.09042e+09	1.55873e+06	6.39678e+08	1.10582e+08	2.70549e+06		jianshengjiduan	0.217142	0.128495	0.145975	0.300816	0.224537	0.188516	0.265245	0.181132
xinaogufen	21006.4	231214	7768.2	5.06603e+08	621143	1.03158e+09	5.0228e+07	6.58799e+06		xinaogufen	0.236373	0.170601	0.114121	0.193294	0.149539	0.242754	0.17502	0.297818
bailongdongfang	48774.3	595221	38576.1	1.51381e+09	6.73698e+06	3.62922e+09	1.80236e+08	1.7592e+07		bailongdongfang	0.304352	0.301139	0.175155	0.378795	0.638754	0.602261	0.369374	0.628536
zhewenyingye	30975.1	411098	8653.2	5.86362e+08	1.09937e+06	1.80393e+09	6.02078e+08	2.8857e+06		zhewenyingye	0.260778	0.23511	0.115874	0.207984	0.187792	0.349646	1	0.186548
xianfengxincai	-3525.82	68880.1	5837.56	4.8041e+08	880962	5.24559e+08	9.80188e+07	3.23768e+06		xianfengxincai	0.176316	0.112385	0.110296	0.18847	0.170322	0.172583	0.246464	0.197127
kuangdakeji	37731.2	231717	17507.2	1.69937e+09	1.40555e+06	5.53136e+08	3.31103e+08	3.65503e+06		kuangdakeji	0.277317	0.170781	0.133415	0.41297	0.212285	0.176538	0.59491	0.20967
mengjiegufen	8084.01	193392	11217	3.74767e+08	149811	2.03228e+08	1.59606e+08	5977.75		mengjiegufen	0.204738	0.157037	0.120953	0.169014	0.111836	0.128112	0.338534	0.1
lianfagufen	35598.8	400362	9842.96	9.8185e+08	3.25911e+06	2.85898e+09	1.99188e+08	9.16268e+06		lianfagufen	0.272097	0.23126	0.118231	0.280822	0.360553	0.495662	0.397706	0.375198
fuanna	49346.7	261621	10359.7	3.80811e+08	460381	7.28997e+08	1.23813e+08	2.75978e+06		fuanna	0.305753	0.181505	0.119255	0.170127	0.136679	0.200877	0.285025	0.182764
luolaishenghuo	45307.2	466185	30653	2.69492e+08	982805	5.39183e+08	6.09066e+07	2.67074e+06		luolaishenghuo	0.295864	0.254865	0.159458	0.149625	0.178469	0.174607	0.190984	0.180088
ruyijituan	8336.64	119323	18942.9	7.3214e+08	966526	7.97114e+08	2.22164e+08	1.5768e+06		ruyijituan	0.205356	0.130475	0.136259	0.234832	0.177166	0.210304	0.432054	0.14721
hongdagaoke	9481.86	63475.5	4657.89	1.17427e+08	410048	3.12716e+08	3.68898e+07	1.79448e+06		hongdagaoke	0.20816	0.110447	0.107959	0.121619	0.132653	0.143265	0.15508	0.153752
furigufen	41403.6	482168	42106.5	1.41126e+09	5.58865e+06	2.97728e+09	1.78992e+08	9.11583e+06		furigufen	0.286308	0.260596	0.182149	0.359907	0.546897	0.512035	0.367514	0.37379
huafushishang	70261.6	1.25965e+06	59972.7	1.88758e+09	7.68585e+06	6.50309e+09	2.32379e+08	1.90852e+07		huafushishang	0.356955	0.539415	0.217543	0.447633	0.714655	1	0.447324	0.673412
hangmingufen	66287.2	349579	12456.7	1.84047e+09	3.433e+06	1.51547e+09	1.01497e+08	9.72372e+06		hangmingufen	0.347225	0.213048	0.123409	0.438957	0.374463	0.309724	0.251664	0.39206
fengzhufangzhi	2482.78	82118	8077.27	3.89831e+07	163091	105591	1.03517e+07	390872		fengzhufangzhi	0.191026	0.117133	0.114733	0.107172	0.112898	0.1	0.115408	0.111568
huafanggufen	686.023	285016	21962.2	8.5976e+08	847658	2.20852e+09	8.72059e+07	1.61851e+07		huafanggufen	0.186627	0.189895	0.142241	0.258336	0.167658	0.40564	0.2303	0.586253
lutaiA	88331.9	640922	49894.8	4.88677e+09	1.1253e+07	1.50151e+09	1.82556e+07	2.99518e+07		lutaiA	0.401193	0.317528	0.197578	1	1	0.307792	0.127223	1
jinyinggufen	2597.75	123272	6175.1	2.99821e+08	1.12716e+06	8.56853e+08	1.32848e+08	3.35032e+06		jinyinggufen	0.191307	0.131891	0.110965	0.155211	0.190015	0.218572	0.298531	0.200512
xinlonggonggu	29308.9	519520	69714.4	2.54692e+09	2.04104e+06	2.86059e+09	1.84782e+08	1.11043e+07		xinlonggonggu	0.256699	0.273992	0.236843	0.569064	0.263118	0.495885	0.37617	0.433552
jiangsuyangguang	13596.7	215084	16071	1.44992e+09	1.20425e+06	6.69783e+08	1.19342e+08	1.55696e+06		jiangsuyangguang	0.218233	0.164816	0.13057	0.367027	0.196182	0.192682	0.27834	0.146614
huamaogufen	8271.41	234287	45656.5	1.721e+09	1.47192e+06	1.93062e+09	9.83292e+07	2.58985e+06		huamaogufen	0.205197	0.171703	0.189182	0.416952	0.217593	0.36718	0.246928	0.177656
huashenggufen	-11719.9	71245.4	14340.1	1.9279e+08	425720	4.73492e+07	8.818e+07	1.59658e+06		huashenggufen	0.156256	0.113234	0.127141	0.135499	0.133906	0.106538	0.231756	0.147804
longtougufen	13030.2	442191	3564.08	43531.4	867762	3.1973e+08	45149.9	2.82267e+06		longtougufen	0.216847	0.24626	0.105792	0.1	0.169266	0.144235	0.1	0.184654
shendagufen	22330.8	1.1126e+06	30949.2	1.27969e+09	2.43059e+06	4.60498e+09	5.41898e+08	6.25941e+06		shendagufen	0.239615	0.486679	0.160045	0.335676	0.294279	0.737305	0.910034	0.287943
