# Supplementary material for: Changes in technological innovation efficiency and influencing factors of listed textile and apparel companies research——Based on three-stage DEA with Tobit modeling
Source: PLoS One. 2024 Aug 8;19(8):e0307820. doi: 10.1371/journal.pone.0307820 (PMC11309499; doi:10.1371/journal.pone.0307820)
Supplement: S1 Raw data — (ZIP) [file pone.0307820.s001.zip › Raw Data/Textile and Clothing Industry/2018.xlsx]

## Sheet: raw data
With units.	2018									Normalization.
	Net profit (CNY)	Operating income (CNY)	Intangible assets (CNY)	Fixed assets (CNY)	Total number of employees (Persons)	Operating costs (CNY)	Accounts receivable (CNY)	R&D expenditure (CNY)			Net profit (CNY)	Operating income (CNY)	Intangible assets (CNY)	Fixed assets (CNY)	Total number of employees (Persons)	Operating costs (CNY)	Accounts receivable (CNY)	R&D expenditure (CNY)
DMU	(O)JLR	(O)YYSR	(O)WXZC	(I)GDZC	(I)YGZS	(I)YYCB	(I)YSZK	(I)YFZC		Company	(O)JLR	(O)YYSR	(O)WXZC	(I)GDZC	(I)YGZS	(I)YYCB	(I)YSZK	(I)YFZC
disushishang	57411.3	210045	910.703	38434.3	2590	54824	5866.84	5811.84		disushishang	0.284568	0.169162	0.100464	0.150593	0.176082	0.114428	0.106737	0.232866
annaier	8338.67	121256	685.096	14824.4	3203	54258.5	6936.39	2634.79		annaier	0.171475	0.13331	0.1	0.118764	0.197081	0.114179	0.109322	0.153268
riboshishang	2825.14	113213	10378.1	16531.6	1839	45413.1	8683.85	4090.55		riboshishang	0.158769	0.130063	0.11992	0.121066	0.150356	0.110288	0.113546	0.189741
mugaodi	4119.19	55129	1140.35	3696.4	2614	40081.3	3680.27	925.406		mugaodi	0.161751	0.10661	0.100936	0.103762	0.176904	0.107943	0.101452	0.110441
anzhengshishang	28100.7	164926	6499.58	52492.2	3820	60582.3	13604.6	7461.99		anzhengshishang	0.217019	0.150944	0.111949	0.169545	0.218216	0.116961	0.12544	0.274209
taipingniao	56027.8	771188	18648.9	37193.9	12250	359158	58962.5	11274.8		taipingniao	0.281379	0.395739	0.136918	0.148921	0.506992	0.248299	0.235075	0.369735
biyinlefen	29225.9	147575	11157.9	905.771	2294	54194.9	10437.7	4967.31		biyinlefen	0.219612	0.143938	0.121523	0.1	0.165942	0.114151	0.117785	0.211707
jinfalabi	3937.64	45376.9	4916.67	17623.6	1157	22024.5	3079.72	1681.39		jinfalabi	0.161333	0.102672	0.108696	0.122538	0.126993	0.1	0.1	0.129382
huijiegufen	19603.9	235478	10107.1	47913.5	7321	76042	19165.8	1683.24		huijiegufen	0.197437	0.179431	0.119363	0.163372	0.338146	0.123761	0.138882	0.129428
gelisi	43934.8	243610	70484.6	20064.2	3558	77446.6	37063.8	9714.1		gelisi	0.25351	0.182715	0.243446	0.125828	0.209241	0.124379	0.182143	0.330633
jinhongjituan	31086	308561	152300	9825.97	2466	95513.3	54708.6	10391		jinhongjituan	0.223899	0.20894	0.411587	0.112026	0.171834	0.132326	0.224793	0.347594
qiaozhibai	11686.6	100459	9829.87	47969.9	3721	53062.9	22478.5	2441.97		qiaozhibai	0.179191	0.124913	0.118794	0.163448	0.214825	0.113653	0.146889	0.148437
bangjiegufen	1171.92	41551.3	4519.96	20995.6	1114	30586.9	3875.5	1404.54		bangjiegufen	0.154959	0.101128	0.107881	0.127084	0.12552	0.103766	0.101923	0.122445
langzigufen	20433.9	266155	38219.3	39503.7	4365	111924	36200.6	8267.65		langzigufen	0.19935	0.191818	0.177137	0.152035	0.236886	0.139545	0.180057	0.294394
jiumuwang	52671.3	273322	12906	54390.8	7930	118600	17849.3	3487.95		jiumuwang	0.273644	0.194711	0.125116	0.172104	0.359007	0.142482	0.1357	0.174643
senmafushi	168155	1.57191e+06	78668.3	198568	6526	946586	195268	36431		senmafushi	0.539787	0.719055	0.260265	0.366473	0.310912	0.506697	0.564539	1
jialinjie	1778.17	87914	1044.21	30947.4	1701	70078.5	10614.1	1152.15		jialinjie	0.156356	0.119848	0.100738	0.1405	0.145629	0.121138	0.118211	0.116122
jihuajituan	-7815.69	2.2677e+06	438616	422114	26642	2.06803e+06	375426	24953.5		jihuajituan	0.134246	1	1	0.66784	1	1	1	0.712442
jiaxinsichou	15315.4	318120	4416.03	34788.1	3118	269891	38764.5	3558.04		jiaxinsichou	0.187554	0.2128	0.107668	0.145677	0.194169	0.209032	0.186254	0.176399
tanluzhe	-22675.6	199168	1009.98	21392.1	1721	141510	52397.1	4877.8		tanluzhe	0.1	0.16477	0.100668	0.127618	0.146314	0.15256	0.219205	0.209465
yaowangkeji	1285.81	151172	3092.96	11225.5	5667	68571.2	77746	2810.05		yaowangkeji	0.155221	0.14539	0.104948	0.113912	0.281487	0.120475	0.280477	0.157659
meibangfushi	4036.16	767737	6056.65	121159	7969	424857	121724	15555.2		meibangfushi	0.16156	0.394346	0.111039	0.262116	0.360343	0.277198	0.386777	0.476978
baoxiniao	5092.88	310955	28062.6	59890.4	8027	121100	38991.4	5336.94		baoxiniao	0.163995	0.209907	0.156264	0.179518	0.36233	0.143581	0.186802	0.220968
qipilang	36454.4	351703	33710.8	31845.1	2581	201891	41848.8	5278.33		qipilang	0.236271	0.22636	0.167872	0.14171	0.175774	0.17912	0.193709	0.2195
weixinggufen	32689.2	271157	18462.8	118749	7728	161148	50936.4	11299.2		weixinggufen	0.227593	0.193837	0.136535	0.258867	0.352088	0.161198	0.215675	0.370346
hongdougufen	20799.1	248253	13400.5	41120.6	3781	178972	33362.1	907.474		hongdougufen	0.200191	0.184589	0.126132	0.154215	0.21688	0.169038	0.173196	0.109992
hailanzhijia	345593	1.90897e+06	53105.4	403559	17994	1.12935e+06	68510.8	4901.83		hailanzhijia	0.948708	0.855152	0.20773	0.642825	0.703757	0.587091	0.258154	0.210067
yageer	367849	963548	40104.5	668501	21155	435114	34673.2	4641.5		yageer	1	0.47341	0.181012	1	0.812039	0.28171	0.176365	0.203544
langshagufen	2916.18	38758.7	3958.16	7927.56	369	31057.7	7353.39	1278.17		langshagufen	0.158979	0.1	0.106727	0.109466	0.1	0.103974	0.11033	0.119279
shuixingjiafang	28507.2	271889	12514.3	37964.7	3669	176422	17651	6896.09		shuixingjiafang	0.217955	0.194133	0.12431	0.14996	0.213044	0.167916	0.13522	0.260031
taihuaxincai	34460.4	297433	12115.6	141423	4541	222445	36117.5	10714.8		taihuaxincai	0.231675	0.204447	0.123491	0.289435	0.242915	0.188161	0.179856	0.355706
yanjianggufen	4074.11	76627.2	1057.79	25090.9	1133	55484.5	19861.6	4124.23		yanjianggufen	0.161647	0.11529	0.100766	0.132605	0.126171	0.114718	0.140564	0.190585
kanglongda	8523.54	90539.6	11006.7	30886.7	2272	64371	11371.1	3029.23		kanglongda	0.171901	0.120908	0.121212	0.140418	0.165189	0.118627	0.120041	0.16315
nuobanggufen	7177.87	93644.8	11105.3	40286.7	966	71503	11320.2	3744.14		nuobanggufen	0.1688	0.122162	0.121415	0.15309	0.120451	0.121765	0.119918	0.181062
kairungufen	18438.5	204807	1168.7	9563.83	2323	151588	24992.3	5218.13		kairungufen	0.194751	0.167047	0.100994	0.111672	0.166936	0.156993	0.152965	0.217991
jianshengjiduan	20644.2	157747	24621.6	120557	7356	113661	28894.7	4054.38		jianshengjiduan	0.199835	0.148045	0.149192	0.261305	0.339345	0.140309	0.162398	0.188835
xinaogufen	20060.9	256631	7564.16	82752.4	2572	210028	17161.2	7221.36		xinaogufen	0.19849	0.187972	0.114137	0.210339	0.175465	0.182699	0.134036	0.26818
bailongdongfang	43752.6	599786	56493.9	374365	18507	483002	41547.6	14173.7		bailongdongfang	0.25309	0.326531	0.214694	0.603469	0.72133	0.302776	0.192981	0.442365
zhewenyingye	7100.02	477966	8442.34	95425.3	4335	404445	204541	2265.67		zhewenyingye	0.168621	0.277342	0.115942	0.227424	0.235858	0.26822	0.586953	0.14402
xianfengxincai	-21491.8	58696.7	5623.95	39690.5	1113	34589.3	12929.9	1733.81		xianfengxincai	0.102728	0.108051	0.11015	0.152286	0.125486	0.105527	0.123809	0.130695
kuangdakeji	22661	176663	17124.7	162746	2249	126665	61047.3	2548.28		kuangdakeji	0.204482	0.155683	0.133785	0.318181	0.164401	0.146029	0.240114	0.151101
mengjiegufen	9268.52	230809	14252.5	93927.7	3876	132128	41836.7	7551.14		mengjiegufen	0.173618	0.177546	0.127883	0.225405	0.220135	0.148432	0.19368	0.276443
lianfagufen	39056.4	416869	10445.7	132725	7572	332074	39777.2	10617.6		lianfagufen	0.242267	0.252673	0.120059	0.277708	0.346744	0.236385	0.188702	0.35327
fuanna	54337.4	291849	10972.8	102040	5671	146454	37233.7	5220.93		fuanna	0.277483	0.202193	0.121143	0.236342	0.281624	0.154734	0.182554	0.218061
luolaishenghuo	54485.9	481281	30387.7	37947.5	3584	262292	47691.2	12550.4		luolaishenghuo	0.277826	0.278681	0.161042	0.149937	0.210132	0.205689	0.207831	0.401695
ruyijituan	11173.2	132785	17931.4	133563	4016	99984.2	67750.8	4482.39		ruyijituan	0.178008	0.137966	0.135443	0.278838	0.224931	0.134293	0.256317	0.199558
hongdagaoke	9325.97	63846.5	4297.3	27861.1	675	45179.3	14000.8	2501.83		hongdagaoke	0.173751	0.11013	0.107424	0.136339	0.110482	0.110185	0.126397	0.149937
furigufen	40602.6	515454	51662.3	305194	15840	412342	63382.5	12202.4		furigufen	0.24583	0.292479	0.204764	0.510218	0.62997	0.271694	0.245758	0.392977
huafushishang	75348.9	1.43074e+06	63057.5	509831	22829	1.28025e+06	82908.6	19252.2		huafushishang	0.325906	0.662053	0.228183	0.786093	0.869383	0.653469	0.292955	0.569602
hangmingufen	79916.2	753389	12224.6	197930	9455	612800	23850.5	16518.2		hangmingufen	0.336432	0.388552	0.123715	0.365612	0.411247	0.359871	0.150205	0.501102
fengzhufangzhi	3060.33	100481	7764.37	26752	1498	83481	9520.45	1922.17		fengzhufangzhi	0.159311	0.124922	0.114549	0.134844	0.138675	0.127034	0.115568	0.135414
huafanggufen	2097.14	326400	21215.8	96402.6	4619	298044	30072.3	17668.7		huafanggufen	0.157091	0.216143	0.142193	0.228741	0.245587	0.221416	0.165244	0.529929
lutaiA	85819.4	687906	47868.9	574856	25851	486144	37460.7	28939.5		lutaiA	0.350037	0.362112	0.196968	0.873755	0.972904	0.304158	0.183103	0.812308
jinyinggufen	4035.53	119909	6027.7	40433.3	1961	99853.3	16058.1	508.658		jinyinggufen	0.161558	0.132767	0.11098	0.153288	0.154535	0.134235	0.13137	0.1
xinlonggonggu	38886.9	605989	77614.5	298230	8912	500197	73685.5	18271.1		xinlonggonggu	0.241876	0.329035	0.258099	0.50083	0.392646	0.310339	0.270662	0.545022
jiangsuyangguang	15099.1	242030	15275.3	158481	5425	190050	42766.1	1807.22		jiangsuyangguang	0.187055	0.182077	0.129985	0.312431	0.273197	0.173911	0.195926	0.132534
huamaogufen	9640.52	278151	43287.6	200605	5187	239992	24152.4	8345.13		huamaogufen	0.174475	0.196661	0.187553	0.369219	0.265044	0.19588	0.150935	0.296335
huashenggufen	1377.5	101686	13783.5	11484.7	1971	96496.2	9110.4	515		huashenggufen	0.155433	0.125409	0.126919	0.114262	0.154878	0.132759	0.114577	0.100159
longtougufen	3876.63	436227	3420.04	38685.7	1777	323481	35579.4	3200.84		longtougufen	0.161192	0.260489	0.105621	0.150932	0.148232	0.232605	0.178555	0.16745
shendagufen	13062.1	1.6331e+06	37848.7	292847	11246	1.45698e+06	186498	24760.6		shendagufen	0.182361	0.743761	0.176376	0.493572	0.472599	0.73121	0.543342	0.707608

## Sheet: Phase 1 and Phase 3 efficiency 
Phase 1						Phase 3
firm	crste	vrste	scale			firm	crste	vrste	scale
1	1	1	1	-		1	0.262	0.62	0.422	irs
2	0.818	0.994	0.824	irs		2	0.237	0.691	0.343	irs
3	0.778	0.981	0.793	irs		3	0.19	0.586	0.325	irs
4	0.935	1	0.935	irs		4	0.195	0.572	0.34	irs
5	0.829	0.946	0.876	irs		5	0.198	0.512	0.387	irs
6	1	1	1	-		6	0.445	0.688	0.647	irs
7	1	1	1	-		7	0.274	0.632	0.433	irs
8	0.89	1	0.89	irs		8	0.312	0.859	0.363	irs
9	0.946	1	0.946	irs		9	0.251	0.614	0.408	irs
10	1	1	1	-		10	0.434	0.726	0.598	irs
11	1	1	1	-		11	0.72	0.917	0.784	irs
12	0.775	0.941	0.823	irs		12	0.313	0.668	0.468	irs
13	0.871	1	0.871	irs		13	0.3	0.974	0.308	irs
14	0.865	0.903	0.958	irs		14	0.232	0.514	0.452	irs
15	0.974	1	0.974	irs		15	0.301	0.616	0.488	irs
16	1	1	1	-		16	1	1	1	-
17	0.791	0.978	0.809	irs		17	0.305	0.962	0.317	irs
18	1	1	1	-		18	1	1	1	-
19	0.875	0.94	0.931	irs		19	0.32	0.686	0.466	irs
20	0.763	0.923	0.827	irs		20	0.169	0.555	0.305	irs
21	0.798	1	0.798	irs		21	0.254	0.7	0.364	irs
22	0.927	0.938	0.988	drs		22	0.274	0.454	0.605	irs
23	0.916	0.964	0.951	irs		23	0.383	0.782	0.49	irs
24	1	1	1	-		24	0.415	0.759	0.547	irs
25	0.743	0.781	0.951	irs		25	0.243	0.526	0.462	irs
26	0.95	1	0.95	irs		26	0.31	0.832	0.373	irs
27	1	1	1	-		27	1	1	1	-
28	1	1	1	-		28	1	1	1	-
29	1	1	1	-		29	0.401	0.973	0.412	irs
30	0.838	0.939	0.892	irs		30	0.261	0.63	0.415	irs
31	0.718	0.757	0.949	irs		31	0.186	0.409	0.455	irs
32	0.81	0.927	0.874	irs		32	0.232	0.633	0.367	irs
33	0.768	0.903	0.85	irs		33	0.226	0.536	0.422	irs
34	0.906	0.981	0.923	irs		34	0.215	0.533	0.404	irs
35	0.922	0.977	0.944	irs		35	0.253	0.576	0.439	irs
36	0.694	0.826	0.84	irs		36	0.3	0.584	0.514	irs
37	0.802	0.95	0.844	irs		37	0.308	0.655	0.47	irs
38	0.825	0.878	0.94	irs		38	0.31	0.549	0.565	irs
39	0.887	0.965	0.919	irs		39	0.395	0.747	0.529	irs
40	0.72	0.988	0.729	irs		40	0.226	0.66	0.342	irs
41	0.872	0.928	0.94	irs		41	0.257	0.548	0.468	irs
42	0.765	0.827	0.924	irs		42	0.575	1	0.575	irs
43	0.703	0.719	0.979	irs		43	0.178	0.379	0.469	irs
44	0.839	0.898	0.935	irs		44	0.303	0.612	0.495	irs
45	1	1	1	-		45	0.523	0.979	0.534	irs
46	0.655	0.819	0.8	irs		46	0.366	0.627	0.584	irs
47	0.984	0.985	1	-		47	0.317	0.827	0.383	irs
48	0.672	0.684	0.983	irs		48	0.273	0.42	0.65	irs
49	0.785	0.791	0.993	irs		49	0.352	0.381	0.924	irs
50	0.869	1	0.869	irs		50	0.503	0.803	0.626	irs
51	0.811	0.961	0.844	irs		51	0.445	1	0.445	irs
52	0.691	0.812	0.851	irs		52	0.262	0.56	0.467	irs
53	0.864	0.913	0.946	irs		53	0.49	0.751	0.653	irs
54	0.921	1	0.921	irs		54	0.274	0.872	0.314	irs
55	0.706	0.713	0.989	irs		55	0.254	0.368	0.688	irs
56	0.815	0.885	0.92	irs		56	0.353	0.691	0.511	irs
57	0.809	0.939	0.862	irs		57	0.377	0.663	0.569	irs
58	1	1	1	-		58	0.446	0.96	0.464	irs
59	1	1	1	-		59	0.447	1	0.447	irs
60	0.89	0.942	0.945	drs		60	0.665	0.668	0.995	drs
mean	0.866	0.937	0.925			mean	0.372	0.701	0.522

## Sheet: Relaxation Variable
Input Variable Target Value (Normalized)							Input Variable Target Value (with units)							Input Variable Original Value							Relaxation Variable
firm	1	2	3	4	5		firm	1	2	3	4	5		DMU	(I)GDZC	(I)YGZS	(I)YYCB	(I)YSZK	(I)YFZC		DMU	(I)GDZC	(I)YGZS	(I)YYCB	(I)YSZK	(I)YFZC
1	0.151	0.176	0.114	0.107	0.233		1	38736.2	2587.61	53851.3	5975.74	5817.18		1	38434.3	2590	54824	5866.84	5811.84		1	-301.898	2.3911	972.78	-108.901	-5.34841
2	0.118	0.191	0.113	0.109	0.152		2	14257.7	3025.49	51577.9	6803.18	2584.17		2	14824.4	3203	54258.5	6936.39	2634.79		2	566.706	177.508	2680.58	133.215	50.6208
3	0.119	0.148	0.108	0.111	0.179		3	14999.5	1770.23	40211.2	7630.61	3661.84		3	16531.6	1839	45413.1	8683.85	4090.55		3	1532.14	68.7733	5201.88	1053.24	428.707
4	0.104	0.177	0.108	0.101	0.11		4	3872.86	2616.8	40211.2	3493.43	907.796		4	3696.4	2614	40081.3	3680.27	925.406		4	-176.459	-2.8011	-129.866	186.834	17.6102
5	0.141	0.162	0.111	0.108	0.206		5	31318.5	2178.92	47031.2	6389.46	4739.51		5	52492.2	3820	60582.3	13604.6	7461.99		5	21173.7	1641.08	13551.1	7215.14	2722.48
6	0.149	0.507	0.248	0.235	0.37		6	37252.6	12250.2	358479	58931.6	11285.4		6	37193.9	12250	359158	58962.5	11274.8		6	-58.7325	-0.234	679.141	30.8921	-10.57
7	0.1	0.166	0.114	0.118	0.212		7	905.771	2295.69	53851.3	10526.6	4979		7	905.771	2294	54194.9	10437.7	4967.31		7	-7e-06	-1.6867	343.605	-88.8977	-11.6829
8	0.123	0.127	0.1	0.1	0.129		8	17966.5	1157.19	22024.5	3079.72	1666.16		8	17623.6	1157	22024.5	3079.72	1681.39		8	-342.947	-0.19	0.000111	2.9e-05	15.2307
9	0.163	0.338	0.124	0.139	0.129		9	47637.5	7316.75	76584.7	19214.7	1666.16		9	47913.5	7321	76042	19165.8	1683.24		9	276.063	4.2511	-542.626	-48.9369	17.0817
10	0.126	0.209	0.124	0.182	0.331		10	20191.9	3550.95	76584.7	37004.6	9728.73		10	20064.2	3558	77446.6	37063.8	9714.1		10	-127.639	7.0478	861.922	59.2204	-14.6298
11	0.112	0.172	0.132	0.225	0.348		11	9807.05	2470.84	94771.4	54794.4	10407.3		11	9825.97	2466	95513.3	54708.6	10391		11	18.9291	-4.84	741.904	-85.7853	-16.2276
12	0.136	0.175	0.107	0.111	0.14		12	27609.6	2558.42	37937.9	7630.61	2105.21		12	47969.9	3721	53062.9	22478.5	2441.97		12	20360.3	1162.58	15125	14847.9	336.76
13	0.127	0.126	0.104	0.102	0.122		13	20933.6	1128	31117.8	3907.15	1386.76		13	20995.6	1114	30586.9	3875.5	1404.54		13	61.989	-13.9978	-530.939	-31.6531	17.7798
14	0.137	0.207	0.126	0.163	0.266		14	28351.4	3492.57	81131.3	29143.9	7134.34		14	39503.7	4365	111924	36200.6	8267.65		14	11152.3	872.432	30792.8	7056.69	1133.31
15	0.172	0.359	0.142	0.136	0.175		15	54313.4	7929.79	117505	17973.6	3502.19		15	54390.8	7930	118600	17849.3	3487.95		15	77.38	0.2144	1094.86	-124.296	-14.238
16	0.367	0.311	0.507	0.565	1		16	198959	6528.56	947274	195458	36431		16	198568	6526	946586	195268	36431		16	-390.977	-2.5589	-688.601	-190.541	0.000195
17	0.126	0.142	0.118	0.116	0.114		17	20191.9	1595.07	62944.6	9699.2	1067.45		17	30947.4	1701	70078.5	10614.1	1152.15		17	10755.5	105.927	7133.83	914.853	84.6967
18	0.668	1	1	1	0.712		18	422233	26642	2.06803e+06	375426	24935.9		18	422114	26642	2.06803e+06	375426	24953.5		18	-118.429	0	0.011121	-0.004106	17.635
19	0.137	0.183	0.186	0.152	0.166		19	28351.4	2791.95	217532	24593	3142.96		19	34788.1	3118	269891	38764.5	3558.04		19	6436.69	326.046	52359	14171.4	415.077
20	0.118	0.135	0.139	0.152	0.193		20	14257.7	1390.73	110685	24593	4220.64		20	21392.1	1721	141510	52397.1	4877.8		20	7134.4	330.272	30825.7	27804.1	657.163
21	0.114	0.282	0.121	0.281	0.158		21	11290.6	5681.98	69764.6	77962.6	2823.65		21	11225.5	5667	68571.2	77746	2810.05		21	-65.0877	-14.9844	-1193.46	-216.577	-13.6008
22	0.246	0.338	0.26	0.285	0.448		22	109205	7316.75	385759	79617.5	14398.6		22	121159	7969	424857	121724	15555.2		22	11954.1	652.251	39097.7	42106.8	1156.6
23	0.173	0.311	0.138	0.172	0.213		23	55055.2	6528.56	108411	32867.4	5018.91		23	59890.4	8027	121100	38991.4	5336.94		23	4835.17	1498.44	12688.1	6123.97	318.029
24	0.142	0.176	0.179	0.194	0.219		24	32060.2	2587.61	201618	41969.2	5258.39		24	31845.1	2581	201891	41848.8	5278.33		24	-215.133	-6.6089	272.78	-120.388	19.9341
25	0.145	0.184	0.126	0.166	0.289		25	34285.5	2821.15	81131.3	30385.1	8052.35		25	118749	7728	161148	50936.4	11299.2		25	84463.1	4906.85	80017	20551.4	3246.83
26	0.154	0.217	0.169	0.173	0.11		26	40961.5	3784.49	178885	33281.1	907.796		26	41120.6	3781	178972	33362.1	907.474		26	159.129	-3.49	87.0761	81.045	-0.321309
27	0.643	0.704	0.587	0.258	0.21		27	403688	18001.1	1.12914e+06	68447.1	4899.17		27	403559	17994	1.12935e+06	68510.8	4901.83		27	-129.72	-7.102	205.919	63.6801	2.6652
28	1	0.812	0.282	0.176	0.204		28	668501	21153.9	435773	34522.3	4659.69		28	668501	21155	435114	34673.2	4641.5		28	-0.002754	1.138	-658.561	150.932	-18.1861
29	0.11	0.1	0.104	0.11	0.119		29	8323.5	369	31117.8	7216.89	1267.02		29	7927.56	369	31057.7	7353.39	1278.17		29	-395.939	0	-60.1547	136.5	11.148
30	0.141	0.2	0.147	0.127	0.213		30	31318.5	3288.22	128872	14250.1	5018.91		30	37964.7	3669	176422	17651	6896.09		30	6646.27	380.778	47550.2	3400.94	1877.18
31	0.161	0.184	0.142	0.136	0.263		31	46153.9	2821.15	117505	17973.6	7014.6		31	141423	4541	222445	36117.5	10714.8		31	95269.3	1719.85	104940	18143.9	3700.25
32	0.119	0.117	0.106	0.109	0.144		32	14999.5	865.268	35664.5	6803.18	2264.86		32	25090.9	1133	55484.5	19861.6	4124.23		32	10091.5	267.732	19820	13058.4	1859.37
33	0.127	0.149	0.107	0.108	0.147		33	20933.6	1799.42	37937.9	6389.46	2384.6		33	30886.7	2272	64371	11371.1	3029.23		33	9953.04	472.581	26433.1	4981.68	644.622
34	0.118	0.118	0.111	0.118	0.152		34	14257.7	894.46	47031.2	10526.6	2584.17		34	40286.7	966	71503	11320.2	3744.14		34	26029	71.54	24471.8	793.524	1159.97
35	0.109	0.163	0.135	0.135	0.213		35	7581.73	2208.11	101591	17559.8	5018.91		35	9563.83	2323	151588	24992.3	5218.13		35	1982.1	114.89	49997.1	7432.51	199.22
36	0.154	0.217	0.116	0.129	0.156		36	40961.5	3784.49	58397.9	15077.5	2743.83		36	120557	7356	113661	28894.7	4054.38		36	79595.7	3571.51	55262.6	13817.2	1310.56
37	0.147	0.167	0.141	0.127	0.218		37	35769.1	2324.88	115231	14250.1	5218.48		37	82752.4	2572	210028	17161.2	7221.36		37	46983.3	247.121	94796.2	2911.07	2002.88
38	0.53	0.47	0.207	0.169	0.264		38	319868	11170.1	265272	31626.2	7054.51		38	374365	18507	483002	41547.6	14173.7		38	54497.3	7336.88	217730	9921.4	7119.22
39	0.22	0.228	0.231	0.165	0.139		39	89918.5	4105.6	319832	29971.4	2065.29		39	95425.3	4335	404445	204541	2265.67		39	5506.82	229.396	84613.1	174569	200.381
40	0.118	0.124	0.104	0.109	0.129		40	14257.7	1069.61	31117.8	6803.18	1666.16		40	39690.5	1113	34589.3	12929.9	1733.81		40	25432.8	43.3867	3471.43	6126.77	67.6497
41	0.144	0.153	0.135	0.128	0.14		41	33543.8	1916.19	101591	14663.8	2105.21		41	162746	2249	126665	61047.3	2548.28		41	129203	332.812	25073.3	46383.5	443.077
42	0.152	0.182	0.123	0.12	0.229		42	39478	2762.76	74311.3	11354.1	5657.53		42	93927.7	3876	132128	41836.7	7551.14		42	54449.8	1113.24	57816.5	30482.6	1893.61
43	0.2	0.249	0.17	0.136	0.245		43	75083.1	4718.64	181158	17973.6	6296.15		43	132725	7572	332074	39777.2	10617.6		43	57641.6	2853.36	150916	21803.7	4321.45
44	0.174	0.253	0.139	0.128	0.196		44	55797	4835.41	110685	14663.8	4340.38		44	102040	5671	146454	37233.7	5220.93		44	46243.3	835.59	35769.3	22569.9	880.553
45	0.15	0.21	0.206	0.208	0.402		45	37994.4	3580.14	262999	47761.2	12562.6		45	37947.5	3584	262292	47691.2	12550.4		45	-46.8954	3.8556	-706.327	-70.0477	-12.16
46	0.135	0.183	0.11	0.12	0.163		46	26867.8	2791.95	44757.9	11354.1	3023.22		46	133563	4016	99984.2	67750.8	4482.39		46	106695	1224.05	55226.3	56396.7	1459.16
47	0.116	0.109	0.108	0.114	0.137		47	12774.1	631.73	40211.2	8871.76	1985.47		47	27861.1	675	45179.3	14000.8	2501.83		47	15086.9	43.27	4968.1	5129.06	516.361
48	0.349	0.363	0.186	0.168	0.265		48	185607	8046.55	217532	31212.5	7094.42		48	305194	15840	412342	63382.5	12202.4		48	119587	7793.45	194811	32170	5108.02
49	0.622	0.633	0.449	0.232	0.243		49	388111	15928.5	815420	57690.4	6216.32		49	509831	22829	1.28025e+06	82908.6	19252.2		49	121720	6900.55	464827	25218.2	13035.9
50	0.366	0.411	0.36	0.15	0.501		50	198217	9447.78	613093	23765.6	16514.1		50	197930	9455	612800	23850.5	16518.2		50	-287.711	7.2189	-293.363	84.9467	4.09032
51	0.13	0.133	0.117	0.111	0.13		51	23159	1332.34	60671.3	7630.61	1706.07		51	26752	1498	83481	9520.45	1922.17		51	3593.08	165.657	22809.7	1889.84	216.101
52	0.171	0.2	0.15	0.134	0.239		52	53571.6	3288.22	135692	17146.1	6056.67		52	96402.6	4619	298044	30072.3	17668.7		52	42830.9	1330.78	162353	12926.2	11612.1
53	0.702	0.586	0.225	0.167	0.208		53	447453	14556.4	306192	30798.8	4819.34		53	574856	25851	486144	37460.7	28939.5		53	127403	11294.6	179952	6661.91	24120.2
54	0.153	0.154	0.134	0.131	0.1		54	40219.7	1945.38	99318.1	15905	508.658		54	40433.3	1961	99853.3	16058.1	508.658		54	213.571	15.62	535.266	153.174	-2.1e-05
55	0.234	0.28	0.221	0.193	0.284		55	100303	5623.6	297099	41555.5	7852.78		55	298230	8912	500197	73685.5	18271.1		55	197927	3288.4	203098	32130.1	10418.3
56	0.159	0.242	0.154	0.131	0.117		56	44670.4	4514.3	144785	15905	1187.19		56	158481	5425	190050	42766.1	1807.22		56	113811	910.704	45265	26861.1	620.03
57	0.255	0.249	0.137	0.142	0.214		57	115881	4718.64	106138	20455.9	5058.82		57	200605	5187	239992	24152.4	8345.13		57	84724.2	468.359	133854	3696.56	3286.31
58	0.114	0.155	0.133	0.115	0.1		58	11290.6	1974.57	97044.7	9285.48	508.658		58	11484.7	1971	96496.2	9110.4	515		58	194.133	-3.5722	-548.503	-175.082	6.3417
59	0.151	0.148	0.233	0.179	0.167		59	38736.2	1770.23	324379	35763.4	3182.88		59	38685.7	1777	323481	35579.4	3200.84		59	-50.5213	6.7733	-897.938	-184.005	17.9635
60	0.456	0.445	0.521	0.432	0.667		60	264977	10440.3	979101	140434	23139.7		60	292847	11246	1.45698e+06	186498	24760.6		60	27870.2	805.683	477880	46064	1620.83

## Sheet: SFA Regression
Inputs 1							SFA results					Inputs 2							SFA results					Inputs 3							SFA results					Inputs 4							SFA results					Inputs 5
1	1	-301.898	53.86	16	14.57	94.7538		coefficient	standard-error	t-ratio		1	1	2.3911	53.86	16	14.57	94.7538		coefficient	standard-error	t-ratio		1	1	972.78	53.86	16	14.57	94.7538		coefficient	standard-error	t-ratio		1	1	-108.901	53.86	16	14.57	94.7538		coefficient	standard-error	t-ratio		1	1
2	1	566.706	31.06	17	8.16246	71.685						2	1	177.508	31.06	17	8.16246	71.685						2	1	2680.58	31.06	17	8.16246	71.685						2	1	133.215	31.06	17	8.16246	71.685						2	1
3	1	1532.14	54	16	14.57	94.7538	beta 0	-10129.5	2.48379	-4078.23		3	1	68.7733	54	16	14.57	94.7538	beta 0	131.725	0.999803	131.751		3	1	5201.88	54	16	14.57	94.7538	beta 0	-91908.8	1.00151	-91770		3	1	1053.24	54	16	14.57	94.7538	beta 0	-5388.81	1.00729	-5349.82		3	1
4	1	-176.459	53.14	12	9.323	49.1555	beta 1	-180.804	76.0464	-2.37755		4	1	-2.8011	53.14	12	9.323	49.1555	beta 1	-19.7084	1.05812	-18.6259		4	1	-129.866	53.14	12	9.323	49.1555	beta 1	-176.623	2.98966	-59.0778		4	1	186.834	53.14	12	9.323	49.1555	beta 1	-435.218	4.80303	-90.6131		4	1
5	1	21173.7	37.39	10	9.323	49.1555	beta 2	1023.5	104.217	9.8208		5	1	1641.08	37.39	10	9.323	49.1555	beta 2	53.6557	0.877382	61.1543		5	1	13551.1	37.39	10	9.323	49.1555	beta 2	3819.7	1.05867	3608.02		5	1	7215.14	37.39	10	9.323	49.1555	beta 2	172.011	2.46103	69.8938		5	1
6	1	-58.7325	47.71	17	9.323	49.1555	beta 3	-798.173	15.5288	-51.3996		6	1	-0.234	47.71	17	9.323	49.1555	beta 3	-116.663	0.982136	-118.785		6	1	679.141	47.71	17	9.323	49.1555	beta 3	315.844	1.36911	230.694		6	1	30.8921	47.71	17	9.323	49.1555	beta 3	774.715	1.52713	507.3		6	1
7	1	-7e-06	41.25	15	8.16246	71.685	beta 4	-44.7347	49.9356	-0.895847		7	1	-1.6867	41.25	15	8.16246	71.685	beta 4	-3.11131	0.867062	-3.58834		7	1	343.605	41.25	15	8.16246	71.685	beta 4	-120.881	7.72352	-15.651		7	1	-88.8977	41.25	15	8.16246	71.685	beta 4	-1.54435	6.45768	-0.239149		7	1
8	1	-342.947	30.07	22	8.16246	71.685	sigma-squared	3874069000	1	3874069000		8	1	-0.19	30.07	22	8.16246	71.685	sigma-squared	10611107	1	10611107		8	1	0.000111	30.07	22	8.16246	71.685	sigma-squared	21343086000	1	21343086000		8	1	2.9e-05	30.07	22	8.16246	71.685	sigma-squared	1479342300	1	1479342300		8	1
9	1	276.063	35.6	11	8.16246	71.685	gamma	0.999271	0.000745405	1340.57		9	1	4.2511	35.6	11	8.16246	71.685	gamma	1	5.87474e-07	1.7022e+06		9	1	-542.626	35.6	11	8.16246	71.685	gamma	1	3.08305e-07	3.24354e+06		9	1	-48.9369	35.6	11	8.16246	71.685	gamma	1	6.59503e-07	1.51629e+06		9	1
10	1	-127.639	59.42	19	8.16246	71.685						10	1	7.0478	59.42	19	8.16246	71.685						10	1	861.922	59.42	19	8.16246	71.685						10	1	59.2204	59.42	19	8.16246	71.685						10	1
11	1	18.9291	26.77	15	11.0508	47.1446						11	1	-4.84	26.77	15	11.0508	47.1446						11	1	741.904	26.77	15	11.0508	47.1446						11	1	-85.7853	26.77	15	11.0508	47.1446						11	1
12	1	20360.3	13.33	17	9.323	49.1555						12	1	1162.58	13.33	17	9.323	49.1555						12	1	15125	13.33	17	9.323	49.1555						12	1	14847.9	13.33	17	9.323	49.1555						12	1
13	1	61.989	37.5	25	9.323	49.1555						13	1	-13.9978	37.5	25	9.323	49.1555						13	1	-530.939	37.5	25	9.323	49.1555						13	1	-31.6531	37.5	25	9.323	49.1555						13	1
14	1	11152.3	49.06	12	15.0962	82.1074						14	1	872.432	49.06	12	15.0962	82.1074						14	1	30792.8	49.06	12	15.0962	82.1074						14	1	7056.69	49.06	12	15.0962	82.1074						14	1
15	1	77.38	53.73	14	9.47185	31.9411						15	1	0.2144	53.73	14	9.47185	31.9411						15	1	1094.86	53.73	14	9.47185	31.9411						15	1	-124.296	53.73	14	9.47185	31.9411						15	1
16	1	-390.977	16.9	16	9.323	49.1555						16	1	-2.5589	16.9	16	9.323	49.1555						16	1	-688.601	16.9	16	9.323	49.1555						16	1	-190.541	16.9	16	9.323	49.1555						16	1
17	1	10755.5	19.61	17	14.57	94.7538						17	1	105.927	19.61	17	14.57	94.7538						17	1	7133.83	19.61	17	14.57	94.7538						17	1	914.853	19.61	17	14.57	94.7538						17	1
18	1	-118.429	43.57	12	15.0962	82.1074						18	1	0	43.57	12	15.0962	82.1074						18	1	0.011121	43.57	12	15.0962	82.1074						18	1	-0.004106	43.57	12	15.0962	82.1074						18	1
19	1	6436.69	19.67	19	9.323	49.1555						19	1	326.046	19.67	19	9.323	49.1555						19	1	52359	19.67	19	9.323	49.1555						19	1	14171.4	19.67	19	9.323	49.1555						19	1
20	1	7134.4	21.91	19	15.0962	82.1074						20	1	330.272	21.91	19	15.0962	82.1074						20	1	30825.7	21.91	19	15.0962	82.1074						20	1	27804.1	21.91	19	15.0962	82.1074						20	1
21	1	-65.0877	29.24	16	8.16246	71.685						21	1	-14.9844	29.24	16	8.16246	71.685						21	1	-1193.46	29.24	16	8.16246	71.685						21	1	-216.577	29.24	16	8.16246	71.685						21	1
22	1	11954.1	50.65	18	14.57	94.7538						22	1	652.251	50.65	18	14.57	94.7538						22	1	39097.7	50.65	18	14.57	94.7538						22	1	42106.8	50.65	18	14.57	94.7538						22	1
23	1	4835.17	10.95	17	9.323	49.1555						23	1	1498.44	10.95	17	9.323	49.1555						23	1	12688.1	10.95	17	9.323	49.1555						23	1	6123.97	10.95	17	9.323	49.1555						23	1
24	1	-215.133	34.29	17	9.47185	31.9411						24	1	-6.6089	34.29	17	9.47185	31.9411						24	1	272.78	34.29	17	9.47185	31.9411						24	1	-120.388	34.29	17	9.47185	31.9411						24	1
25	1	84463.1	30.27	30	9.323	49.1555						25	1	4906.85	30.27	30	9.323	49.1555						25	1	80017	30.27	30	9.323	49.1555						25	1	20551.4	30.27	30	9.323	49.1555						25	1
26	1	159.129	49.86	23	11.0508	47.1446						26	1	-3.49	49.86	23	11.0508	47.1446						26	1	87.0761	49.86	23	11.0508	47.1446						26	1	81.045	49.86	23	11.0508	47.1446						26	1
27	1	-129.72	39.31	21	11.0508	47.1446						27	1	-7.102	39.31	21	11.0508	47.1446						27	1	205.919	39.31	21	11.0508	47.1446						27	1	63.6801	39.31	21	11.0508	47.1446						27	1
28	1	-0.002754	30.5	25	9.323	49.1555						28	1	1.138	30.5	25	9.323	49.1555						28	1	-658.561	30.5	25	9.323	49.1555						28	1	150.932	30.5	25	9.323	49.1555						28	1
29	1	-395.939	42.68	22	5.1658	13.8611						29	1	0	42.68	22	5.1658	13.8611						29	1	-60.1547	42.68	22	5.1658	13.8611						29	1	136.5	42.68	22	5.1658	13.8611						29	1
30	1	6646.27	40.42	18	14.57	94.7538						30	1	380.778	40.42	18	14.57	94.7538						30	1	47550.2	40.42	18	14.57	94.7538						30	1	3400.94	40.42	18	14.57	94.7538						30	1
31	1	95269.3	36.73	17	9.323	49.1555						31	1	1719.85	36.73	17	9.323	49.1555						31	1	104940	36.73	17	9.323	49.1555						31	1	18143.9	36.73	17	9.323	49.1555						31	1
32	1	10091.5	27.3	18	9.47185	31.9411						32	1	267.732	27.3	18	9.47185	31.9411						32	1	19820	27.3	18	9.47185	31.9411						32	1	13058.4	27.3	18	9.47185	31.9411						32	1
33	1	9953.04	36.63	12	9.323	49.1555						33	1	472.581	36.63	12	9.323	49.1555						33	1	26433.1	36.63	12	9.323	49.1555						33	1	4981.68	36.63	12	9.323	49.1555						33	1
34	1	26029	55.7625	16	9.323	49.1555						34	1	71.54	55.7625	16	9.323	49.1555						34	1	24471.8	55.7625	16	9.323	49.1555						34	1	793.524	55.7625	16	9.323	49.1555						34	1
35	1	1982.1	61.4	9	5.6063	12.2527						35	1	114.89	61.4	9	5.6063	12.2527						35	1	49997.1	61.4	9	5.6063	12.2527						35	1	7432.51	61.4	9	5.6063	12.2527						35	1
36	1	79595.7	35.42	25	9.323	49.1555						36	1	3571.51	35.42	25	9.323	49.1555						36	1	55262.6	35.42	25	9.323	49.1555						36	1	13817.2	35.42	25	9.323	49.1555						36	1
37	1	46983.3	31.09	23	9.323	49.1555						37	1	247.121	31.09	23	9.323	49.1555						37	1	94796.2	31.09	23	9.323	49.1555						37	1	2911.07	31.09	23	9.323	49.1555						37	1
38	1	54497.3	29.72	14	9.323	49.1555						38	1	7336.88	29.72	14	9.323	49.1555						38	1	217730	29.72	14	9.323	49.1555						38	1	9921.4	29.72	14	9.323	49.1555						38	1
39	1	5506.82	13.32	16	9.323	49.1555						39	1	229.396	13.32	16	9.323	49.1555						39	1	84613.1	13.32	16	9.323	49.1555						39	1	174569	13.32	16	9.323	49.1555						39	1
40	1	25432.8	27.44	15	9.323	49.1555						40	1	43.3867	27.44	15	9.323	49.1555						40	1	3471.43	27.44	15	9.323	49.1555						40	1	6126.77	27.44	15	9.323	49.1555						40	1
41	1	129203	45.65	18	11.0508	47.1446						41	1	332.812	45.65	18	11.0508	47.1446						41	1	25073.3	45.65	18	11.0508	47.1446						41	1	46383.5	45.65	18	11.0508	47.1446						41	1
42	1	54449.8	17.82	37	5.47629	8.47536						42	1	1113.24	17.82	37	5.47629	8.47536						42	1	57816.5	17.82	37	5.47629	8.47536						42	1	30482.6	17.82	37	5.47629	8.47536						42	1
43	1	57641.6	40.45	16	11.0508	47.1446						43	1	2853.36	40.45	16	11.0508	47.1446						43	1	150916	40.45	16	11.0508	47.1446						43	1	21803.7	40.45	16	11.0508	47.1446						43	1
44	1	46243.3	35.94	24	8.16246	71.685						44	1	835.59	35.94	24	8.16246	71.685						44	1	35769.3	35.94	24	8.16246	71.685						44	1	22569.9	35.94	24	8.16246	71.685						44	1
45	1	-46.8954	16.57	16	11.0508	47.1446						45	1	3.8556	16.57	16	11.0508	47.1446						45	1	-706.327	16.57	16	11.0508	47.1446						45	1	-70.0477	16.57	16	11.0508	47.1446						45	1
46	1	106695	23.12	25	6.62843	29.0308						46	1	1224.05	23.12	25	6.62843	29.0308						46	1	55226.3	23.12	25	6.62843	29.0308						46	1	56396.7	23.12	25	6.62843	29.0308						46	1
47	1	15086.9	22	21	9.323	49.1555						47	1	43.27	22	21	9.323	49.1555						47	1	4968.1	22	21	9.323	49.1555						47	1	5129.06	22	21	9.323	49.1555						47	1
48	1	119587	27.66	19	6.62843	29.0308						48	1	7793.45	27.66	19	6.62843	29.0308						48	1	194811	27.66	19	6.62843	29.0308						48	1	32170	27.66	19	6.62843	29.0308						48	1
49	1	121720	34.27	18	5.6063	12.2527						49	1	6900.55	34.27	18	5.6063	12.2527						49	1	464827	34.27	18	5.6063	12.2527						49	1	25218.2	34.27	18	5.6063	12.2527						49	1
50	1	-287.711	36.73	20	9.323	49.1555						50	1	7.2189	36.73	20	9.323	49.1555						50	1	-293.363	36.73	20	9.323	49.1555						50	1	84.9467	36.73	20	9.323	49.1555						50	1
51	1	3593.08	10.72	27	9.47185	31.9411						51	1	165.657	10.72	27	9.47185	31.9411						51	1	22809.7	10.72	27	9.47185	31.9411						51	1	1889.84	10.72	27	9.47185	31.9411						51	1
52	1	42830.9	14.26	19	6.62843	29.0308						52	1	1330.78	14.26	19	6.62843	29.0308						52	1	162353	14.26	19	6.62843	29.0308						52	1	12926.2	14.26	19	6.62843	29.0308						52	1
53	1	127403	15.21	30	6.62843	29.0308						53	1	11294.6	15.21	30	6.62843	29.0308						53	1	179952	15.21	30	6.62843	29.0308						53	1	6661.91	15.21	30	6.62843	29.0308						53	1
54	1	213.571	48.58	24	9.323	49.1555						54	1	15.62	48.58	24	9.323	49.1555						54	1	535.266	48.58	24	9.323	49.1555						54	1	153.174	48.58	24	9.323	49.1555						54	1
55	1	197927	27.3	23	5.0714	11.0396						55	1	3288.4	27.3	23	5.0714	11.0396						55	1	203098	27.3	23	5.0714	11.0396						55	1	32130.1	27.3	23	5.0714	11.0396						55	1
56	1	113811	8.48	24	11.0508	47.1446						56	1	910.704	8.48	24	11.0508	47.1446						56	1	45265	8.48	24	11.0508	47.1446						56	1	26861.1	8.48	24	11.0508	47.1446						56	1
57	1	84724.2	46.4	20	5.6063	12.2527						57	1	468.359	46.4	20	5.6063	12.2527						57	1	133854	46.4	20	5.6063	12.2527						57	1	3696.56	46.4	20	5.6063	12.2527						57	1
58	1	194.133	40.31	20	5.47629	8.47536						58	1	-3.5722	40.31	20	5.47629	8.47536						58	1	-548.503	40.31	20	5.47629	8.47536						58	1	-175.082	40.31	20	5.47629	8.47536						58	1
59	1	-50.5213	30.08	27	14.57	94.7538						59	1	6.7733	30.08	27	14.57	94.7538						59	1	-897.938	30.08	27	14.57	94.7538						59	1	-184.005	30.08	27	14.57	94.7538						59	1
60	1	27870.2	31.07	32	14.57	94.7538						60	1	805.683	31.07	32	14.57	94.7538						60	1	477880	31.07	32	14.57	94.7538						60	1	46064	31.07	32	14.57	94.7538						60	1
[truncated: 9 more columns]

## Sheet: Inputs 1
DMU	Input Slack	Environmental Variable 1	Environmental Variable 2	Environmental Variable 3	Environmental Variable 4	SFA Parameter Value	Environmental Value	Stochastic Error Term				λ				O/P	In parentheses.	Managerial Inefficiency	Stochastic Disturbance Term	Environmental Variable Maximum Value	Environmental Variable Adjustment	Random Disturbance Maximum Value	Random Disturbance Adjustment	Original Input	Adjusted Input
1	-301.898	53.86	16	14.57	94.7538	-10129.5	-19359.8	19057.9	62219.3	1680.52	1679.91	37.0238	100640	0	1	0	100640	1.69066e+08	-1.69047e+08	19767.8	39127.6	2.64739e+07	1.95521e+08	38434.3	1.95598e+08
2	566.706	31.06	17	8.16246	71.685	-180.804	-8067.65	8634.35					45595.8	0	1	0	45595.8	7.65968e+07	-7.65882e+07		27835.5		1.03062e+08	14824.4	1.03105e+08
3	1532.14	54	16	14.57	94.7538	1023.5	-19385.1	20917.2					110458	0	1	0	110458	1.8556e+08	-1.85539e+08		39152.9		2.12013e+08	16531.6	2.12069e+08
4	-176.459	53.14	12	9.323	49.1555	-798.173	-17095.7	16919.3					89346.4	0	1	0	89346.4	1.50094e+08	-1.50077e+08		36863.6		1.76551e+08	3696.4	1.76591e+08
5	21173.7	37.39	10	9.323	49.1555	-44.7347	-16295.1	37468.8					197863	0	1	0	197863	3.32392e+08	-3.32354e+08		36062.9		3.58828e+08	52492.2	3.58917e+08
6	-58.7325	47.71	17	9.323	49.1555	3874069000	-10996.5	10937.8					57759.5	0	1	0	57759.5	9.70308e+07	-9.70198e+07		30764.3		1.23494e+08	37193.9	1.23562e+08
7	-7e-06	41.25	15	8.16246	71.685	0.999271	-11957	11957					63142	0	1	0	63142	1.06073e+08	-1.06061e+08		31724.9		1.32535e+08	905.771	1.32568e+08
8	-342.947	30.07	22	8.16246	71.685		-2771.17	2428.22					12822.8	0	1	0	12822.8	2.15412e+07	-2.15387e+07		22539		4.80127e+07	17623.6	4.80528e+07
9	276.063	35.6	11	8.16246	71.685		-15029.5	15305.5					80824.6	0	1	0	80824.6	1.35778e+08	-1.35763e+08		34797.3		1.62237e+08	47913.5	1.62319e+08
10	-127.639	59.42	19	8.16246	71.685		-11148.3	11020.6					58197	0	1	0	58197	9.77658e+07	-9.77548e+07		30916.1		1.24229e+08	20064.2	1.2428e+08
11	18.9291	26.77	15	11.0508	47.1446		-10546.5	10565.5					55793.5	0	1	0	55793.5	9.37281e+07	-9.37175e+07		30314.4		1.20191e+08	9825.97	1.20232e+08
12	20360.3	13.33	17	9.323	49.1555		-4780.45	25140.8					132762	0	1	0	132762	2.23028e+08	-2.23003e+08		24548.3		2.49477e+08	47969.9	2.4955e+08
13	61.989	37.5	25	9.323	49.1555		-962.508	1024.5					5410.11	0	1	0	5410.11	9.0885e+06	-9.08747e+06		20730.3		3.55614e+07	20995.6	3.56031e+07
14	11152.3	49.06	12	15.0962	82.1074		-22440.2	33592.5					177393	0	1	0	177393	2.98005e+08	-2.97971e+08		42208		3.24445e+08	39503.7	3.24527e+08
15	77.38	53.73	14	9.47185	31.9411		-14504.1	14581.5					77001.3	0	1	0	77001.3	1.29355e+08	-1.29341e+08		34272		1.55815e+08	54390.8	1.55903e+08
16	-390.977	16.9	16	9.323	49.1555		-6449.42	6058.44					31993.1	0	1	0	31993.1	5.37455e+07	-5.37394e+07		26217.2		8.02134e+07	198568	8.04381e+07
17	10755.5	19.61	17	14.57	94.7538		-12143.7	22899.2					120925	0	1	0	120925	2.03143e+08	-2.0312e+08		31911.6		2.29594e+08	30947.4	2.29657e+08
18	-118.429	43.57	12	15.0962	82.1074		-21447.6	21329.1					112634	0	1	0	112634	1.89214e+08	-1.89193e+08		41215.4		2.15667e+08	422114	2.1613e+08
19	6436.69	19.67	19	9.323	49.1555		-3879.75	10316.4					54478.5	0	1	0	54478.5	9.15189e+07	-9.15086e+07		23647.6		1.17983e+08	34788.1	1.18041e+08
20	7134.4	21.91	19	15.0962	82.1074		-10366.9	17501.3					92419.7	0	1	0	92419.7	1.55257e+08	-1.55239e+08		30134.7		1.81713e+08	21392.1	1.81765e+08
21	-65.0877	29.24	16	8.16246	71.685		-8762.08	8696.99					45926.6	0	1	0	45926.6	7.71525e+07	-7.71438e+07		28529.9		1.03618e+08	11225.5	1.03658e+08
22	11954.1	50.65	18	14.57	94.7538		-16732.4	28686.5					151486	0	1	0	151486	2.54483e+08	-2.54454e+08		36500.2		2.80928e+08	121159	2.81085e+08
23	4835.17	10.95	17	9.323	49.1555		-4350.14	9185.31					48505.2	0	1	0	48505.2	8.14844e+07	-8.14753e+07		24118		1.07949e+08	59890.4	1.08033e+08
24	-215.133	34.29	17	9.47185	31.9411		-7918.83	7703.7					40681.2	0	1	0	40681.2	6.83408e+07	-6.83331e+07		27686.7		9.48071e+07	31845.1	9.48666e+07
25	84463.1	30.27	30	9.323	49.1555		5462.19	79000.9					417183	0	1	0	417183	7.00831e+08	-7.00752e+08		14305.6		7.27226e+08	118749	7.27359e+08
26	159.129	49.86	23	11.0508	47.1446		-6533.33	6692.46					35341.1	0	1	0	35341.1	5.937e+07	-5.93633e+07		26301.2		8.58372e+07	41120.6	8.59046e+07
27	-129.72	39.31	21	11.0508	47.1446		-6672.84	6543.12					34552.5	0	1	0	34552.5	5.80452e+07	-5.80386e+07		26440.7		8.45126e+07	403559	8.49426e+07
28	-0.002754	30.5	25	9.323	49.1555		303.119	-303.122					-1600.71	0	1	0	-1600.71	-2.68905e+06	2.68875e+06		19464.7		2.37852e+07	668501	2.44732e+07
29	-395.939	42.68	22	5.1658	13.8611		-72.5187	-323.42					-1707.9	0	1	0	-1707.9	-2.86912e+06	2.86879e+06		19840.3		2.36052e+07	7927.56	2.36329e+07
30	6646.27	40.42	18	14.57	94.7538		-14882.8	21529					113689	0	1	0	113689	1.90988e+08	-1.90966e+08		34650.6		2.1744e+08	37964.7	2.17513e+08
31	95269.3	36.73	17	9.323	49.1555		-9011.26	104281					550679	0	1	0	550679	9.25091e+08	-9.24986e+08		28779.1		9.5146e+08	141423	9.51631e+08
32	10091.5	27.3	18	9.47185	31.9411		-5631.51	15723					83029.2	0	1	0	83029.2	1.39482e+08	-1.39466e+08		25399.3		1.6594e+08	25090.9	1.6599e+08
33	9953.04	36.63	12	9.323	49.1555		-14110.7	24063.7					127074	0	1	0	127074	2.13473e+08	-2.13449e+08		33878.5		2.39923e+08	30886.7	2.39988e+08
34	26029	55.7625	16	9.323	49.1555		-13475.9	39504.9					208615	0	1	0	208615	3.50455e+08	-3.50416e+08		33243.7		3.7689e+08	40286.7	3.76963e+08
35	1982.1	61.4	9	5.6063	12.2527		-17042.3	19024.4					100463	0	1	0	100463	1.68768e+08	-1.68749e+08		36810.1		1.95223e+08	9563.83	1.9527e+08
36	79595.7	35.42	25	9.323	49.1555		-586.436	80182.1					423421	0	1	0	423421	7.1131e+08	-7.11229e+08		20354.3		7.37703e+08	120557	7.37844e+08
37	46983.3	31.09	23	9.323	49.1555		-1850.55	48833.9					257879	0	1	0	257879	4.33214e+08	-4.33165e+08		21618.4		4.59639e+08	82752.4	4.59743e+08
38	54497.3	29.72	14	9.323	49.1555		-10814.3	65311.6					344894	0	1	0	344894	5.79391e+08	-5.79325e+08		30582.1		6.05799e+08	374365	6.06204e+08
39	5506.82	13.32	16	9.323	49.1555		-5802.14	11309					59719.7	0	1	0	59719.7	1.00324e+08	-1.00312e+08		25570		1.26786e+08	95425.3	1.26907e+08
40	25432.8	27.44	15	9.323	49.1555		-9378.59	34811.4					183830	0	1	0	183830	3.08818e+08	-3.08783e+08		29146.4		3.35257e+08	39690.5	3.35326e+08
41	129203	45.65	18	11.0508	47.1446		-10889.6	140092					739791	0	1	0	739791	1.24278e+09	-1.24264e+09		30657.5		1.26912e+09	162746	1.26931e+09
42	54449.8	17.82	37	5.47629	8.47536		19767.8	34682					183146	0	1	0	183146	3.0767e+08	-3.07635e+08		0		3.34109e+08	93927.7	3.34203e+08
43	57641.6	40.45	16	11.0508	47.1446		-11996.4	69638.1					367741	0	1	0	367741	6.17771e+08	-6.17702e+08		31764.3		6.44176e+08	132725	6.4434e+08
44	46243.3	35.94	24	8.16246	71.685		-1785.49	48028.8					253628	0	1	0	253628	4.26072e+08	-4.26024e+08		21553.3		4.52498e+08	102040	4.52621e+08
45	-46.8954	16.57	16	11.0508	47.1446		-7678.84	7631.95					40302.3	0	1	0	40302.3	6.77043e+07	-6.76967e+07		27446.7		9.41706e+07	37947.5	9.4236e+07
46	106695	23.12	25	6.62843	29.0308		4688.46	102006					538670	0	1	0	538670	9.04917e+08	-9.04815e+08		15079.4		9.31289e+08	133563	9.31437e+08
47	15086.9	22	21	9.323	49.1555		-2254.03	17341					91573.2	0	1	0	91573.2	1.53835e+08	-1.53817e+08		22021.9		1.80291e+08	27861.1	1.80341e+08
48	119587	27.66	19	6.62843	29.0308		-2273.37	121860					643512	0	1	0	643512	1.08104e+09	-1.08092e+09		22041.2		1.1074e+09	305194	1.10772e+09
49	121720	34.27	18	5.6063	12.2527		-2925.59	124645					658220	0	1	0	658220	1.10575e+09	-1.10563e+09		22693.4		1.1321e+09	509831	1.13263e+09
50	-287.711	36.73	20	9.323	49.1555		-5940.77	5653.06					29852.4	0	1	0	29852.4	5.01493e+07	-5.01436e+07		25708.6		7.66176e+07	197930	7.68412e+07
51	3593.08	10.72	27	9.47185	31.9411		6577.69	-2984.6					-15760.9	0	1	0	-15760.9	-2.64769e+07	2.64739e+07		13190.1		0	26752	39942.2
52	42830.9	14.26	19	6.62843	29.0308		149.398	42681.5					225390	0	1	0	225390	3.78635e+08	-3.78593e+08		19618.4		4.05067e+08	96402.6	4.05183e+08
53	127403	15.21	30	6.62843	29.0308		11236.1	116167					613449	0	1	0	613449	1.03054e+09	-1.03042e+09		8531.73		1.0569e+09	574856	1.05748e+09
54	213.571	48.58	24	9.323	49.1555		-3989.31	4202.88					22194.3	0	1	0	22194.3	3.72845e+07	-3.72803e+07		23757.1		6.37543e+07	40433.3	6.38185e+07
55	197927	27.3	23	5.0714	11.0396		3933.31	193994					1.02443e+06	0	1	0	1.02443e+06	1.72095e+09	-1.72076e+09		15834.5		1.74723e+09	298230	1.74755e+09
56	113811	8.48	24	11.0508	47.1446		1971.84	111839					590594	0	1	0	590594	9.92145e+08	-9.92034e+08		17796		1.01851e+09	158481	1.01868e+09
57	84724.2	46.4	20	5.6063	12.2527		-3071.75	87795.9					463628	0	1	0	463628	7.78853e+08	-7.78765e+08		22839.6		8.05239e+08	200605	8.05463e+08
58	194.133	40.31	20	5.47629	8.47536		-1697.9	1892.03					9991.33	0	1	0	9991.33	1.67845e+07	-1.67826e+07		21465.7		4.32566e+07	11484.7	4.32895e+07
59	-50.5213	30.08	27	14.57	94.7538		-3801.79	3751.27					19809.5	0	1	0	19809.5	3.32781e+07	-3.32744e+07		23569.6		5.97483e+07	38685.7	5.98106e+07
60	27870.2	31.07	32	14.57	94.7538		1136.7	26733.5					141172	0	1	0	141172	2.37157e+08	-2.3713e+08		18631.1		2.63604e+08	292847	2.63916e+08

## Sheet: Inputs 2
DMU	Input Slack	Environmental Variable 1	Environmental Variable 2	Environmental Variable 3	Environmental Variable 4	SFA Parameter Value	Environmental Value	Stochastic Error Term				λ				O/P	In parentheses.	Managerial Inefficiency	Stochastic Disturbance Term	Environmental Variable Maximum Value	Environmental Variable Adjustment	Random Disturbance Maximum Value	Random Disturbance Adjustment	Original Input	Adjusted Input
1	2.3911	53.86	16	14.57	94.7538	131.725	-2065.87	2068.27	3257.47	0.325747	0.325747	10000	2.94999e+06	0	1	0	2.94999e+06	960950	-958882	1100.53	3166.41	-416.538	958465	2590	964221
2	177.508	31.06	17	8.16246	71.685	-19.7084	-743.566	921.074					1.31374e+06	0	1	0	1.31374e+06	427946	-427025		1844.1		426609	3203	431656
3	68.7733	54	16	14.57	94.7538	53.6557	-2068.63	2137.41					3.04861e+06	0	1	0	3.04861e+06	993074	-990937		3169.16		990520	1839	995528
4	-2.8011	53.14	12	9.323	49.1555	-116.663	-1512.3	1509.5					2.15302e+06	0	1	0	2.15302e+06	701339	-699830		2612.83		699413	2614	704640
5	1641.08	37.39	10	9.323	49.1555	-3.11131	-1309.21	2950.29					4.20803e+06	0	1	0	4.20803e+06	1.37075e+06	-1.3678e+06		2409.74		1.36739e+06	3820	1.37362e+06
6	-0.234	47.71	17	9.323	49.1555	10611107	-1137.01	1136.77					1.62139e+06	0	1	0	1.62139e+06	528164	-527027		2237.54		526610	12250	541098
7	-1.6867	41.25	15	8.16246	71.685	1	-1051.71	1050.02					1.49765e+06	0	1	0	1.49765e+06	487857	-486806		2152.24		486390	2294	490836
8	-0.19	30.07	22	8.16246	71.685		-455.776	455.586					649808	0	1	0	649808	211673	-211217		1556.31		210801	1157	213514
9	4.2511	35.6	11	8.16246	71.685		-1154.98	1159.23					1.65342e+06	0	1	0	1.65342e+06	538596	-537437		2255.51		537021	7321	546597
10	7.0478	59.42	19	8.16246	71.685		-1195.19	1202.23					1.71476e+06	0	1	0	1.71476e+06	558577	-557375		2295.72		556959	3558	562812
11	-4.84	26.77	15	11.0508	47.1446		-1026.93	1022.09					1.45782e+06	0	1	0	1.45782e+06	474881	-473859		2127.47		473443	2466	478036
12	1162.58	13.33	17	9.323	49.1555		-459.432	1622.02					2.3135e+06	0	1	0	2.3135e+06	753615	-751993		1559.96		751576	3721	756857
13	-13.9978	37.5	25	9.323	49.1555		-506.539	492.541					702517	0	1	0	702517	228843	-228350		1607.07		227934	1114	230655
14	872.432	49.06	12	15.0962	82.1074		-2207.94	3080.37					4.39357e+06	0	1	0	4.39357e+06	1.43119e+06	-1.42811e+06		3308.47		1.42769e+06	4365	1.43537e+06
15	0.2144	53.73	14	9.47185	31.9411		-1380.43	1380.64					1.96922e+06	0	1	0	1.96922e+06	641468	-640087		2480.96		639671	7930	650082
16	-2.5589	16.9	16	9.323	49.1555		-583.447	580.888					828527	0	1	0	828527	269890	-269309		1683.98		268893	6526	277103
17	105.927	19.61	17	14.57	94.7538		-1337.2	1443.13					2.05835e+06	0	1	0	2.05835e+06	670502	-669059		2437.74		668643	1701	672782
18	0	43.57	12	15.0962	82.1074		-2099.74	2099.74					2.99488e+06	0	1	0	2.99488e+06	975573	-973473		3200.27		973057	26642	1.0029e+06
19	326.046	19.67	19	9.323	49.1555		-477.072	803.118					1.1455e+06	0	1	0	1.1455e+06	373142	-372338		1577.6		371922	3118	376617
20	330.272	21.91	19	15.0962	82.1074		-1297.26	1627.54					2.32137e+06	0	1	0	2.32137e+06	756180	-754552		2397.8		754136	1721	758255
21	-14.9844	29.24	16	8.16246	71.685		-761.353	746.368					1.06455e+06	0	1	0	1.06455e+06	346775	-346029		1861.88		345612	5667	353141
22	652.251	50.65	18	14.57	94.7538		-1895.3	2547.55					3.6336e+06	0	1	0	3.6336e+06	1.18363e+06	-1.18109e+06		2995.83		1.18067e+06	7969	1.19163e+06
23	1498.44	10.95	17	9.323	49.1555		-412.526	1910.97					2.72563e+06	0	1	0	2.72563e+06	887867	-885956		1513.06		885539	8027	895079
24	-6.6089	34.29	17	9.47185	31.9411		-836.327	829.718					1.18344e+06	0	1	0	1.18344e+06	385500	-384671		1936.86		384254	2581	388772
25	4906.85	30.27	30	9.323	49.1555		-95.7683	5002.62					7.13529e+06	0	1	0	7.13529e+06	2.3243e+06	-2.3193e+06		1196.3		2.31888e+06	7728	2.3278e+06
26	-3.49	49.86	23	11.0508	47.1446		-1052.76	1049.27					1.49658e+06	0	1	0	1.49658e+06	487506	-486457		2153.29		486040	3781	491974
27	-7.102	39.31	21	11.0508	47.1446		-952.143	945.041					1.34792e+06	0	1	0	1.34792e+06	439082	-438137		2052.67		437720	17994	457767
28	1.138	30.5	25	9.323	49.1555		-368.58	369.718					527333	0	1	0	527333	171777	-171407		1469.11		170991	21155	193615
29	0	42.68	22	5.1658	13.8611		-174.791	174.791					249306	0	1	0	249306	81210.6	-81035.8		1275.32		80619.3	369	82263.6
30	380.778	40.42	18	14.57	94.7538		-1693.68	2074.46					2.95882e+06	0	1	0	2.95882e+06	963828	-961753		2794.21		961337	3669	967800
31	1719.85	36.73	17	9.323	49.1555		-920.609	2640.46					3.76612e+06	0	1	0	3.76612e+06	1.2268e+06	-1.22416e+06		2021.14		1.22375e+06	4541	1.23031e+06
32	267.732	27.3	18	9.47185	31.9411		-644.909	912.641					1.30171e+06	0	1	0	1.30171e+06	424028	-423115		1745.44		422699	1133	425577
33	472.581	36.63	12	9.323	49.1555		-1186.92	1659.5					2.36696e+06	0	1	0	2.36696e+06	771030	-769370		2287.45		768954	2272	773513
34	71.54	55.7625	16	9.323	49.1555		-1349.37	1420.91					2.02665e+06	0	1	0	2.02665e+06	660176	-658755		2449.9		658339	966	661754
35	114.89	61.4	9	5.6063	12.2527		-1287.64	1402.53					2.00045e+06	0	1	0	2.00045e+06	651640	-650237		2388.17		649821	2323	654532
36	3571.51	35.42	25	9.323	49.1555		-465.545	4037.06					5.7581e+06	0	1	0	5.7581e+06	1.87568e+06	-1.87164e+06		1566.08		1.87123e+06	7356	1.88015e+06
37	247.121	31.09	23	9.323	49.1555		-487.519	734.64					1.04783e+06	0	1	0	1.04783e+06	341326	-340591		1588.05		340175	2572	344335
38	7336.88	29.72	14	9.323	49.1555		-943.42	8280.3					1.18103e+07	0	1	0	1.18103e+07	3.84716e+06	-3.83888e+06		2043.95		3.83847e+06	18507	3.85902e+06
39	229.396	13.32	16	9.323	49.1555		-512.891	742.286					1.05873e+06	0	1	0	1.05873e+06	344878	-344136		1613.42		343719	4335	349668
40	43.3867	27.44	15	9.323	49.1555		-844.829	888.216					1.26687e+06	0	1	0	1.26687e+06	412680	-411792		1945.36		411375	1113	414433
41	332.812	45.65	18	11.0508	47.1446		-1238.06	1570.87					2.24055e+06	0	1	0	2.24055e+06	729854	-728283		2338.59		727866	2249	732454
42	1113.24	17.82	37	5.47629	8.47536		1100.53	12.7065					18123.5	0	1	0	18123.5	5903.67	-5890.96		0		5474.42	3876	9350.42
43	2853.36	40.45	16	11.0508	47.1446		-1242.89	4096.25					5.84252e+06	0	1	0	5.84252e+06	1.90318e+06	-1.89909e+06		2343.42		1.89867e+06	7572	1.90859e+06
44	835.59	35.94	24	8.16246	71.685		-464.153	1299.74					1.85384e+06	0	1	0	1.85384e+06	603882	-602582		1564.68		602166	5671	609401
45	3.8556	16.57	16	11.0508	47.1446		-772.252	776.108					1.10697e+06	0	1	0	1.10697e+06	360592	-359816		1872.78		359400	3584	364856
46	1224.05	23.12	25	6.62843	29.0308		153.84	1070.21					1.52645e+06	0	1	0	1.52645e+06	497235	-496165		946.691		495748	4016	500711
47	43.27	22	21	9.323	49.1555		-415.681	458.951					654607	0	1	0	654607	213236	-212777		1516.21		212361	675	214552
48	7793.45	27.66	19	6.62843	29.0308		-257.57	8051.02					1.14833e+07	0	1	0	1.14833e+07	3.74063e+06	-3.73258e+06		1358.1		3.73217e+06	15840	3.74936e+06
49	6900.55	34.27	18	5.6063	12.2527		-270.052	7170.6					1.02275e+07	0	1	0	1.02275e+07	3.33158e+06	-3.32441e+06		1370.58		3.32399e+06	22829	3.34819e+06
50	7.2189	36.73	20	9.323	49.1555		-759.642	766.861					1.09378e+06	0	1	0	1.09378e+06	356296	-355529		1860.17		355113	9455	366428
51	165.657	10.72	27	9.47185	31.9411		164.758	0.898455					1281.48	0	1	0	1281.48	417.437	-416.538		935.773		0	1498	2433.77
52	1330.78	14.26	19	6.62843	29.0308		6.52254	1324.26					1.8888e+06	0	1	0	1.8888e+06	615271	-613946		1094.01		613530	4619	619243
53	11294.6	15.21	30	6.62843	29.0308		578.013	10716.6					1.52852e+07	0	1	0	1.52852e+07	4.97909e+06	-4.96838e+06		522.519		4.96796e+06	25851	4.99433e+06
54	15.62	48.58	24	9.323	49.1555		-778.564	794.184					1.13275e+06	0	1	0	1.13275e+06	368991	-368197		1879.1		367780	1961	371620
55	3288.4	27.3	23	5.0714	11.0396		201.772	3086.63					4.40249e+06	0	1	0	4.40249e+06	1.4341e+06	-1.43101e+06		898.759		1.43059e+06	8912	1.44041e+06
56	910.704	8.48	24	11.0508	47.1446		-183.565	1094.27					1.56077e+06	0	1	0	1.56077e+06	508415	-507321		1284.1		506905	5425	513614
57	468.359	46.4	20	5.6063	12.2527		-401.804	870.162					1.24112e+06	0	1	0	1.24112e+06	404292	-403422		1502.33		403005	5187	409694
58	-3.5722	40.31	20	5.47629	8.47536		-254.859	251.287					358413	0	1	0	358413	116752	-116501		1355.39		116084	1971	119410
59	6.7733	30.08	27	14.57	94.7538		-1006.99	1013.77					1.44595e+06	0	1	0	1.44595e+06	471013	-469999		2107.53		469583	1777	473467
60	805.683	31.07	32	14.57	94.7538		-758.227	1563.91					2.23062e+06	0	1	0	2.23062e+06	726618	-725054		1858.76		724638	11246	737743

## Sheet: Inputs 3
DMU	Input Slack	Environmental Variable 1	Environmental Variable 2	Environmental Variable 3	Environmental Variable 4	SFA Parameter Value	Environmental Value	Stochastic Error Term				λ				O/P	In parentheses.	Managerial Inefficiency	Stochastic Disturbance Term	Environmental Variable Maximum Value	Environmental Variable Adjustment	Random Disturbance Maximum Value	Random Disturbance Adjustment	Original Input	Adjusted Input
1	972.78	53.86	16	14.57	94.7538	-91908.8	-47158.5	48131.3	146093	14.6093	14.6093	10000	6.86502e+07	0	1	0	6.86502e+07	1.00293e+09	-1.00288e+09	46978	94136.5	-911504	1.00197e+09	54824	1.00212e+09
2	2680.58	31.06	17	8.16246	71.685	-176.623	-38547	41227.6					5.88034e+07	0	1	0	5.88034e+07	8.59074e+08	-8.59033e+08		85525		8.58122e+08	54258.5	8.58261e+08
3	5201.88	54	16	14.57	94.7538	3819.7	-47183.2	52385.1					7.47175e+07	0	1	0	7.47175e+07	1.09157e+09	-1.09152e+09		94161.2		1.0906e+09	45413.1	1.09074e+09
4	-129.866	53.14	12	9.323	49.1555	315.844	-58455.4	58325.6					8.31904e+07	0	1	0	8.31904e+07	1.21535e+09	-1.21529e+09		105433		1.21438e+09	40081.3	1.21453e+09
5	13551.1	37.39	10	9.323	49.1555	-120.881	-63313	76864.1					1.09632e+08	0	1	0	1.09632e+08	1.60165e+09	-1.60157e+09		110291		1.60066e+09	60582.3	1.60083e+09
6	679.141	47.71	17	9.323	49.1555	21343086000	-38397.9	39077					5.57359e+07	0	1	0	5.57359e+07	8.14261e+08	-8.14222e+08		85375.8		8.13311e+08	359158	8.13755e+08
7	343.605	41.25	15	8.16246	71.685	1	-47986.2	48329.8					6.89333e+07	0	1	0	6.89333e+07	1.00707e+09	-1.00702e+09		94964.2		1.00611e+09	54194.9	1.00626e+09
8	0.000111	30.07	22	8.16246	71.685		-19273.6	19273.6					2.74902e+07	0	1	0	2.74902e+07	4.01612e+08	-4.01593e+08		66251.6		4.00681e+08	22024.5	4.00769e+08
9	-542.626	35.6	11	8.16246	71.685		-62267.1	61724.5					8.80383e+07	0	1	0	8.80383e+07	1.28618e+09	-1.28611e+09		109245		1.2852e+09	76042	1.28539e+09
10	861.922	59.42	19	8.16246	71.685		-35916.6	36778.6					5.24577e+07	0	1	0	5.24577e+07	7.66368e+08	-7.66331e+08		82894.6		7.6542e+08	77446.6	7.6558e+08
11	741.904	26.77	15	11.0508	47.1446		-41550	42291.9					6.03214e+07	0	1	0	6.03214e+07	8.81252e+08	-8.8121e+08		88528		8.80298e+08	95513.3	8.80482e+08
12	15125	13.33	17	9.323	49.1555		-32325.6	47450.6					6.76793e+07	0	1	0	6.76793e+07	9.88745e+08	-9.88697e+08		79303.5		9.87786e+08	53062.9	9.87918e+08
13	-530.939	37.5	25	9.323	49.1555		-6036.9	5505.96					7.85321e+06	0	1	0	7.85321e+06	1.1473e+08	-1.14724e+08		53014.9		1.13813e+08	30586.9	1.13896e+08
14	30792.8	49.06	12	15.0962	82.1074		-59894.6	90687.5					1.29349e+08	0	1	0	1.29349e+08	1.88969e+09	-1.8896e+09		106873		1.88869e+09	111924	1.8889e+09
15	1094.86	53.73	14	9.47185	31.9411		-48792.3	49887.2					7.11546e+07	0	1	0	7.11546e+07	1.03952e+09	-1.03947e+09		95770.3		1.03856e+09	118600	1.03877e+09
16	-688.601	16.9	16	9.323	49.1555		-36775.8	36087.2					5.14716e+07	0	1	0	5.14716e+07	7.51962e+08	-7.51926e+08		83753.8		7.51015e+08	946586	7.52045e+08
17	7133.83	19.61	17	14.57	94.7538		-37289.5	44423.3					6.33614e+07	0	1	0	6.33614e+07	9.25665e+08	-9.2562e+08		84267.5		9.24709e+08	70078.5	9.24863e+08
18	0.011121	43.57	12	15.0962	82.1074		-58925	58925					8.40454e+07	0	1	0	8.40454e+07	1.22784e+09	-1.22778e+09		105903		1.22687e+09	2.06803e+06	1.22905e+09
19	52359	19.67	19	9.323	49.1555		-25805.9	78164.9					1.11487e+08	0	1	0	1.11487e+08	1.62875e+09	-1.62867e+09		72783.9		1.62776e+09	269891	1.6281e+09
20	30825.7	21.91	19	15.0962	82.1074		-28361.4	59187.1					8.44191e+07	0	1	0	8.44191e+07	1.2333e+09	-1.23324e+09		75339.4		1.23233e+09	141510	1.23255e+09
21	-1193.46	29.24	16	8.16246	71.685		-42045.3	40851.8					5.82674e+07	0	1	0	5.82674e+07	8.51244e+08	-8.51203e+08		89023.2		8.50292e+08	68571.2	8.50449e+08
22	39097.7	50.65	18	14.57	94.7538		-38952.2	78049.8					1.11323e+08	0	1	0	1.11323e+08	1.62635e+09	-1.62627e+09		85930.1		1.62536e+09	424857	1.62587e+09
23	12688.1	10.95	17	9.323	49.1555		-31905.2	44593.3					6.36039e+07	0	1	0	6.36039e+07	9.29206e+08	-9.29162e+08		78883.2		9.2825e+08	121100	9.2845e+08
24	272.78	34.29	17	9.47185	31.9411		-33899.7	34172.5					4.87405e+07	0	1	0	4.87405e+07	7.12064e+08	-7.1203e+08		80877.6		7.11118e+08	201891	7.11401e+08
25	80017	30.27	30	9.323	49.1555		14338.6	65678.4					9.36778e+07	0	1	0	9.36778e+07	1.36856e+09	-1.3685e+09		32639.4		1.36759e+09	161148	1.36778e+09
26	87.0761	49.86	23	11.0508	47.1446		-15070.6	15157.7					2.16196e+07	0	1	0	2.16196e+07	3.15846e+08	-3.15831e+08		62048.6		3.14919e+08	178972	3.1516e+08
27	205.919	39.31	21	11.0508	47.1446		-20846.6	21052.6					3.00275e+07	0	1	0	3.00275e+07	4.3868e+08	-4.38659e+08		67824.6		4.37747e+08	1.12935e+06	4.38944e+08
28	-658.561	30.5	25	9.323	49.1555		-4800.54	4141.98					5.90775e+06	0	1	0	5.90775e+06	8.63079e+07	-8.63038e+07		51778.5		8.53923e+07	435114	8.58792e+07
29	-60.1547	42.68	22	5.1658	13.8611		-15457.5	15397.4					2.19614e+07	0	1	0	2.19614e+07	3.20841e+08	-3.20825e+08		62435.5		3.19914e+08	31057.7	3.20007e+08
30	47550.2	40.42	18	14.57	94.7538		-37145.3	84695.5					1.20802e+08	0	1	0	1.20802e+08	1.76483e+09	-1.76475e+09		84123.3		1.76383e+09	176422	1.7641e+09
31	104940	36.73	17	9.323	49.1555		-36458.5	141399					2.01678e+08	0	1	0	2.01678e+08	2.94637e+09	-2.94623e+09		83436.5		2.94532e+09	222445	2.94563e+09
32	19820	27.3	18	9.47185	31.9411		-28845.4	48665.3					6.94119e+07	0	1	0	6.94119e+07	1.01406e+09	-1.01401e+09		75823.3		1.0131e+09	55484.5	1.01323e+09
33	26433.1	36.63	12	9.323	49.1555		-55539.4	81972.5					1.16918e+08	0	1	0	1.16918e+08	1.70809e+09	-1.70801e+09		102517		1.7071e+09	64371	1.70726e+09
34	24471.8	55.7625	16	9.323	49.1555		-43639.8	68111.6					9.71483e+07	0	1	0	9.71483e+07	1.41927e+09	-1.4192e+09		90617.8		1.41829e+09	71503	1.41845e+09
35	49997.1	61.4	9	5.6063	12.2527		-68086.5	118084					1.68424e+08	0	1	0	1.68424e+08	2.46055e+09	-2.46043e+09		115064		2.45952e+09	151588	2.45979e+09
36	55262.6	35.42	25	9.323	49.1555		-5669.52	60932.1					8.69081e+07	0	1	0	8.69081e+07	1.26966e+09	-1.2696e+09		52647.5		1.26869e+09	113661	1.26886e+09
37	94796.2	31.09	23	9.323	49.1555		-12544.2	107340					1.53101e+08	0	1	0	1.53101e+08	2.23669e+09	-2.23658e+09		59522.1		2.23567e+09	210028	2.23594e+09
38	217730	29.72	14	9.323	49.1555		-46679.5	264410					3.77131e+08	0	1	0	3.77131e+08	5.50961e+09	-5.50934e+09		93657.5		5.50843e+09	483002	5.50901e+09
39	84613.1	13.32	16	9.323	49.1555		-36143.5	120757					1.72236e+08	0	1	0	1.72236e+08	2.51625e+09	-2.51613e+09		83121.5		2.51522e+09	404445	2.5157e+09
40	3471.43	27.44	15	9.323	49.1555		-42457.1	45928.5					6.55084e+07	0	1	0	6.55084e+07	9.5703e+08	-9.56984e+08		89435.1		9.56072e+08	34589.3	9.56196e+08
41	25073.3	45.65	18	11.0508	47.1446		-33425.5	58498.8					8.34375e+07	0	1	0	8.34375e+07	1.21896e+09	-1.2189e+09		80403.5		1.21799e+09	126665	1.2182e+09
42	57816.5	17.82	37	5.47629	8.47536		46978	10838.5					1.54591e+07	0	1	0	1.54591e+07	2.25847e+08	-2.25836e+08		0		2.24924e+08	132128	2.25056e+08
43	150916	40.45	16	11.0508	47.1446		-40146.5	191063					2.72515e+08	0	1	0	2.72515e+08	3.98124e+09	-3.98105e+09		87124.5		3.98014e+09	332074	3.98056e+09
44	35769.3	35.94	24	8.16246	71.685		-12671	48440.3					6.90909e+07	0	1	0	6.90909e+07	1.00937e+09	-1.00932e+09		59649		1.00841e+09	146454	1.00861e+09
45	-706.327	16.57	16	11.0508	47.1446		-35928.8	35222.4					5.02381e+07	0	1	0	5.02381e+07	7.33942e+08	-7.33907e+08		82906.7		7.32996e+08	262292	7.33341e+08
46	55226.3	23.12	25	6.62843	29.0308		-1915.44	57141.7					8.15019e+07	0	1	0	8.15019e+07	1.19068e+09	-1.19063e+09		48893.4		1.18971e+09	99984.2	1.18986e+09
47	4968.1	22	21	9.323	49.1555		-18578.1	23546.2					3.35841e+07	0	1	0	3.35841e+07	4.9064e+08	-4.90616e+08		65556		4.89705e+08	45179.3	4.89816e+08
48	194811	27.66	19	6.62843	29.0308		-25635.5	220446					3.14425e+08	0	1	0	3.14425e+08	4.59352e+09	-4.5933e+09		72613.5		4.59238e+09	412342	4.59287e+09
49	464827	34.27	18	5.6063	12.2527		-28917.4	493745					7.04233e+08	0	1	0	7.04233e+08	1.02883e+10	-1.02878e+10		75895.4		1.02869e+10	1.28025e+06	1.02883e+10
50	-293.363	36.73	20	9.323	49.1555		-24999.4	24706.1					3.52385e+07	0	1	0	3.52385e+07	5.14809e+08	-5.14784e+08		71977.4		5.13873e+08	612800	5.14558e+08
51	22809.7	10.72	27	9.47185	31.9411		8460.37	14349.3					2.04666e+07	0	1	0	2.04666e+07	2.99002e+08	-2.98988e+08		38517.6		2.98076e+08	83481	2.98198e+08
52	162353	14.26	19	6.62843	29.0308		-23268.8	185622					2.64754e+08	0	1	0	2.64754e+08	3.86786e+09	-3.86768e+09		70246.8		3.86677e+09	298044	3.86714e+09
53	179952	15.21	30	6.62843	29.0308		18580.2	161372					2.30167e+08	0	1	0	2.30167e+08	3.36257e+09	-3.36241e+09		28397.8		3.3615e+09	486144	3.36201e+09
54	535.266	48.58	24	9.323	49.1555		-11813.6	12348.9					1.76133e+07	0	1	0	1.76133e+07	2.57318e+08	-2.57305e+08		58791.6		2.56394e+08	99853.3	2.56552e+08
55	203098	27.3	23	5.0714	11.0396		-8610.12	211709					3.01962e+08	0	1	0	3.01962e+08	4.41145e+09	-4.41124e+09		55588.1		4.41033e+09	500197	4.41088e+09
56	45265	8.48	24	11.0508	47.1446		-3942.24	49207.2					7.01848e+07	0	1	0	7.01848e+07	1.02535e+09	-1.0253e+09		50920.2		1.02439e+09	190050	1.02463e+09
57	133854	46.4	20	5.6063	12.2527		-23420.4	157275					2.24322e+08	0	1	0	2.24322e+08	3.27719e+09	-3.27703e+09		70398.4		3.27612e+09	239992	3.27643e+09
58	-548.503	40.31	20	5.47629	8.47536		-21929.2	21380.7					3.04956e+07	0	1	0	3.04956e+07	4.45518e+08	-4.45497e+08		68907.2		4.44585e+08	96496.2	4.44751e+08
59	-897.938	30.08	27	14.57	94.7538		-941.684	43.7458					62395.1	0	1	0	62395.1	911547	-911504		47919.7		0	323481	371401
60	477880	31.07	32	14.57	94.7538		17982	459898					6.55957e+08	0	1	0	6.55957e+08	9.58306e+09	-9.5826e+09		28996		9.58169e+09	1.45698e+06	9.58318e+09

## Sheet: Inputs 4
DMU	Input Slack	Environmental Variable 1	Environmental Variable 2	Environmental Variable 3	Environmental Variable 4	SFA Parameter Value	Environmental Value	Stochastic Error Term				λ				O/P	In parentheses.	Managerial Inefficiency	Stochastic Disturbance Term	Environmental Variable Maximum Value	Environmental Variable Adjustment	Random Disturbance Maximum Value	Random Disturbance Adjustment	Original Input	Adjusted Input
1	-108.901	53.86	16	14.57	94.7538	-5388.81	-14936.2	14827.3	38462.2	3.84622	3.84622	10000	2.11483e+07	0	1	0	2.11483e+07	8.13411e+07	-8.13263e+07	3537.18	18473.4	-61671.1	8.12646e+07	5866.84	8.1289e+07
2	133.215	31.06	17	8.16246	71.685	-435.218	-9769.61	9902.82					1.41245e+07	0	1	0	1.41245e+07	5.4326e+07	-5.43161e+07		13306.8		5.42544e+07	6936.39	5.42746e+07
3	1053.24	54	16	14.57	94.7538	172.011	-14997.1	16050.4					2.28928e+07	0	1	0	2.28928e+07	8.80508e+07	-8.80347e+07		18534.3		8.7973e+07	8683.85	8.80003e+07
4	186.834	53.14	12	9.323	49.1555	774.715	-19305.4	19492.2					2.7802e+07	0	1	0	2.7802e+07	1.06933e+08	-1.06913e+08		22842.6		1.06851e+08	3680.27	1.06878e+08
5	7215.14	37.39	10	9.323	49.1555	-1.54435	-12794.7	20009.9					2.85403e+07	0	1	0	2.85403e+07	1.09772e+08	-1.09752e+08		16331.9		1.09691e+08	13604.6	1.09721e+08
6	30.8921	47.71	17	9.323	49.1555	1479342300	-16082.1	16113					2.29821e+07	0	1	0	2.29821e+07	8.83944e+07	-8.83783e+07		19619.3		8.83166e+07	58962.5	8.83952e+07
7	-88.8977	41.25	15	8.16246	71.685	1	-14548.5	14459.6					2.06239e+07	0	1	0	2.06239e+07	7.9324e+07	-7.93096e+07		18085.7		7.92479e+07	10437.7	7.92764e+07
8	2.9e-05	30.07	22	8.16246	71.685		-8478.69	8478.69					1.20932e+07	0	1	0	1.20932e+07	4.65133e+07	-4.65048e+07		12015.9		4.64432e+07	3079.72	4.64583e+07
9	-48.9369	35.6	11	8.16246	71.685		-12777.6	12728.6					1.8155e+07	0	1	0	1.8155e+07	6.98281e+07	-6.98153e+07		16314.7		6.97537e+07	19165.8	6.97891e+07
10	59.2204	59.42	19	8.16246	71.685		-21768.4	21827.6					3.11329e+07	0	1	0	3.11329e+07	1.19744e+08	-1.19722e+08		25305.5		1.19661e+08	37063.8	1.19723e+08
11	-85.7853	26.77	15	11.0508	47.1446		-5971.05	5885.26					8.39421e+06	0	1	0	8.39421e+06	3.2286e+07	-3.22801e+07		9508.22		3.22185e+07	54708.6	3.22827e+07
12	14847.9	13.33	17	9.323	49.1555		-1119.32	15967.2					2.27742e+07	0	1	0	2.27742e+07	8.75946e+07	-8.75786e+07		4656.5		8.75169e+07	22478.5	8.75441e+07
13	-31.6531	37.5	25	9.323	49.1555		-10262.4	10230.8					1.45923e+07	0	1	0	1.45923e+07	5.61252e+07	-5.6115e+07		13799.6		5.60533e+07	3875.5	5.6071e+07
14	7056.69	49.06	12	15.0962	82.1074		-13108	20164.7					2.87611e+07	0	1	0	2.87611e+07	1.10622e+08	-1.10601e+08		16645.2		1.1054e+08	36200.6	1.10593e+08
15	-124.296	53.73	14	9.47185	31.9411		-19076.2	18951.9					2.70314e+07	0	1	0	2.70314e+07	1.03969e+08	-1.0395e+08		22613.4		1.03888e+08	17849.3	1.03928e+08
16	-190.541	16.9	16	9.323	49.1555		-2845.06	2654.52					3.78617e+06	0	1	0	3.78617e+06	1.45625e+07	-1.45598e+07		6382.24		1.44981e+07	195268	1.46998e+07
17	914.853	19.61	17	14.57	94.7538		142.022	772.831					1.1023e+06	0	1	0	1.1023e+06	4.23968e+06	-4.23891e+06		3395.15		4.17723e+06	10614.1	4.19124e+06
18	-0.004106	43.57	12	15.0962	82.1074		-10718.7	10718.7					1.52881e+07	0	1	0	1.52881e+07	5.88015e+07	-5.87908e+07		14255.8		5.87291e+07	375426	5.91188e+07
19	14171.4	19.67	19	9.323	49.1555		-3534.58	17706					2.52543e+07	0	1	0	2.52543e+07	9.71335e+07	-9.71158e+07		7071.76		9.70541e+07	38764.5	9.71e+07
20	27804.1	21.91	19	15.0962	82.1074		-87.7713	27891.8					3.97824e+07	0	1	0	3.97824e+07	1.53012e+08	-1.52984e+08		3624.95		1.52922e+08	52397.1	1.52978e+08
21	-216.577	29.24	16	8.16246	71.685		-9149.53	8932.95					1.27412e+07	0	1	0	1.27412e+07	4.90053e+07	-4.89964e+07		12686.7		4.89347e+07	77746	4.90252e+07
22	42106.8	50.65	18	14.57	94.7538		-13195.1	55302					7.88778e+07	0	1	0	7.88778e+07	3.03381e+08	-3.03326e+08		16732.3		3.03264e+08	121724	3.03403e+08
23	6123.97	10.95	17	9.323	49.1555		-83.506	6207.48					8.85379e+06	0	1	0	8.85379e+06	3.40536e+07	-3.40474e+07		3620.68		3.39858e+07	38991.4	3.40284e+07
24	-120.388	34.29	17	9.47185	31.9411		-10099.6	9979.19					1.42334e+07	0	1	0	1.42334e+07	5.47449e+07	-5.4735e+07		13636.8		5.46733e+07	41848.8	5.47288e+07
25	20551.4	30.27	30	9.323	49.1555		-6255.77	26807.1					3.82353e+07	0	1	0	3.82353e+07	1.47061e+08	-1.47035e+08		9792.95		1.46973e+08	50936.4	1.47034e+08
26	81.045	49.86	23	11.0508	47.1446		-14644.1	14725.2					2.10027e+07	0	1	0	2.10027e+07	8.0781e+07	-8.07663e+07		18181.3		8.07046e+07	33362.1	8.07561e+07
27	63.6801	39.31	21	11.0508	47.1446		-10396.6	10460.3					1.49196e+07	0	1	0	1.49196e+07	5.73842e+07	-5.73737e+07		13933.8		5.73121e+07	68510.8	5.73945e+07
28	150.932	30.5	25	9.323	49.1555		-7215.92	7366.86					1.05074e+07	0	1	0	1.05074e+07	4.04139e+07	-4.04065e+07		10753.1		4.03449e+07	34673.2	4.03903e+07
29	136.5	42.68	22	5.1658	13.8611		-16199	16335.5					2.32996e+07	0	1	0	2.32996e+07	8.96153e+07	-8.9599e+07		19736.2		8.95373e+07	7353.39	8.95644e+07
30	3400.94	40.42	18	14.57	94.7538		-8742.84	12143.8					1.73208e+07	0	1	0	1.73208e+07	6.66197e+07	-6.66075e+07		12280		6.65459e+07	17651	6.65758e+07
31	18143.9	36.73	17	9.323	49.1555		-11303.4	29447.4					4.20011e+07	0	1	0	4.20011e+07	1.61545e+08	-1.61516e+08		14840.6		1.61454e+08	36117.5	1.61505e+08
32	13058.4	27.3	18	9.47185	31.9411		-6885.4	19943.8					2.84461e+07	0	1	0	2.84461e+07	1.0941e+08	-1.0939e+08		10422.6		1.09328e+08	19861.6	1.09359e+08
33	4981.68	36.63	12	9.323	49.1555		-12119.9	17101.6					2.43922e+07	0	1	0	2.43922e+07	9.3818e+07	-9.38009e+07		15657.1		9.37392e+07	11371.1	9.37662e+07
34	793.524	55.7625	16	9.323	49.1555		-19758.7	20552.2					2.93139e+07	0	1	0	2.93139e+07	1.12748e+08	-1.12727e+08		23295.9		1.12665e+08	11320.2	1.127e+08
35	7432.51	61.4	9	5.6063	12.2527		-26238.7	33671.2					4.80256e+07	0	1	0	4.80256e+07	1.84717e+08	-1.84683e+08		29775.9		1.84622e+08	24992.3	1.84677e+08
36	13817.2	35.42	25	9.323	49.1555		-9357.19	23174.4					3.30539e+07	0	1	0	3.30539e+07	1.27132e+08	-1.27109e+08		12894.4		1.27048e+08	28894.7	1.27089e+08
37	2911.07	31.09	23	9.323	49.1555		-7816.72	10727.8					1.53012e+07	0	1	0	1.53012e+07	5.88517e+07	-5.88409e+07		11353.9		5.87793e+07	17161.2	5.88078e+07
38	9921.4	29.72	14	9.323	49.1555		-8768.57	18690					2.66577e+07	0	1	0	2.66577e+07	1.02531e+08	-1.02513e+08		12305.7		1.02451e+08	41547.6	1.02505e+08
39	174569	13.32	16	9.323	49.1555		-1286.98	175856					2.50826e+08	0	1	0	2.50826e+08	9.64732e+08	-9.64556e+08		4824.16		9.64495e+08	204541	9.64704e+08
40	6126.77	27.44	15	9.323	49.1555		-7604.26	13731					1.95847e+07	0	1	0	1.95847e+07	7.53272e+07	-7.53135e+07		11141.4		7.52518e+07	12929.9	7.52759e+07
41	46383.5	45.65	18	11.0508	47.1446		-13671.9	60055.4					8.56577e+07	0	1	0	8.56577e+07	3.29459e+08	-3.29398e+08		17209.1		3.29337e+08	61047.3	3.29415e+08
42	30482.6	17.82	37	5.47629	8.47536		-2550.52	33033.1					4.71155e+07	0	1	0	4.71155e+07	1.81217e+08	-1.81184e+08		6087.7		1.81122e+08	41836.7	1.8117e+08
43	21803.7	40.45	16	11.0508	47.1446		-11752.8	33556.5					4.7862e+07	0	1	0	4.7862e+07	1.84088e+08	-1.84054e+08		15290		1.83992e+08	39777.2	1.84048e+08
44	22569.9	35.94	24	8.16246	71.685		-10689.4	33259.3					4.74381e+07	0	1	0	4.74381e+07	1.82458e+08	-1.82424e+08		14226.6		1.82363e+08	37233.7	1.82414e+08
45	-70.0477	16.57	16	11.0508	47.1446		-1359.82	1289.77					1.83961e+06	0	1	0	1.83961e+06	7.07557e+06	-7.07428e+06		4896.99		7.01261e+06	47691.2	7.06519e+06
46	56396.7	23.12	25	6.62843	29.0308		-6060.46	62457.2					8.90833e+07	0	1	0	8.90833e+07	3.42634e+08	-3.42572e+08		9597.64		3.4251e+08	67750.8	3.42588e+08
47	5129.06	22	21	9.323	49.1555		-4204.62	9333.68					1.33127e+07	0	1	0	1.33127e+07	5.12037e+07	-5.11944e+07		7741.79		5.11327e+07	14000.8	5.11545e+07
48	32170	27.66	19	6.62843	29.0308		-9068.41	41238.4					5.88188e+07	0	1	0	5.88188e+07	2.2623e+08	-2.26189e+08		12605.6		2.26127e+08	63382.5	2.26203e+08
49	25218.2	34.27	18	5.6063	12.2527		-12883.2	38101.4					5.43444e+07	0	1	0	5.43444e+07	2.09021e+08	-2.08982e+08		16420.3		2.08921e+08	82908.6	2.0902e+08
50	84.9467	36.73	20	9.323	49.1555		-10787.4	10872.3					1.55073e+07	0	1	0	1.55073e+07	5.96446e+07	-5.96337e+07		14324.6		5.9572e+07	23850.5	5.96102e+07
51	1889.84	10.72	27	9.47185	31.9411		1878.6	11.2438					16037.1	0	1	0	16037.1	61682.4	-61671.1		1658.57		0	9520.45	11179
52	12926.2	14.26	19	6.62843	29.0308		-3236.5	16162.7					2.3053e+07	0	1	0	2.3053e+07	8.8667e+07	-8.86508e+07		6773.67		8.85892e+07	30072.3	8.8626e+07
53	6661.91	15.21	30	6.62843	29.0308		-1757.84	8419.75					1.20092e+07	0	1	0	1.20092e+07	4.619e+07	-4.61816e+07		5295.02		4.61199e+07	37460.7	4.61627e+07
54	153.174	48.58	24	9.323	49.1555		-15256.7	15409.8					2.19792e+07	0	1	0	2.19792e+07	8.4537e+07	-8.45216e+07		18793.8		8.44599e+07	16058.1	8.44947e+07
55	32130.1	27.3	23	5.0714	11.0396		-9402.17	41532.3					5.92379e+07	0	1	0	5.92379e+07	2.27842e+08	-2.27801e+08		12939.3		2.27739e+08	73685.5	2.27826e+08
56	26861.1	8.48	24	11.0508	47.1446		3537.18	23323.9					3.32672e+07	0	1	0	3.32672e+07	1.27953e+08	-1.2793e+08		0		1.27868e+08	42766.1	1.27911e+08
57	3696.56	46.4	20	5.6063	12.2527		-17818.3	21514.9					3.06869e+07	0	1	0	3.06869e+07	1.18029e+08	-1.18007e+08		21355.5		1.17946e+08	24152.4	1.17991e+08
58	-175.082	40.31	20	5.47629	8.47536		-15262.7	15087.7					2.15197e+07	0	1	0	2.15197e+07	8.27695e+07	-8.27544e+07		18799.9		8.26928e+07	9110.4	8.27207e+07
59	-184.005	30.08	27	14.57	94.7538		-2694.6	2510.59					3.58089e+06	0	1	0	3.58089e+06	1.37729e+07	-1.37704e+07		6231.77		1.37087e+07	35579.4	1.37505e+07
60	46064	31.07	32	14.57	94.7538		-2265.41	48329.4					6.89327e+07	0	1	0	6.89327e+07	2.6513e+08	-2.65082e+08		5802.59		2.6502e+08	186498	2.65213e+08

## Sheet: Inputs 5
DMU	Input Slack	Environmental Variable 1	Environmental Variable 2	Environmental Variable 3	Environmental Variable 4	SFA Parameter Value	Environmental Value	Stochastic Error Term				λ				O/P	In parentheses.	Managerial Inefficiency	Stochastic Disturbance Term	Environmental Variable Maximum Value	Environmental Variable Adjustment	Random Disturbance Maximum Value	Random Disturbance Adjustment	Original Input	Adjusted Input
1	-5.34841	53.86	16	14.57	94.7538	777.942	-5838.27	5832.92	5788.38	0.578838	0.578838	10000	8.31955e+06	0	1	0	8.31955e+06	4.81567e+06	-4.80984e+06	1890.39	7728.66	-2653.44	4.80719e+06	5811.84	4.82073e+06
2	50.6208	31.06	17	8.16246	71.685	-42.3382	-2699.46	2750.08					3.92247e+06	0	1	0	3.92247e+06	2.27048e+06	-2.26773e+06		4589.85		2.26507e+06	2634.79	2.2723e+06
3	428.707	54	16	14.57	94.7538	90.9761	-5844.19	6272.9					8.9471e+06	0	1	0	8.9471e+06	5.17892e+06	-5.17265e+06		7734.59		5.17e+06	4090.55	5.18182e+06
4	17.6102	53.14	12	9.323	49.1555	-235.121	-3799.52	3817.13					5.44442e+06	0	1	0	5.44442e+06	3.15144e+06	-3.14762e+06		5689.92		3.14497e+06	925.406	3.15158e+06
5	2722.48	37.39	10	9.323	49.1555	-24.9677	-3314.65	6037.13					8.61082e+06	0	1	0	8.61082e+06	4.98427e+06	-4.97823e+06		5205.04		4.97558e+06	7461.99	4.98825e+06
6	-10.57	47.71	17	9.323	49.1555	33505353	-3114.75	3104.18					4.42752e+06	0	1	0	4.42752e+06	2.56282e+06	-2.55971e+06		5005.14		2.55706e+06	11274.8	2.57334e+06
7	-11.6829	41.25	15	8.16246	71.685	1	-3312.84	3301.16					4.70847e+06	0	1	0	4.70847e+06	2.72544e+06	-2.72214e+06		5203.23		2.71949e+06	4967.31	2.72966e+06
8	15.2307	30.07	22	8.16246	71.685		-2202.67	2217.9					3.16341e+06	0	1	0	3.16341e+06	1.8311e+06	-1.82888e+06		4093.06		1.82623e+06	1681.39	1.832e+06
9	17.0817	35.6	11	8.16246	71.685		-3437.53	3454.61					4.92735e+06	0	1	0	4.92735e+06	2.85214e+06	-2.84869e+06		5327.93		2.84603e+06	1683.24	2.85304e+06
10	-14.6298	59.42	19	8.16246	71.685		-3718.22	3703.59					5.28247e+06	0	1	0	5.28247e+06	3.05769e+06	-3.05399e+06		5608.61		3.05134e+06	9714.1	3.06666e+06
11	-16.2276	26.77	15	11.0508	47.1446		-2766.16	2749.93					3.92226e+06	0	1	0	3.92226e+06	2.27035e+06	-2.2676e+06		4656.56		2.26495e+06	10391	2.28e+06
12	336.76	13.33	17	9.323	49.1555		-1659.16	1995.92					2.8468e+06	0	1	0	2.8468e+06	1.64784e+06	-1.64584e+06		3549.55		1.64319e+06	2441.97	1.64918e+06
13	17.7798	37.5	25	9.323	49.1555		-1954.67	1972.44					2.81332e+06	0	1	0	2.81332e+06	1.62846e+06	-1.62648e+06		3845.06		1.62383e+06	1404.54	1.62908e+06
14	1133.31	49.06	12	15.0962	82.1074		-5806.92	6940.23					9.89892e+06	0	1	0	9.89892e+06	5.72987e+06	-5.72293e+06		7697.31		5.72028e+06	8267.65	5.73624e+06
15	-14.238	53.73	14	9.47185	31.9411		-3247.75	3233.51					4.61199e+06	0	1	0	4.61199e+06	2.66959e+06	-2.66636e+06		5138.14		2.66371e+06	3487.95	2.67233e+06
16	0.000195	16.9	16	9.323	49.1555		-1901.28	1901.28					2.71182e+06	0	1	0	2.71182e+06	1.56971e+06	-1.5678e+06		3791.68		1.56515e+06	36431	1.60537e+06
17	84.6967	19.61	17	14.57	94.7538		-4297.21	4381.9					6.24995e+06	0	1	0	6.24995e+06	3.61771e+06	-3.61333e+06		6187.6		3.61068e+06	1152.15	3.61802e+06
18	17.635	43.57	12	15.0962	82.1074		-5574.48	5592.11					7.97609e+06	0	1	0	7.97609e+06	4.61687e+06	-4.61127e+06		7464.87		4.60862e+06	24953.5	4.64104e+06
19	415.077	19.67	19	9.323	49.1555		-1745.63	2160.71					3.08184e+06	0	1	0	3.08184e+06	1.78389e+06	-1.78173e+06		3636.03		1.77907e+06	3558.04	1.78627e+06
20	657.163	21.91	19	15.0962	82.1074		-4020.6	4677.76					6.67195e+06	0	1	0	6.67195e+06	3.86198e+06	-3.8573e+06		5910.99		3.85465e+06	4877.8	3.86543e+06
21	-13.6008	29.24	16	8.16246	71.685		-2713.38	2699.78					3.85073e+06	0	1	0	3.85073e+06	2.22895e+06	-2.22625e+06		4603.77		2.22359e+06	2810.05	2.23101e+06
22	1156.6	50.65	18	14.57	94.7538		-5520.41	6677.01					9.52349e+06	0	1	0	9.52349e+06	5.51256e+06	-5.50588e+06		7410.8		5.50323e+06	15555.2	5.5262e+06
23	318.029	10.95	17	9.323	49.1555		-1558.39	1876.42					2.67636e+06	0	1	0	2.67636e+06	1.54918e+06	-1.5473e+06		3448.79		1.54465e+06	5336.94	1.55344e+06
24	19.9341	34.29	17	9.47185	31.9411		-2151.76	2171.7					3.09751e+06	0	1	0	3.09751e+06	1.79296e+06	-1.79079e+06		4042.16		1.78813e+06	5278.33	1.79745e+06
25	3246.83	30.27	30	9.323	49.1555		-1193.68	4440.51					6.33355e+06	0	1	0	6.33355e+06	3.6661e+06	-3.66166e+06		3084.07		3.65901e+06	11299.2	3.67339e+06
26	-0.321309	49.86	23	11.0508	47.1446		-3015.94	3015.62					4.30121e+06	0	1	0	4.30121e+06	2.48971e+06	-2.48669e+06		4906.34		2.48404e+06	907.474	2.48985e+06
27	2.6652	39.31	21	11.0508	47.1446		-2751.23	2753.89					3.9279e+06	0	1	0	3.9279e+06	2.27362e+06	-2.27087e+06		4641.62		2.26821e+06	4901.83	2.27776e+06
28	-18.1861	30.5	25	9.323	49.1555		-1658.3	1640.11					2.33931e+06	0	1	0	2.33931e+06	1.35408e+06	-1.35244e+06		3548.69		1.34979e+06	4641.5	1.35798e+06
29	11.148	42.68	22	5.1658	13.8611		-588.244	599.392					854919	0	1	0	854919	494860	-494260		2478.64		491607	1278.17	495364
30	1877.18	40.42	18	14.57	94.7538		-5087.29	6964.47					9.9335e+06	0	1	0	9.9335e+06	5.74989e+06	-5.74292e+06		6977.68		5.74027e+06	6896.09	5.75414e+06
31	3700.25	36.73	17	9.323	49.1555		-2649.87	6350.12					9.05725e+06	0	1	0	9.05725e+06	5.24268e+06	-5.23633e+06		4540.27		5.23368e+06	10714.8	5.24893e+06
32	1859.37	27.3	18	9.47185	31.9411		-1764.84	3624.21					5.16925e+06	0	1	0	5.16925e+06	2.99216e+06	-2.98853e+06		3655.24		2.98588e+06	4124.23	2.99366e+06
33	644.622	36.63	12	9.323	49.1555		-3100.52	3745.14					5.34174e+06	0	1	0	5.34174e+06	3.092e+06	-3.08826e+06		4990.91		3.0856e+06	3029.23	3.09362e+06
34	1159.97	55.7625	16	9.323	49.1555		-3546.65	4706.62					6.7131e+06	0	1	0	6.7131e+06	3.8858e+06	-3.88109e+06		5437.04		3.87844e+06	3744.14	3.88762e+06
35	199.22	61.4	9	5.6063	12.2527		-2626.92	2826.14					4.03095e+06	0	1	0	4.03095e+06	2.33327e+06	-2.33044e+06		4517.31		2.32779e+06	5218.13	2.33752e+06
36	1310.56	35.42	25	9.323	49.1555		-1866.6	3177.16					4.53162e+06	0	1	0	4.53162e+06	2.62307e+06	-2.61989e+06		3757		2.61724e+06	4054.38	2.62505e+06
37	2002.88	31.09	23	9.323	49.1555		-1865.23	3868.11					5.51712e+06	0	1	0	5.51712e+06	3.19352e+06	-3.18965e+06		3755.62		3.187e+06	7221.36	3.19798e+06
38	7119.22	29.72	14	9.323	49.1555		-2626.01	9745.23					1.38997e+07	0	1	0	1.38997e+07	8.04569e+06	-8.03595e+06		4516.4		8.03329e+06	14173.7	8.05198e+06
39	200.381	13.32	16	9.323	49.1555		-1749.71	1950.09					2.78144e+06	0	1	0	2.78144e+06	1.61e+06	-1.60805e+06		3640.11		1.6054e+06	2265.67	1.61131e+06
40	67.6497	27.44	15	9.323	49.1555		-2438.5	2506.15					3.57455e+06	0	1	0	3.57455e+06	2.06909e+06	-2.06658e+06		4328.9		2.06393e+06	1733.81	2.06999e+06
41	443.077	45.65	18	11.0508	47.1446		-3292.58	3735.66					5.32821e+06	0	1	0	5.32821e+06	3.08417e+06	-3.08043e+06		5182.97		3.07778e+06	2548.28	3.08551e+06
42	1893.61	17.82	37	5.47629	8.47536		1890.39	3.21783					4589.63	0	1	0	4589.63	2656.65	-2653.44		0		0	7551.14	7551.14
43	4321.45	40.45	16	11.0508	47.1446		-3254.37	7575.82					1.08055e+07	0	1	0	1.08055e+07	6.25462e+06	-6.24704e+06		5144.77		6.24439e+06	10617.6	6.26015e+06
44	880.553	35.94	24	8.16246	71.685		-2269.24	3149.79					4.49258e+06	0	1	0	4.49258e+06	2.60048e+06	-2.59733e+06		4159.63		2.59467e+06	5220.93	2.60405e+06
45	-12.16	16.57	16	11.0508	47.1446		-2243.34	2231.18					3.18235e+06	0	1	0	3.18235e+06	1.84207e+06	-1.83983e+06		4133.73		1.83718e+06	12550.4	1.85386e+06
46	1459.16	23.12	25	6.62843	29.0308		-209.826	1668.99					2.3805e+06	0	1	0	2.3805e+06	1.37792e+06	-1.37625e+06		2100.22		1.3736e+06	4482.39	1.38018e+06
47	516.361	22	21	9.323	49.1555		-1662.33	2178.69					3.10749e+06	0	1	0	3.10749e+06	1.79873e+06	-1.79655e+06		3552.72		1.7939e+06	2501.83	1.79995e+06
48	5108.02	27.66	19	6.62843	29.0308		-947.898	6055.92					8.63762e+06	0	1	0	8.63762e+06	4.99979e+06	-4.99373e+06		2838.29		4.99108e+06	12202.4	5.00612e+06
49	13035.9	34.27	18	5.6063	12.2527		-659.497	13695.4					1.95339e+07	0	1	0	1.95339e+07	1.1307e+07	-1.12933e+07		2549.89		1.12906e+07	19252.2	1.13124e+07
50	4.09032	36.73	20	9.323	49.1555		-2376.95	2381.04					3.3961e+06	0	1	0	3.3961e+06	1.96579e+06	-1.96341e+06		4267.34		1.96076e+06	16518.2	1.98154e+06
51	216.101	10.72	27	9.47185	31.9411		-244.09	460.191					656375	0	1	0	656375	379935	-379475		2134.48		376821	1922.17	380878
52	11612.1	14.26	19	6.62843	29.0308		-380.567	11992.6					1.71052e+07	0	1	0	1.71052e+07	9.90115e+06	-9.88916e+06		2270.96		9.88651e+06	17668.7	9.90645e+06
53	24120.2	15.21	30	6.62843	29.0308		579.949	23540.2					3.35757e+07	0	1	0	3.35757e+07	1.94349e+07	-1.94113e+07		1310.44		1.94087e+07	28939.5	1.94389e+07
54	-2.1e-05	48.58	24	9.323	49.1555		-2514.75	2514.75					3.58681e+06	0	1	0	3.58681e+06	2.07618e+06	-2.07367e+06		4405.14		2.07102e+06	508.658	2.07593e+06
55	10418.3	27.3	23	5.0714	11.0396		246.536	10171.8					1.45082e+07	0	1	0	1.45082e+07	8.39788e+06	-8.38771e+06		1643.86		8.38505e+06	18271.1	8.40497e+06
56	620.03	8.48	24	11.0508	47.1446		-1173.01	1793.04					2.55743e+06	0	1	0	2.55743e+06	1.48034e+06	-1.47855e+06		3063.4		1.47589e+06	1807.22	1.48076e+06
57	3286.31	46.4	20	5.6063	12.2527		-991.107	4277.41					6.10092e+06	0	1	0	6.10092e+06	3.53144e+06	-3.52717e+06		2881.5		3.52451e+06	8345.13	3.53574e+06
58	6.3417	40.31	20	5.47629	8.47536		-608.386	614.728					876793	0	1	0	876793	507521	-506907		2498.78		504253	515	507267
59	17.9635	30.08	27	14.57	94.7538		-3830.73	3848.69					5.48943e+06	0	1	0	5.48943e+06	3.17749e+06	-3.17364e+06		5721.12		3.17099e+06	3200.84	3.17991e+06
60	1620.83	31.07	32	14.57	94.7538		-3417.76	5038.59					7.1866e+06	0	1	0	7.1866e+06	4.15988e+06	-4.15484e+06		5308.15		4.15218e+06	24760.6	4.18225e+06

## Sheet: Third-stage data.
With units.										Normalization.
	Net profit (CNY)	Operating income (CNY)	Intangible assets (CNY)	Fixed assets (CNY)	Total number of employees (Persons)	Operating costs (CNY)	Accounts receivable (CNY)	R&D expenditure (CNY)			Net profit (CNY)	Operating income (CNY)	Intangible assets (CNY)	Fixed assets (CNY)	Total number of employees (Persons)	Operating costs (CNY)	Accounts receivable (CNY)	R&D expenditure (CNY)
DMU	(O)JLR	(O)YYSR	(O)WXZC	(I)GDZC	(I)YGZS	(I)YYCB	(I)YSZK	(I)YFZC		Company	(O)JLR	(O)YYSR	(O)WXZC	(I)GDZC	(I)YGZS	(I)YYCB	(I)YSZK	(I)YFZC
disushishang	57411.3	210045	910.703	1.95598e+08	964221	1.00212e+09	8.1289e+07	4.82073e+06		disushishang	0.284568	0.169162	0.100464	0.200716	0.273403	0.187634	0.175827	0.322931
annaier	8338.67	121256	685.096	1.03105e+08	431656	8.58261e+08	5.42746e+07	2.2723e+06		annaier	0.171475	0.13331	0.1	0.15308	0.177385	0.175049	0.150625	0.204896
riboshishang	2825.14	113213	10378.1	2.12069e+08	995528	1.09074e+09	8.80003e+07	5.18182e+06		riboshishang	0.158769	0.130063	0.11992	0.209199	0.279047	0.195387	0.182088	0.339656
mugaodi	4119.19	55129	1140.35	1.76591e+08	704640	1.21453e+09	1.06878e+08	3.15158e+06		mugaodi	0.161751	0.10661	0.100936	0.190927	0.226602	0.206216	0.1997	0.245622
anzhengshishang	28100.7	164926	6499.58	3.58917e+08	1.37362e+06	1.60083e+09	1.09721e+08	4.98825e+06		anzhengshishang	0.217019	0.150944	0.111949	0.284829	0.347213	0.24001	0.202352	0.33069
taipingniao	56027.8	771188	18648.9	1.23562e+08	541098	8.13755e+08	8.83952e+07	2.57334e+06		taipingniao	0.281379	0.395739	0.136918	0.163616	0.197117	0.171156	0.182457	0.218839
biyinlefen	29225.9	147575	11157.9	1.32568e+08	490836	1.00626e+09	7.92764e+07	2.72966e+06		biyinlefen	0.219612	0.143938	0.121523	0.168254	0.188055	0.187996	0.17395	0.226079
jinfalabi	3937.64	45376.9	4916.67	4.80528e+07	213514	4.00769e+08	4.64583e+07	1.832e+06		jinfalabi	0.161333	0.102672	0.108696	0.124728	0.138056	0.135027	0.143332	0.184503
huijiegufen	19603.9	235478	10107.1	1.62319e+08	546597	1.28539e+09	6.97891e+07	2.85304e+06		huijiegufen	0.197437	0.179431	0.119363	0.183577	0.198108	0.212415	0.165099	0.231794
gelisi	43934.8	243610	70484.6	1.2428e+08	562812	7.6558e+08	1.19723e+08	3.06666e+06		gelisi	0.25351	0.182715	0.243446	0.163986	0.201032	0.166941	0.211684	0.241688
jinhongjituan	31086	308561	152300	1.20232e+08	478036	8.80482e+08	3.22827e+07	2.28e+06		jinhongjituan	0.223899	0.20894	0.411587	0.161901	0.185747	0.176993	0.130107	0.205253
qiaozhibai	11686.6	100459	9829.87	2.4955e+08	756857	9.87918e+08	8.75441e+07	1.64918e+06		qiaozhibai	0.179191	0.124913	0.118794	0.228502	0.236017	0.186392	0.181663	0.176035
bangjiegufen	1171.92	41551.3	4519.96	3.56031e+07	230655	1.13896e+08	5.6071e+07	1.62908e+06		bangjiegufen	0.154959	0.101128	0.107881	0.118316	0.141146	0.109931	0.1523	0.175104
langzigufen	20433.9	266155	38219.3	3.24527e+08	1.43537e+06	1.8889e+09	1.10593e+08	5.73624e+06		langzigufen	0.19935	0.191818	0.177137	0.267117	0.358347	0.265211	0.203166	0.365335
jiumuwang	52671.3	273322	12906	1.55903e+08	650082	1.03877e+09	1.03928e+08	2.67233e+06		jiumuwang	0.273644	0.194711	0.125116	0.180273	0.216766	0.19084	0.196949	0.223424
senmafushi	168155	1.57191e+06	78668.3	8.04381e+07	277103	7.52045e+08	1.46998e+07	1.60537e+06		senmafushi	0.539787	0.719055	0.260265	0.141407	0.149521	0.165757	0.113704	0.174006
jialinjie	1778.17	87914	1044.21	2.29657e+08	672782	9.24863e+08	4.19124e+06	3.61802e+06		jialinjie	0.156356	0.119848	0.100738	0.218257	0.220858	0.180876	0.1039	0.267225
jihuajituan	-7815.69	2.2677e+06	438616	2.1613e+08	1.0029e+06	1.22905e+09	5.91188e+07	4.64104e+06		jihuajituan	0.134246	1	1	0.211291	0.280376	0.207486	0.155144	0.314609
jiaxinsichou	15315.4	318120	4416.03	1.18041e+08	376617	1.6281e+09	9.71e+07	1.78627e+06		jiaxinsichou	0.187554	0.2128	0.107668	0.160773	0.167462	0.242396	0.190578	0.182385
tanluzhe	-22675.6	199168	1009.98	1.81765e+08	758255	1.23255e+09	1.52978e+08	3.86543e+06		tanluzhe	0.1	0.16477	0.100668	0.193592	0.236269	0.207792	0.242709	0.278685
yaowangkeji	1285.81	151172	3092.96	1.03658e+08	353141	8.50449e+08	4.90252e+07	2.23101e+06		yaowangkeji	0.155221	0.14539	0.104948	0.153365	0.16323	0.174366	0.145727	0.202983
meibangfushi	4036.16	767737	6056.65	2.81085e+08	1.19163e+06	1.62587e+09	3.03403e+08	5.5262e+06		meibangfushi	0.16156	0.394346	0.111039	0.244744	0.314403	0.242201	0.383046	0.355606
baoxiniao	5092.88	310955	28062.6	1.08033e+08	895079	9.2845e+08	3.40284e+07	1.55344e+06		baoxiniao	0.163995	0.209907	0.156264	0.155619	0.260937	0.18119	0.131736	0.171601
qipilang	36454.4	351703	33710.8	9.48666e+07	388772	7.11401e+08	5.47288e+07	1.79745e+06		qipilang	0.236271	0.22636	0.167872	0.148838	0.169654	0.162202	0.151048	0.182903
weixinggufen	32689.2	271157	18462.8	7.27359e+08	2.3278e+06	1.36778e+09	1.47034e+08	3.67339e+06		weixinggufen	0.227593	0.193837	0.136535	0.474583	0.519246	0.219623	0.237163	0.26979
hongdougufen	20799.1	248253	13400.5	8.59046e+07	491974	3.1516e+08	8.07561e+07	2.48985e+06		hongdougufen	0.200191	0.184589	0.126132	0.144222	0.18826	0.127538	0.17533	0.214972
hailanzhijia	345593	1.90897e+06	53105.4	8.49426e+07	457767	4.38944e+08	5.73945e+07	2.27776e+06		hailanzhijia	0.948708	0.855152	0.20773	0.143727	0.182093	0.138367	0.153535	0.205149
yageer	367849	963548	40104.5	2.44732e+07	193615	8.58792e+07	4.03903e+07	1.35798e+06		yageer	1	0.47341	0.181012	0.112584	0.134468	0.10748	0.137671	0.162547
langshagufen	2916.18	38758.7	3958.16	2.36329e+07	82263.6	3.20007e+08	8.95644e+07	495364		langshagufen	0.158979	0.1	0.106727	0.112151	0.114393	0.127962	0.183548	0.122594
shuixingjiafang	28507.2	271889	12514.3	2.17513e+08	967800	1.7641e+09	6.65758e+07	5.75414e+06		shuixingjiafang	0.217955	0.194133	0.12431	0.212003	0.274048	0.254293	0.162101	0.366164
taihuaxincai	34460.4	297433	12115.6	9.51631e+08	1.23031e+06	2.94563e+09	1.61505e+08	5.24893e+06		taihuaxincai	0.231675	0.204447	0.123491	0.590088	0.321376	0.357655	0.250664	0.342764
yanjianggufen	4074.11	76627.2	1057.79	1.6599e+08	425577	1.01323e+09	1.09359e+08	2.99366e+06		yanjianggufen	0.161647	0.11529	0.100766	0.185468	0.176289	0.188606	0.202015	0.238307
kanglongda	8523.54	90539.6	11006.7	2.39988e+08	773513	1.70726e+09	9.37662e+07	3.09362e+06		kanglongda	0.171901	0.120908	0.121212	0.223578	0.23902	0.249321	0.187468	0.242937
nuobanggufen	7177.87	93644.8	11105.3	3.76963e+08	661754	1.41845e+09	1.127e+08	3.88762e+06		nuobanggufen	0.1688	0.122162	0.121415	0.294123	0.21887	0.224055	0.205132	0.279712
kairungufen	18438.5	204807	1168.7	1.9527e+08	654532	2.45979e+09	1.84677e+08	2.33752e+06		kairungufen	0.194751	0.167047	0.100994	0.200547	0.217568	0.315153	0.272282	0.207917
jianshengjiduan	20644.2	157747	24621.6	7.37844e+08	1.88015e+06	1.26886e+09	1.27089e+08	2.62505e+06		jianshengjiduan	0.199835	0.148045	0.149192	0.479984	0.438537	0.210969	0.218556	0.221234
xinaogufen	20060.9	256631	7564.16	4.59743e+08	344335	2.23594e+09	5.88078e+07	3.19798e+06		xinaogufen	0.19849	0.187972	0.114137	0.336756	0.161642	0.295571	0.154854	0.24777
bailongdongfang	43752.6	599786	56493.9	6.06204e+08	3.85902e+06	5.50901e+09	1.02505e+08	8.05198e+06		bailongdongfang	0.25309	0.326531	0.214694	0.412186	0.795311	0.581903	0.19562	0.472593
zhewenyingye	7100.02	477966	8442.34	1.26907e+08	349668	2.5157e+09	9.64704e+08	1.61131e+06		zhewenyingye	0.168621	0.277342	0.115942	0.165339	0.162604	0.320045	1	0.174281
xianfengxincai	-21491.8	58696.7	5623.95	3.35326e+08	414433	9.56196e+08	7.52759e+07	2.06999e+06		xianfengxincai	0.102728	0.108051	0.11015	0.272679	0.17428	0.183617	0.170217	0.195526
kuangdakeji	22661	176663	17124.7	1.26931e+09	732454	1.2182e+09	3.29415e+08	3.08551e+06		kuangdakeji	0.204482	0.155683	0.133785	0.753698	0.231617	0.206537	0.407314	0.242561
mengjiegufen	9268.52	230809	14252.5	3.34203e+08	9350.42	2.25056e+08	1.8117e+08	7551.14		mengjiegufen	0.173618	0.177546	0.127883	0.2721	0.101247	0.119656	0.26901	0.1
lianfagufen	39056.4	416869	10445.7	6.4434e+08	1.90859e+06	3.98056e+09	1.84048e+08	6.26015e+06		lianfagufen	0.242267	0.252673	0.120059	0.431827	0.443664	0.448192	0.271695	0.389601
fuanna	54337.4	291849	10972.8	4.52621e+08	609401	1.00861e+09	1.82414e+08	2.60405e+06		fuanna	0.277483	0.202193	0.121143	0.333088	0.209431	0.188202	0.270171	0.220262
luolaishenghuo	54485.9	481281	30387.7	9.4236e+07	364856	7.33341e+08	7.06519e+06	1.85386e+06		luolaishenghuo	0.277826	0.278681	0.161042	0.148513	0.165342	0.164121	0.106581	0.185515
ruyijituan	11173.2	132785	17931.4	9.31437e+08	500711	1.18986e+09	3.42588e+08	1.38018e+06		ruyijituan	0.178008	0.137966	0.135443	0.579688	0.189835	0.204058	0.419603	0.163576
hongdagaoke	9325.97	63846.5	4297.3	1.80341e+08	214552	4.89816e+08	5.11545e+07	1.79995e+06		hongdagaoke	0.173751	0.11013	0.107424	0.192859	0.138243	0.142817	0.147714	0.183018
furigufen	40602.6	515454	51662.3	1.10772e+09	3.74936e+06	4.59287e+09	2.26203e+08	5.00612e+06		furigufen	0.24583	0.292479	0.204764	0.670478	0.775542	0.501758	0.311023	0.331518
huafushishang	75348.9	1.43074e+06	63057.5	1.13263e+09	3.34819e+06	1.02883e+10	2.0902e+08	1.13124e+07		huafushishang	0.325906	0.662053	0.228183	0.683308	0.703213	1	0.294993	0.623606
hangmingufen	79916.2	753389	12224.6	7.68412e+07	366428	5.14558e+08	5.96102e+07	1.98154e+06		hangmingufen	0.336432	0.388552	0.123715	0.139554	0.165625	0.144982	0.155602	0.191429
fengzhufangzhi	3060.33	100481	7764.37	39942.2	2433.77	2.98198e+08	11179	380878		fengzhufangzhi	0.159311	0.124922	0.114549	0.1	0.1	0.126054	0.1	0.117291
huafanggufen	2097.14	326400	21215.8	4.05183e+08	619243	3.86714e+09	8.8626e+07	9.90645e+06		huafanggufen	0.157091	0.216143	0.142193	0.308656	0.211206	0.438269	0.182672	0.558486
lutaiA	85819.4	687906	47868.9	1.05748e+09	4.99433e+06	3.36201e+09	4.61627e+07	1.94389e+07		lutaiA	0.350037	0.362112	0.196968	0.644602	1	0.39408	0.143057	1
jinyinggufen	4035.53	119909	6027.7	6.38185e+07	371620	2.56552e+08	8.44947e+07	2.07593e+06		jinyinggufen	0.161558	0.132767	0.11098	0.132847	0.166561	0.122411	0.178818	0.195801
xinlonggonggu	38886.9	605989	77614.5	1.74755e+09	1.44041e+06	4.41088e+09	2.27826e+08	8.40497e+06		xinlonggonggu	0.241876	0.329035	0.258099	1	0.359255	0.485837	0.312537	0.488942
jiangsuyangguang	15099.1	242030	15275.3	1.01868e+09	513614	1.02463e+09	1.27911e+08	1.48076e+06		jiangsuyangguang	0.187055	0.182077	0.129985	0.624621	0.192162	0.189603	0.219323	0.168235
huamaogufen	9640.52	278151	43287.6	8.05463e+08	409694	3.27643e+09	1.17991e+08	3.53574e+06		huamaogufen	0.174475	0.196661	0.187553	0.514808	0.173426	0.386594	0.210068	0.263415
huashenggufen	1377.5	101686	13783.5	4.32895e+07	119410	4.44751e+08	8.27207e+07	507267		huashenggufen	0.155433	0.125409	0.126919	0.122274	0.12109	0.138875	0.177163	0.123145
longtougufen	3876.63	436227	3420.04	5.98106e+07	473467	371401	1.37505e+07	3.17991e+06		longtougufen	0.161192	0.260489	0.105621	0.130783	0.184924	0.1	0.112818	0.246934
shendagufen	13062.1	1.6331e+06	37848.7	2.63916e+08	737743	9.58318e+09	2.65213e+08	4.18225e+06		shendagufen	0.182361	0.743761	0.176376	0.235901	0.23257	0.938316	0.347417	0.293359
