# Supplementary material for: Changes in technological innovation efficiency and influencing factors of listed textile and apparel companies research——Based on three-stage DEA with Tobit modeling
Source: PLoS One. 2024 Aug 8;19(8):e0307820. doi: 10.1371/journal.pone.0307820 (PMC11309499; doi:10.1371/journal.pone.0307820)
Supplement: S1 Raw data — (ZIP) [file pone.0307820.s001.zip › Raw Data/Textile and Clothing Industry/2019.xlsx]

## Sheet: raw data
With units.	2019									Normalization.	2019
	Net profit (CNY)	Operating income (CNY)	Intangible assets (CNY)	Fixed assets (CNY)	Total number of employees (Persons)	Operating costs (CNY)	Accounts receivable (CNY)	R&D expenditure (CNY)			Net profit (CNY)	Operating income (CNY)	Intangible assets (CNY)	Fixed assets (CNY)	Total number of employees (Persons)	Operating costs (CNY)	Accounts receivable (CNY)	R&D expenditure (CNY)
DMU	(O)JLR	(O)YYSR	(O)WXZC	(I)GDZC	(I)YGZS	(I)YYCB	(I)YSZK	(I)YFZC		Company	(O)JLR	(O)YYSR	(O)WXZC	(I)GDZC	(I)YGZS	(I)YYCB	(I)YSZK	(I)YFZC
disushishang	62436.8	237842	3546.19	54593	2280	59453.1	6189.22	6493.22		disushishang	0.389628	0.185154	0.105342	0.170805	0.166966	0.118587	0.110304	0.226865
annaier	4211.73	132662	1325.91	14055.5	3690	62824.8	8617.52	3560.1		annaier	0.282817	0.141408	0.10075	0.114841	0.215637	0.120177	0.117534	0.161837
riboshishang	-489.892	111439	9513.41	15887	1416	46844.8	7542.89	4090.52		riboshishang	0.274192	0.132581	0.117683	0.11737	0.137142	0.112643	0.114334	0.173596
mugaodi	4078.65	52939.4	1082.76	3305.31	2669	38023.8	3704.32	770.971		mugaodi	0.282573	0.108249	0.100247	0.1	0.180394	0.108484	0.102905	0.1
anzhengshishang	32767.5	243806	6068.26	51569.2	3898	114664	19293.7	8046.52		anzhengshishang	0.335201	0.187635	0.110558	0.166631	0.222817	0.144618	0.149321	0.261303
taipingniao	54309.8	792762	18351.9	61314.4	11751	371092	62701.6	10789.8		taipingniao	0.37472	0.415959	0.135962	0.180085	0.49389	0.265519	0.278563	0.322123
biyinlefen	40660.4	182552	11357.3	21901.9	2684	58824.5	14083.6	5910.59		biyinlefen	0.34968	0.162158	0.121496	0.125674	0.180911	0.118291	0.133809	0.213948
jinfalabi	4636.51	43827.9	4904.67	17034.4	1100	20029.3	2728.5	1399.45		jinfalabi	0.283596	0.10446	0.108151	0.118954	0.126234	0.1	0.1	0.113934
huijiegufen	20992.3	258532	9563.12	46796.5	7644	88402.9	20938.8	2017.28		huijiegufen	0.3136	0.19376	0.117786	0.160042	0.352123	0.132237	0.154219	0.127631
gelisi	40842.3	261259	70234.6	18924.9	3960	89162.6	38616.4	10234.4		gelisi	0.350014	0.194894	0.243265	0.121564	0.224957	0.132595	0.206852	0.309809
jinhongjituan	13456.3	291302	154917	8891.1	2591	94067.8	52240.4	9496.74		jinhongjituan	0.299775	0.20739	0.418404	0.107711	0.177701	0.134908	0.247416	0.293455
qiaozhibai	14291.5	112107	9672.68	49674.2	3887	58254.9	24390.8	3191.05		qiaozhibai	0.301308	0.132858	0.118012	0.164015	0.222437	0.118023	0.164497	0.153655
bangjiegufen	3805.48	60089.7	4251.73	21800.9	1261	43858.2	9985.73	1730.89		bangjiegufen	0.282071	0.111223	0.106801	0.125534	0.131792	0.111235	0.121608	0.121282
langzigufen	4072.5	300726	40039.6	41935.8	4151	125581	38750.2	10343.1		langzigufen	0.282561	0.211309	0.180816	0.153331	0.23155	0.149766	0.20725	0.312219
jiumuwang	35495.2	285704	14622.5	51347.2	7503	123591	17145.4	4371.48		jiumuwang	0.340205	0.205061	0.128249	0.166324	0.347256	0.148827	0.142925	0.179825
senmafushi	153390	1.93368e+06	72335.6	223701	6540	1.11127e+06	197322	41365.4		senmafushi	0.556479	0.890491	0.24761	0.404268	0.314014	0.614498	0.679378	1
jialinjie	-1665.75	100536	1083.36	28652.5	1552	80271.6	22169.7	2114.45		jialinjie	0.272035	0.128046	0.100248	0.134993	0.141836	0.128403	0.157884	0.129786
jihuajituan	5464.81	2.11535e+06	436129	390942	23504	1.92892e+06	305008	30357.9		jihuajituan	0.285115	0.966054	1	0.635152	0.899586	1	1	0.755959
jiaxinsichou	16996.2	343847	4930.64	37573	3136	289196	39767.6	4287.15		jiaxinsichou	0.306269	0.229244	0.108205	0.147308	0.196514	0.226906	0.210279	0.177956
tanluzhe	10559	151122	963.451	18406.6	615	94811.2	60368.9	4656.73		tanluzhe	0.294461	0.149086	0.1	0.120848	0.109493	0.135258	0.271618	0.186149
yaowangkeji	16472.9	207034	5148.12	11260.5	3492	107147	133077	5275.31		yaowangkeji	0.305309	0.172341	0.108655	0.110983	0.208802	0.141074	0.488097	0.199864
meibangfushi	-82547.3	546329	3707.02	110573	5288	337608	93268.2	10891.3		meibangfushi	0.123661	0.313461	0.105674	0.248089	0.270797	0.249732	0.369571	0.324374
baoxiniao	20425	327255	25447.4	55756.6	7683	125324	39259.4	6128.25		baoxiniao	0.312559	0.222344	0.150637	0.172412	0.353469	0.149644	0.208767	0.218774
qipilang	35342.2	362320	36499.9	32315.4	2586	192413	41218.6	6115.21		qipilang	0.339924	0.236928	0.173496	0.14005	0.177528	0.181275	0.2146	0.218485
weixinggufen	28329	273248	22251.2	126436	8741	168698	45822.8	13030.7		weixinggufen	0.327059	0.199881	0.144027	0.269988	0.38999	0.170094	0.228308	0.371806
hongdougufen	17217.3	253990	17943.2	58743.2	3758	176451	35573.5	1008.61		hongdougufen	0.306675	0.191871	0.135117	0.176535	0.217984	0.173749	0.197792	0.105269
hailanzhijia	316757	2.19697e+06	94759.9	400018	19752	1.32999e+06	77336.7	6774.23		hailanzhijia	0.856169	1	0.293988	0.647682	0.770072	0.717617	0.322137	0.233096
yageer	395162	1.24212e+06	39137.4	655219	22022	560239	39528.2	8491.27		yageer	1	0.602855	0.178951	1	0.848429	0.354697	0.209567	0.271163
langshagufen	1583.82	33105.6	3836.85	7396.76	340	27271.4	5762.23	1095.47		langshagufen	0.277996	0.1	0.105943	0.105648	0.1	0.103414	0.109033	0.107194
shuixingjiafang	31553.6	300199	12716.2	39637.1	3484	187392	18449.3	7612.95		shuixingjiafang	0.332974	0.21109	0.124307	0.150158	0.208526	0.178908	0.146807	0.25169
taihuaxincai	19589.4	269057	17228	184625	4472	206056	43474.2	14671.1		taihuaxincai	0.311027	0.198137	0.133638	0.350321	0.24263	0.187708	0.221315	0.408174
yanjianggufen	8139.41	103811	1235.16	31846.9	1099	72766.4	21870.2	3666.37		yanjianggufen	0.290022	0.129408	0.100562	0.139403	0.1262	0.124864	0.156992	0.164193
kanglongda	5109.26	98682.7	11213.5	35150.9	2244	70171.5	11723.6	3268.13		kanglongda	0.284463	0.127275	0.121199	0.143965	0.165723	0.123641	0.126782	0.155363
nuobanggufen	10633.1	109802	12319.7	58393.8	1024	78835.7	13702.1	4431.55		nuobanggufen	0.294597	0.1319	0.123487	0.176053	0.123611	0.127726	0.132673	0.181157
kairungufen	23699.1	269482	4622.96	19062.9	9152	194633	40665.2	7819.64		kairungufen	0.318566	0.198314	0.107569	0.121754	0.404177	0.182322	0.212952	0.256273
jianshengjiduan	27245.7	178037	23438.5	135908	8564	126063	31117.4	5038.48		jianshengjiduan	0.325072	0.16028	0.146482	0.283064	0.38388	0.149992	0.184525	0.194613
xinaogufen	14440	270991	9530.19	98745.2	2665	232256	20207.7	8154.89		xinaogufen	0.30158	0.198942	0.117718	0.23176	0.180255	0.20006	0.152042	0.263706
bailongdongfang	29780.9	622179	73807.7	449865	16150	524615	47587.5	13820.4		bailongdongfang	0.329722	0.345009	0.250655	0.716498	0.645737	0.337901	0.233562	0.389313
zhewenyingye	-95445.2	303544	8231.85	85824.7	4077	247470	169326	2552.88		zhewenyingye	0.1	0.212481	0.115032	0.213922	0.228996	0.207233	0.596024	0.139506
xianfengxincai	4423.48	45018.2	4157.61	27866.1	739	27089.9	17897.9	1463.83		xianfengxincai	0.283205	0.104955	0.106606	0.133907	0.113773	0.103329	0.145165	0.115361
kuangdakeji	16648.8	157399	15505.2	152339	2230	115450	65684.9	3408.37		kuangdakeji	0.305632	0.151697	0.130075	0.305749	0.16524	0.144989	0.287445	0.158473
mengjiegufen	9480.58	260361	14365.1	111459	3708	153299	45798	8671.88		mengjiegufen	0.292482	0.194521	0.127717	0.249312	0.216258	0.162834	0.228234	0.275168
lianfagufen	39080	391053	10370.2	135997	7596	306477	39256.2	10487.4		lianfagufen	0.346781	0.248878	0.119455	0.283188	0.350466	0.235054	0.208757	0.315418
fuanna	50686.9	278884	10748.8	97750	4506	133863	21448.4	7665.42		fuanna	0.368074	0.202225	0.120238	0.230386	0.243804	0.15367	0.155736	0.252854
luolaishenghuo	55907.1	486020	29220.3	35205.8	3529	272863	50992.9	9999.8		luolaishenghuo	0.37765	0.288377	0.15844	0.14404	0.210079	0.219206	0.243701	0.304608
ruyijituan	4563.39	115009	17275.3	125737	3028	84853.3	80725.6	4459.01		ruyijituan	0.283462	0.134066	0.133736	0.269024	0.192786	0.130563	0.332227	0.181766
hongdagaoke	8055.97	54332	3558.17	26989.3	605	37285.6	10132.8	2628.9		hongdagaoke	0.289869	0.108829	0.105366	0.132697	0.109147	0.108136	0.122045	0.141191
furigufen	36696.9	498693	68733.8	296390	13993	400735	56696.8	12375.1		furigufen	0.342409	0.293648	0.240161	0.504618	0.571281	0.279495	0.260684	0.35727
huafushishang	41069.5	1.58869e+06	79904.4	526804	19089	1.46382e+06	75631.4	16254.8		huafushishang	0.350431	0.747002	0.263264	0.822717	0.747187	0.780716	0.31706	0.443285
hangmingufen	84409.6	669446	11721.4	198843	9633	532202	26696.9	16854.1		hangmingufen	0.429937	0.364668	0.122249	0.369949	0.42078	0.341479	0.171363	0.456571
fengzhufangzhi	2595.36	102358	19542.1	23869.3	1490	85852.4	9434.03	1962.29		fengzhufangzhi	0.279852	0.128804	0.138424	0.12839	0.139696	0.131034	0.119965	0.126412
huafanggufen	1137.43	308277	20486.1	96435	4420	267721	22038.4	14301.7		huafanggufen	0.277177	0.21445	0.140376	0.22857	0.240835	0.216782	0.157493	0.399983
lutaiA	98932.7	680138	51648	601209	26413	479061	51530.7	31657.5		lutaiA	0.456579	0.369116	0.204825	0.925437	1	0.316424	0.245303	0.784773
jinyinggufen	3806.33	124032	6261.2	39588.1	2571	104724	25598.6	1071.24		jinyinggufen	0.282073	0.137818	0.110957	0.15009	0.177011	0.139932	0.168093	0.106657
xinlonggonggu	28200.7	573204	80304.8	281692	9153	460588	78228.3	18491.8		xinlonggonggu	0.326824	0.324639	0.264092	0.484327	0.404211	0.307714	0.324792	0.492881
jiangsuyangguang	9792.93	234903	14482.8	153597	5343	183340	52422.3	1664.1		jiangsuyangguang	0.293055	0.183932	0.127961	0.307486	0.272696	0.176998	0.247957	0.119801
huamaogufen	15779.9	297892	38684.5	206441	5118	258691	31548.4	9970.88		huamaogufen	0.304038	0.210131	0.178014	0.380439	0.264929	0.212524	0.185808	0.303967
huashenggufen	-6690.12	103824	15935	10408.2	1749	99017.9	10736.6	808.47		huashenggufen	0.262818	0.129414	0.130964	0.109806	0.148637	0.137241	0.123843	0.100831
longtougufen	2035.98	409457	3125.78	37498.8	1618	302661	37905.9	3318.21		longtougufen	0.278825	0.256533	0.104472	0.147206	0.144115	0.233255	0.204737	0.156474
shendagufen	-7108.31	1.46969e+06	40546.5	300839	9818	1.3362e+06	160819	26380.8		shendagufen	0.262051	0.697509	0.181865	0.51076	0.427166	0.720546	0.570696	0.667784

## Sheet: Phase 1 and Phase 3 efficiency 
Phase 1						Phase 3
firm	crste	vrste	scale			firm	crste	vrste	scale
1	1	1	1	-		1	0.286	0.562	0.509	irs
2	0.941	1	0.941	irs		2	0.447	0.93	0.481	irs
3	0.935	1	0.935	irs		3	0.238	0.561	0.425	irs
4	1	1	1	-		4	0.27	0.605	0.447	irs
5	0.852	0.887	0.961	irs		5	0.261	0.539	0.484	irs
6	1	1	1	-		6	0.433	0.733	0.591	irs
7	1	1	1	-		7	0.421	0.777	0.542	irs
8	1	1	1	-		8	0.498	1	0.498	irs
9	1	1	1	-		9	0.439	0.814	0.54	irs
10	1	1	1	-		10	0.539	0.846	0.638	irs
11	1	1	1	-		11	0.749	0.912	0.82	irs
12	0.894	0.918	0.974	irs		12	0.284	0.634	0.447	irs
13	0.936	0.949	0.986	irs		13	0.372	0.9	0.413	irs
14	0.904	0.912	0.991	irs		14	0.238	0.465	0.512	irs
15	0.963	0.98	0.982	irs		15	0.337	0.61	0.552	irs
16	1	1	1	-		16	1	1	1	-
17	0.867	0.917	0.945	irs		17	0.241	0.56	0.43	irs
18	0.947	1	0.947	drs		18	1	1	1	-
19	0.943	0.945	0.997	drs		19	0.333	0.714	0.467	irs
20	1	1	1	-		20	0.404	0.823	0.491	irs
21	0.995	0.995	1	-		21	0.345	0.799	0.432	irs
22	0.837	0.865	0.968	irs		22	0.199	0.421	0.473	irs
23	0.948	0.97	0.978	irs		23	0.399	0.681	0.586	irs
24	1	1	1	-		24	0.491	0.782	0.627	irs
25	0.735	0.749	0.982	irs		25	0.292	0.476	0.613	irs
26	1	1	1	-		26	0.423	0.782	0.54	irs
27	1	1	1	-		27	1	1	1	-
28	1	1	1	-		28	1	1	1	-
29	1	1	1	-		29	0.607	1	0.607	irs
30	0.961	1	0.961	irs		30	0.343	0.654	0.525	irs
31	0.682	0.691	0.987	irs		31	0.226	0.418	0.541	irs
32	0.892	0.918	0.972	irs		32	0.313	0.684	0.457	irs
33	0.854	0.882	0.969	irs		33	0.267	0.561	0.475	irs
34	0.942	0.949	0.992	irs		34	0.31	0.589	0.527	irs
35	0.95	0.95	1	-		35	0.326	0.562	0.58	irs
36	0.781	0.803	0.973	irs		36	0.295	0.581	0.508	irs
37	0.836	0.892	0.937	irs		37	0.331	0.69	0.48	irs
38	0.799	0.848	0.942	irs		38	0.361	0.504	0.717	irs
39	0.72	0.868	0.829	irs		39	0.214	0.583	0.368	irs
40	0.99	0.993	0.996	irs		40	0.31	0.659	0.47	irs
41	0.865	0.886	0.977	irs		41	0.292	0.529	0.553	irs
42	0.77	0.799	0.963	irs		42	0.587	1	0.587	irs
43	0.689	0.701	0.982	irs		43	0.202	0.364	0.555	irs
44	0.834	0.854	0.977	irs		44	0.339	0.646	0.524	irs
45	1	1	1	-		45	0.492	0.817	0.602	irs
46	0.776	0.831	0.934	irs		46	0.382	0.728	0.524	irs
47	0.978	0.982	0.996	drs		47	0.372	0.863	0.431	irs
48	0.673	0.711	0.947	irs		48	0.284	0.416	0.682	irs
49	0.828	0.846	0.979	irs		49	0.408	0.456	0.895	irs
50	0.8	0.91	0.879	irs		50	0.363	0.586	0.619	irs
51	0.985	0.999	0.986	irs		51	0.639	1	0.639	irs
52	0.736	0.825	0.891	irs		52	0.355	0.703	0.506	irs
53	0.711	0.744	0.955	irs		53	0.39	0.503	0.777	irs
54	0.939	0.965	0.973	irs		54	0.342	0.825	0.415	irs
55	0.69	0.692	0.997	drs		55	0.362	0.503	0.719	irs
56	0.875	0.906	0.966	irs		56	0.334	0.729	0.458	irs
57	0.723	0.782	0.924	irs		57	0.326	0.532	0.612	irs
58	1	1	1	-		58	0.63	1	0.63	irs
59	1	1	1	-		59	0.414	0.922	0.45	irs
60	0.821	0.825	0.995	drs		60	0.398	0.488	0.816	irs
mean	0.897	0.919	0.974			mean	0.413	0.7	0.58

## Sheet: Relaxation Variable
Input Variable Target Value (Normalized)							Input Variable Target Value (with units)							Input Variable Original Value							Relaxation Variable
firm	1	2	3	4	5		firm	1	2	3	4	5		DMU	(I)GDZC	(I)YGZS	(I)YYCB	(I)YSZK	(I)YFZC		DMU	(I)GDZC	(I)YGZS	(I)YYCB	(I)YSZK	(I)YFZC
1	0.171	0.167	0.119	0.11	0.227		1	54734	2280.99	60328	6087.16	6499.29		1	54593	2280	59453.1	6189.22	6493.22		1	-141	-0.99	-874.955	102.059	-6.07097
2	0.115	0.216	0.12	0.118	0.162		2	14170.5	3700.52	62449	8774.08	3567.47		2	14055.5	3690	62824.8	8617.52	3560.1		2	-114.987	-10.52	375.834	-156.564	-7.37682
3	0.117	0.137	0.113	0.114	0.174		3	15619.2	1411.89	47602.1	7430.62	4108.73		3	15887	1416	46844.8	7542.89	4090.52		3	267.726	4.11	-757.29	112.268	-18.2115
4	0.1	0.18	0.108	0.103	0.1		4	3305.31	2657.6	36997.2	3736.1	770.971		4	3305.31	2669	38023.8	3704.32	770.971		4	3.4e-05	11.4	1026.65	-31.7778	-2.7e-05
5	0.148	0.198	0.128	0.132	0.223		5	38074	3179.06	79416.9	13476.2	6318.87		5	51569.2	3898	114664	19293.7	8046.52		5	13495.1	718.94	35246.8	5817.46	1727.65
6	0.18	0.494	0.266	0.279	0.322		6	61253.2	11754.2	372113	62848.4	10784.3		6	61314.4	11751	371092	62701.6	10789.8		6	61.2879	-3.18	-1020.75	-146.821	5.53467
7	0.126	0.181	0.118	0.134	0.214		7	22138.4	2686.57	58207	14147.9	5912.93		7	21901.9	2684	58824.5	14083.6	5910.59		7	-236.447	-2.57	617.429	-64.3072	-2.33468
8	0.119	0.126	0.1	0.1	0.114		8	17067.9	1093.22	20029.3	2728.5	1402.44		8	17034.4	1100	20029.3	2728.5	1399.45		8	-33.5036	6.78	-0.000157	-1.7e-05	-2.98608
9	0.16	0.352	0.132	0.154	0.128		9	46766.2	7640.44	87900.8	20865.2	2033.91		9	46796.5	7644	88402.9	20938.8	2017.28		9	30.3267	3.56	502.031	73.5673	-16.6303
10	0.122	0.225	0.133	0.207	0.31		10	19241	3961.25	90021.8	38666.1	10243		10	18924.9	3960	89162.6	38616.4	10234.4		10	-316.046	-1.25	-859.219	-49.7038	-8.59266
11	0.108	0.178	0.135	0.247	0.294		11	9100.09	2599.66	94263.8	52100.7	9521.32		11	8891.1	2591	94067.8	52240.4	9496.74		11	-208.995	-8.66	-195.974	139.675	-24.5744
12	0.133	0.163	0.108	0.113	0.141		12	27208.8	2165.11	36997.2	7094.75	2620.27		12	49674.2	3887	58254.9	24390.8	3191.05		12	22465.4	1721.89	21257.7	17296.1	570.775
13	0.119	0.125	0.106	0.105	0.115		13	17067.9	1064.25	32755.2	4407.83	1447.54		13	21800.9	1261	43858.2	9985.73	1730.89		13	4732.96	196.75	11103	5577.91	283.344
14	0.14	0.195	0.137	0.189	0.266		14	32279.2	3092.15	98505.8	32620.5	8258.38		14	41935.8	4151	125581	38750.2	10343.1		14	9656.58	1058.85	27075.5	6129.65	2084.7
15	0.163	0.253	0.146	0.14	0.176		15	48939.2	4772.41	117595	16163.1	4198.94		15	51347.2	7503	123591	17145.4	4371.48		15	2408.01	2730.59	5996.18	982.282	172.538
16	0.404	0.314	0.615	0.679	1		16	223507	6539.58	1112337	197195	41365.4		16	223701	6540	1.11127e+06	197322	41365.4		16	194	0.42	-1064.19	126.846	-0.000131
17	0.124	0.13	0.118	0.115	0.119		17	20689.7	1209.1	58207	7766.48	1627.96		17	28652.5	1552	80271.6	22169.7	2114.45		17	7962.82	342.9	22064.6	14403.2	486.485
18	0.635	0.9	1	1	0.756		18	390832	23516	1.92892e+06	305008	30359.8		18	390942	23504	1.92892e+06	305008	30357.9		18	110.09	-12	0.025787	0.002555	-1.8368
19	0.139	0.186	0.199	0.182	0.168		19	31554.9	2831.42	230007	30269.5	3838.1		19	37573	3136	289196	39767.6	4287.15		19	6018.16	304.58	59188.7	9498.1	449.046
20	0.121	0.11	0.135	0.272	0.186		20	18516.6	629.7	94263.8	60497.4	4649.99		20	18406.6	615	94811.2	60368.9	4656.73		20	-109.971	-14.7	547.37	-128.445	6.73535
21	0.11	0.185	0.137	0.174	0.199		21	10548.8	2802.45	98505.8	27582.6	5236.35		21	11260.5	3492	107147	133077	5275.31		21	711.749	689.55	8640.9	105494	38.9604
22	0.215	0.234	0.216	0.2	0.281		22	86605.3	4221.98	266064	36315.1	8934.95		22	110573	5288	337608	93268.2	10891.3		22	23967.7	1066.02	71544.3	56953.1	1956.38
23	0.167	0.278	0.145	0.163	0.212		23	51836.6	5496.66	115474	23888	5822.72		23	55756.6	7683	125324	39259.4	6128.25		23	3919.98	2186.34	9849.86	15371.4	305.529
24	0.14	0.178	0.181	0.215	0.219		24	32279.2	2599.66	191829	41353	6138.45		24	32315.4	2586	192413	41218.6	6115.21		24	36.2043	-13.66	583.601	-134.399	-23.2382
25	0.187	0.188	0.127	0.129	0.236		25	66323.6	2889.36	77295.9	12468.6	6905.23		25	126436	8741	168698	45822.8	13030.7		25	60112.1	5851.64	91402.4	33354.2	6125.49
26	0.176	0.218	0.174	0.198	0.105		26	58355.8	3758.46	176982	35643.3	996.496		26	58743.2	3758	176451	35573.5	1008.61		26	387.391	-0.46	-531.707	-69.7994	12.1137
27	0.648	0.77	0.718	0.322	0.233		27	400248	19749.9	1.3308e+06	77290.7	6769.92		27	400018	19752	1.32999e+06	77336.7	6774.23		27	-230.147	2.1	-811.419	46.0052	4.31089
28	1	0.848	0.355	0.21	0.271		28	655219	22009.6	560881	39673.7	8483.91		28	655219	22022	560239	39528.2	8491.27		28	-0.002341	12.44	-641.61	-145.56	7.3642
29	0.106	0.1	0.103	0.109	0.107		29	7651.4	340	26392.3	5751.29	1086.71		29	7396.76	340	27271.4	5762.23	1095.47		29	-254.64	0	879.135	10.9415	8.7599
30	0.15	0.208	0.179	0.147	0.252		30	39522.7	3468.76	187587	18514.2	7626.91		30	39637.1	3484	187392	18449.3	7612.95		30	114.359	15.24	-195.561	-64.889	-13.966
31	0.167	0.168	0.13	0.14	0.244		31	51836.6	2309.96	83658.9	16163.1	7266.07		31	184625	4472	206056	43474.2	14671.1		31	132788	2162.04	122398	27311	7405.07
32	0.123	0.116	0.115	0.144	0.15		32	19965.3	803.52	51844.1	17506.6	3026.22		32	31846.9	1099	72766.4	21870.2	3666.37		32	11881.6	295.48	20922.4	4363.59	640.15
33	0.127	0.146	0.109	0.112	0.137		33	22862.7	1672.62	39118.2	6758.89	2439.85		33	35150.9	2244	70171.5	11723.6	3268.13		33	12288.2	571.38	31053.4	4964.76	828.277
34	0.118	0.117	0.119	0.126	0.139		34	16343.6	832.49	60328	11461	2530.06		34	58393.8	1024	78835.7	13702.1	4431.55		34	42050.3	191.51	18507.7	2241.1	1901.49
35	0.116	0.191	0.148	0.202	0.243		35	14894.9	2976.27	121837	36986.8	7220.97		35	19062.9	9152	194633	40665.2	7819.64		35	4168.06	6175.73	72796.7	3678.39	598.669
36	0.157	0.208	0.12	0.133	0.156		36	44593.2	3468.76	62449	13812.1	3296.84		36	135908	8564	126063	31117.4	5038.48		36	91314.5	5095.24	63613.6	17305.4	1741.63
37	0.162	0.161	0.143	0.136	0.212		37	48214.9	2107.17	111232	14819.7	5822.72		37	98745.2	2665	232256	20207.7	8154.89		37	50530.3	557.83	121024	5388.08	2332.18
38	0.238	0.283	0.236	0.198	0.251		38	103265	5641.51	308483	35643.3	7581.81		38	449865	16150	524615	47587.5	13820.4		38	346599	10508.5	216132	11944.2	6238.6
39	0.176	0.199	0.18	0.147	0.121		39	58355.8	3208.03	189708	18514.2	1718.17		39	85824.7	4077	247470	169326	2552.88		39	27468.9	868.97	57761.8	150812	834.708
40	0.113	0.113	0.103	0.105	0.114		40	12721.8	716.61	26392.3	4407.83	1402.44		40	27866.1	739	27089.9	17897.9	1463.83		40	15144.3	22.39	697.669	13490.1	61.3906
41	0.139	0.146	0.128	0.121	0.14		41	31554.9	1672.62	79416.9	9781.68	2575.17		41	152339	2230	115450	65684.9	3408.37		41	120784	557.38	36033.6	55903.2	833.202
42	0.17	0.173	0.13	0.123	0.22		42	54009.7	2454.81	83658.9	10453.4	6183.56		42	111459	3708	153299	45798	8671.88		42	57449.2	1253.19	69639.6	35344.6	2488.32
43	0.199	0.246	0.165	0.139	0.221		43	75015.8	4569.62	157893	15827.3	6228.66		43	135997	7596	306477	39256.2	10487.4		43	60981.5	3026.38	148584	23428.9	4258.73
44	0.183	0.208	0.131	0.124	0.216		44	63426.2	3468.76	85779.9	10789.3	6003.14		44	97750	4506	133863	21448.4	7665.42		44	34323.8	1037.24	48082.7	10659.1	1662.28
45	0.144	0.21	0.219	0.244	0.305		45	35176.6	3526.7	272427	51093.1	10017.5		45	35205.8	3529	272863	50992.9	9999.8		45	29.1464	2.3	436.525	-100.292	-17.6753
46	0.131	0.153	0.108	0.118	0.151		46	25760.1	1875.41	36997.2	8774.08	3071.32		46	125737	3028	84853.3	80725.6	4459.01		46	99977.3	1152.59	47856.1	71951.5	1387.69
47	0.113	0.107	0.106	0.115	0.122		47	12721.8	542.79	32755.2	7766.48	1763.28		47	26989.3	605	37285.6	10132.8	2628.9		47	14267.4	62.21	4530.43	2366.29	865.622
48	0.207	0.245	0.198	0.185	0.251		48	80810.6	4540.65	227886	31277.1	7581.81		48	296390	13993	400735	56696.8	12375.1		48	215579	9452.35	172849	25419.8	4793.3
49	0.493	0.582	0.532	0.268	0.237		49	287974	14303.5	936295	59153.9	6950.34		49	526804	19089	1.46382e+06	75631.4	16254.8		49	238830	4785.46	527522	16477.5	9304.46
50	0.337	0.339	0.243	0.156	0.233		50	174976	7263.83	323330	21537	6769.92		50	198843	9633	532202	26696.9	16854.1		50	23866.7	2369.17	208872	5159.91	10084.1
51	0.122	0.14	0.118	0.12	0.126		51	19241	1498.8	58207	9445.81	1943.7		51	23869.3	1490	85852.4	9434.03	1962.29		51	4628.33	-8.8	27645.3	-11.7845	18.5876
52	0.181	0.188	0.14	0.13	0.233		52	61977.5	2889.36	104869	12804.5	6769.92		52	96435	4420	267721	22038.4	14301.7		52	34457.5	1530.64	162853	9233.96	7531.74
53	0.414	0.398	0.235	0.183	0.253		53	230751	8973.06	306362	30605.3	7672.02		53	601209	26413	479061	51530.7	31657.5		53	370459	17439.9	172698	20925.3	23985.5
54	0.127	0.171	0.135	0.138	0.103		54	22862.7	2396.87	94263.8	15491.4	906.286		54	39588.1	2571	104724	25598.6	1071.24		54	16725.4	174.13	10459.9	10107.2	164.952
55	0.264	0.28	0.213	0.225	0.307		55	122098	5554.6	259701	44711.7	10107.7		55	281692	9153	460588	78228.3	18491.8		55	159594	3598.4	200888	33516.6	8384.13
56	0.166	0.237	0.16	0.181	0.108		56	51112.3	4308.89	147288	29933.6	1131.81		56	153597	5343	183340	52422.3	1664.1		56	102485	1034.11	36051.7	22488.7	532.287
57	0.169	0.185	0.138	0.145	0.238		57	53285.3	2802.45	100627	17842.5	6995.44		57	206441	5118	258691	31548.4	9970.88		57	153156	2315.55	158064	13705.9	2975.44
58	0.11	0.149	0.137	0.124	0.101		58	10548.8	1759.53	98505.8	10789.3	816.076		58	10408.2	1749	99017.9	10736.6	808.47		58	-140.567	-10.53	512.1	-52.6871	-7.60628
59	0.147	0.144	0.233	0.205	0.157		59	37349.7	1614.68	302120	37994.4	3341.95		59	37498.8	1618	302661	37905.9	3318.21		59	149.112	3.32	540.867	-88.483	-23.7427
60	0.368	0.352	0.506	0.442	0.551		60	197431	7640.44	881150	117595	21113.3		60	300839	9818	1.3362e+06	160819	26380.8		60	103408	2177.56	455049	43224.6	5267.52

## Sheet: SFA Regression
Inputs 1							SFA results					Inputs 2							SFA results					Inputs 3							SFA results					Inputs 4							SFA results					Inputs 5
1	1	-141	53.86	17	15.33	89.6741		coefficient	standard-error	t-ratio		1	1	-0.99	53.86	17	15.33	89.6741		coefficient	standard-error	t-ratio		1	1	-874.955	53.86	17	15.33	89.6741		coefficient	standard-error	t-ratio		1	1	102.059	53.86	17	15.33	89.6741		coefficient	standard-error	t-ratio		1	1
2	1	-114.987	31.13	18	8.69565	66.1973						2	1	-10.52	31.13	18	8.69565	66.1973						2	1	375.834	31.13	18	8.69565	66.1973						2	1	-156.564	31.13	18	8.69565	66.1973						2	1
3	1	267.726	54	17	15.33	89.6741	beta 0	-12101.1	0.908264	-13323.3		3	1	4.11	54	17	15.33	89.6741	beta 0	-40.729	1.00604	-40.4844		3	1	-757.29	54	17	15.33	89.6741	beta 0	-87612.9	1	-87612.9		3	1	112.268	54	17	15.33	89.6741	beta 0	6870.36	1.24349	5525.06		3	1
4	1	3.4e-05	53.14	13	9.877	49.3711	beta 1	-427.853	49.2084	-8.69473		4	1	11.4	53.14	13	9.877	49.3711	beta 1	-7.50323	4.04051	-1.857		4	1	1026.65	53.14	13	9.877	49.3711	beta 1	-4.2439	1	-4.2439		4	1	-31.7778	53.14	13	9.877	49.3711	beta 1	-489.35	28.2101	-17.3467		4	1
5	1	13495.1	37.62	11	9.877	49.3711	beta 2	2456.68	23.12	106.258		5	1	718.94	37.62	11	9.877	49.3711	beta 2	66.1002	2.16091	30.589		5	1	35246.8	37.62	11	9.877	49.3711	beta 2	3932.81	1	3932.81		5	1	5817.46	37.62	11	9.877	49.3711	beta 2	220.757	14.7597	14.9567		5	1
6	1	61.2879	47.9	18	9.877	49.3711	beta 3	-2948.68	16.0706	-183.483		6	1	-3.18	47.9	18	9.877	49.3711	beta 3	-176.3	1.63001	-108.159		6	1	-1020.75	47.9	18	9.877	49.3711	beta 3	-1325.43	1	-1325.43		6	1	-146.821	47.9	18	9.877	49.3711	beta 3	-1913.92	7.69945	-248.578		6	1
7	1	-236.447	41.25	16	8.69565	66.1973	beta 4	-710.736	90.0551	-7.89223		7	1	-2.57	41.25	16	8.69565	66.1973	beta 4	-12.3532	6.99321	-1.76646		7	1	617.429	41.25	16	8.69565	66.1973	beta 4	-747.478	1	-747.478		7	1	-64.3072	41.25	16	8.69565	66.1973	beta 4	294.641	35.6277	8.26999		7	1
8	1	-33.5036	30.29	23	8.69565	66.1973	sigma-squared	13572807000	1	13572807000		8	1	6.78	30.29	23	8.69565	66.1973	sigma-squared	20145172	1	20145172		8	1	-0.000157	30.29	23	8.69565	66.1973	sigma-squared	23369661000	1	23369661000		8	1	-1.7e-05	30.29	23	8.69565	66.1973	sigma-squared	1605068600	1	1605068600		8	1
9	1	30.3267	33.62	12	8.69565	66.1973	gamma	1	0.115003	8.6954		9	1	3.56	33.62	12	8.69565	66.1973	gamma	1	4.50412e-06	222019		9	1	502.031	33.62	12	8.69565	66.1973	gamma	1	0.0295646	33.8243		9	1	73.5673	33.62	12	8.69565	66.1973	gamma	1	5.56666e-06	179641		9	1
10	1	-316.046	60.22	20	8.69565	66.1973						10	1	-1.25	60.22	20	8.69565	66.1973						10	1	-859.219	60.22	20	8.69565	66.1973						10	1	-49.7038	60.22	20	8.69565	66.1973						10	1
11	1	-208.995	26.81	16	11.665	44.0152						11	1	-8.66	26.81	16	11.665	44.0152						11	1	-195.974	26.81	16	11.665	44.0152						11	1	139.675	26.81	16	11.665	44.0152						11	1
12	1	22465.4	13.52	18	9.877	49.3711						12	1	1721.89	13.52	18	9.877	49.3711						12	1	21257.7	13.52	18	9.877	49.3711						12	1	17296.1	13.52	18	9.877	49.3711						12	1
13	1	4732.96	28.12	26	9.877	49.3711						13	1	196.75	28.12	26	9.877	49.3711						13	1	11103	28.12	26	9.877	49.3711						13	1	5577.91	28.12	26	9.877	49.3711						13	1
14	1	9656.58	49.06	13	16.1776	80.8673						14	1	1058.85	49.06	13	16.1776	80.8673						14	1	27075.5	49.06	13	16.1776	80.8673						14	1	6129.65	49.06	13	16.1776	80.8673						14	1
15	1	2408.01	53.73	15	10.2722	31.4397						15	1	2730.59	53.73	15	10.2722	31.4397						15	1	5996.18	53.73	15	10.2722	31.4397						15	1	982.282	53.73	15	10.2722	31.4397						15	1
16	1	194	16.61	17	9.877	49.3711						16	1	0.42	16.61	17	9.877	49.3711						16	1	-1064.19	16.61	17	9.877	49.3711						16	1	126.846	16.61	17	9.877	49.3711						16	1
17	1	7962.82	19.61	18	15.33	89.6741						17	1	342.9	19.61	18	15.33	89.6741						17	1	22064.6	19.61	18	15.33	89.6741						17	1	14403.2	19.61	18	15.33	89.6741						17	1
18	1	110.09	43.57	13	16.1776	80.8673						18	1	-12	43.57	13	16.1776	80.8673						18	1	0.025787	43.57	13	16.1776	80.8673						18	1	0.002555	43.57	13	16.1776	80.8673						18	1
19	1	6018.16	19.67	20	9.877	49.3711						19	1	304.58	19.67	20	9.877	49.3711						19	1	59188.7	19.67	20	9.877	49.3711						19	1	9498.1	19.67	20	9.877	49.3711						19	1
20	1	-109.971	16.43	20	16.1776	80.8673						20	1	-14.7	16.43	20	16.1776	80.8673						20	1	547.37	16.43	20	16.1776	80.8673						20	1	-128.445	16.43	20	16.1776	80.8673						20	1
21	1	711.749	17.7	17	8.69565	66.1973						21	1	689.55	17.7	17	8.69565	66.1973						21	1	8640.9	17.7	17	8.69565	66.1973						21	1	105494	17.7	17	8.69565	66.1973						21	1
22	1	23967.7	50.65	19	15.33	89.6741						22	1	1066.02	50.65	19	15.33	89.6741						22	1	71544.3	50.65	19	15.33	89.6741						22	1	56953.1	50.65	19	15.33	89.6741						22	1
23	1	3919.98	15.24	18	9.877	49.3711						23	1	2186.34	15.24	18	9.877	49.3711						23	1	9849.86	15.24	18	9.877	49.3711						23	1	15371.4	15.24	18	9.877	49.3711						23	1
24	1	36.2043	34.29	18	10.2722	31.4397						24	1	-13.66	34.29	18	10.2722	31.4397						24	1	583.601	34.29	18	10.2722	31.4397						24	1	-134.399	34.29	18	10.2722	31.4397						24	1
25	1	60112.1	30.69	31	9.877	49.3711						25	1	5851.64	30.69	31	9.877	49.3711						25	1	91402.4	30.69	31	9.877	49.3711						25	1	33354.2	30.69	31	9.877	49.3711						25	1
26	1	387.391	49.86	24	11.665	44.0152						26	1	-0.46	49.86	24	11.665	44.0152						26	1	-531.707	49.86	24	11.665	44.0152						26	1	-69.7994	49.86	24	11.665	44.0152						26	1
27	1	-230.147	39.95	22	11.665	44.0152						27	1	2.1	39.95	22	11.665	44.0152						27	1	-811.419	39.95	22	11.665	44.0152						27	1	46.0052	39.95	22	11.665	44.0152						27	1
28	1	-0.002341	30.5	26	9.877	49.3711						28	1	12.44	30.5	26	9.877	49.3711						28	1	-641.61	30.5	26	9.877	49.3711						28	1	-145.56	30.5	26	9.877	49.3711						28	1
29	1	-254.64	42.68	23	5.5619	14.5931						29	1	0	42.68	23	5.5619	14.5931						29	1	879.135	42.68	23	5.5619	14.5931						29	1	10.9415	42.68	23	5.5619	14.5931						29	1
30	1	114.359	40.42	19	15.33	89.6741						30	1	15.24	40.42	19	15.33	89.6741						30	1	-195.561	40.42	19	15.33	89.6741						30	1	-64.889	40.42	19	15.33	89.6741						30	1
31	1	132788	36.73	18	9.877	49.3711						31	1	2162.04	36.73	18	9.877	49.3711						31	1	122398	36.73	18	9.877	49.3711						31	1	27311	36.73	18	9.877	49.3711						31	1
32	1	11881.6	27	19	10.2722	31.4397						32	1	295.48	27	19	10.2722	31.4397						32	1	20922.4	27	19	10.2722	31.4397						32	1	4363.59	27	19	10.2722	31.4397						32	1
33	1	12288.2	36.63	13	9.877	49.3711						33	1	571.38	36.63	13	9.877	49.3711						33	1	31053.4	36.63	13	9.877	49.3711						33	1	4964.76	36.63	13	9.877	49.3711						33	1
34	1	42050.3	55.7625	17	9.877	49.3711						34	1	191.51	55.7625	17	9.877	49.3711						34	1	18507.7	55.7625	17	9.877	49.3711						34	1	2241.1	55.7625	17	9.877	49.3711						34	1
35	1	4168.06	61.46	10	6.0561	12.8686						35	1	6175.73	61.46	10	6.0561	12.8686						35	1	72796.7	61.46	10	6.0561	12.8686						35	1	3678.39	61.46	10	6.0561	12.8686						35	1
36	1	91314.5	35.42	26	9.877	49.3711						36	1	5095.24	35.42	26	9.877	49.3711						36	1	63613.6	35.42	26	9.877	49.3711						36	1	17305.4	35.42	26	9.877	49.3711						36	1
37	1	50530.3	31.09	24	9.877	49.3711						37	1	557.83	31.09	24	9.877	49.3711						37	1	121024	31.09	24	9.877	49.3711						37	1	5388.08	31.09	24	9.877	49.3711						37	1
38	1	346599	29.72	15	9.877	49.3711						38	1	10508.5	29.72	15	9.877	49.3711						38	1	216132	29.72	15	9.877	49.3711						38	1	11944.2	29.72	15	9.877	49.3711						38	1
39	1	27468.9	13.32	17	9.877	49.3711						39	1	868.97	13.32	17	9.877	49.3711						39	1	57761.8	13.32	17	9.877	49.3711						39	1	150812	13.32	17	9.877	49.3711						39	1
40	1	15144.3	26.44	16	9.877	49.3711						40	1	22.39	26.44	16	9.877	49.3711						40	1	697.669	26.44	16	9.877	49.3711						40	1	13490.1	26.44	16	9.877	49.3711						40	1
41	1	120784	46.63	19	11.665	44.0152						41	1	557.38	46.63	19	11.665	44.0152						41	1	36033.6	46.63	19	11.665	44.0152						41	1	55903.2	46.63	19	11.665	44.0152						41	1
42	1	57449.2	19.21	38	6.01042	10.8736						42	1	1253.19	19.21	38	6.01042	10.8736						42	1	69639.6	19.21	38	6.01042	10.8736						42	1	35344.6	19.21	38	6.01042	10.8736						42	1
43	1	60981.5	38.89	17	11.665	44.0152						43	1	3026.38	38.89	17	11.665	44.0152						43	1	148584	38.89	17	11.665	44.0152						43	1	23428.9	38.89	17	11.665	44.0152						43	1
44	1	34323.8	36.83	25	8.69565	66.1973						44	1	1037.24	36.83	25	8.69565	66.1973						44	1	48082.7	36.83	25	8.69565	66.1973						44	1	10659.1	36.83	25	8.69565	66.1973						44	1
45	1	29.1464	16.54	17	11.665	44.0152						45	1	2.3	16.54	17	11.665	44.0152						45	1	436.525	16.54	17	11.665	44.0152						45	1	-100.292	16.54	17	11.665	44.0152						45	1
46	1	99977.3	23.12	26	6.99009	28.9751						46	1	1152.59	23.12	26	6.99009	28.9751						46	1	47856.1	23.12	26	6.99009	28.9751						46	1	71951.5	23.12	26	6.99009	28.9751						46	1
47	1	14267.4	22	22	9.877	49.3711						47	1	62.21	22	22	9.877	49.3711						47	1	4530.43	22	22	9.877	49.3711						47	1	2366.29	22	22	9.877	49.3711						47	1
48	1	215579	23.68	20	6.99009	28.9751						48	1	9452.35	23.68	20	6.99009	28.9751						48	1	172849	23.68	20	6.99009	28.9751						48	1	25419.8	23.68	20	6.99009	28.9751						48	1
49	1	238830	34.27	19	6.0561	12.8686						49	1	4785.46	34.27	19	6.0561	12.8686						49	1	527522	34.27	19	6.0561	12.8686						49	1	16477.5	34.27	19	6.0561	12.8686						49	1
50	1	23866.7	37.5	21	9.877	49.3711						50	1	2369.17	37.5	21	9.877	49.3711						50	1	208872	37.5	21	9.877	49.3711						50	1	5159.91	37.5	21	9.877	49.3711						50	1
51	1	4628.33	10.72	28	10.2722	31.4397						51	1	-8.8	10.72	28	10.2722	31.4397						51	1	27645.3	10.72	28	10.2722	31.4397						51	1	-11.7845	10.72	28	10.2722	31.4397						51	1
52	1	34457.5	14.26	20	6.99009	28.9751						52	1	1530.64	14.26	20	6.99009	28.9751						52	1	162853	14.26	20	6.99009	28.9751						52	1	9233.96	14.26	20	6.99009	28.9751						52	1
53	1	370459	16.36	31	6.99009	28.9751						53	1	17439.9	16.36	31	6.99009	28.9751						53	1	172698	16.36	31	6.99009	28.9751						53	1	20925.3	16.36	31	6.99009	28.9751						53	1
54	1	16725.4	48.58	25	9.877	49.3711						54	1	174.13	48.58	25	9.877	49.3711						54	1	10459.9	48.58	25	9.877	49.3711						54	1	10107.2	48.58	25	9.877	49.3711						54	1
55	1	159594	27.3	24	5.4356	10.6327						55	1	3598.4	27.3	24	5.4356	10.6327						55	1	200888	27.3	24	5.4356	10.6327						55	1	33516.6	27.3	24	5.4356	10.6327						55	1
56	1	102485	9.98	25	11.665	44.0152						56	1	1034.11	9.98	25	11.665	44.0152						56	1	36051.7	9.98	25	11.665	44.0152						56	1	22488.7	9.98	25	11.665	44.0152						56	1
57	1	153156	46.4	21	6.0561	12.8686						57	1	2315.55	46.4	21	6.0561	12.8686						57	1	158064	46.4	21	6.0561	12.8686						57	1	13705.9	46.4	21	6.0561	12.8686						57	1
58	1	-140.567	40.31	21	6.01042	10.8736						58	1	-10.53	40.31	21	6.01042	10.8736						58	1	512.1	40.31	21	6.01042	10.8736						58	1	-52.6871	40.31	21	6.01042	10.8736						58	1
59	1	149.112	30.08	28	15.33	89.6741						59	1	3.32	30.08	28	15.33	89.6741						59	1	540.867	30.08	28	15.33	89.6741						59	1	-88.483	30.08	28	15.33	89.6741						59	1
60	1	103408	31.07	33	15.33	89.6741						60	1	2177.56	31.07	33	15.33	89.6741						60	1	455049	31.07	33	15.33	89.6741						60	1	43224.6	31.07	33	15.33	89.6741						60	1
[truncated: 9 more columns]

## Sheet: Inputs 1
DMU	Input Slack	Environmental Variable 1	Environmental Variable 2	Environmental Variable 3	Environmental Variable 4	SFA Parameter Value	Environmental Value	Stochastic Error Term				λ				O/P	In parentheses.	Managerial Inefficiency	Stochastic Disturbance Term	Environmental Variable Maximum Value	Environmental Variable Adjustment	Random Disturbance Maximum Value	Random Disturbance Adjustment	Original Input	Adjusted Input
1	-141	53.86	17	15.33	89.6741	-12101.1	-102319	102178	116502	11.6502	11.6502	10000	1.4542e+08	0	1	0	1.4542e+08	1.69417e+09	-1.69407e+09	47582.8	149902	-6.22803e+06	1.68784e+09	54593	1.68805e+09
2	-114.987	31.13	18	8.69565	66.1973	-427.853	-53889.3	53774.3					7.65312e+07	0	1	0	7.65312e+07	8.91607e+08	-8.91553e+08		101472		8.85325e+08	14055.5	8.85441e+08
3	267.726	54	17	15.33	89.6741	2456.68	-102379	102647					1.46087e+08	0	1	0	1.46087e+08	1.70194e+09	-1.70184e+09		149962		1.69561e+09	15887	1.69578e+09
4	3.4e-05	53.14	13	9.877	49.3711	-2948.68	-67114.2	67114.2					9.55164e+07	0	1	0	9.55164e+07	1.11279e+09	-1.11272e+09		114697		1.10649e+09	3305.31	1.10661e+09
5	13495.1	37.62	11	9.877	49.3711	-710.736	-65387.3	78882.4					1.12265e+08	0	1	0	1.12265e+08	1.30791e+09	-1.30783e+09		112970		1.30161e+09	51569.2	1.30177e+09
6	61.2879	47.9	18	9.877	49.3711	13572807000	-52588.8	52650.1					7.49313e+07	0	1	0	7.49313e+07	8.72967e+08	-8.72915e+08		100172		8.66687e+08	61314.4	8.66848e+08
7	-236.447	41.25	16	8.69565	66.1973	1	-63132.5	62896.1					8.95133e+07	0	1	0	8.95133e+07	1.04285e+09	-1.04279e+09		110715		1.03656e+09	21901.9	1.03669e+09
8	-33.5036	30.29	23	8.69565	66.1973		-41246.5	41213					5.8654e+07	0	1	0	5.8654e+07	6.83333e+08	-6.83292e+08		88829.2		6.77064e+08	17034.4	6.7717e+08
9	30.3267	33.62	12	8.69565	66.1973		-69694.7	69725.1					9.92322e+07	0	1	0	9.92322e+07	1.15608e+09	-1.15601e+09		117277		1.14978e+09	46796.5	1.14995e+09
10	-316.046	60.22	20	8.69565	66.1973		-61422.2	61106.1					8.69658e+07	0	1	0	8.69658e+07	1.01317e+09	-1.01311e+09		109005		1.00688e+09	18924.9	1.00701e+09
11	-208.995	26.81	16	11.665	44.0152		-49944.4	49735.4					7.07831e+07	0	1	0	7.07831e+07	8.2464e+08	-8.2459e+08		97527.2		8.18362e+08	8891.1	8.18469e+08
12	22465.4	13.52	18	9.877	49.3711		-37879.2	60344.7					8.58821e+07	0	1	0	8.58821e+07	1.00055e+09	-1.00049e+09		85462		9.94259e+08	49674.2	9.94394e+08
13	4732.96	28.12	26	9.877	49.3711		-24472.4	29205.4					4.15649e+07	0	1	0	4.15649e+07	4.84241e+08	-4.84212e+08		72055.2		4.77984e+08	21800.9	4.78078e+08
14	9656.58	49.06	13	16.1776	80.8673		-106332	115989					1.65075e+08	0	1	0	1.65075e+08	1.92316e+09	-1.92304e+09		153915		1.91682e+09	41935.8	1.91701e+09
15	2408.01	53.73	15	10.2722	31.4397		-50874.1	53282.1					7.58307e+07	0	1	0	7.58307e+07	8.83446e+08	-8.83393e+08		98456.9		8.77165e+08	51347.2	8.77315e+08
16	194	16.61	17	9.877	49.3711		-41658	41852					5.95634e+07	0	1	0	5.95634e+07	6.93928e+08	-6.93886e+08		89240.7		6.87658e+08	223701	6.87971e+08
17	7962.82	19.61	18	15.33	89.6741		-85208.8	93171.6					1.32601e+08	0	1	0	1.32601e+08	1.54484e+09	-1.54474e+09		132792		1.53851e+09	28652.5	1.53868e+09
18	110.09	43.57	13	16.1776	80.8673		-103984	104094					1.48145e+08	0	1	0	1.48145e+08	1.72593e+09	-1.72582e+09		151566		1.7196e+09	390942	1.72014e+09
19	6018.16	19.67	20	9.877	49.3711		-35597.2	41615.3					5.92266e+07	0	1	0	5.92266e+07	6.90005e+08	-6.89963e+08		83179.9		6.83735e+08	37573	6.83856e+08
20	-109.971	16.43	20	16.1776	80.8673		-75174.8	75064.8					1.06832e+08	0	1	0	1.06832e+08	1.24462e+09	-1.24454e+09		122758		1.23831e+09	18406.6	1.23845e+09
21	711.749	17.7	17	8.69565	66.1973		-50599.9	51311.6					7.30264e+07	0	1	0	7.30264e+07	8.50775e+08	-8.50723e+08		98182.7		8.44495e+08	11260.5	8.44605e+08
22	23967.7	50.65	19	15.33	89.6741		-96032.7	120000					1.70784e+08	0	1	0	1.70784e+08	1.98967e+09	-1.98955e+09		143615		1.98332e+09	110573	1.98358e+09
23	3919.98	15.24	18	9.877	49.3711		-38615.1	42535.1					6.05357e+07	0	1	0	6.05357e+07	7.05255e+08	-7.05213e+08		86197.9		6.98985e+08	55756.6	6.99126e+08
24	36.2043	34.29	18	10.2722	31.4397		-35186.6	35222.8					5.01288e+07	0	1	0	5.01288e+07	5.84013e+08	-5.83978e+08		82769.4		5.7775e+08	32315.4	5.77865e+08
25	60112.1	30.69	31	9.877	49.3711		-13288.6	73400.7					1.04463e+08	0	1	0	1.04463e+08	1.21702e+09	-1.21695e+09		60871.4		1.21072e+09	126436	1.21091e+09
26	387.391	49.86	24	11.665	44.0152		-40153	40540.4					5.76968e+07	0	1	0	5.76968e+07	6.72181e+08	-6.72141e+08		87735.7		6.65913e+08	58743.2	6.66059e+08
27	-230.147	39.95	22	11.665	44.0152		-40826.3	40596.2					5.77762e+07	0	1	0	5.77762e+07	6.73106e+08	-6.73066e+08		88409.1		6.66838e+08	400018	6.67326e+08
28	-0.002341	30.5	26	9.877	49.3711		-25490.7	25490.7					3.62782e+07	0	1	0	3.62782e+07	4.2265e+08	-4.22624e+08		73073.5		4.16396e+08	655219	4.17125e+08
29	-254.64	42.68	23	5.5619	14.5931		-630.285	375.645					534616	0	1	0	534616	6.2284e+06	-6.22803e+06		48213		0	7396.76	55609.8
30	114.359	40.42	19	15.33	89.6741		-91655.8	91770.1					1.30607e+08	0	1	0	1.30607e+08	1.5216e+09	-1.52151e+09		139239		1.51528e+09	39637.1	1.51546e+09
31	132788	36.73	18	9.877	49.3711		-47809.7	180598					2.57026e+08	0	1	0	2.57026e+08	2.99441e+09	-2.99423e+09		95392.5		2.988e+09	184625	2.98828e+09
32	11881.6	27	19	10.2722	31.4397		-29610.9	41492.5					5.90518e+07	0	1	0	5.90518e+07	6.87967e+08	-6.87926e+08		77193.6		6.81698e+08	31846.9	6.81807e+08
33	12288.2	36.63	13	9.877	49.3711		-60050.3	72338.6					1.02952e+08	0	1	0	1.02952e+08	1.19941e+09	-1.19934e+09		107633		1.19311e+09	35150.9	1.19325e+09
34	42050.3	55.7625	17	9.877	49.3711		-58409.5	100460					1.42974e+08	0	1	0	1.42974e+08	1.66568e+09	-1.66558e+09		105992		1.65935e+09	58393.8	1.65951e+09
35	4168.06	61.46	10	6.0561	12.8686		-40833.8	45001.9					6.40463e+07	0	1	0	6.40463e+07	7.46155e+08	-7.4611e+08		88416.6		7.39882e+08	19062.9	7.3999e+08
36	91314.5	35.42	26	9.877	49.3711		-27595.8	118910					1.69232e+08	0	1	0	1.69232e+08	1.9716e+09	-1.97148e+09		75178.5		1.96525e+09	135908	1.96546e+09
37	50530.3	31.09	24	9.877	49.3711		-30656.5	81186.8					1.15544e+08	0	1	0	1.15544e+08	1.34612e+09	-1.34604e+09		78239.3		1.33981e+09	98745.2	1.33999e+09
38	346599	29.72	15	9.877	49.3711		-52180.5	398780					5.67541e+08	0	1	0	5.67541e+08	6.61198e+09	-6.61158e+09		99763.3		6.60536e+09	449865	6.60591e+09
39	27468.9	13.32	17	9.877	49.3711		-40250.3	67719.2					9.63775e+07	0	1	0	9.63775e+07	1.12282e+09	-1.12275e+09		87833.1		1.11653e+09	85824.7	1.1167e+09
40	15144.3	26.44	16	9.877	49.3711		-48320.5	63464.7					9.03226e+07	0	1	0	9.03226e+07	1.05228e+09	-1.05222e+09		95903.2		1.04599e+09	27866.1	1.04611e+09
41	120784	46.63	19	11.665	44.0152		-51054.4	171839					2.44559e+08	0	1	0	2.44559e+08	2.84918e+09	-2.849e+09		98637.2		2.84278e+09	152339	2.84303e+09
42	57449.2	19.21	38	6.01042	10.8736		47582.8	9866.42					1.40418e+07	0	1	0	1.40418e+07	1.6359e+08	-1.63581e+08		0		1.57353e+08	111459	1.57464e+08
43	60981.5	38.89	17	11.665	44.0152		-52656.2	113638					1.61728e+08	0	1	0	1.61728e+08	1.88417e+09	-1.88406e+09		100239		1.87783e+09	135997	1.87807e+09
44	34323.8	36.83	25	8.69565	66.1973		-39131.3	73455.1					1.04541e+08	0	1	0	1.04541e+08	1.21792e+09	-1.21785e+09		86714		1.21162e+09	97750	1.21181e+09
45	29.1464	16.54	17	11.665	44.0152		-43093.7	43122.8					6.13721e+07	0	1	0	6.13721e+07	7.15e+08	-7.14956e+08		90676.4		7.08728e+08	35205.8	7.08854e+08
46	99977.3	23.12	26	6.99009	28.9751		675.499	99301.8					1.41326e+08	0	1	0	1.41326e+08	1.64648e+09	-1.64638e+09		46907.3		1.64015e+09	125737	1.64032e+09
47	14267.4	22	22	9.877	49.3711		-31680.7	45948.1					6.53931e+07	0	1	0	6.53931e+07	7.61845e+08	-7.61799e+08		79263.5		7.55571e+08	26989.3	7.55677e+08
48	215579	23.68	20	6.99009	28.9751		-14304.2	229883					3.27168e+08	0	1	0	3.27168e+08	3.81159e+09	-3.81136e+09		61886.9		3.80513e+09	296390	3.80549e+09
49	238830	34.27	19	6.0561	12.8686		-7090.34	245920					3.49992e+08	0	1	0	3.49992e+08	4.07749e+09	-4.07724e+09		54673.1		4.07101e+09	526804	4.07159e+09
50	23866.7	37.5	21	9.877	49.3711		-40769.1	64635.8					9.19892e+07	0	1	0	9.19892e+07	1.0717e+09	-1.07163e+09		88351.9		1.0654e+09	198843	1.06569e+09
51	4628.33	10.72	28	10.2722	31.4397		-535.276	5163.61					7.34881e+06	0	1	0	7.34881e+06	8.56154e+07	-8.56102e+07		48118		7.93822e+07	23869.3	7.94542e+07
52	34457.5	14.26	20	6.99009	28.9751		-10273.8	44731.3					6.36613e+07	0	1	0	6.36613e+07	7.41669e+08	-7.41625e+08		57856.6		7.35397e+08	96435	7.35551e+08
53	370459	16.36	31	6.99009	28.9751		15851.2	354608					5.04675e+08	0	1	0	5.04675e+08	5.87958e+09	-5.87923e+09		31731.6		5.873e+09	601209	5.87364e+09
54	16725.4	48.58	25	9.877	49.3711		-35683	52408.4					7.45872e+07	0	1	0	7.45872e+07	8.68959e+08	-8.68907e+08		83265.8		8.62679e+08	39588.1	8.62801e+08
55	159594	27.3	24	5.4356	10.6327		11594	148000					2.10632e+08	0	1	0	2.10632e+08	2.45391e+09	-2.45377e+09		35988.7		2.44754e+09	281692	2.44786e+09
56	102485	9.98	25	11.665	44.0152		-20633.5	123119					1.75222e+08	0	1	0	1.75222e+08	2.04137e+09	-2.04125e+09		68216.3		2.03502e+09	153597	2.03524e+09
57	153156	46.4	21	6.0561	12.8686		-7366.84	160523					2.28455e+08	0	1	0	2.28455e+08	2.66155e+09	-2.66139e+09		54949.6		2.65516e+09	206441	2.65542e+09
58	-140.567	40.31	21	6.01042	10.8736		-3208.53	3067.97					4.36631e+06	0	1	0	4.36631e+06	5.08685e+07	-5.08655e+07		50791.3		4.46374e+07	10408.2	4.46986e+07
59	149.112	30.08	28	15.33	89.6741		-65121.6	65270.7					9.28928e+07	0	1	0	9.28928e+07	1.08222e+09	-1.08216e+09		112704		1.07593e+09	37498.8	1.07608e+09
60	103408	31.07	33	15.33	89.6741		-53261.8	156670					2.22972e+08	0	1	0	2.22972e+08	2.59767e+09	-2.59752e+09		100845		2.59129e+09	300839	2.59169e+09

## Sheet: Inputs 2
DMU	Input Slack	Environmental Variable 1	Environmental Variable 2	Environmental Variable 3	Environmental Variable 4	SFA Parameter Value	Environmental Value	Stochastic Error Term				λ				O/P	In parentheses.	Managerial Inefficiency	Stochastic Disturbance Term	Environmental Variable Maximum Value	Environmental Variable Adjustment	Random Disturbance Maximum Value	Random Disturbance Adjustment	Original Input	Adjusted Input
1	-0.99	53.86	17	15.33	89.6741	-40.729	-3131.59	3130.6	4488.34	0.448834	0.448834	10000	4.45545e+06	0	1	0	4.45545e+06	1.99976e+06	-1.99663e+06	1132.98	4264.57	-955.056	1.99567e+06	2280	2.00222e+06
2	-10.52	31.13	18	8.69565	66.1973	-7.50323	-1435.29	1424.77					2.02773e+06	0	1	0	2.02773e+06	910113	-908688		2568.28		907733	3690	913991
3	4.11	54	17	15.33	89.6741	66.1002	-3132.64	3136.75					4.46421e+06	0	1	0	4.46421e+06	2.00369e+06	-2.00055e+06		4265.62		1.99959e+06	1416	2.00528e+06
4	11.4	53.14	13	9.877	49.3711	-176.3	-1931.35	1942.75					2.76491e+06	0	1	0	2.76491e+06	1.24099e+06	-1.23904e+06		3064.34		1.23809e+06	2669	1.24382e+06
5	718.94	37.62	11	9.877	49.3711	-12.3532	-1947.1	2666.04					3.7943e+06	0	1	0	3.7943e+06	1.70301e+06	-1.70034e+06		3080.09		1.69939e+06	3898	1.70637e+06
6	-3.18	47.9	18	9.877	49.3711	20145172	-1561.54	1558.36					2.21784e+06	0	1	0	2.21784e+06	995443	-993884		2694.52		992929	11751	1.00737e+06
7	-2.57	41.25	16	8.69565	66.1973	1	-1643.43	1640.86					2.33526e+06	0	1	0	2.33526e+06	1.04814e+06	-1.0465e+06		2776.41		1.04555e+06	2684	1.05101e+06
8	6.78	30.29	23	8.69565	66.1973		-1098.49	1105.27					1.57301e+06	0	1	0	1.57301e+06	706021	-704916		2231.47		703961	1100	707292
9	3.56	33.62	12	8.69565	66.1973		-1850.58	1854.14					2.6388e+06	0	1	0	2.6388e+06	1.18438e+06	-1.18253e+06		2983.56		1.18157e+06	7644	1.1922e+06
10	-1.25	60.22	20	8.69565	66.1973		-1521.36	1520.11					2.16341e+06	0	1	0	2.16341e+06	971013	-969493		2654.34		968538	3960	975152
11	-8.66	26.81	16	11.665	44.0152		-1784.56	1775.9					2.52744e+06	0	1	0	2.52744e+06	1.1344e+06	-1.13263e+06		2917.54		1.13167e+06	2591	1.13718e+06
12	1721.89	13.52	18	9.877	49.3711		-1303.58	3025.47					4.30582e+06	0	1	0	4.30582e+06	1.9326e+06	-1.92957e+06		2436.56		1.92862e+06	3887	1.93494e+06
13	196.75	28.12	26	9.877	49.3711		-884.322	1081.07					1.53857e+06	0	1	0	1.53857e+06	690564	-689483		2017.3		688528	1261	691806
14	1058.85	49.06	13	16.1776	80.8673		-3400.62	4459.47					6.34668e+06	0	1	0	6.34668e+06	2.8486e+06	-2.84415e+06		4533.6		2.84319e+06	4151	2.85187e+06
15	2730.59	53.73	15	10.2722	31.4397		-1651.74	4382.33					6.23691e+06	0	1	0	6.23691e+06	2.79933e+06	-2.79495e+06		2784.73		2.794e+06	7503	2.80428e+06
16	0.42	16.61	17	9.877	49.3711		-1392.86	1393.28					1.98291e+06	0	1	0	1.98291e+06	889996	-888603		2525.84		887648	6540	896713
17	342.9	19.61	18	15.33	89.6741		-2808.51	3151.41					4.48506e+06	0	1	0	4.48506e+06	2.01305e+06	-2.00989e+06		3941.49		2.00894e+06	1552	2.01443e+06
18	-12	43.57	13	16.1776	80.8673		-3359.42	3347.42					4.76403e+06	0	1	0	4.76403e+06	2.13826e+06	-2.13491e+06		4492.41		2.13395e+06	23504	2.16195e+06
19	304.58	19.67	20	9.877	49.3711		-1217.52	1522.1					2.16624e+06	0	1	0	2.16624e+06	972283	-970761		2350.5		969806	3136	975292
20	-14.7	16.43	20	16.1776	80.8673		-2693.08	2678.38					3.81186e+06	0	1	0	3.81186e+06	1.71089e+06	-1.70821e+06		3826.07		1.70726e+06	615	1.7117e+06
21	689.55	17.7	17	8.69565	66.1973		-1400.63	2090.18					2.97472e+06	0	1	0	2.97472e+06	1.33516e+06	-1.33307e+06		2533.61		1.33211e+06	3492	1.33814e+06
22	1066.02	50.65	19	15.33	89.6741		-2975.31	4041.33					5.75159e+06	0	1	0	5.75159e+06	2.58151e+06	-2.57747e+06		4108.29		2.57651e+06	5288	2.58591e+06
23	2186.34	15.24	18	9.877	49.3711		-1316.48	3502.82					4.98519e+06	0	1	0	4.98519e+06	2.23752e+06	-2.23402e+06		2449.46		2.23306e+06	7683	2.2432e+06
24	-13.66	34.29	18	10.2722	31.4397		-1307.58	1293.92					1.8415e+06	0	1	0	1.8415e+06	826527	-825233		2440.56		824278	2586	829304
25	5851.64	30.69	31	9.877	49.3711		-573.104	6424.74					9.14365e+06	0	1	0	9.14365e+06	4.10398e+06	-4.09755e+06		1706.09		4.0966e+06	8741	4.10705e+06
26	-0.46	49.86	24	11.665	44.0152		-1428.71	1428.25					2.03267e+06	0	1	0	2.03267e+06	912330	-910902		2561.69		909947	3758	916267
27	2.1	39.95	22	11.665	44.0152		-1486.55	1488.65					2.11863e+06	0	1	0	2.11863e+06	950915	-949426		2619.53		948471	19752	970843
28	12.44	30.5	26	9.877	49.3711		-902.179	914.619					1.30168e+06	0	1	0	1.30168e+06	584238	-583323		2035.16		582368	22022	606425
29	0	42.68	23	5.5619	14.5931		-1.49748	1.49748					2131.2	0	1	0	2131.2	956.554	-955.056		1134.48		0	340	1474.48
30	15.24	40.42	19	15.33	89.6741		-2898.55	2913.79					4.14688e+06	0	1	0	4.14688e+06	1.86126e+06	-1.85835e+06		4031.53		1.85739e+06	3484	1.86491e+06
31	2162.04	36.73	18	9.877	49.3711		-1477.73	3639.77					5.18009e+06	0	1	0	5.18009e+06	2.325e+06	-2.32136e+06		2610.71		2.3204e+06	4472	2.32749e+06
32	295.48	27	19	10.2722	31.4397		-1186.78	1482.26					2.10954e+06	0	1	0	2.10954e+06	946835	-945352		2319.76		944397	1099	947816
33	571.38	36.63	13	9.877	49.3711		-1807.48	2378.86					3.38557e+06	0	1	0	3.38557e+06	1.51956e+06	-1.51718e+06		2940.46		1.51622e+06	2244	1.52141e+06
34	191.51	55.7625	17	9.877	49.3711		-1686.63	1878.14					2.67296e+06	0	1	0	2.67296e+06	1.19971e+06	-1.19784e+06		2819.61		1.19688e+06	1024	1.20072e+06
35	6175.73	61.46	10	6.0561	12.8686		-1067.53	7243.26					1.03086e+07	0	1	0	1.03086e+07	4.62683e+06	-4.61959e+06		2200.52		4.61863e+06	9152	4.62999e+06
36	5095.24	35.42	26	9.877	49.3711		-939.095	6034.34					8.58802e+06	0	1	0	8.58802e+06	3.85459e+06	-3.84856e+06		2072.08		3.84761e+06	8564	3.85824e+06
37	557.83	31.09	24	9.877	49.3711		-1038.81	1596.64					2.27232e+06	0	1	0	2.27232e+06	1.01989e+06	-1.0183e+06		2171.79		1.01734e+06	2665	1.02218e+06
38	10508.5	29.72	15	9.877	49.3711		-1623.43	12131.9					1.72661e+07	0	1	0	1.72661e+07	7.74959e+06	-7.73746e+06		2756.41		7.7365e+06	16150	7.75541e+06
39	868.97	13.32	17	9.877	49.3711		-1368.18	2237.15					3.18389e+06	0	1	0	3.18389e+06	1.42904e+06	-1.4268e+06		2501.16		1.42584e+06	4077	1.43242e+06
40	22.39	26.44	16	9.877	49.3711		-1532.72	1555.11					2.21322e+06	0	1	0	2.21322e+06	993367	-991812		2665.7		990857	739	994262
41	557.38	46.63	19	11.665	44.0152		-1734.97	2292.35					3.26246e+06	0	1	0	3.26246e+06	1.4643e+06	-1.46201e+06		2867.95		1.46105e+06	2230	1.46615e+06
42	1253.19	19.21	38	6.01042	10.8736		1132.98	120.209					171080	0	1	0	171080	76786.5	-76666.3		0		75711.2	3708	79419.2
43	3026.38	38.89	17	11.665	44.0152		-1809.1	4835.48					6.88182e+06	0	1	0	6.88182e+06	3.08879e+06	-3.08396e+06		2942.08		3.083e+06	7596	3.09354e+06
44	1037.24	36.83	25	8.69565	66.1973		-1015.36	2052.6					2.92125e+06	0	1	0	2.92125e+06	1.31115e+06	-1.3091e+06		2148.34		1.30815e+06	4506	1.3148e+06
45	2.3	16.54	17	11.665	44.0152		-1641.4	1643.7					2.3393e+06	0	1	0	2.3393e+06	1.04996e+06	-1.04831e+06		2774.38		1.04736e+06	3529	1.05366e+06
46	1152.59	23.12	26	6.99009	28.9751		-85.8877	1238.48					1.76259e+06	0	1	0	1.76259e+06	791111	-789873		1218.87		788918	3028	793164
47	62.21	22	22	9.877	49.3711		-1102.8	1165.01					1.65804e+06	0	1	0	1.65804e+06	744183	-743018		2235.78		742063	605	744904
48	9452.35	23.68	20	6.99009	28.9751		-486.691	9939.04					1.41452e+07	0	1	0	1.41452e+07	6.34883e+06	-6.33889e+06		1619.67		6.33794e+06	13993	6.35355e+06
49	4785.46	34.27	19	6.0561	12.8686		-268.62	5054.08					7.19293e+06	0	1	0	7.19293e+06	3.22843e+06	-3.22338e+06		1401.6		3.22242e+06	19089	3.24291e+06
50	2369.17	37.5	21	9.877	49.3711		-1285.2	3654.37					5.20088e+06	0	1	0	5.20088e+06	2.33433e+06	-2.33067e+06		2418.18		2.32972e+06	9633	2.34177e+06
51	-8.8	10.72	28	10.2722	31.4397		-469.727	460.927					655989	0	1	0	655989	294430	-293969		1602.71		293014	1490	296107
52	1530.64	14.26	20	6.99009	28.9751		-416.01	1946.65					2.77046e+06	0	1	0	2.77046e+06	1.24348e+06	-1.24153e+06		1548.99		1.24057e+06	4420	1.24654e+06
53	17439.9	16.36	31	6.99009	28.9751		295.335	17144.6					2.44001e+07	0	1	0	2.44001e+07	1.09516e+07	-1.09344e+07		837.646		1.09335e+07	26413	1.09607e+07
54	174.13	48.58	25	9.877	49.3711		-1103.94	1278.07					1.81894e+06	0	1	0	1.81894e+06	816400	-815122		2236.92		814167	2571	818975
55	3598.4	27.3	24	5.4356	10.6327		251.194	3347.21					4.76372e+06	0	1	0	4.76372e+06	2.13812e+06	-2.13477e+06		881.788		2.13382e+06	9153	2.14385e+06
56	1034.11	9.98	25	11.665	44.0152		-1063.38	2097.49					2.98513e+06	0	1	0	2.98513e+06	1.33983e+06	-1.33773e+06		2196.36		1.33677e+06	5343	1.34431e+06
57	2315.55	46.4	21	6.0561	12.8686		-227.434	2542.98					3.61916e+06	0	1	0	3.61916e+06	1.6244e+06	-1.62186e+06		1360.42		1.6209e+06	5118	1.62738e+06
58	-10.53	40.31	21	6.01042	10.8736		-149.04	138.51					197126	0	1	0	197126	88476.9	-88338.4		1282.02		87383.4	1749	90414.4
59	3.32	30.08	28	15.33	89.6741		-2226.06	2229.38					3.17284e+06	0	1	0	3.17284e+06	1.42408e+06	-1.42185e+06		3359.05		1.42089e+06	1618	1.42587e+06
60	2177.56	31.07	33	15.33	89.6741		-1902.99	4080.55					5.80741e+06	0	1	0	5.80741e+06	2.60656e+06	-2.60248e+06		3035.97		2.60153e+06	9818	2.61438e+06

## Sheet: Inputs 3
DMU	Input Slack	Environmental Variable 1	Environmental Variable 2	Environmental Variable 3	Environmental Variable 4	SFA Parameter Value	Environmental Value	Stochastic Error Term				λ				O/P	In parentheses.	Managerial Inefficiency	Stochastic Disturbance Term	Environmental Variable Maximum Value	Environmental Variable Adjustment	Random Disturbance Maximum Value	Random Disturbance Adjustment	Original Input	Adjusted Input
1	-874.955	53.86	17	15.33	89.6741	-87612.9	-108332	107457	152871	15.2871	15.2871	10000	1.52932e+08	0	1	0	1.52932e+08	2.33789e+09	-2.33779e+09	45658.2	153990	-3.58934e+08	1.97885e+09	59453.1	1.97907e+09
2	375.834	31.13	18	8.69565	66.1973	-4.2439	-77960.9	78336.7					1.11488e+08	0	1	0	1.11488e+08	1.70434e+09	-1.70426e+09		123619		1.34532e+09	62824.8	1.34551e+09
3	-757.29	54	17	15.33	89.6741	3932.81	-108333	107575					1.531e+08	0	1	0	1.531e+08	2.34047e+09	-2.34036e+09		153991		1.98142e+09	46844.8	1.98163e+09
4	1026.65	53.14	13	9.877	49.3711	-1325.43	-86706.9	87733.6					1.24862e+08	0	1	0	1.24862e+08	1.90878e+09	-1.90869e+09		132365		1.54976e+09	38023.8	1.54993e+09
5	35246.8	37.62	11	9.877	49.3711	-747.478	-94506.7	129754					1.84664e+08	0	1	0	1.84664e+08	2.82299e+09	-2.82286e+09		140165		2.46392e+09	114664	2.46418e+09
6	-1020.75	47.9	18	9.877	49.3711	23369661000	-67020.6	65999.9					9.39306e+07	0	1	0	9.39306e+07	1.43593e+09	-1.43586e+09		112679		1.07693e+09	371092	1.07741e+09
7	617.429	41.25	16	8.69565	66.1973	1	-85869.5	86486.9					1.23088e+08	0	1	0	1.23088e+08	1.88166e+09	-1.88157e+09		131528		1.52264e+09	58824.5	1.52283e+09
8	-0.000157	30.29	23	8.69565	66.1973		-58293.3	58293.3					8.29626e+07	0	1	0	8.29626e+07	1.26826e+09	-1.2682e+09		103951		9.09269e+08	20029.3	9.09393e+08
9	502.031	33.62	12	8.69565	66.1973		-101568	102070					1.45266e+08	0	1	0	1.45266e+08	2.2207e+09	-2.2206e+09		147226		1.86166e+09	88402.9	1.8619e+09
10	-859.219	60.22	20	8.69565	66.1973		-70218.7	69359.5					9.8712e+07	0	1	0	9.8712e+07	1.50902e+09	-1.50895e+09		115877		1.15002e+09	89162.6	1.15023e+09
11	-195.974	26.81	16	11.665	44.0152		-73163.2	72967.3					1.03846e+08	0	1	0	1.03846e+08	1.58752e+09	-1.58744e+09		118821		1.22851e+09	94067.8	1.22872e+09
12	21257.7	13.52	18	9.877	49.3711		-66874.7	88132.5					1.2543e+08	0	1	0	1.2543e+08	1.91746e+09	-1.91737e+09		112533		1.55844e+09	58254.9	1.55861e+09
13	11103	28.12	26	9.877	49.3711		-35474.2	46577.2					6.62884e+07	0	1	0	6.62884e+07	1.01336e+09	-1.01331e+09		81132.4		6.54379e+08	43858.2	6.54504e+08
14	27075.5	49.06	13	16.1776	80.8673		-118583	145659					2.07301e+08	0	1	0	2.07301e+08	3.16903e+09	-3.16889e+09		164241		2.80995e+09	125581	2.81024e+09
15	5996.18	53.73	15	10.2722	31.4397		-65964.3	71960.5					1.02414e+08	0	1	0	1.02414e+08	1.56561e+09	-1.56554e+09		111622		1.20661e+09	123591	1.20684e+09
16	-1064.19	16.61	17	9.877	49.3711		-70820.7	69756.5					9.92769e+07	0	1	0	9.92769e+07	1.51766e+09	-1.51759e+09		116479		1.15866e+09	1.11127e+06	1.15988e+09
17	22064.6	19.61	18	15.33	89.6741		-104254	126318					1.79775e+08	0	1	0	1.79775e+08	2.74825e+09	-2.74813e+09		149912		2.38919e+09	80271.6	2.38942e+09
18	0.025787	43.57	13	16.1776	80.8673		-118560	118560					1.68734e+08	0	1	0	1.68734e+08	2.57946e+09	-2.57934e+09		164218		2.2204e+09	1.92892e+06	2.2225e+09
19	59188.7	19.67	20	9.877	49.3711		-59035.2	118224					1.68256e+08	0	1	0	1.68256e+08	2.57215e+09	-2.57203e+09		104693		2.21309e+09	289196	2.21349e+09
20	547.37	16.43	20	16.1776	80.8673		-90915.2	91462.6					1.30169e+08	0	1	0	1.30169e+08	1.98991e+09	-1.98982e+09		136573		1.63088e+09	94811.2	1.63112e+09
21	8640.9	17.7	17	8.69565	66.1973		-81836.7	90477.6					1.28767e+08	0	1	0	1.28767e+08	1.96848e+09	-1.96839e+09		127495		1.60946e+09	107147	1.60969e+09
22	71544.3	50.65	19	15.33	89.6741		-100453	171997					2.44785e+08	0	1	0	2.44785e+08	3.74206e+09	-3.74189e+09		146111		3.38296e+09	337608	3.38344e+09
23	9849.86	15.24	18	9.877	49.3711		-66882	76731.9					1.09204e+08	0	1	0	1.09204e+08	1.66942e+09	-1.66934e+09		112540		1.31041e+09	125324	1.31065e+09
24	583.601	34.29	18	10.2722	31.4397		-54083.4	54667					7.78017e+07	0	1	0	7.78017e+07	1.18937e+09	-1.18931e+09		99741.6		8.30377e+08	192413	8.30669e+08
25	91402.4	30.69	31	9.877	49.3711		-15821.1	107223					1.526e+08	0	1	0	1.526e+08	2.33281e+09	-2.33271e+09		61479.3		1.97377e+09	168698	1.974e+09
26	-531.707	49.86	24	11.665	44.0152		-41798.6	41266.9					5.87307e+07	0	1	0	5.87307e+07	8.97825e+08	-8.97784e+08		87456.8		5.3885e+08	176451	5.39114e+08
27	-811.419	39.95	22	11.665	44.0152		-49622.2	48810.7					6.94671e+07	0	1	0	6.94671e+07	1.06195e+09	-1.0619e+09		95280.3		7.0297e+08	1.32999e+06	7.04396e+08
28	-641.61	30.5	26	9.877	49.3711		-35484.3	34842.7					4.95879e+07	0	1	0	4.95879e+07	7.58058e+08	-7.58023e+08		81142.5		3.99089e+08	560239	3.9973e+08
29	879.135	42.68	23	5.5619	14.5931		-15619.4	16498.5					2.34806e+07	0	1	0	2.34806e+07	3.5895e+08	-3.58934e+08		61277.5		0	27271.4	88548.9
30	-195.561	40.42	19	15.33	89.6741		-100409	100214					1.42623e+08	0	1	0	1.42623e+08	2.18031e+09	-2.1802e+09		146067		1.82127e+09	187392	1.8216e+09
31	122398	36.73	18	9.877	49.3711		-66973.2	189371					2.69511e+08	0	1	0	2.69511e+08	4.12005e+09	-4.11987e+09		112631		3.76093e+09	206056	3.76125e+09
32	20922.4	27	19	10.2722	31.4397		-50119.7	71042					1.01106e+08	0	1	0	1.01106e+08	1.54563e+09	-1.54556e+09		95777.8		1.18662e+09	72766.4	1.18679e+09
33	31053.4	36.63	13	9.877	49.3711		-86636.9	117690					1.67496e+08	0	1	0	1.67496e+08	2.56053e+09	-2.56042e+09		132295		2.20148e+09	70171.5	2.20168e+09
34	18507.7	55.7625	17	9.877	49.3711		-70986.8	89494.5					1.27368e+08	0	1	0	1.27368e+08	1.94709e+09	-1.947e+09		116645		1.58807e+09	78835.7	1.58826e+09
35	72796.7	61.46	10	6.0561	12.8686		-66191.6	138988					1.97807e+08	0	1	0	1.97807e+08	3.0239e+09	-3.02377e+09		111850		2.66483e+09	194633	2.66514e+09
36	63613.6	35.42	26	9.877	49.3711		-35505.2	99118.8					1.41065e+08	0	1	0	1.41065e+08	2.15648e+09	-2.15638e+09		81163.4		1.79745e+09	126063	1.79766e+09
37	121024	31.09	24	9.877	49.3711		-43352.5	164377					2.3394e+08	0	1	0	2.3394e+08	3.57627e+09	-3.57611e+09		89010.6		3.21717e+09	232256	3.21749e+09
38	216132	29.72	15	9.877	49.3711		-78741.9	294873					4.19662e+08	0	1	0	4.19662e+08	6.41543e+09	-6.41513e+09		124400		6.0562e+09	524615	6.05685e+09
39	57761.8	13.32	17	9.877	49.3711		-70806.7	128568					1.82978e+08	0	1	0	1.82978e+08	2.79721e+09	-2.79708e+09		116465		2.43814e+09	247470	2.43851e+09
40	697.669	26.44	16	9.877	49.3711		-74795.2	75492.9					1.07441e+08	0	1	0	1.07441e+08	1.64246e+09	-1.64239e+09		120453		1.28345e+09	27089.9	1.2836e+09
41	36033.6	46.63	19	11.665	44.0152		-61448.9	97482.5					1.38736e+08	0	1	0	1.38736e+08	2.12088e+09	-2.12079e+09		107107		1.76185e+09	115450	1.76207e+09
42	69639.6	19.21	38	6.01042	10.8736		45658.2	23981.5					3.41302e+07	0	1	0	3.41302e+07	5.21754e+08	-5.2173e+08		0		1.62796e+08	153299	1.62949e+08
43	148584	38.89	17	11.665	44.0152		-69281.7	217865					3.10064e+08	0	1	0	3.10064e+08	4.74e+09	-4.73978e+09		114940		4.38085e+09	306477	4.38127e+09
44	48082.7	36.83	25	8.69565	66.1973		-50455.4	98538.2					1.40239e+08	0	1	0	1.40239e+08	2.14385e+09	-2.14375e+09		96113.6		1.78482e+09	133863	1.78505e+09
45	436.525	16.54	17	11.665	44.0152		-69186.8	69623.4					9.90875e+07	0	1	0	9.90875e+07	1.51476e+09	-1.51469e+09		114845		1.15576e+09	272863	1.15615e+09
46	47856.1	23.12	26	6.99009	28.9751		-16381.1	64237.2					9.14219e+07	0	1	0	9.14219e+07	1.39758e+09	-1.39752e+09		62039.3		1.03858e+09	84853.3	1.03873e+09
47	4530.43	22	22	9.877	49.3711		-51179.5	55709.9					7.9286e+07	0	1	0	7.9286e+07	1.21206e+09	-1.212e+09		96837.7		8.53066e+08	37285.6	8.532e+08
48	172849	23.68	20	6.99009	28.9751		-39980.4	212830					3.02898e+08	0	1	0	3.02898e+08	4.63044e+09	-4.63023e+09		85638.5		4.27129e+09	400735	4.27178e+09
49	527522	34.27	19	6.0561	12.8686		-30680.9	558203					7.94431e+08	0	1	0	7.94431e+08	1.21446e+10	-1.2144e+10		76339.1		1.17851e+10	1.46382e+06	1.17866e+10
50	208872	37.5	21	9.877	49.3711		-55178.1	264050					3.75794e+08	0	1	0	3.75794e+08	5.74481e+09	-5.74455e+09		100836		5.38562e+09	532202	5.38625e+09
51	27645.3	10.72	28	10.2722	31.4397		-14655.3	42300.6					6.02019e+07	0	1	0	6.02019e+07	9.20315e+08	-9.20273e+08		60313.5		5.61339e+08	85852.4	5.61485e+08
52	162853	14.26	20	6.99009	28.9751		-39940.4	202793					2.88614e+08	0	1	0	2.88614e+08	4.41208e+09	-4.41188e+09		85598.5		4.05294e+09	267721	4.05329e+09
53	172698	16.36	31	6.99009	28.9751		3311.59	169387					2.4107e+08	0	1	0	2.4107e+08	3.68527e+09	-3.6851e+09		42346.6		3.32616e+09	479061	3.32668e+09
54	10459.9	48.58	25	9.877	49.3711		-39493.9	49953.7					7.10938e+07	0	1	0	7.10938e+07	1.08682e+09	-1.08677e+09		85152.1		7.27837e+08	104724	7.28027e+08
55	200888	27.3	24	5.4356	10.6327		-8493.53	209381					2.9799e+08	0	1	0	2.9799e+08	4.55541e+09	-4.5552e+09		54151.7		4.19627e+09	460588	4.19678e+09
56	36051.7	9.98	25	11.665	44.0152		-37696.5	73748.2					1.04958e+08	0	1	0	1.04958e+08	1.60451e+09	-1.60443e+09		83354.7		1.2455e+09	183340	1.24577e+09
57	158064	46.4	21	6.0561	12.8686		-22866.8	180931					2.575e+08	0	1	0	2.575e+08	3.93643e+09	-3.93625e+09		68524.9		3.57732e+09	258691	3.57764e+09
58	512.1	40.31	21	6.01042	10.8736		-21289.1	21801.2					3.10273e+07	0	1	0	3.10273e+07	4.74319e+08	-4.74297e+08		66947.3		1.15363e+08	99017.9	1.15529e+08
59	540.867	30.08	28	15.33	89.6741		-64970.2	65511					9.32348e+07	0	1	0	9.32348e+07	1.42529e+09	-1.42523e+09		110628		1.06629e+09	302661	1.06671e+09
60	455049	31.07	33	15.33	89.6741		-45310.3	500360					7.12108e+08	0	1	0	7.12108e+08	1.08861e+10	-1.08856e+10		90968.5		1.05267e+10	1.3362e+06	1.05281e+10

## Sheet: Inputs 4
DMU	Input Slack	Environmental Variable 1	Environmental Variable 2	Environmental Variable 3	Environmental Variable 4	SFA Parameter Value	Environmental Value	Stochastic Error Term				λ				O/P	In parentheses.	Managerial Inefficiency	Stochastic Disturbance Term	Environmental Variable Maximum Value	Environmental Variable Adjustment	Random Disturbance Maximum Value	Random Disturbance Adjustment	Original Input	Adjusted Input
1	102.059	53.86	17	15.33	89.6741	6870.36	-18651.9	18753.9	40063.3	4.00633	4.00633	10000	2.66904e+07	0	1	0	2.66904e+07	1.06931e+08	-1.06912e+08	4823.4	23475.3	-74005	1.06838e+08	6189.22	1.06868e+08
2	-156.564	31.13	18	8.69565	66.1973	-489.35	-1527.82	1371.26					1.95156e+06	0	1	0	1.95156e+06	7.8186e+06	-7.81723e+06		6351.22		7.74322e+06	8617.52	7.75819e+06
3	112.268	54	17	15.33	89.6741	220.757	-18720.4	18832.6					2.68025e+07	0	1	0	2.68025e+07	1.0738e+08	-1.07361e+08		23543.8		1.07287e+08	7542.89	1.07318e+08
4	-31.7778	53.14	13	9.877	49.3711	-1913.92	-20620.9	20589.1					2.93023e+07	0	1	0	2.93023e+07	1.17395e+08	-1.17374e+08		25444.3		1.173e+08	3704.32	1.17329e+08
5	5817.46	37.62	11	9.877	49.3711	294.641	-13467.7	19285.2					2.74465e+07	0	1	0	2.74465e+07	1.0996e+08	-1.0994e+08		18291.1		1.09866e+08	19293.7	1.09904e+08
6	-146.821	47.9	18	9.877	49.3711	1605068600	-16952.9	16806.1					2.39183e+07	0	1	0	2.39183e+07	9.58247e+07	-9.58079e+07		21776.3		9.57339e+07	62701.6	9.58184e+07
7	-64.3072	41.25	16	8.69565	66.1973	1	-6921.56	6857.25					9.75919e+06	0	1	0	9.75919e+06	3.90985e+07	-3.90917e+07		11745		3.90177e+07	14083.6	3.90435e+07
8	-1.7e-05	30.29	23	8.69565	66.1973		-12.9816	12.9815					18475.2	0	1	0	18475.2	74018	-74005		4836.38		0	2728.5	7564.88
9	73.5673	33.62	12	8.69565	66.1973		-4070.84	4144.41					5.89829e+06	0	1	0	5.89829e+06	2.36305e+07	-2.36264e+07		8894.24		2.35524e+07	20938.8	2.35822e+07
10	-49.7038	60.22	20	8.69565	66.1973		-15321.5	15271.8					2.17347e+07	0	1	0	2.17347e+07	8.70765e+07	-8.70612e+07		20144.9		8.69872e+07	38616.4	8.7046e+07
11	139.675	26.81	16	11.665	44.0152		-12074.2	12213.9					1.73827e+07	0	1	0	1.73827e+07	6.96408e+07	-6.96286e+07		16897.6		6.95546e+07	52240.4	6.96237e+07
12	17296.1	13.52	18	9.877	49.3711		-129.053	17425.1					2.47993e+07	0	1	0	2.47993e+07	9.93543e+07	-9.93369e+07		4952.45		9.92629e+07	24390.8	9.92922e+07
13	5577.91	28.12	26	9.877	49.3711		-5507.51	11085.4					1.57767e+07	0	1	0	1.57767e+07	6.32066e+07	-6.31956e+07		10330.9		6.31215e+07	9985.73	6.31419e+07
14	6129.65	49.06	13	16.1776	80.8673		-21403.1	27532.7					3.91844e+07	0	1	0	3.91844e+07	1.56986e+08	-1.56958e+08		26226.5		1.56884e+08	38750.2	1.56949e+08
15	982.282	53.73	15	10.2722	31.4397		-26507.8	27490.1					3.91237e+07	0	1	0	3.91237e+07	1.56742e+08	-1.56715e+08		31331.2		1.56641e+08	17145.4	1.56689e+08
16	126.846	16.61	17	9.877	49.3711		-1861.9	1988.75					2.83037e+06	0	1	0	2.83037e+06	1.13394e+07	-1.13374e+07		6685.3		1.12634e+07	197322	1.14674e+07
17	14403.2	19.61	18	15.33	89.6741		-1670.85	16074					2.28764e+07	0	1	0	2.28764e+07	9.16506e+07	-9.16345e+07		6494.25		9.15605e+07	22169.7	9.15892e+07
18	0.002555	43.57	13	16.1776	80.8673		-18716.6	18716.6					2.66373e+07	0	1	0	2.66373e+07	1.06718e+08	-1.06699e+08		23540		1.06625e+08	305008	1.06954e+08
19	9498.1	19.67	20	9.877	49.3711		-2697.04	12195.1					1.7356e+07	0	1	0	1.7356e+07	6.9534e+07	-6.95218e+07		7520.44		6.94478e+07	39767.6	6.94951e+07
20	-128.445	16.43	20	16.1776	80.8673		-3890.3	3761.86					5.35385e+06	0	1	0	5.35385e+06	2.14493e+07	-2.14455e+07		8713.7		2.13715e+07	60368.9	2.14406e+07
21	105494	17.7	17	8.69565	66.1973		4823.4	100671					1.43274e+08	0	1	0	1.43274e+08	5.74004e+08	-5.73903e+08		0		5.73829e+08	133077	5.73963e+08
22	56953.1	50.65	19	15.33	89.6741		-16639.5	73592.7					1.04737e+08	0	1	0	1.04737e+08	4.19609e+08	-4.19536e+08		21462.9		4.19462e+08	93268.2	4.19576e+08
23	15371.4	15.24	18	9.877	49.3711		-970.735	16342.1					2.3258e+07	0	1	0	2.3258e+07	9.31793e+07	-9.31629e+07		5794.13		9.30889e+07	39259.4	9.3134e+07
24	-134.399	34.29	18	10.2722	31.4397		-16332.5	16198.1					2.30531e+07	0	1	0	2.30531e+07	9.23582e+07	-9.2342e+07		21155.9		9.2268e+07	41218.6	9.23304e+07
25	33354.2	30.69	31	9.877	49.3711		-5661.36	39015.6					5.55267e+07	0	1	0	5.55267e+07	2.22458e+08	-2.22419e+08		10484.8		2.22345e+08	45822.8	2.22401e+08
26	-69.7994	49.86	24	11.665	44.0152		-21587.7	21517.9					3.06241e+07	0	1	0	3.06241e+07	1.2269e+08	-1.22669e+08		26411.1		1.22595e+08	35573.5	1.22657e+08
27	46.0052	39.95	22	11.665	44.0152		-17179.7	17225.7					2.45155e+07	0	1	0	2.45155e+07	9.82173e+07	-9.82001e+07		22003.1		9.81261e+07	77336.7	9.82254e+07
28	-145.56	30.5	26	9.877	49.3711		-6672.17	6526.61					9.28862e+06	0	1	0	9.28862e+06	3.72133e+07	-3.72068e+07		11495.6		3.71327e+07	39528.2	3.71838e+07
29	10.9415	42.68	23	5.5619	14.5931		-15283	15293.9					2.17662e+07	0	1	0	2.17662e+07	8.72026e+07	-8.71873e+07		20106.4		8.71133e+07	5762.23	8.71392e+07
30	-64.889	40.42	19	15.33	89.6741		-11633.5	11568.6					1.64643e+07	0	1	0	1.64643e+07	6.59616e+07	-6.595e+07		16456.9		6.5876e+07	18449.3	6.59109e+07
31	27311	36.73	18	9.877	49.3711		-11486.9	38797.9					5.52169e+07	0	1	0	5.52169e+07	2.21217e+08	-2.21178e+08		16310.3		2.21104e+08	43474.2	2.21164e+08
32	4363.59	27	19	10.2722	31.4397		-12544.4	16908					2.40633e+07	0	1	0	2.40633e+07	9.64057e+07	-9.63888e+07		17367.8		9.63148e+07	21870.2	9.63541e+07
33	4964.76	36.63	13	9.877	49.3711		-12541.7	17506.5					2.49151e+07	0	1	0	2.49151e+07	9.98181e+07	-9.98006e+07		17365.1		9.97266e+07	11723.6	9.97557e+07
34	2241.1	55.7625	17	9.877	49.3711		-21021.2	23262.3					3.31067e+07	0	1	0	3.31067e+07	1.32637e+08	-1.32613e+08		25844.6		1.32539e+08	13702.1	1.32579e+08
35	3678.39	61.46	10	6.0561	12.8686		-28796.8	32475.2					4.62184e+07	0	1	0	4.62184e+07	1.85166e+08	-1.85134e+08		33620.2		1.8506e+08	40665.2	1.85134e+08
36	17305.4	35.42	26	9.877	49.3711		-9079.77	26385.1					3.75511e+07	0	1	0	3.75511e+07	1.50442e+08	-1.50416e+08		13903.2		1.50342e+08	31117.4	1.50387e+08
37	5388.08	31.09	24	9.877	49.3711		-7402.4	12790.5					1.82033e+07	0	1	0	1.82033e+07	7.29285e+07	-7.29157e+07		12225.8		7.28417e+07	20207.7	7.28741e+07
38	11944.2	29.72	15	9.877	49.3711		-8718.8	20663					2.94074e+07	0	1	0	2.94074e+07	1.17816e+08	-1.17795e+08		13542.2		1.17721e+08	47587.5	1.17782e+08
39	150812	13.32	17	9.877	49.3711		-251.939	151064					2.14993e+08	0	1	0	2.14993e+08	8.61331e+08	-8.6118e+08		5075.34		8.61106e+08	169326	8.61281e+08
40	13490.1	26.44	16	9.877	49.3711		-6892.97	20383.1					2.9009e+07	0	1	0	2.9009e+07	1.1622e+08	-1.16199e+08		11716.4		1.16125e+08	17897.9	1.16155e+08
41	55903.2	46.63	19	11.665	44.0152		-21110.8	77014					1.09606e+08	0	1	0	1.09606e+08	4.39117e+08	-4.3904e+08		25934.2		4.38966e+08	65684.9	4.39058e+08
42	35344.6	19.21	38	6.01042	10.8736		-2440.94	37785.5					5.37761e+07	0	1	0	5.37761e+07	2.15445e+08	-2.15407e+08		7264.34		2.15333e+08	45798	2.15386e+08
43	23428.9	38.89	17	11.665	44.0152		-17764.8	41193.7					5.86266e+07	0	1	0	5.86266e+07	2.34877e+08	-2.34836e+08		22588.2		2.34762e+08	39256.2	2.34824e+08
44	10659.1	36.83	25	8.69565	66.1973		-2771.82	13430.9					1.91148e+07	0	1	0	1.91148e+07	7.65803e+07	-7.65669e+07		7595.22		7.64929e+07	21448.4	7.65219e+07
45	-100.292	16.54	17	11.665	44.0152		-6827.81	6727.52					9.57455e+06	0	1	0	9.57455e+06	3.83588e+07	-3.83521e+07		11651.2		3.82781e+07	50992.9	3.83407e+07
46	71951.5	23.12	26	6.99009	28.9751		-3544.93	75496.4					1.07446e+08	0	1	0	1.07446e+08	4.30464e+08	-4.30389e+08		8368.32		4.30315e+08	80725.6	4.30404e+08
47	2366.29	22	22	9.877	49.3711		-3395.72	5762.01					8.20045e+06	0	1	0	8.20045e+06	3.28537e+07	-3.2848e+07		8219.11		3.2774e+07	10132.8	3.27923e+07
48	25419.8	23.68	20	6.99009	28.9751		-5143.5	30563.3					4.34974e+07	0	1	0	4.34974e+07	1.74265e+08	-1.74234e+08		9966.9		1.7416e+08	56696.8	1.74227e+08
49	16477.5	34.27	19	6.0561	12.8686		-13504.5	29982					4.26702e+07	0	1	0	4.26702e+07	1.70951e+08	-1.70921e+08		18327.9		1.70847e+08	75631.4	1.70941e+08
50	5159.91	37.5	21	9.877	49.3711		-11201.4	16361.3					2.32853e+07	0	1	0	2.32853e+07	9.32886e+07	-9.32723e+07		16024.8		9.31983e+07	26696.9	9.3241e+07
51	-11.7845	10.72	28	10.2722	31.4397		-2590.98	2579.2					3.67069e+06	0	1	0	3.67069e+06	1.4706e+07	-1.47034e+07		7414.38		1.46294e+07	9434.03	1.46463e+07
52	9233.96	14.26	20	6.99009	28.9751		-533.824	9767.79					1.39014e+07	0	1	0	1.39014e+07	5.56938e+07	-5.5684e+07		5357.22		5.561e+07	22038.4	5.56374e+07
53	20925.3	16.36	31	6.99009	28.9751		866.865	20058.4					2.8547e+07	0	1	0	2.8547e+07	1.14369e+08	-1.14349e+08		3956.53		1.14275e+08	51530.7	1.1433e+08
54	10107.2	48.58	25	9.877	49.3711		-15740.4	25847.6					3.67861e+07	0	1	0	3.67861e+07	1.47377e+08	-1.47351e+08		20563.8		1.47277e+08	25598.6	1.47324e+08
55	33516.6	27.3	24	5.4356	10.6327		-8461.2	41977.8					5.97426e+07	0	1	0	5.97426e+07	2.39348e+08	-2.39306e+08		13284.6		2.39232e+08	78228.3	2.39324e+08
56	22488.7	9.98	25	11.665	44.0152		-1851.62	24340.3					3.4641e+07	0	1	0	3.4641e+07	1.38783e+08	-1.38759e+08		6675.01		1.38685e+08	52422.3	1.38744e+08
57	13705.9	46.4	21	6.0561	12.8686		-18998.8	32704.8					4.65452e+07	0	1	0	4.65452e+07	1.86475e+08	-1.86443e+08		23822.2		1.86369e+08	31548.4	1.86424e+08
58	-52.6871	40.31	21	6.01042	10.8736		-16519.1	16466.4					2.34349e+07	0	1	0	2.34349e+07	9.38879e+07	-9.38714e+07		21342.5		9.37974e+07	10736.6	9.38295e+07
59	-88.483	30.08	28	15.33	89.6741		-4586.78	4498.3					6.40195e+06	0	1	0	6.40195e+06	2.56483e+07	-2.56438e+07		9410.18		2.55698e+07	37905.9	2.56171e+07
60	43224.6	31.07	33	15.33	89.6741		-3967.46	47192.1					6.71635e+07	0	1	0	6.71635e+07	2.69079e+08	-2.69032e+08		8790.85		2.68958e+08	160819	2.69127e+08

## Sheet: Inputs 5
DMU	Input Slack	Environmental Variable 1	Environmental Variable 2	Environmental Variable 3	Environmental Variable 4	SFA Parameter Value	Environmental Value	Stochastic Error Term				λ				O/P	In parentheses.	Managerial Inefficiency	Stochastic Disturbance Term	Environmental Variable Maximum Value	Environmental Variable Adjustment	Random Disturbance Maximum Value	Random Disturbance Adjustment	Original Input	Adjusted Input
1	-6.07097	53.86	17	15.33	89.6741	-2143.02	-2281.1	2275.03	5640.78	0.564078	0.564078	10000	3.23781e+06	0	1	0	3.23781e+06	1.82638e+06	-1.8241e+06	1807.25	4088.35	-1488.53	1.82261e+06	6493.22	1.83319e+06
2	-7.37682	31.13	18	8.69565	66.1973	-17.1127	-731.286	723.909					1.03026e+06	0	1	0	1.03026e+06	581148	-580424		2538.54		578936	3560.1	585034
3	-18.2115	54	17	15.33	89.6741	142.414	-2283.5	2265.29					3.22394e+06	0	1	0	3.22394e+06	1.81855e+06	-1.81629e+06		4090.75		1.8148e+06	4090.52	1.82298e+06
4	-2.7e-05	53.14	13	9.877	49.3711	-225.016	-2425.84	2425.84					3.45244e+06	0	1	0	3.45244e+06	1.94744e+06	-1.94502e+06		4233.09		1.94353e+06	770.971	1.94853e+06
5	1727.65	37.62	11	9.877	49.3711	20.2073	-2445.08	4172.73					5.9386e+06	0	1	0	5.9386e+06	3.34983e+06	-3.34566e+06		4252.33		3.34417e+06	8046.52	3.35647e+06
6	5.53467	47.9	18	9.877	49.3711	31818371	-1624.1	1629.63					2.31928e+06	0	1	0	2.31928e+06	1.30826e+06	-1.30663e+06		3431.35		1.30514e+06	10789.8	1.31936e+06
7	-2.33468	41.25	16	8.69565	66.1973	1	-1189.29	1186.96					1.68927e+06	0	1	0	1.68927e+06	952881	-951694		2996.54		950205	5910.59	959112
8	-2.98608	30.29	23	8.69565	66.1973		-4.84258	1.8565					2642.16	0	1	0	2642.16	1490.38	-1488.53		1812.09		0	1399.45	3211.55
9	-16.6303	33.62	12	8.69565	66.1973		-1628.38	1611.75					2.29383e+06	0	1	0	2.29383e+06	1.2939e+06	-1.29229e+06		3435.63		1.2908e+06	2017.28	1.29625e+06
10	-8.59266	60.22	20	8.69565	66.1973		-944.266	935.673					1.33164e+06	0	1	0	1.33164e+06	751150	-750215		2751.52		748726	10234.4	761712
11	-24.5744	26.81	16	11.665	44.0152		-2058.58	2034.01					2.89478e+06	0	1	0	2.89478e+06	1.63288e+06	-1.63085e+06		3865.83		1.62936e+06	9496.74	1.64272e+06
12	570.775	13.52	18	9.877	49.3711		-1035.77	1606.54					2.28642e+06	0	1	0	2.28642e+06	1.28972e+06	-1.28811e+06		2843.02		1.28662e+06	3191.05	1.29266e+06
13	283.344	28.12	26	9.877	49.3711		-146.302	429.646					611469	0	1	0	611469	344916	-344487		1953.55		342998	1730.89	346682
14	2084.7	49.06	13	16.1776	80.8673		-3137.3	5222					7.43192e+06	0	1	0	7.43192e+06	4.19218e+06	-4.18696e+06		4944.56		4.18547e+06	10343.1	4.20076e+06
15	172.538	53.73	15	10.2722	31.4397		-2602.38	2774.92					3.94924e+06	0	1	0	3.94924e+06	2.22768e+06	-2.2249e+06		4409.63		2.22341e+06	4371.48	2.2322e+06
16	-0.000131	16.61	17	9.877	49.3711		-1231.06	1231.06					1.75203e+06	0	1	0	1.75203e+06	988283	-987052		3038.31		985564	41365.4	1.02997e+06
17	486.485	19.61	18	15.33	89.6741		-1552.58	2039.07					2.90198e+06	0	1	0	2.90198e+06	1.63694e+06	-1.63491e+06		3359.83		1.63342e+06	2114.45	1.63889e+06
18	-1.8368	43.57	13	16.1776	80.8673		-3043.36	3041.52					4.32867e+06	0	1	0	4.32867e+06	2.44171e+06	-2.43866e+06		4850.61		2.43718e+06	30357.9	2.47238e+06
19	449.046	19.67	20	9.877	49.3711		-856.182	1305.23					1.85759e+06	0	1	0	1.85759e+06	1.04783e+06	-1.04652e+06		2663.43		1.04503e+06	4287.15	1.05198e+06
20	6.73535	16.43	20	16.1776	80.8673		-1582.02	1588.76					2.26111e+06	0	1	0	2.26111e+06	1.27544e+06	-1.27385e+06		3389.27		1.27236e+06	4656.73	1.28041e+06
21	38.9604	17.7	17	8.69565	66.1973		-643.877	682.837					971809	0	1	0	971809	548176	-547493		2451.13		546004	5275.31	553731
22	1956.38	50.65	19	15.33	89.6741		-1941.34	3897.72					5.54721e+06	0	1	0	5.54721e+06	3.12906e+06	-3.12516e+06		3748.6		3.12367e+06	10891.3	3.13831e+06
23	305.529	15.24	18	9.877	49.3711		-1065.2	1370.73					1.95081e+06	0	1	0	1.95081e+06	1.10041e+06	-1.09904e+06		2872.45		1.09755e+06	6128.25	1.10655e+06
24	-23.2382	34.29	18	10.2722	31.4397		-1842.47	1819.23					2.58911e+06	0	1	0	2.58911e+06	1.46046e+06	-1.45864e+06		3649.72		1.45715e+06	6115.21	1.46692e+06
25	6125.49	30.69	31	9.877	49.3711		521.788	5603.71					7.97516e+06	0	1	0	7.97516e+06	4.49861e+06	-4.493e+06		1285.46		4.49152e+06	13030.7	4.50583e+06
26	12.1137	49.86	24	11.665	44.0152		-1313.72	1325.83					1.88691e+06	0	1	0	1.88691e+06	1.06437e+06	-1.06304e+06		3120.97		1.06155e+06	1008.61	1.06568e+06
27	4.31089	39.95	22	11.665	44.0152		-1428.96	1433.27					2.03982e+06	0	1	0	2.03982e+06	1.15062e+06	-1.14918e+06		3236.21		1.14769e+06	6774.23	1.15771e+06
28	7.3642	30.5	26	9.877	49.3711		-187.03	194.394					276660	0	1	0	276660	156058	-155863		1994.28		154375	8491.27	164860
29	8.7599	42.68	23	5.5619	14.5931		-554.503	563.263					801632	0	1	0	801632	452183	-451620		2361.75		450131	1095.47	453588
30	-13.966	40.42	19	15.33	89.6741		-1766.28	1752.32					2.49388e+06	0	1	0	2.49388e+06	1.40674e+06	-1.40499e+06		3573.53		1.4035e+06	7612.95	1.41469e+06
31	7405.07	36.73	18	9.877	49.3711		-1432.95	8838.02					1.25782e+07	0	1	0	1.25782e+07	7.09508e+06	-7.08625e+06		3240.2		7.08476e+06	14671.1	7.10267e+06
32	640.15	27	19	10.2722	31.4397		-1575.3	2215.45					3.15301e+06	0	1	0	3.15301e+06	1.77855e+06	-1.77633e+06		3382.55		1.77484e+06	3666.37	1.78189e+06
33	828.277	36.63	13	9.877	49.3711		-2143.31	2971.59					4.22914e+06	0	1	0	4.22914e+06	2.38556e+06	-2.38259e+06		3950.56		2.3811e+06	3268.13	2.38832e+06
34	1901.49	55.7625	17	9.877	49.3711		-1901.06	3802.55					5.41176e+06	0	1	0	5.41176e+06	3.05265e+06	-3.04885e+06		3708.31		3.04736e+06	4431.55	3.0555e+06
35	598.669	61.46	10	6.0561	12.8686		-2873.31	3471.98					4.94129e+06	0	1	0	4.94129e+06	2.78727e+06	-2.7838e+06		4680.56		2.78231e+06	7819.64	2.79481e+06
36	1741.63	35.42	26	9.877	49.3711		-271.224	2012.86					2.86468e+06	0	1	0	2.86468e+06	1.6159e+06	-1.61389e+06		2078.48		1.6124e+06	5038.48	1.61952e+06
37	2332.18	31.09	24	9.877	49.3711		-481.954	2814.13					4.00505e+06	0	1	0	4.00505e+06	2.25916e+06	-2.25635e+06		2289.2		2.25486e+06	8154.89	2.2653e+06
38	6238.6	29.72	15	9.877	49.3711		-1740.23	7978.83					1.13554e+07	0	1	0	1.13554e+07	6.40534e+06	-6.39736e+06		3547.48		6.39587e+06	13820.4	6.41324e+06
39	834.708	13.32	17	9.877	49.3711		-1174.76	2009.47					2.85986e+06	0	1	0	2.85986e+06	1.61318e+06	-1.61117e+06		2982.01		1.60968e+06	2552.88	1.61522e+06
40	61.3906	26.44	16	9.877	49.3711		-1541.69	1603.08					2.28149e+06	0	1	0	2.28149e+06	1.28694e+06	-1.28534e+06		3348.94		1.28385e+06	1463.83	1.28866e+06
41	833.202	46.63	19	11.665	44.0152		-1970.51	2803.71					3.99023e+06	0	1	0	3.99023e+06	2.2508e+06	-2.24799e+06		3777.76		2.24651e+06	3408.37	2.25369e+06
42	2488.32	19.21	38	6.01042	10.8736		1807.25	681.073					969298	0	1	0	969298	546759	-546078		0		544590	8671.88	553262
43	4258.73	38.89	17	11.665	44.0152		-2122.89	6381.62					9.08227e+06	0	1	0	9.08227e+06	5.12311e+06	-5.11673e+06		3930.14		5.11524e+06	10487.4	5.12966e+06
44	1662.28	36.83	25	8.69565	66.1973		168.068	1494.21					2.12655e+06	0	1	0	2.12655e+06	1.19954e+06	-1.19805e+06		1639.18		1.19656e+06	7665.42	1.20586e+06
45	-17.6753	16.54	17	11.665	44.0152		-1740.42	1722.74					2.4518e+06	0	1	0	2.4518e+06	1.383e+06	-1.38128e+06		3547.67		1.37979e+06	9999.8	1.39334e+06
46	1387.69	23.12	26	6.99009	28.9751		176.717	1210.98					1.72345e+06	0	1	0	1.72345e+06	972162	-970951		1630.53		969463	4459.01	975552
47	865.622	22	22	9.877	49.3711		-611.227	1476.85					2.10184e+06	0	1	0	2.10184e+06	1.1856e+06	-1.18412e+06		2418.48		1.18264e+06	2628.9	1.18768e+06
48	4793.3	23.68	20	6.99009	28.9751		-687.348	5480.64					7.80001e+06	0	1	0	7.80001e+06	4.39981e+06	-4.39433e+06		2494.6		4.39285e+06	12375.1	4.40771e+06
49	9304.46	34.27	19	6.0561	12.8686		-1126.29	10430.8					1.4845e+07	0	1	0	1.4845e+07	8.37372e+06	-8.36329e+06		2933.54		8.3618e+06	16254.8	8.38099e+06
50	10084.1	37.5	21	9.877	49.3711		-1018.89	11103					1.58017e+07	0	1	0	1.58017e+07	8.91341e+06	-8.90231e+06		2826.14		8.90082e+06	16854.1	8.9205e+06
51	18.5876	10.72	28	10.2722	31.4397		-14.9829	33.5705					47777.3	0	1	0	47777.3	26950.1	-26916.5		1822.23		25428	1962.29	29212.5
52	7531.74	14.26	20	6.99009	28.9751		-526.147	8057.89					1.14679e+07	0	1	0	1.14679e+07	6.46881e+06	-6.46075e+06		2333.4		6.45926e+06	14301.7	6.4759e+06
53	23985.5	16.36	31	6.99009	28.9751		1004.47	22981.1					3.27065e+07	0	1	0	3.27065e+07	1.8449e+07	-1.8426e+07		802.784		1.84245e+07	31657.5	1.8457e+07
54	164.952	48.58	25	9.877	49.3711		-638.841	803.793					1.14395e+06	0	1	0	1.14395e+06	645278	-644474		2446.09		642986	1071.24	646503
55	8384.13	27.3	24	5.4356	10.6327		-200.507	8584.64					1.22176e+07	0	1	0	1.22176e+07	6.89168e+06	-6.88309e+06		2007.76		6.8816e+06	18491.8	6.9021e+06
56	532.287	9.98	25	11.665	44.0152		-488.851	1021.14					1.45328e+06	0	1	0	1.45328e+06	819761	-818740		2296.1		817251	1664.1	821211
57	2975.44	46.4	21	6.0561	12.8686		-1049.04	4024.48					5.7276e+06	0	1	0	5.7276e+06	3.23081e+06	-3.22679e+06		2856.29		3.2253e+06	9970.88	3.23813e+06
58	-7.60628	40.31	21	6.01042	10.8736		-974.86	967.254					1.37659e+06	0	1	0	1.37659e+06	776503	-775536		2782.11		774047	808.47	777638
59	-23.7427	30.08	28	15.33	89.6741		-307.613	283.87					404002	0	1	0	404002	227889	-227605		2114.86		226116	3318.21	231549
60	5267.52	31.07	33	15.33	89.6741		387.514	4880.01					6.94519e+06	0	1	0	6.94519e+06	3.91763e+06	-3.91275e+06		1419.74		3.91126e+06	26380.8	3.93906e+06

## Sheet: Third-stage data.
With units.										Normalization.
	Net profit (CNY)	Operating income (CNY)	Intangible assets (CNY)	Fixed assets (CNY)	Total number of employees (Persons)	Operating costs (CNY)	Accounts receivable (CNY)	R&D expenditure (CNY)			Net profit (CNY)	Operating income (CNY)	Intangible assets (CNY)	Fixed assets (CNY)	Total number of employees (Persons)	Operating costs (CNY)	Accounts receivable (CNY)	R&D expenditure (CNY)
DMU	(O)JLR	(O)YYSR	(O)WXZC	(I)GDZC	(I)YGZS	(I)YYCB	(I)YSZK	(I)YFZC		Company	(O)JLR	(O)YYSR	(O)WXZC	(I)GDZC	(I)YGZS	(I)YYCB	(I)YSZK	(I)YFZC
disushishang	62436.8	237842	3546.19	1.68805e+09	2.00222e+06	1.97907e+09	1.06868e+08	1.83319e+06		disushishang	0.389628	0.185154	0.105342	0.329977	0.264306	0.251111	0.211665	0.189249
annaier	4211.73	132662	1325.91	8.85441e+08	913991	1.34551e+09	7.75819e+06	585034		annaier	0.282817	0.141408	0.10075	0.220627	0.174938	0.202734	0.108099	0.128376
riboshishang	-489.892	111439	9513.41	1.69578e+09	2.00528e+06	1.98163e+09	1.07318e+08	1.82298e+06		riboshishang	0.274192	0.132581	0.117683	0.33103	0.264557	0.251307	0.212135	0.188751
mugaodi	4078.65	52939.4	1082.76	1.10661e+09	1.24382e+06	1.54993e+09	1.17329e+08	1.94853e+06		mugaodi	0.282573	0.108249	0.100247	0.25076	0.202025	0.218343	0.222597	0.194874
anzhengshishang	32767.5	243806	6068.26	1.30177e+09	1.70637e+06	2.46418e+09	1.09904e+08	3.35647e+06		anzhengshishang	0.335201	0.187635	0.110558	0.277349	0.24001	0.288154	0.214838	0.26354
taipingniao	54309.8	792762	18351.9	8.66848e+08	1.00737e+06	1.07741e+09	9.58184e+07	1.31936e+06		taipingniao	0.37472	0.415959	0.135962	0.218094	0.182607	0.182263	0.200119	0.164189
biyinlefen	40660.4	182552	11357.3	1.03669e+09	1.05101e+06	1.52283e+09	3.90435e+07	959112		biyinlefen	0.34968	0.162158	0.121496	0.241234	0.18619	0.216274	0.140791	0.14662
jinfalabi	4636.51	43827.9	4904.67	6.7717e+08	707292	9.09393e+08	7564.88	3211.55		jinfalabi	0.283596	0.10446	0.108151	0.192252	0.157963	0.169433	0.1	0.1
huijiegufen	20992.3	258532	9563.12	1.14995e+09	1.1922e+06	1.8619e+09	2.35822e+07	1.29625e+06		huijiegufen	0.3136	0.19376	0.117786	0.256664	0.197785	0.242165	0.124635	0.163062
gelisi	40842.3	261259	70234.6	1.00701e+09	975152	1.15023e+09	8.7046e+07	761712		gelisi	0.350014	0.194894	0.243265	0.237191	0.179961	0.187823	0.190952	0.136992
jinhongjituan	13456.3	291302	154917	8.18469e+08	1.13718e+06	1.22872e+09	6.96237e+07	1.64272e+06		jinhongjituan	0.299775	0.20739	0.418404	0.211503	0.193267	0.193816	0.172746	0.17996
qiaozhibai	14291.5	112107	9672.68	9.94394e+08	1.93494e+06	1.55861e+09	9.92922e+07	1.29266e+06		qiaozhibai	0.301308	0.132858	0.118012	0.235472	0.258781	0.219006	0.203749	0.162887
bangjiegufen	3805.48	60089.7	4251.73	4.78078e+08	691806	6.54504e+08	6.31419e+07	346682		bangjiegufen	0.282071	0.111223	0.106801	0.165127	0.156692	0.14997	0.165973	0.116751
langzigufen	4072.5	300726	40039.6	1.91701e+09	2.85187e+06	2.81024e+09	1.56949e+08	4.20076e+06		langzigufen	0.282561	0.211309	0.180816	0.361172	0.334082	0.314579	0.263998	0.304716
jiumuwang	35495.2	285704	14622.5	8.77315e+08	2.80428e+06	1.20684e+09	1.56689e+08	2.2322e+06		jiumuwang	0.340205	0.205061	0.128249	0.21952	0.330173	0.192146	0.263727	0.208709
senmafushi	153390	1.93368e+06	72335.6	6.87971e+08	896713	1.15988e+09	1.14674e+07	1.02997e+06		senmafushi	0.556479	0.890491	0.24761	0.193724	0.173519	0.18856	0.111975	0.150075
jialinjie	-1665.75	100536	1083.36	1.53868e+09	2.01443e+06	2.38942e+09	9.15892e+07	1.63889e+06		jialinjie	0.272035	0.128046	0.100248	0.309626	0.265309	0.282445	0.1957	0.179773
jihuajituan	5464.81	2.11535e+06	436129	1.72014e+09	2.16195e+06	2.2225e+09	1.06954e+08	2.47238e+06		jihuajituan	0.285115	0.966054	1	0.334349	0.277423	0.269699	0.211755	0.220423
jiaxinsichou	16996.2	343847	4930.64	6.83856e+08	975292	2.21349e+09	6.94951e+07	1.05198e+06		jiaxinsichou	0.306269	0.229244	0.108205	0.193163	0.179972	0.269011	0.172612	0.151149
tanluzhe	10559	151122	963.451	1.23845e+09	1.7117e+06	1.63112e+09	2.14406e+07	1.28041e+06		tanluzhe	0.294461	0.149086	0.1	0.268723	0.240448	0.224542	0.122397	0.16229
yaowangkeji	16472.9	207034	5148.12	8.44605e+08	1.33814e+06	1.60969e+09	5.73963e+08	553731		yaowangkeji	0.305309	0.172341	0.108655	0.215064	0.20977	0.222907	0.699763	0.126849
meibangfushi	-82547.3	546329	3707.02	1.98358e+09	2.58591e+06	3.38344e+09	4.19576e+08	3.13831e+06		meibangfushi	0.123661	0.313461	0.105674	0.370241	0.31224	0.358347	0.538435	0.2529
baoxiniao	20425	327255	25447.4	6.99126e+08	2.2432e+06	1.31065e+09	9.3134e+07	1.10655e+06		baoxiniao	0.312559	0.222344	0.150637	0.195243	0.284096	0.200072	0.197314	0.15381
qipilang	35342.2	362320	36499.9	5.77865e+08	829304	8.30669e+08	9.23304e+07	1.46692e+06		qipilang	0.339924	0.236928	0.173496	0.178722	0.167983	0.163422	0.196474	0.171386
weixinggufen	28329	273248	22251.2	1.21091e+09	4.10705e+06	1.974e+09	2.22401e+08	4.50583e+06		weixinggufen	0.327059	0.199881	0.144027	0.26497	0.437159	0.250725	0.332394	0.319595
hongdougufen	17217.3	253990	17943.2	6.66059e+08	916267	5.39114e+08	1.22657e+08	1.06568e+06		hongdougufen	0.306675	0.191871	0.135117	0.190738	0.175125	0.141159	0.228164	0.151817
hailanzhijia	316757	2.19697e+06	94759.9	6.67326e+08	970843	7.04396e+08	9.82254e+07	1.15771e+06		hailanzhijia	0.856169	1	0.293988	0.190911	0.179607	0.15378	0.202634	0.156305
yageer	395162	1.24212e+06	39137.4	4.17125e+08	606425	3.9973e+08	3.71838e+07	164860		yageer	1	0.602855	0.178951	0.156823	0.14968	0.130516	0.138848	0.107884
langshagufen	1583.82	33105.6	3836.85	55609.8	1474.48	88548.9	8.71392e+07	453588		langshagufen	0.277996	0.1	0.105943	0.1	0.1	0.1	0.191049	0.121965
shuixingjiafang	31553.6	300199	12716.2	1.51546e+09	1.86491e+06	1.8216e+09	6.59109e+07	1.41469e+06		shuixingjiafang	0.332974	0.21109	0.124307	0.306463	0.25303	0.239088	0.168867	0.168838
taihuaxincai	19589.4	269057	17228	2.98828e+09	2.32749e+06	3.76125e+09	2.21164e+08	7.10267e+06		taihuaxincai	0.311027	0.198137	0.133638	0.507124	0.291018	0.387196	0.331101	0.446244
yanjianggufen	8139.41	103811	1235.16	6.81807e+08	947816	1.18679e+09	9.63541e+07	1.78189e+06		yanjianggufen	0.290022	0.129408	0.100562	0.192884	0.177716	0.190615	0.200679	0.186747
kanglongda	5109.26	98682.7	11213.5	1.19325e+09	1.52141e+06	2.20168e+09	9.97557e+07	2.38832e+06		kanglongda	0.284463	0.127275	0.121199	0.262565	0.224821	0.26811	0.204233	0.216323
nuobanggufen	10633.1	109802	12319.7	1.65951e+09	1.20072e+06	1.58826e+09	1.32579e+08	3.0555e+06		nuobanggufen	0.294597	0.1319	0.123487	0.326089	0.198485	0.22127	0.238532	0.248862
kairungufen	23699.1	269482	4622.96	7.3999e+08	4.62999e+06	2.66514e+09	1.85134e+08	2.79481e+06		kairungufen	0.318566	0.198314	0.107569	0.200811	0.480104	0.303499	0.293451	0.236148
jianshengjiduan	27245.7	178037	23438.5	1.96546e+09	3.85824e+06	1.79766e+09	1.50387e+08	1.61952e+06		jianshengjiduan	0.325072	0.16028	0.146482	0.367773	0.416727	0.237259	0.257141	0.178828
xinaogufen	14440	270991	9530.19	1.33999e+09	1.02218e+06	3.21749e+09	7.28741e+07	2.2653e+06		xinaogufen	0.30158	0.198942	0.117718	0.282556	0.183823	0.345676	0.176143	0.210323
bailongdongfang	29780.9	622179	73807.7	6.60591e+09	7.75541e+06	6.05685e+09	1.17782e+08	6.41324e+06		bailongdongfang	0.329722	0.345009	0.250655	1	0.736772	0.562484	0.223071	0.41262
zhewenyingye	-95445.2	303544	8231.85	1.1167e+09	1.43242e+06	2.43851e+09	8.61281e+08	1.61522e+06		zhewenyingye	0.1	0.212481	0.115032	0.252135	0.217513	0.286194	1	0.178618
xianfengxincai	4423.48	45018.2	4157.61	1.04611e+09	994262	1.2836e+09	1.16155e+08	1.28866e+06		xianfengxincai	0.283205	0.104955	0.106606	0.242518	0.18153	0.198007	0.22137	0.162692
kuangdakeji	16648.8	157399	15505.2	2.84303e+09	1.46615e+06	1.76207e+09	4.39058e+08	2.25369e+06		kuangdakeji	0.305632	0.151697	0.130075	0.487335	0.220283	0.234542	0.558792	0.209757
mengjiegufen	9480.58	260361	14365.1	1.57464e+08	79419.2	1.62949e+08	2.15386e+08	553262		mengjiegufen	0.292482	0.194521	0.127717	0.121446	0.106401	0.112436	0.325063	0.126826
lianfagufen	39080	391053	10370.2	1.87807e+09	3.09354e+06	4.38127e+09	2.34824e+08	5.12966e+06		lianfagufen	0.346781	0.248878	0.119455	0.355866	0.353928	0.434539	0.345375	0.350019
fuanna	50686.9	278884	10748.8	1.21181e+09	1.3148e+06	1.78505e+09	7.65219e+07	1.20586e+06		fuanna	0.368074	0.202225	0.120238	0.265093	0.207853	0.236297	0.179955	0.158654
luolaishenghuo	55907.1	486020	29220.3	7.08854e+08	1.05366e+06	1.15615e+09	3.83407e+07	1.39334e+06		luolaishenghuo	0.37765	0.288377	0.15844	0.196569	0.186408	0.188275	0.140057	0.167797
ruyijituan	4563.39	115009	17275.3	1.64032e+09	793164	1.03873e+09	4.30404e+08	975552		ruyijituan	0.283462	0.134066	0.133736	0.323475	0.165015	0.179309	0.549749	0.147422
hongdagaoke	8055.97	54332	3558.17	7.55677e+08	744904	8.532e+08	3.27923e+07	1.18768e+06		hongdagaoke	0.289869	0.108829	0.105366	0.202948	0.161052	0.165142	0.134259	0.157767
furigufen	36696.9	498693	68733.8	3.80549e+09	6.35355e+06	4.27178e+09	1.74227e+08	4.40771e+06		furigufen	0.342409	0.293648	0.240161	0.618463	0.621647	0.426179	0.282053	0.31481
huafushishang	41069.5	1.58869e+06	79904.4	4.07159e+09	3.24291e+06	1.17866e+10	1.70941e+08	8.38099e+06		huafushishang	0.350431	0.747002	0.263264	0.654718	0.366194	1	0.278619	0.508588
hangmingufen	84409.6	669446	11721.4	1.06569e+09	2.34177e+06	5.38625e+09	9.3241e+07	8.9205e+06		hangmingufen	0.429937	0.364668	0.122249	0.245185	0.292191	0.511278	0.197426	0.5349
fengzhufangzhi	2595.36	102358	19542.1	7.94542e+07	296107	5.61485e+08	1.46463e+07	29212.5		fengzhufangzhi	0.279852	0.128804	0.138424	0.110817	0.124196	0.142867	0.115297	0.101268
huafanggufen	1137.43	308277	20486.1	7.35551e+08	1.24654e+06	4.05329e+09	5.56374e+07	6.4759e+06		huafanggufen	0.277177	0.21445	0.140376	0.200206	0.202248	0.409496	0.158131	0.415676
lutaiA	98932.7	680138	51648	5.87364e+09	1.09607e+07	3.32668e+09	1.1433e+08	1.8457e+07		lutaiA	0.456579	0.369116	0.204825	0.900233	1	0.354013	0.219463	1
jinyinggufen	3806.33	124032	6261.2	8.62801e+08	818975	7.28027e+08	1.47324e+08	646503		jinyinggufen	0.282073	0.137818	0.110957	0.217543	0.167135	0.155584	0.25394	0.131374
xinlonggonggu	28200.7	573204	80304.8	2.44786e+09	2.14385e+06	4.19678e+09	2.39324e+08	6.9021e+06		xinlonggonggu	0.326824	0.324639	0.264092	0.433495	0.275937	0.420452	0.350077	0.436462
jiangsuyangguang	9792.93	234903	14482.8	2.03524e+09	1.34431e+06	1.24577e+09	1.38744e+08	821211		jiangsuyangguang	0.293055	0.183932	0.127961	0.37728	0.210277	0.195118	0.244975	0.139894
huamaogufen	15779.9	297892	38684.5	2.65542e+09	1.62738e+06	3.57764e+09	1.86424e+08	3.23813e+06		huamaogufen	0.304038	0.210131	0.178014	0.461775	0.233523	0.373176	0.294799	0.257769
huashenggufen	-6690.12	103824	15935	4.46986e+07	90414.4	1.15529e+08	9.38295e+07	777638		huashenggufen	0.262818	0.129414	0.130964	0.106082	0.107304	0.108815	0.198041	0.137769
longtougufen	2035.98	409457	3125.78	1.07608e+09	1.42587e+06	1.06671e+09	2.56171e+07	231549		longtougufen	0.278825	0.256533	0.104472	0.246601	0.216975	0.181445	0.126761	0.111136
shendagufen	-7108.31	1.46969e+06	40546.5	2.59169e+09	2.61438e+06	1.05281e+10	2.69127e+08	3.93906e+06		shendagufen	0.262051	0.697509	0.181865	0.453092	0.314578	0.903901	0.381221	0.291953
