# Supplementary material for: Changes in technological innovation efficiency and influencing factors of listed textile and apparel companies research——Based on three-stage DEA with Tobit modeling
Source: PLoS One. 2024 Aug 8;19(8):e0307820. doi: 10.1371/journal.pone.0307820 (PMC11309499; doi:10.1371/journal.pone.0307820)
Supplement: S1 Raw data — (ZIP) [file pone.0307820.s001.zip › Raw Data/Textile and Clothing Industry/2020.xlsx]

## Sheet: raw data
With units.	2020									Normalization.
	Net profit (CNY)	Operating income (CNY)	Intangible assets (CNY)	Fixed assets (CNY)	Total number of employees (Persons)	Operating costs (CNY)	Accounts receivable (CNY)	R&D expenditure (CNY)			Net profit (CNY)	Operating income (CNY)	Intangible assets (CNY)	Fixed assets (CNY)	Total number of employees (Persons)	Operating costs (CNY)	Accounts receivable (CNY)	R&D expenditure (CNY)
DMU	(O)JLR	(O)YYSR	(O)WXZC	(I)GDZC	(I)YGZS	(I)YYCB	(I)YSZK	(I)YFZC		Company	(O)JLR	(O)YYSR	(O)WXZC	(I)GDZC	(I)YGZS	(I)YYCB	(I)YSZK	(I)YFZC
disushishang	62985.8	256417	3349.7	57723.3	2249	60011.5	6579.18	5656.72		disushishang	0.282619	0.216475	0.109572	0.178002	0.177834	0.129607	0.113161	0.241943
annaier	-4681.59	125684	1421.24	13131	3155	55184.3	6044.04	3185.86		annaier	0.208808	0.149936	0.102822	0.114077	0.214466	0.126476	0.111661	0.170116
riboshishang	-8016.84	82254.2	8755.3	19007.4	1222	35241.6	4382.19	2566.15		riboshishang	0.20517	0.127831	0.12849	0.122501	0.136309	0.113537	0.107004	0.152101
mugaodi	4597.47	64273.7	1084.31	3311.58	3190	47889.8	6740.85	2139.37		mugaodi	0.21893	0.11868	0.101643	0.1	0.215881	0.121743	0.113614	0.139695
anzhengshishang	23985.2	359445	7140.81	51099.3	4790	203896	31936.8	7092.9		anzhengshishang	0.240078	0.268913	0.122839	0.168506	0.280574	0.222955	0.184229	0.283693
taipingniao	70671.2	938687	18017.3	138718	12081	445935	77816	11630.5		taipingniao	0.291002	0.563729	0.160904	0.294113	0.575372	0.379983	0.312811	0.4156
biyinlefen	49880.2	230333	11486.5	23921.6	2838	60154.6	30106.1	6480.49		biyinlefen	0.268324	0.203199	0.138048	0.129546	0.201649	0.1297	0.179098	0.26589
jinfalabi	3240.76	31313	5308.71	16606	917	14375.2	1883.12	1338.19		jinfalabi	0.21745	0.101904	0.116428	0.119058	0.123977	0.1	0.1	0.116404
huijiegufen	23260.2	237286	9128.53	50321.4	6326	84192.7	21174.7	2408.82		huijiegufen	0.239287	0.206738	0.129796	0.167391	0.342679	0.145295	0.154067	0.147527
gelisi	44026.6	196214	60237.2	17005.3	2654	66252.2	29793.4	5887.45		gelisi	0.261939	0.185834	0.308662	0.119631	0.194209	0.133656	0.178222	0.248651
jinhongjituan	-63925.1	333991	128050	8485.75	2365	107958	44968	6676.18		jinhongjituan	0.144186	0.255957	0.545987	0.107417	0.182524	0.160714	0.220751	0.271579
qiaozhibai	14428.2	108847	9773.76	48596.6	3596	55044.4	23566.6	5509.4		qiaozhibai	0.229653	0.141367	0.132054	0.164919	0.232297	0.126385	0.160771	0.237661
bangjiegufen	6139.65	62563.1	4282.46	22946.7	1318	44608	8305.97	1927.58		bangjiegufen	0.220612	0.117809	0.112836	0.128148	0.14019	0.119614	0.118001	0.133538
langzigufen	13579.6	287644	39248.8	40641.9	5013	131884	29369.6	9313.73		langzigufen	0.228727	0.232368	0.235209	0.153515	0.289591	0.176236	0.177034	0.348252
jiumuwang	35504.8	267221	13929.8	34570.9	6856	108561	16345.1	4177.83		jiumuwang	0.252643	0.221974	0.146599	0.144812	0.364109	0.161105	0.140531	0.198952
senmafushi	79439	1.52049e+06	46229.9	214151	3677	907134	139181	29171		senmafushi	0.300566	0.859849	0.259641	0.40225	0.235572	0.679195	0.484793	0.925499
jialinjie	1834.74	117129	1032.66	26962	1526	89465.3	18807.9	3901.51		jialinjie	0.215916	0.145582	0.101463	0.133904	0.148601	0.148716	0.147434	0.19092
jihuajituan	-83031	1.49537e+06	257777	386712	20714	1.36366e+06	323011	31733.8		jihuajituan	0.123346	0.847064	1	0.649627	0.924431	0.975373	1	1
jiaxinsichou	20526.8	260282	4286.08	35214.7	2697	218597	32075	4946.58		jiaxinsichou	0.236305	0.218442	0.112849	0.145735	0.195948	0.232493	0.184616	0.2213
tanluzhe	-27700.8	91217.5	614.756	17964.3	469	60218.3	36114.5	4225.67		tanluzhe	0.183699	0.132394	0.1	0.121005	0.105863	0.129742	0.195937	0.200343
yaowangkeji	2739.13	215094	13574.9	11472.4	1772	144672	118010	4225.57		yaowangkeji	0.216903	0.195443	0.145357	0.111699	0.158547	0.184533	0.425458	0.20034
meibangfushi	-85936.7	381904	3206.55	106642	4951	249959	87764.4	6855.56		meibangfushi	0.120176	0.280344	0.109071	0.248131	0.287084	0.25284	0.340692	0.276794
baoxiniao	39005.5	378767	22796.3	48826	7255	138700	54795.1	5958.31		baoxiniao	0.256462	0.278747	0.17763	0.165248	0.380242	0.180658	0.248292	0.250711
qipilang	23525.6	333036	35945.5	32348.6	2561	190843	38551.4	6388.77		qipilang	0.239576	0.255471	0.223648	0.141626	0.190449	0.214487	0.202767	0.263224
weixinggufen	39515.1	249612	31654.7	119994	7785	152670	28947.3	10329		weixinggufen	0.257018	0.213011	0.208632	0.267271	0.401671	0.189722	0.17585	0.377765
hongdougufen	17448.2	238397	14529.4	43938.5	3408	171270	36778.2	773.881		hongdougufen	0.232947	0.207303	0.148698	0.158241	0.224696	0.201789	0.197798	0.1
hailanzhijia	171755	1.79585e+06	85729.5	366143	20593	1.12384e+06	97243.4	8336.37		hailanzhijia	0.401263	1	0.397879	0.62014	0.919538	0.819788	0.367258	0.31984
yageer	720658	1.14756e+06	35864.6	631121	20222	532577	39902.2	6717.86		yageer	1	0.670037	0.223365	1	0.904537	0.436193	0.206553	0.272791
langshagufen	1775.66	34653.3	3715.55	6970.27	324	30150	5389.43	974.399		langshagufen	0.215852	0.103604	0.110852	0.105245	0.1	0.110234	0.109827	0.105829
shuixingjiafang	27454	303478	12922.4	43173.4	3296	196431	28620.1	6394.07		shuixingjiafang	0.243861	0.240427	0.143073	0.157144	0.220167	0.218112	0.174934	0.263378
taihuaxincai	11408.9	250112	21852.6	268214	4618	195619	49607.5	13939.1		taihuaxincai	0.22636	0.213266	0.174327	0.479753	0.27362	0.217585	0.233753	0.482712
yanjianggufen	30526.5	158591	4014.74	63973.4	1161	92869.8	25090.5	5054.31		yanjianggufen	0.247213	0.166685	0.111899	0.186962	0.133842	0.150925	0.165041	0.224431
kanglongda	8722.55	107356	11201.5	41043.1	2243	79904.1	12093.7	3727.71		kanglongda	0.223429	0.140608	0.137051	0.15409	0.177591	0.142513	0.128616	0.185867
nuobanggufen	37868.3	200994	12869.1	81708.9	1451	130933	22735.8	6835.79		nuobanggufen	0.255221	0.188266	0.142887	0.212387	0.145568	0.175619	0.158442	0.276219
kairungufen	6648.75	194381	9581.91	22304	7157	139014	38347.3	7268.44		kairungufen	0.221167	0.184901	0.131383	0.127227	0.376279	0.180862	0.202195	0.288796
jianshengjiduan	-52813.4	158245	26274.8	148024	8847	126438	31585.1	4598.96		jianshengjiduan	0.156307	0.166508	0.189803	0.307453	0.444611	0.172703	0.183243	0.211195
xinaogufen	16103.6	227317	10051.3	113471	3219	192978	25926	7206.65		xinaogufen	0.231481	0.201664	0.133025	0.25792	0.217054	0.215872	0.167383	0.287
bailongdongfang	36605.4	613456	67412.8	402313	16588	546163	65800.6	13861.7		bailongdongfang	0.253844	0.398196	0.333775	0.671992	0.757604	0.445008	0.279136	0.480462
zhewenyingye	-104434	169269	8152.99	81505.2	3013	157806	51065.6	2753.16		zhewenyingye	0.1	0.172119	0.126382	0.212095	0.208725	0.193054	0.23784	0.157537
xianfengxincai	1791.3	27572.1	4107.96	25478.7	677	20762.5	9422.55	1648.1		xianfengxincai	0.215869	0.1	0.112225	0.131778	0.114273	0.104144	0.12113	0.125413
kuangdakeji	20876.2	148996	15691.7	140491	2044	106094	78465.4	2918.89		kuangdakeji	0.236686	0.161801	0.152765	0.296655	0.169545	0.159504	0.314631	0.162355
mengjiegufen	4694.67	222011	13603.8	103102	3150	133348	35366.4	7672.31		mengjiegufen	0.219036	0.198963	0.145458	0.243055	0.214264	0.177186	0.193841	0.300536
lianfagufen	46592.6	387326	18903	136591	7615	314717	30730.3	7717.91		lianfagufen	0.264738	0.283103	0.164004	0.291064	0.394798	0.294853	0.180848	0.301862
fuanna	51646.3	287405	10720.8	100401	4315	132482	22269.2	7017.6		fuanna	0.27025	0.232247	0.135368	0.239184	0.261368	0.176624	0.157135	0.281504
luolaishenghuo	59296.7	491064	26940.1	86849.3	3452	279016	52497.5	10149.8		luolaishenghuo	0.278595	0.335903	0.192132	0.219756	0.226475	0.271691	0.241853	0.372558
ruyijituan	-32.8681	78624.5	16490.6	116731	2479	57485.5	94180.8	2673.4		ruyijituan	0.213879	0.125984	0.155561	0.262593	0.187133	0.127969	0.358675	0.155219
hongdagaoke	6486.24	46167.7	3471.03	26242	560	31740.9	9200.44	3788.24		hongdagaoke	0.22099	0.109465	0.109996	0.132872	0.109542	0.111266	0.120508	0.187627
furigufen	19217.7	443208	58118.7	272774	13336	359927	55200.8	11523.4		furigufen	0.234877	0.311546	0.301248	0.48629	0.626115	0.324183	0.249429	0.412487
huafushishang	-47006.2	1.42317e+06	88634.2	493099	15906	1.40162e+06	72586.8	15312.2		huafushishang	0.162641	0.810317	0.408044	0.802139	0.730028	1	0.298155	0.522627
hangmingufen	67336.8	523278	11345	203924	9076	416874	22021.5	13886.9		hangmingufen	0.287365	0.352299	0.137553	0.387589	0.45387	0.361129	0.15644	0.481194
fengzhufangzhi	2962.77	104975	19216	21419	1440	87863.5	18835.3	1987.4		fengzhufangzhi	0.217147	0.139395	0.165099	0.125958	0.145123	0.147677	0.14751	0.135277
huafanggufen	1834.85	334050	29465.8	99074.9	3958	291725	31650.3	14777.6		huafanggufen	0.215916	0.255988	0.200971	0.237282	0.246934	0.279936	0.183426	0.507087
lutaiA	8909.01	475122	37354.3	566159	22583	373798	52242.5	23126.5		lutaiA	0.223633	0.327789	0.228579	0.906874	1	0.333183	0.241138	0.749787
jinyinggufen	2221.66	101347	5491.42	35811.4	2322	91803.5	24833.9	1505.53		jinyinggufen	0.216338	0.137549	0.117067	0.14659	0.180785	0.150233	0.164322	0.121269
xinlonggonggu	16970.5	486594	78781	271249	8948	413593	79510.5	15671.5		xinlonggonggu	0.232426	0.333628	0.373561	0.484104	0.448695	0.359	0.31756	0.533072
jiangsuyangguang	3412.18	197235	13690.4	163746	4792	154862	43587.9	1374.8		jiangsuyangguang	0.217637	0.186353	0.145761	0.329992	0.280655	0.191144	0.216883	0.117469
huamaogufen	20563.8	339205	35393.1	226693	4762	276269	30108.4	11962.1		huamaogufen	0.236346	0.258611	0.221715	0.420229	0.279442	0.269909	0.179105	0.425239
huashenggufen	1944.06	91353.9	15128.3	10252.4	1667	86538.1	8983.67	1051.36		huashenggufen	0.216035	0.132463	0.150794	0.10995	0.154302	0.146817	0.1199	0.108066
longtougufen	-29145.7	325404	2900.81	41548.1	2057	254071	42465.2	4139.8		longtougufen	0.182123	0.251587	0.108001	0.154814	0.170071	0.255508	0.213736	0.197847
shendagufen	-97457.7	1.0824e+06	30461.3	303743	8615	1.00586e+06	134366	16761.9		shendagufen	0.107609	0.636873	0.204455	0.530685	0.435231	0.743242	0.4713	0.564769

## Sheet: Phase 1 and Phase 3 efficiency 
Phase 1						Phase 3
firm	crste	vrste	scale			firm	crste	vrste	scale
1	1	1	1	-		1	0.215	0.571	0.376	irs
2	0.976	1	0.976	irs		2	0.268	0.796	0.337	irs
3	0.943	1	0.943	irs		3	0.212	0.573	0.37	irs
4	1	1	1	-		4	0.196	0.58	0.338	irs
5	0.945	0.953	0.991	irs		5	0.217	0.505	0.43	irs
6	1	1	1	-		6	0.569	0.69	0.825	irs
7	1	1	1	-		7	0.322	0.724	0.444	irs
8	1	1	1	-		8	0.37	1	0.37	irs
9	1	1	1	-		9	0.262	0.636	0.412	irs
10	1	1	1	-		10	0.653	0.908	0.719	irs
11	1	1	1	-		11	0.804	0.887	0.907	irs
12	0.847	0.879	0.964	irs		12	0.216	0.508	0.426	irs
13	0.914	0.924	0.99	irs		13	0.34	0.924	0.368	irs
14	0.914	0.916	0.997	irs		14	0.254	0.423	0.602	irs
15	1	1	1	-		15	0.265	0.576	0.459	irs
16	1	1	1	-		16	0.899	0.908	0.99	irs
17	0.852	0.87	0.978	irs		17	0.18	0.531	0.34	irs
18	0.662	1	0.662	drs		18	1	1	1	-
19	0.941	0.945	0.996	drs		19	0.265	0.708	0.375	irs
20	0.906	1	0.906	irs		20	0.218	0.685	0.318	irs
21	1	1	1	-		21	0.355	0.803	0.442	irs
22	0.779	0.813	0.958	irs		22	0.167	0.401	0.416	irs
23	1	1	1	-		23	0.412	0.735	0.561	irs
24	1	1	1	-		24	0.435	0.679	0.64	irs
25	0.721	0.774	0.931	irs		25	0.289	0.52	0.555	irs
26	1	1	1	-		26	0.362	0.827	0.437	irs
27	1	1	1	-		27	1	1	1	-
28	1	1	1	-		28	1	1	1	-
29	1	1	1	-		29	0.443	1	0.443	irs
30	0.954	0.959	0.994	irs		30	0.252	0.566	0.444	irs
31	0.601	0.621	0.968	irs		31	0.172	0.349	0.494	irs
32	0.963	1	0.963	drs		32	0.282	0.713	0.395	irs
33	0.834	0.857	0.973	irs		33	0.2	0.464	0.432	irs
34	0.937	1	0.937	drs		34	0.294	0.66	0.445	irs
35	0.854	0.875	0.976	irs		35	0.158	0.361	0.436	irs
36	0.612	0.739	0.828	irs		36	0.268	0.47	0.569	irs
37	0.718	0.747	0.962	irs		37	0.218	0.527	0.414	irs
38	0.664	0.689	0.964	irs		38	0.182	0.252	0.721	irs
39	0.677	0.813	0.832	irs		39	0.188	0.505	0.371	irs
40	0.996	1	0.996	irs		40	0.248	0.67	0.37	irs
41	0.879	0.884	0.994	irs		41	0.244	0.527	0.462	irs
42	0.711	0.748	0.951	irs		42	0.433	1	0.433	irs
43	0.747	0.784	0.953	irs		43	0.187	0.361	0.519	irs
44	0.81	0.824	0.983	irs		44	0.279	0.64	0.435	irs
45	0.928	0.939	0.989	drs		45	0.326	0.553	0.591	irs
46	0.83	0.859	0.966	irs		46	0.458	0.84	0.545	irs
47	0.991	0.992	0.999	drs		47	0.3	0.83	0.361	irs
48	0.638	0.689	0.926	irs		48	0.24	0.311	0.772	irs
49	1	1	1	-		49	1	1	1	-
50	0.821	0.939	0.874	irs		50	0.3	0.538	0.559	irs
51	0.924	0.933	0.99	drs		51	0.548	1	0.548	irs
52	0.783	0.798	0.98	irs		52	0.298	0.552	0.541	irs
53	0.624	0.653	0.956	irs		53	0.181	0.311	0.584	irs
54	0.865	0.896	0.966	irs		54	0.273	0.684	0.4	irs
55	0.629	0.63	1	-		55	0.286	0.367	0.778	irs
56	0.843	0.924	0.912	irs		56	0.363	0.692	0.525	irs
57	0.791	0.814	0.972	irs		57	0.319	0.54	0.591	irs
58	1	1	1	-		58	0.481	0.907	0.53	irs
59	0.994	1	0.994	irs		59	0.421	1	0.421	irs
60	0.828	0.846	0.979	irs		60	0.492	0.533	0.924	irs
mean	0.881	0.909	0.968			mean	0.368	0.664	0.542

## Sheet: Relaxation Variable
Input Variable Target Value (Normalized)							Input Variable Target Value (with units)							Input Variable Original Value							Relaxation Variable
firm	1	2	3	4	5		firm	1	2	3	4	5		DMU	(I)GDZC	(I)YGZS	(I)YYCB	(I)YSZK	(I)YFZC		DMU	(I)GDZC	(I)YGZS	(I)YYCB	(I)YSZK	(I)YFZC
1	0.178	0.178	0.13	0.113	0.242		1	57721.7	2253.11	60616.6	6521.64	5658.67		1	57723.3	2249	60011.5	6579.18	5656.72		1	1.62972	-4.1133	-605.065	57.546	-1.9429
2	0.114	0.215	0.127	0.112	0.17		2	13077.5	3168.21	55992.4	6164.83	3181.87		2	13131	3155	55184.3	6044.04	3185.86		2	53.5307	-13.2056	-808.099	-120.788	3.98664
3	0.122	0.136	0.113	0.107	0.152		3	18658	1214.36	34413.1	4380.78	2562.68		3	19007.4	1222	35241.6	4382.19	2566.15		3	349.327	7.64	828.468	1.40573	3.47558
4	0.1	0.216	0.122	0.114	0.14		4	3311.58	3192.94	48285.5	6878.45	2149.88		4	3311.58	3190	47889.8	6740.85	2139.37		4	4e-05	-2.9378	-395.778	-137.595	-10.5038
5	0.161	0.267	0.19	0.176	0.27		5	45863.1	4454.28	153099	29000.6	6621.86		5	51099.3	4790	203896	31936.8	7092.9		5	5236.26	335.719	50796.8	2936.14	471.039
6	0.294	0.575	0.38	0.313	0.416		6	138639	12071.8	445961	77883.5	11644.2		6	138718	12081	445935	77816	11630.5		6	78.4785	9.194	-26.8341	-67.4661	-13.769
7	0.13	0.202	0.13	0.179	0.266		7	24238.5	2846.69	60616.6	30071	6484.26		7	23921.6	2838	60154.6	30106.1	6480.49		7	-316.906	-8.6867	-461.928	35.0877	-3.77856
8	0.119	0.124	0.1	0.1	0.116		8	16565.3	917.573	14375.2	1883.12	1324.28		8	16606	917	14375.2	1883.12	1338.19		8	40.6447	-0.57333	0.000531	-4.6e-05	13.9064
9	0.167	0.343	0.145	0.154	0.147		9	50048.5	6333.93	83737.3	21150.8	2390.68		9	50321.4	6326	84192.7	21174.7	2408.82		9	272.973	-7.93	455.406	23.8434	18.139
10	0.12	0.194	0.134	0.178	0.249		10	17262.9	2648.83	66782.1	29714.2	5899.47		10	17005.3	2654	66252.2	29793.4	5887.45		10	-257.592	5.1711	-529.883	79.1517	-12.0141
11	0.107	0.182	0.161	0.221	0.272		11	8194.54	2352.04	108399	45057	6690.66		11	8485.75	2365	107958	44968	6676.18		11	291.207	12.9578	-441.131	-88.9972	-14.4833
12	0.136	0.142	0.111	0.109	0.159		12	28423.9	1362.75	31330.4	5094.4	2803.48		12	48596.6	3596	55044.4	23566.6	5509.4		12	20172.6	2233.25	23714	18472.2	2705.92
13	0.118	0.13	0.111	0.109	0.123		13	15867.8	1065.97	31330.4	5094.4	1565.08		13	22946.7	1318	44608	8305.97	1927.58		13	7078.96	252.033	13277.6	3211.57	362.505
14	0.141	0.265	0.161	0.162	0.231		14	31911.8	4404.82	108399	24005.3	5280.27		14	40641.9	5013	131884	29369.6	9313.73		14	8730.1	608.183	23484.7	5364.29	4033.46
15	0.145	0.364	0.161	0.14	0.199		15	34702	6853.31	108399	16155.5	4179.47		15	34570.9	6856	108561	16345.1	4177.83		15	-131.083	2.6933	162.048	189.589	-1.6412
16	0.402	0.236	0.679	0.485	0.925		16	213976	3687.58	906834	139255	29153.8		16	214151	3677	907134	139181	29171		16	174.154	-10.5822	300.487	-73.9009	17.1859
17	0.117	0.129	0.124	0.128	0.153		17	15170.2	1041.23	51368.3	11873.8	2597.08		17	26962	1526	89465.3	18807.9	3901.51		17	11791.8	484.766	38097	6934.15	1304.43
18	0.65	0.924	0.975	1	1		18	386973	20703.4	1.36308e+06	323011	31733.8		18	386712	20714	1.36366e+06	323011	31733.8		18	-260.292	10.649	574.273	0.000931	0.000413
19	0.138	0.185	0.195	0.174	0.209		19	29819.1	2426.24	160806	28287	4523.47		19	35214.7	2697	218597	32075	4946.58		19	5395.66	270.761	57790.5	3787.98	423.107
20	0.121	0.106	0.13	0.196	0.2		20	17960.5	472.393	60616.6	36136.8	4213.87		20	17964.3	469	60218.3	36114.5	4225.67		20	3.80495	-3.39333	-398.288	-22.3448	11.8022
21	0.112	0.159	0.184	0.425	0.2		21	11682.4	1783.2	143851	117846	4213.87		21	11472.4	1772	144672	118010	4225.57		21	-209.922	-11.2011	821.337	163.389	11.6998
22	0.176	0.233	0.206	0.179	0.225		22	56326.6	3613.39	177761	30071	5073.87		22	106642	4951	249959	87764.4	6855.56		22	50315.7	1337.61	72197.7	57693.3	1781.69
23	0.165	0.38	0.181	0.248	0.251		23	48653.3	7249.02	139227	54690.9	5968.27		23	48826	7255	138700	54795.1	5958.31		23	172.688	5.9778	-527.163	104.167	-9.95378
24	0.142	0.19	0.214	0.203	0.263		24	32609.3	2549.9	190092	38634.5	6381.06		24	32348.6	2561	190843	38551.4	6388.77		24	-260.765	11.1	750.082	-83.0696	7.70449
25	0.171	0.186	0.138	0.136	0.224		25	52838.7	2450.97	72947.6	14728.3	5039.47		25	119994	7785	152670	28947.3	10329		25	67155.4	5334.03	79722.5	14219	5289.5
26	0.158	0.225	0.202	0.198	0.1		26	43770.4	3415.53	171596	36850.4	773.881		26	43938.5	3408	171270	36778.2	773.881		26	168.072	-7.5278	-325.419	-72.2174	3.4e-05
27	0.62	0.919	0.82	0.367	0.32		27	366046	20579.7	1.12417e+06	97151.2	8341.86		27	366143	20593	1.12384e+06	97243.4	8336.37		27	97.7503	13.31	-326.825	92.2233	-5.48418
28	1	0.905	0.436	0.207	0.273		28	631121	20233.4	532279	40061.7	6725.06		28	631121	20222	532577	39902.2	6717.86		28	-0.00147	-11.439	297.99	-159.484	-7.2037
29	0.105	0.1	0.11	0.11	0.106		29	6799.41	324	29789	5451.21	980.281		29	6970.27	324	30150	5389.43	974.399		29	170.856	0	361	-61.7756	-5.88156
30	0.151	0.211	0.174	0.168	0.251		30	38887.4	3069.28	128437	26146.1	5968.27		30	43173.4	3296	196431	28620.1	6394.07		30	4285.95	226.723	67993.8	2473.99	425.807
31	0.159	0.17	0.135	0.142	0.242		31	44467.9	2055.26	68323.5	16869.1	5658.67		31	268214	4618	195619	49607.5	13939.1		31	223746	2562.74	127296	32738.4	8280.45
32	0.187	0.134	0.151	0.165	0.224		32	63999.8	1164.9	92985.5	25075.7	5039.47		32	63973.4	1161	92869.8	25090.5	5054.31		32	-26.3919	-3.8956	-115.722	14.7431	14.838
33	0.132	0.142	0.113	0.11	0.159		33	25633.7	1362.75	34413.1	5451.21	2803.48		33	41043.1	2243	79904.1	12093.7	3727.71		33	15409.4	880.247	45491	6642.49	924.235
34	0.212	0.146	0.176	0.158	0.276		34	81438.9	1461.68	131520	22578.1	6828.26		34	81708.9	1451	130933	22735.8	6835.79		34	269.935	-10.6822	-587.512	157.696	7.5272
35	0.111	0.196	0.138	0.177	0.224		35	10984.8	2698.29	72947.6	29357.4	5039.47		35	22304	7157	139014	38347.3	7268.44		35	11319.2	4458.71	66066.5	8989.82	2228.98
36	0.145	0.204	0.128	0.135	0.156		36	34702	2896.15	57533.8	14371.4	2700.28		36	148024	8847	126438	31585.1	4598.96		36	113322	5950.85	68903.9	17213.7	1898.69
37	0.161	0.162	0.14	0.125	0.214		37	45863.1	1857.4	76030.4	10803.3	4695.47		37	113471	3219	192978	25926	7206.65		37	67608.1	1361.6	116948	15122.6	2511.18
38	0.448	0.444	0.254	0.192	0.266		38	246064	8831.88	251748	34709.6	6484.26		38	402313	16588	546163	65800.6	13861.7		38	156249	7756.12	294416	31091.1	7377.48
39	0.143	0.17	0.157	0.146	0.128		39	33306.9	2055.26	102234	18296.3	1737.08		39	81505.2	3013	157806	51065.6	2753.16		39	48198.3	957.744	55572.6	32769.2	1016.09
40	0.132	0.114	0.104	0.121	0.125		40	25633.7	670.251	20540.7	9376.11	1633.88		40	25478.7	677	20762.5	9422.55	1648.1		40	-154.957	6.74889	221.786	46.4369	14.2235
41	0.143	0.15	0.141	0.128	0.144		41	33306.9	1560.61	77571.7	11873.8	2287.48		41	140491	2044	106094	78465.4	2918.89		41	107184	483.389	28521.9	66591.6	631.41
42	0.15	0.16	0.132	0.141	0.225		42	38189.9	1807.93	63699.3	16512.3	5073.87		42	103102	3150	133348	35366.4	7672.31		42	64912	1342.07	69648.2	18854.1	2598.44
43	0.228	0.254	0.193	0.142	0.237		43	92600	4132.76	157723	16869.1	5486.67		43	136591	7615	314717	30730.3	7717.91		43	43991.4	3482.24	156994	13861.2	2231.25
44	0.197	0.215	0.145	0.129	0.232		44	70975.4	3168.21	83737.3	12230.6	5314.67		44	100401	4315	132482	22269.2	7017.6		44	29425.8	1146.79	48744.6	10038.7	1702.93
45	0.206	0.213	0.255	0.216	0.35		45	77253.5	3118.74	253289	43273	9373.86		45	86849.3	3452	279016	52497.5	10149.8		45	9595.8	333.259	25726.9	9224.54	775.99
46	0.124	0.15	0.11	0.116	0.133		46	20053.2	1560.61	29789	7592.07	1909.08		46	116731	2479	57485.5	94180.8	2673.4		46	96678	918.389	27696.5	86588.7	764.324
47	0.112	0.109	0.11	0.109	0.117		47	11682.4	546.59	29789	5094.4	1358.68		47	26242	560	31740.9	9200.44	3788.24		47	14559.6	13.41	1951.94	4106.04	2429.56
48	0.294	0.307	0.196	0.172	0.259		48	138639	5443.57	162348	27573.4	6243.47		48	272774	13336	359927	55200.8	11523.4		48	134135	7892.43	197579	27627.4	5279.95
49	0.802	0.73	1	0.298	0.523		49	493003	15905.3	1.40162e+06	72531.4	15325		49	493099	15906	1.40162e+06	72586.8	15312.2		49	96.7993	0.7	-0.017235	55.4168	-12.8402
50	0.364	0.364	0.231	0.147	0.253		50	187469	6853.31	216296	18653.2	6037.07		50	203924	9076	416874	22021.5	13886.9		50	16455.2	2222.69	200578	3368.38	7849.85
51	0.118	0.135	0.132	0.137	0.126		51	15867.8	1189.63	63699.3	15085.1	1668.28		51	21419	1440	87863.5	18835.3	1987.4		51	5551.26	250.372	24164.2	3750.23	319.122
52	0.189	0.197	0.174	0.146	0.271		52	65394.9	2723.03	128437	18296.3	6656.26		52	99074.9	3958	291725	31650.3	14777.6		52	33680	1234.97	163287	13353.9	8121.36
53	0.349	0.344	0.206	0.157	0.255		53	177005	6358.66	177761	22221.2	6105.87		53	566159	22583	373798	52242.5	23126.5		53	389154	16224.3	196037	30021.3	17020.6
54	0.123	0.153	0.135	0.134	0.109		54	19355.6	1634.81	68323.5	14014.6	1083.48		54	35811.4	2322	91803.5	24833.9	1505.53		54	16455.8	687.192	23480.1	10819.3	422.047
55	0.222	0.282	0.226	0.2	0.271		55	88414.6	4825.26	208589	37564	6656.26		55	271249	8948	413593	79510.5	15671.5		55	182835	4122.74	205004	41946.4	9015.27
56	0.147	0.209	0.177	0.176	0.109		56	36097.2	3019.81	133061	29000.6	1083.48		56	163746	4792	154862	43587.9	1374.8		56	127649	1772.19	21800.9	14587.3	291.32
57	0.216	0.227	0.164	0.146	0.254		57	84229.2	3464.99	113023	18296.3	6071.47		57	226693	4762	276269	30108.4	11962.1		57	142463	1297.01	163245	11812	5890.61
58	0.11	0.154	0.147	0.12	0.108		58	10287.2	1659.54	86820	9019.3	1049.08		58	10252.4	1667	86538.1	8983.67	1051.36		58	-34.8789	7.46	-281.892	-35.6343	2.2796
59	0.155	0.17	0.255	0.214	0.198		59	41677.7	2055.26	253289	42559.4	4145.07		59	41548.1	2057	254071	42465.2	4139.8		59	-129.568	1.7444	782.393	-94.2228	-5.27586
60	0.349	0.368	0.534	0.343	0.478		60	177005	6952.24	683334	88587.8	13777		60	303743	8615	1.00586e+06	134366	16761.9		60	126737	1662.76	322521	45778.6	2984.83

## Sheet: SFA Regression
Inputs 1							SFA results					Inputs 2							SFA results					Inputs 3							SFA results					Inputs 4							SFA results					Inputs 5
1	1	1.62972	53.86	18	15.68	89.0786		coefficient	standard-error	t-ratio		1	1	-4.1133	53.86	18	15.68	89.0786		coefficient	standard-error	t-ratio		1	1	-605.065	53.86	18	15.68	89.0786		coefficient	standard-error	t-ratio		1	1	57.546	53.86	18	15.68	89.0786		coefficient	standard-error	t-ratio		1	1
2	1	53.5307	31.29	19	8.85212	63.7531						2	1	-13.2056	31.29	19	8.85212	63.7531						2	1	-808.099	31.29	19	8.85212	63.7531						2	1	-120.788	31.29	19	8.85212	63.7531						2	1
3	1	349.327	52.71	18	15.68	89.0786	beta 0	-69507.6	1.13106	-61453.7		3	1	7.64	52.71	18	15.68	89.0786	beta 0	-1203.35	0.999757	-1203.64		3	1	828.468	52.71	18	15.68	89.0786	beta 0	-72796.8	1	-72796.8		3	1	1.40573	52.71	18	15.68	89.0786	beta 0	-24552.4	1.0022	-24498.5		3	1
4	1	4e-05	53.14	14	10.0738	52.3091	beta 1	-323.201	12.4221	-26.0184		4	1	-2.9378	53.14	14	10.0738	52.3091	beta 1	-4.63405	1.17304	-3.95045		4	1	-395.778	53.14	14	10.0738	52.3091	beta 1	-291.47	1	-291.47		4	1	-137.595	53.14	14	10.0738	52.3091	beta 1	-25.3916	2.49616	-10.1723		4	1
5	1	5236.26	37.78	12	10.0738	52.3091	beta 2	3268.86	38.6644	84.5445		5	1	335.719	37.78	12	10.0738	52.3091	beta 2	88.469	0.569468	155.354		5	1	50796.8	37.78	12	10.0738	52.3091	beta 2	3196.3	1	3196.3		5	1	2936.14	37.78	12	10.0738	52.3091	beta 2	850.678	1.62187	524.505		5	1
6	1	78.4785	48.11	19	10.0738	52.3091	beta 3	-2113.16	0.945778	-2234.31		6	1	9.194	48.11	19	10.0738	52.3091	beta 3	-150.273	1.06811	-140.69		6	1	-26.8341	48.11	19	10.0738	52.3091	beta 3	-2632.74	1	-2632.74		6	1	-67.4661	48.11	19	10.0738	52.3091	beta 3	170.589	1.21358	140.567		6	1
7	1	-316.906	41.25	17	8.85212	63.7531	beta 4	182.938	35.579	5.14173		7	1	-8.6867	41.25	17	8.85212	63.7531	beta 4	8.23677	0.420473	19.5893		7	1	-461.928	41.25	17	8.85212	63.7531	beta 4	55.7864	1	55.7864		7	1	35.0877	41.25	17	8.85212	63.7531	beta 4	-23.9251	3.52451	-6.78821		7	1
8	1	40.6447	30.29	24	8.85212	63.7531	sigma-squared	10123876000	1	10123876000		8	1	-0.57333	30.29	24	8.85212	63.7531	sigma-squared	15757619	1	15757619		8	1	0.000531	30.29	24	8.85212	63.7531	sigma-squared	13639633000	1	13639633000		8	1	-4.6e-05	30.29	24	8.85212	63.7531	sigma-squared	741278630	1	741278630		8	1
9	1	272.973	33.66	13	8.85212	63.7531	gamma	1	8.12788e-06	123033		9	1	-7.93	33.66	13	8.85212	63.7531	gamma	1	1.29392e-08	77284775		9	1	455.406	33.66	13	8.85212	63.7531	gamma	1	0.026124	38.2789		9	1	23.8434	33.66	13	8.85212	63.7531	gamma	1	1.08986e-06	917548		9	1
10	1	-257.592	61.05	21	8.85212	63.7531						10	1	5.1711	61.05	21	8.85212	63.7531						10	1	-529.883	61.05	21	8.85212	63.7531						10	1	79.1517	61.05	21	8.85212	63.7531						10	1
11	1	291.207	26.8	17	12.1333	43.1252						11	1	12.9578	26.8	17	12.1333	43.1252						11	1	-441.131	26.8	17	12.1333	43.1252						11	1	-88.9972	26.8	17	12.1333	43.1252						11	1
12	1	20172.6	13.52	19	10.0738	52.3091						12	1	2233.25	13.52	19	10.0738	52.3091						12	1	23714	13.52	19	10.0738	52.3091						12	1	18472.2	13.52	19	10.0738	52.3091						12	1
13	1	7078.96	21.17	27	10.0738	52.3091						13	1	252.033	21.17	27	10.0738	52.3091						13	1	13277.6	21.17	27	10.0738	52.3091						13	1	3211.57	21.17	27	10.0738	52.3091						13	1
14	1	8730.1	48.63	14	16.4158	64.5904						14	1	608.183	48.63	14	16.4158	64.5904						14	1	23484.7	48.63	14	16.4158	64.5904						14	1	5364.29	48.63	14	16.4158	64.5904						14	1
15	1	-131.083	53.73	16	10.5106	32.2886						15	1	2.6933	53.73	16	10.5106	32.2886						15	1	162.048	53.73	16	10.5106	32.2886						15	1	189.589	53.73	16	10.5106	32.2886						15	1
16	1	174.154	16.32	18	10.0738	52.3091						16	1	-10.5822	16.32	18	10.0738	52.3091						16	1	300.487	16.32	18	10.0738	52.3091						16	1	-73.9009	16.32	18	10.0738	52.3091						16	1
17	1	11791.8	17.85	19	15.68	89.0786						17	1	484.766	17.85	19	15.68	89.0786						17	1	38097	17.85	19	15.68	89.0786						17	1	6934.15	17.85	19	15.68	89.0786						17	1
18	1	-260.292	45.56	14	16.4158	64.5904						18	1	10.649	45.56	14	16.4158	64.5904						18	1	574.273	45.56	14	16.4158	64.5904						18	1	0.000931	45.56	14	16.4158	64.5904						18	1
19	1	5395.66	19.67	21	10.0738	52.3091						19	1	270.761	19.67	21	10.0738	52.3091						19	1	57790.5	19.67	21	10.0738	52.3091						19	1	3787.98	19.67	21	10.0738	52.3091						19	1
20	1	3.80495	16.57	21	16.4158	64.5904						20	1	-3.39333	16.57	21	16.4158	64.5904						20	1	-398.288	16.57	21	16.4158	64.5904						20	1	-22.3448	16.57	21	16.4158	64.5904						20	1
21	1	-209.922	12.21	18	8.85212	63.7531						21	1	-11.2011	12.21	18	8.85212	63.7531						21	1	821.337	12.21	18	8.85212	63.7531						21	1	163.389	12.21	18	8.85212	63.7531						21	1
22	1	50315.7	50.65	20	15.68	89.0786						22	1	1337.61	50.65	20	15.68	89.0786						22	1	72197.7	50.65	20	15.68	89.0786						22	1	57693.3	50.65	20	15.68	89.0786						22	1
23	1	172.688	15.24	19	10.0738	52.3091						23	1	5.9778	15.24	19	10.0738	52.3091						23	1	-527.163	15.24	19	10.0738	52.3091						23	1	104.167	15.24	19	10.0738	52.3091						23	1
24	1	-260.765	34.29	19	10.5106	32.2886						24	1	11.1	34.29	19	10.5106	32.2886						24	1	750.082	34.29	19	10.5106	32.2886						24	1	-83.0696	34.29	19	10.5106	32.2886						24	1
25	1	67155.4	29.98	32	10.0738	52.3091						25	1	5334.03	29.98	32	10.0738	52.3091						25	1	79722.5	29.98	32	10.0738	52.3091						25	1	14219	29.98	32	10.0738	52.3091						25	1
26	1	168.072	49.86	25	12.1333	43.1252						26	1	-7.5278	49.86	25	12.1333	43.1252						26	1	-325.419	49.86	25	12.1333	43.1252						26	1	-72.2174	49.86	25	12.1333	43.1252						26	1
27	1	97.7503	40.88	23	12.1333	43.1252						27	1	13.31	40.88	23	12.1333	43.1252						27	1	-326.825	40.88	23	12.1333	43.1252						27	1	92.2233	40.88	23	12.1333	43.1252						27	1
28	1	-0.00147	33.03	27	10.0738	52.3091						28	1	-11.439	33.03	27	10.0738	52.3091						28	1	297.99	33.03	27	10.0738	52.3091						28	1	-159.484	33.03	27	10.0738	52.3091						28	1
29	1	170.856	42.68	24	5.8009	16.6631						29	1	0	42.68	24	5.8009	16.6631						29	1	361	42.68	24	5.8009	16.6631						29	1	-61.7756	42.68	24	5.8009	16.6631						29	1
30	1	4285.95	40.42	20	15.68	89.0786						30	1	226.723	40.42	20	15.68	89.0786						30	1	67993.8	40.42	20	15.68	89.0786						30	1	2473.99	40.42	20	15.68	89.0786						30	1
31	1	223746	33.84	19	10.0738	52.3091						31	1	2562.74	33.84	19	10.0738	52.3091						31	1	127296	33.84	19	10.0738	52.3091						31	1	32738.4	33.84	19	10.0738	52.3091						31	1
32	1	-26.3919	26.58	20	10.5106	32.2886						32	1	-3.8956	26.58	20	10.5106	32.2886						32	1	-115.722	26.58	20	10.5106	32.2886						32	1	14.7431	26.58	20	10.5106	32.2886						32	1
33	1	15409.4	34.26	14	10.0738	52.3091						33	1	880.247	34.26	14	10.0738	52.3091						33	1	45491	34.26	14	10.0738	52.3091						33	1	6642.49	34.26	14	10.0738	52.3091						33	1
34	1	269.935	54.13	18	10.0738	52.3091						34	1	-10.6822	54.13	18	10.0738	52.3091						34	1	-587.512	54.13	18	10.0738	52.3091						34	1	157.696	54.13	18	10.0738	52.3091						34	1
35	1	11319.2	55.63	11	6.2411	14.2431						35	1	4458.71	55.63	11	6.2411	14.2431						35	1	66066.5	55.63	11	6.2411	14.2431						35	1	8989.82	55.63	11	6.2411	14.2431						35	1
36	1	113322	35.42	27	10.0738	52.3091						36	1	5950.85	35.42	27	10.0738	52.3091						36	1	68903.9	35.42	27	10.0738	52.3091						36	1	17213.7	35.42	27	10.0738	52.3091						36	1
37	1	67608.1	31.09	25	10.0738	52.3091						37	1	1361.6	31.09	25	10.0738	52.3091						37	1	116948	31.09	25	10.0738	52.3091						37	1	15122.6	31.09	25	10.0738	52.3091						37	1
38	1	156249	29.72	16	10.0738	52.3091						38	1	7756.12	29.72	16	10.0738	52.3091						38	1	294416	29.72	16	10.0738	52.3091						38	1	31091.1	29.72	16	10.0738	52.3091						38	1
39	1	48198.3	13.32	18	10.0738	52.3091						39	1	957.744	13.32	18	10.0738	52.3091						39	1	55572.6	13.32	18	10.0738	52.3091						39	1	32769.2	13.32	18	10.0738	52.3091						39	1
40	1	-154.957	23.71	17	10.0738	52.3091						40	1	6.74889	23.71	17	10.0738	52.3091						40	1	221.786	23.71	17	10.0738	52.3091						40	1	46.4369	23.71	17	10.0738	52.3091						40	1
41	1	107184	46.63	20	12.1333	43.1252						41	1	483.389	46.63	20	12.1333	43.1252						41	1	28521.9	46.63	20	12.1333	43.1252						41	1	66591.6	46.63	20	12.1333	43.1252						41	1
42	1	64912	19.36	39	6.2537	11.7352						42	1	1342.07	19.36	39	6.2537	11.7352						42	1	69648.2	19.36	39	6.2537	11.7352						42	1	18854.1	19.36	39	6.2537	11.7352						42	1
43	1	43991.4	39.35	18	12.1333	43.1252						43	1	3482.24	39.35	18	12.1333	43.1252						43	1	156994	39.35	18	12.1333	43.1252						43	1	13861.2	39.35	18	12.1333	43.1252						43	1
44	1	29425.8	36.73	26	8.85212	63.7531						44	1	1146.79	36.73	26	8.85212	63.7531						44	1	48744.6	36.73	26	8.85212	63.7531						44	1	10038.7	36.73	26	8.85212	63.7531						44	1
45	1	9595.8	16.6	18	12.1333	43.1252						45	1	333.259	16.6	18	12.1333	43.1252						45	1	25726.9	16.6	18	12.1333	43.1252						45	1	9224.54	16.6	18	12.1333	43.1252						45	1
46	1	96678	23.12	27	7.1825	30.1727						46	1	918.389	23.12	27	7.1825	30.1727						46	1	27696.5	23.12	27	7.1825	30.1727						46	1	86588.7	23.12	27	7.1825	30.1727						46	1
47	1	14559.6	22	23	10.0738	52.3091						47	1	13.41	22	23	10.0738	52.3091						47	1	1951.94	22	23	10.0738	52.3091						47	1	4106.04	22	23	10.0738	52.3091						47	1
48	1	134135	18.72	21	7.1825	30.1727						48	1	7892.43	18.72	21	7.1825	30.1727						48	1	197579	18.72	21	7.1825	30.1727						48	1	27627.4	18.72	21	7.1825	30.1727						48	1
49	1	96.7993	34.27	20	6.2411	14.2431						49	1	0.7	34.27	20	6.2411	14.2431						49	1	-0.017235	34.27	20	6.2411	14.2431						49	1	55.4168	34.27	20	6.2411	14.2431						49	1
50	1	16455.2	39.04	22	10.0738	52.3091						50	1	2222.69	39.04	22	10.0738	52.3091						50	1	200578	39.04	22	10.0738	52.3091						50	1	3368.38	39.04	22	10.0738	52.3091						50	1
51	1	5551.26	10.72	29	10.5106	32.2886						51	1	250.372	10.72	29	10.5106	32.2886						51	1	24164.2	10.72	29	10.5106	32.2886						51	1	3750.23	10.72	29	10.5106	32.2886						51	1
52	1	33680	18.63	21	7.1825	30.1727						52	1	1234.97	18.63	21	7.1825	30.1727						52	1	163287	18.63	21	7.1825	30.1727						52	1	13353.9	18.63	21	7.1825	30.1727						52	1
53	1	389154	16.36	32	7.1825	30.1727						53	1	16224.3	16.36	32	7.1825	30.1727						53	1	196037	16.36	32	7.1825	30.1727						53	1	30021.3	16.36	32	7.1825	30.1727						53	1
54	1	16455.8	48.58	26	10.0738	52.3091						54	1	687.192	48.58	26	10.0738	52.3091						54	1	23480.1	48.58	26	10.0738	52.3091						54	1	10819.3	48.58	26	10.0738	52.3091						54	1
55	1	182835	27.3	25	5.4691	12.2648						55	1	4122.74	27.3	25	5.4691	12.2648						55	1	205004	27.3	25	5.4691	12.2648						55	1	41946.4	27.3	25	5.4691	12.2648						55	1
56	1	127649	12.69	26	12.1333	43.1252						56	1	1772.19	12.69	26	12.1333	43.1252						56	1	21800.9	12.69	26	12.1333	43.1252						56	1	14587.3	12.69	26	12.1333	43.1252						56	1
57	1	142463	46.4	22	6.2411	14.2431						57	1	1297.01	46.4	22	6.2411	14.2431						57	1	163245	46.4	22	6.2411	14.2431						57	1	11812	46.4	22	6.2411	14.2431						57	1
58	1	-34.8789	40.31	22	6.2537	11.7352						58	1	7.46	40.31	22	6.2537	11.7352						58	1	-281.892	40.31	22	6.2537	11.7352						58	1	-35.6343	40.31	22	6.2537	11.7352						58	1
59	1	-129.568	30.08	29	15.68	89.0786						59	1	1.7444	30.08	29	15.68	89.0786						59	1	782.393	30.08	29	15.68	89.0786						59	1	-94.2228	30.08	29	15.68	89.0786						59	1
60	1	126737	31.07	34	15.68	89.0786						60	1	1662.76	31.07	34	15.68	89.0786						60	1	322521	31.07	34	15.68	89.0786						60	1	45778.6	31.07	34	15.68	89.0786						60	1
[truncated: 9 more columns]

## Sheet: Inputs 1
DMU	Input Slack	Environmental Variable 1	Environmental Variable 2	Environmental Variable 3	Environmental Variable 4	SFA Parameter Value	Environmental Value	Stochastic Error Term				λ				O/P	In parentheses.	Managerial Inefficiency	Stochastic Disturbance Term	Environmental Variable Maximum Value	Environmental Variable Adjustment	Random Disturbance Maximum Value	Random Disturbance Adjustment	Original Input	Adjusted Input
1	1.62972	53.86	18	15.68	89.0786	-69507.6	-44914.2	44915.8	100617	10.0617	10.0617	10000	6.21027e+07	0	1	0	6.21027e+07	6.24862e+08	-6.24817e+08	40652.6	85566.8	-422375	6.24395e+08	57723.3	6.24538e+08
2	53.5307	31.29	19	8.85212	63.7531	-323.201	-24555.3	24608.8					3.40253e+07	0	1	0	3.40253e+07	3.42354e+08	-3.42329e+08		65207.9		3.41907e+08	13131	3.41985e+08
3	349.327	52.71	18	15.68	89.0786	3268.86	-44542.5	44891.8					6.20696e+07	0	1	0	6.20696e+07	6.24528e+08	-6.24483e+08		85195.1		6.24061e+08	19007.4	6.24165e+08
4	4e-05	53.14	14	10.0738	52.3091	-2113.16	-52636.7	52636.7					7.27779e+07	0	1	0	7.27779e+07	7.32273e+08	-7.32221e+08		93289.3		7.31798e+08	3311.58	7.31895e+08
5	5236.26	37.78	12	10.0738	52.3091	182.938	-54210	59446.3					8.21932e+07	0	1	0	8.21932e+07	8.27007e+08	-8.26948e+08		94862.7		8.26526e+08	51099.3	8.26672e+08
6	78.4785	48.11	19	10.0738	52.3091	10123876000	-34666.7	34745.1					4.80403e+07	0	1	0	4.80403e+07	4.83369e+08	-4.83334e+08		75319.3		4.82912e+08	138718	4.83126e+08
7	-316.906	41.25	17	8.85212	63.7531	1	-34312.1	33995.2					4.70033e+07	0	1	0	4.70033e+07	4.72935e+08	-4.72901e+08		74964.7		4.72479e+08	23921.6	4.72578e+08
8	40.6447	30.29	24	8.85212	63.7531		-7887.74	7928.39					1.09622e+07	0	1	0	1.09622e+07	1.10298e+08	-1.10291e+08		48540.4		1.09868e+08	16606	1.09933e+08
9	272.973	33.66	13	8.85212	63.7531		-44934.4	45207.4					6.25059e+07	0	1	0	6.25059e+07	6.28918e+08	-6.28873e+08		85587.1		6.28451e+08	50321.4	6.28587e+08
10	-257.592	61.05	21	8.85212	63.7531		-27636	27378.4					3.78547e+07	0	1	0	3.78547e+07	3.80884e+08	-3.80857e+08		68288.6		3.80434e+08	17005.3	3.8052e+08
11	291.207	26.8	17	12.1333	43.1252		-40349.1	40640.3					5.61912e+07	0	1	0	5.61912e+07	5.65382e+08	-5.65341e+08		81001.7		5.64919e+08	8485.75	5.65008e+08
12	20172.6	13.52	19	10.0738	52.3091		-23487.1	43659.8					6.0366e+07	0	1	0	6.0366e+07	6.07388e+08	-6.07344e+08		64139.7		6.06922e+08	48596.6	6.07035e+08
13	7078.96	21.17	27	10.0738	52.3091		191.294	6887.67					9.52322e+06	0	1	0	9.52322e+06	9.58202e+07	-9.58133e+07		40461.3		9.53909e+07	22946.7	9.54543e+07
14	8730.1	48.63	14	16.4158	64.5904		-62334	71064.1					9.82565e+07	0	1	0	9.82565e+07	9.88633e+08	-9.88561e+08		102987		9.88139e+08	40641.9	9.88283e+08
15	-131.083	53.73	16	10.5106	32.2886		-50875.2	50744.1					7.01612e+07	0	1	0	7.01612e+07	7.05944e+08	-7.05894e+08		91527.8		7.05471e+08	34570.9	7.05597e+08
16	174.154	16.32	18	10.0738	52.3091		-27660.9	27835.1					3.84861e+07	0	1	0	3.84861e+07	3.87238e+08	-3.8721e+08		68313.6		3.86787e+08	214151	3.8707e+08
17	11791.8	17.85	19	15.68	89.0786		-30006.9	41798.7					5.77928e+07	0	1	0	5.77928e+07	5.81497e+08	-5.81455e+08		70659.5		5.81032e+08	26962	5.8113e+08
18	-260.292	45.56	14	16.4158	64.5904		-61341.8	61081.5					8.44541e+07	0	1	0	8.44541e+07	8.49756e+08	-8.49695e+08		101994		8.49272e+08	386712	8.49761e+08
19	5395.66	19.67	21	10.0738	52.3091		-18937.1	24332.7					3.36436e+07	0	1	0	3.36436e+07	3.38513e+08	-3.38489e+08		59589.7		3.38067e+08	35214.7	3.38161e+08
20	3.80495	16.57	21	16.4158	64.5904		-29090.1	29093.9					4.02266e+07	0	1	0	4.02266e+07	4.0475e+08	-4.04721e+08		69742.7		4.04299e+08	17964.3	4.04386e+08
21	-209.922	12.21	18	8.85212	63.7531		-21657.4	21447.5					2.96543e+07	0	1	0	2.96543e+07	2.98375e+08	-2.98353e+08		62310.1		2.97931e+08	11472.4	2.98004e+08
22	50315.7	50.65	20	15.68	89.0786		-37339	87654.7					1.21196e+08	0	1	0	1.21196e+08	1.21944e+09	-1.21935e+09		77991.6		1.21893e+09	106642	1.21911e+09
23	172.688	15.24	19	10.0738	52.3091		-24043	24215.7					3.34818e+07	0	1	0	3.34818e+07	3.36885e+08	-3.36861e+08		64695.7		3.36439e+08	48826	3.36552e+08
24	-260.765	34.29	19	10.5106	32.2886		-34785.6	34524.8					4.77356e+07	0	1	0	4.77356e+07	4.80304e+08	-4.80269e+08		75438.2		4.79847e+08	32348.6	4.79955e+08
25	67155.4	29.98	32	10.0738	52.3091		13688.2	53467.2					7.39262e+07	0	1	0	7.39262e+07	7.43827e+08	-7.43773e+08		26964.4		7.43351e+08	119994	7.43498e+08
26	168.072	49.86	25	12.1333	43.1252		-21651.2	21819.3					3.01684e+07	0	1	0	3.01684e+07	3.03547e+08	-3.03525e+08		62303.8		3.03102e+08	43938.5	3.03209e+08
27	97.7503	40.88	23	12.1333	43.1252		-25286.6	25384.3					3.50976e+07	0	1	0	3.50976e+07	3.53143e+08	-3.53118e+08		65939.2		3.52695e+08	366143	3.53127e+08
28	-0.00147	33.03	27	10.0738	52.3091		-3641.87	3641.87					5.03542e+06	0	1	0	5.03542e+06	5.06652e+07	-5.06615e+07		44294.5		5.02391e+07	631121	5.09146e+07
29	170.856	42.68	24	5.8009	16.6631		-14059	14229.9					1.96749e+07	0	1	0	1.96749e+07	1.97964e+08	-1.9795e+08		54711.7		1.97528e+08	6970.27	1.97589e+08
30	4285.95	40.42	20	15.68	89.0786		-34032.6	38318.6					5.29811e+07	0	1	0	5.29811e+07	5.33082e+08	-5.33044e+08		74685.3		5.32622e+08	43173.4	5.3274e+08
31	223746	33.84	19	10.0738	52.3091		-30054.6	253801					3.50917e+08	0	1	0	3.50917e+08	3.53084e+09	-3.53059e+09		70707.2		3.53016e+09	268214	3.5305e+09
32	-26.3919	26.58	20	10.5106	32.2886		-29024.8	28998.4					4.00946e+07	0	1	0	4.00946e+07	4.03422e+08	-4.03393e+08		69677.5		4.02971e+08	63973.4	4.03104e+08
33	15409.4	34.26	14	10.0738	52.3091		-46534.6	61944					8.56467e+07	0	1	0	8.56467e+07	8.61756e+08	-8.61694e+08		87187.3		8.61271e+08	41043.1	8.61399e+08
34	269.935	54.13	18	10.0738	52.3091		-39881.2	40151.1					5.55148e+07	0	1	0	5.55148e+07	5.58576e+08	-5.58536e+08		80533.8		5.58114e+08	81708.9	5.58276e+08
35	11319.2	55.63	11	6.2411	14.2431		-62112.6	73431.8					1.0153e+08	0	1	0	1.0153e+08	1.02157e+09	-1.0215e+09		102765		1.02108e+09	22304	1.0212e+09
36	113322	35.42	27	10.0738	52.3091		-4414.32	117736					1.62787e+08	0	1	0	1.62787e+08	1.63792e+09	-1.63781e+09		45067		1.63738e+09	148024	1.63758e+09
37	67608.1	31.09	25	10.0738	52.3091		-9552.59	77160.7					1.06686e+08	0	1	0	1.06686e+08	1.07345e+09	-1.07337e+09		50205.2		1.07295e+09	113471	1.07311e+09
38	156249	29.72	16	10.0738	52.3091		-38529.6	194778					2.6931e+08	0	1	0	2.6931e+08	2.70973e+09	-2.70953e+09		79182.2		2.70911e+09	402313	2.70959e+09
39	48198.3	13.32	18	10.0738	52.3091		-26691.3	74889.7					1.03546e+08	0	1	0	1.03546e+08	1.04185e+09	-1.04178e+09		67344		1.04136e+09	81505.2	1.04151e+09
40	-154.957	23.71	17	10.0738	52.3091		-33318.3	33163.3					4.58531e+07	0	1	0	4.58531e+07	4.61363e+08	-4.6133e+08		73970.9		4.60907e+08	25478.7	4.61007e+08
41	107184	46.63	20	12.1333	43.1252		-36951.6	144136					1.99289e+08	0	1	0	1.99289e+08	2.0052e+09	-2.00505e+09		77604.2		2.00463e+09	140491	2.00485e+09
42	64912	19.36	39	6.2537	11.7352		40652.6	24259.4					3.35422e+07	0	1	0	3.35422e+07	3.37493e+08	-3.37469e+08		0		3.37046e+08	103102	3.37149e+08
43	43991.4	39.35	18	12.1333	43.1252		-41136.4	85127.8					1.17702e+08	0	1	0	1.17702e+08	1.18428e+09	-1.1842e+09		81789		1.18378e+09	136591	1.184e+09
44	29425.8	36.73	26	8.85212	63.7531		-3431.43	32857.3					4.543e+07	0	1	0	4.543e+07	4.57105e+08	-4.57072e+08		44084.1		4.5665e+08	100401	4.56794e+08
45	9595.8	16.6	18	12.1333	43.1252		-33783.6	43379.4					5.99784e+07	0	1	0	5.99784e+07	6.03487e+08	-6.03444e+08		74436.2		6.03021e+08	86849.3	6.03183e+08
46	96678	23.12	27	7.1825	30.1727		1621.25	95056.7					1.3143e+08	0	1	0	1.3143e+08	1.32241e+09	-1.32232e+09		39031.4		1.3219e+09	116731	1.32205e+09
47	14559.6	22	23	10.0738	52.3091		-13152.4	27712					3.83159e+07	0	1	0	3.83159e+07	3.85525e+08	-3.85497e+08		53805		3.85075e+08	26242	3.85155e+08
48	134135	18.72	21	7.1825	30.1727		-16569.8	150704					2.08371e+08	0	1	0	2.08371e+08	2.09658e+09	-2.09643e+09		57222.5		2.096e+09	272774	2.09633e+09
49	96.7993	34.27	20	6.2411	14.2431		-25789.3	25886.1					3.57913e+07	0	1	0	3.57913e+07	3.60123e+08	-3.60097e+08		66441.9		3.59675e+08	493099	3.60235e+08
50	16455.2	39.04	22	10.0738	52.3091		-21928.6	38383.8					5.30713e+07	0	1	0	5.30713e+07	5.3399e+08	-5.33951e+08		62581.3		5.33529e+08	203924	5.33795e+08
51	5551.26	10.72	29	10.5106	32.2886		5520.9	30.363					41981.3	0	1	0	41981.3	422406	-422375		35131.7		0	21419	56550.8
52	33680	18.63	21	7.1825	30.1727		-16540.8	50220.7					6.94375e+07	0	1	0	6.94375e+07	6.98663e+08	-6.98613e+08		57193.4		6.9819e+08	99074.9	6.98347e+08
53	389154	16.36	32	7.1825	30.1727		20150.4	369004					5.10202e+08	0	1	0	5.10202e+08	5.13352e+09	-5.13315e+09		20502.2		5.13273e+09	566159	5.13331e+09
54	16455.8	48.58	26	10.0738	52.3091		-11936.5	28392.3					3.92566e+07	0	1	0	3.92566e+07	3.9499e+08	-3.94961e+08		52589.1		3.94539e+08	35811.4	3.94627e+08
55	182835	27.3	25	5.4691	12.2648		-5922.81	188758					2.60985e+08	0	1	0	2.60985e+08	2.62597e+09	-2.62578e+09		46575.4		2.62536e+09	271249	2.62567e+09
56	127649	12.69	26	12.1333	43.1252		-6368.96	134018					1.853e+08	0	1	0	1.853e+08	1.86444e+09	-1.8643e+09		47021.6		1.86388e+09	163746	1.86409e+09
57	142463	46.4	22	6.2411	14.2431		-23172	165635					2.29015e+08	0	1	0	2.29015e+08	2.30429e+09	-2.30413e+09		63824.6		2.30371e+09	226693	2.304e+09
58	-34.8789	40.31	22	6.2537	11.7352		-21689.1	21654.2					2.99402e+07	0	1	0	2.99402e+07	3.0125e+08	-3.01229e+08		62341.7		3.00806e+08	10252.4	3.00879e+08
59	-129.568	30.08	29	15.68	89.0786		-1270.98	1141.41					1.57816e+06	0	1	0	1.57816e+06	1.58791e+07	-1.5878e+07		41923.6		1.54556e+07	41548.1	1.5539e+07
60	126737	31.07	34	15.68	89.0786		14753.4	111984					1.54834e+08	0	1	0	1.54834e+08	1.5579e+09	-1.55779e+09		25899.3		1.55737e+09	303743	1.5577e+09

## Sheet: Inputs 2
DMU	Input Slack	Environmental Variable 1	Environmental Variable 2	Environmental Variable 3	Environmental Variable 4	SFA Parameter Value	Environmental Value	Stochastic Error Term				λ				O/P	In parentheses.	Managerial Inefficiency	Stochastic Disturbance Term	Environmental Variable Maximum Value	Environmental Variable Adjustment	Random Disturbance Maximum Value	Random Disturbance Adjustment	Original Input	Adjusted Input
1	-4.1133	53.86	18	15.68	89.0786	-1203.35	-1483.05	1478.94	3969.59	0.396959	0.396959	10000	2.04485e+06	0	1	0	2.04485e+06	811722	-810243	1314.12	2797.18	-6762.4	803481	2249	808527
2	-13.2056	31.29	19	8.85212	63.7531	-4.63405	-472.551	459.346					635113	0	1	0	635113	252114	-251654		1786.68		244892	3155	249834
3	7.64	52.71	18	15.68	89.0786	88.469	-1477.72	1485.36					2.05374e+06	0	1	0	2.05374e+06	815248	-813763		2791.85		807000	1222	811014
4	-2.9378	53.14	14	10.0738	52.3091	-150.273	-1294	1291.06					1.78508e+06	0	1	0	1.78508e+06	708603	-707312		2608.12		700549	3190	706347
5	335.719	37.78	12	10.0738	52.3091	8.23677	-1399.76	1735.48					2.39955e+06	0	1	0	2.39955e+06	952522	-950786		2713.88		944024	4790	951528
6	9.194	48.11	19	10.0738	52.3091	15757619	-828.343	837.537					1.15802e+06	0	1	0	1.15802e+06	459685	-458848		2142.47		452085	12081	466309
7	-8.6867	41.25	17	8.85212	63.7531	1	-695.645	686.958					949820	0	1	0	949820	377039	-376352		2009.77		369590	2838	374438
8	-0.57333	30.29	24	8.85212	63.7531		-25.5723	24.999					34564.7	0	1	0	34564.7	13720.8	-13695.8		1339.7		6933.37	917	9190.06
9	-7.93	33.66	13	8.85212	63.7531		-1014.35	1006.42					1.39152e+06	0	1	0	1.39152e+06	552376	-551370		2328.47		544607	6326	553262
10	5.1711	61.05	21	8.85212	63.7531		-433.523	438.694					606559	0	1	0	606559	240779	-240340		1747.65		233578	2654	237979
11	12.9578	26.8	17	12.1333	43.1252		-1291.66	1304.62					1.80383e+06	0	1	0	1.80383e+06	716045	-714740		2605.79		707978	2365	712949
12	2233.25	13.52	19	10.0738	52.3091		-668.051	2901.3					4.01147e+06	0	1	0	4.01147e+06	1.59239e+06	-1.58949e+06		1982.18		1.58272e+06	3596	1.5883e+06
13	252.033	21.17	27	10.0738	52.3091		4.25056	247.783					342596	0	1	0	342596	135996	-135749		1309.87		128986	1318	131614
14	608.183	48.63	14	16.4158	64.5904		-2124.97	2733.15					3.77898e+06	0	1	0	3.77898e+06	1.5001e+06	-1.49737e+06		3439.09		1.4906e+06	5013	1.49906e+06
15	2.6933	53.73	16	10.5106	32.2886		-1350.34	1353.03					1.87077e+06	0	1	0	1.87077e+06	742617	-741264		2664.46		734501	6856	744022
16	-10.5822	16.32	18	10.0738	52.3091		-769.495	758.913					1.04931e+06	0	1	0	1.04931e+06	416532	-415773		2083.62		409011	3677	414772
17	484.766	17.85	19	15.68	89.0786		-1227.71	1712.48					2.36775e+06	0	1	0	2.36775e+06	939900	-938188		2541.84		931425	1526	935493
18	10.649	45.56	14	16.4158	64.5904		-2110.74	2121.39					2.93313e+06	0	1	0	2.93313e+06	1.16433e+06	-1.16221e+06		3424.87		1.15545e+06	20714	1.17959e+06
19	270.761	19.67	21	10.0738	52.3091		-519.612	790.374					1.09281e+06	0	1	0	1.09281e+06	433799	-433009		1833.74		426247	2697	430777
20	-3.39333	16.57	21	16.4158	64.5904		-1357.12	1353.72					1.87172e+06	0	1	0	1.87172e+06	742997	-741643		2671.24		734880	469	738021
21	-11.2011	12.21	18	8.85212	63.7531		-472.603	461.402					637956	0	1	0	637956	253242	-252781		1786.73		246018	1772	249577
22	1337.61	50.65	20	15.68	89.0786		-1291.24	2628.86					3.63478e+06	0	1	0	3.63478e+06	1.44286e+06	-1.44023e+06		2605.37		1.43347e+06	4951	1.44102e+06
23	5.9778	15.24	19	10.0738	52.3091		-676.022	681.999					942964	0	1	0	942964	374318	-373636		1990.15		366873	7255	376119
24	11.1	34.29	19	10.5106	32.2886		-994.846	1005.95					1.39087e+06	0	1	0	1.39087e+06	552117	-551111		2308.97		544349	2561	549219
25	5334.03	29.98	32	10.0738	52.3091		405.77	4928.26					6.81404e+06	0	1	0	6.81404e+06	2.70489e+06	-2.69996e+06		908.355		2.6932e+06	7785	2.7019e+06
26	-7.5278	49.86	25	12.1333	43.1252		-690.77	683.243					944683	0	1	0	944683	375000	-374317		2004.9		367555	3408	372967
27	13.31	40.88	23	12.1333	43.1252		-826.095	839.405					1.1606e+06	0	1	0	1.1606e+06	460710	-459871		2140.22		453109	20593	475842
28	-11.439	33.03	27	10.0738	52.3091		-50.7093	39.2703					54296.9	0	1	0	54296.9	21553.6	-21514.4		1364.83		14751.9	20222	36338.8
29	0	42.68	24	5.8009	16.6631		-12.3434	12.3434					17066.6	0	1	0	17066.6	6774.75	-6762.4		1326.47		0	324	1650.47
30	226.723	40.42	20	15.68	89.0786		-1243.83	1470.56					2.03326e+06	0	1	0	2.03326e+06	807121	-805650		2557.96		798888	3296	804742
31	2562.74	33.84	19	10.0738	52.3091		-762.215	3324.96					4.59724e+06	0	1	0	4.59724e+06	1.82492e+06	-1.82159e+06		2076.34		1.81483e+06	4618	1.82152e+06
32	-3.8956	26.58	20	10.5106	32.2886		-870.649	866.753					1.19841e+06	0	1	0	1.19841e+06	475721	-474854		2184.77		468091	1161	471437
33	880.247	34.26	14	10.0738	52.3091		-1206.51	2086.75					2.88524e+06	0	1	0	2.88524e+06	1.14532e+06	-1.14324e+06		2520.63		1.13647e+06	2243	1.14124e+06
34	-10.6822	54.13	18	10.0738	52.3091		-944.709	934.027					1.29143e+06	0	1	0	1.29143e+06	512644	-511710		2258.83		504947	1451	508657
35	4458.71	55.63	11	6.2411	14.2431		-1308.53	5767.24					7.97406e+06	0	1	0	7.97406e+06	3.16537e+06	-3.1596e+06		2622.66		3.15284e+06	7157	3.16262e+06
36	5950.85	35.42	27	10.0738	52.3091		-61.7846	6012.63					8.31335e+06	0	1	0	8.31335e+06	3.30006e+06	-3.29404e+06		1375.91		3.28728e+06	8847	3.2975e+06
37	1361.6	31.09	25	10.0738	52.3091		-218.657	1580.26					2.18494e+06	0	1	0	2.18494e+06	867331	-865751		1532.78		858989	3219	863740
38	7756.12	29.72	16	10.0738	52.3091		-1008.53	8764.65					1.21184e+07	0	1	0	1.21184e+07	4.81051e+06	-4.80174e+06		2322.65		4.79498e+06	16588	4.81389e+06
39	957.744	13.32	18	10.0738	52.3091		-755.593	1713.34					2.36894e+06	0	1	0	2.36894e+06	940372	-938658		2069.72		931896	3013	936979
40	6.74889	23.71	17	10.0738	52.3091		-892.21	898.959					1.24294e+06	0	1	0	1.24294e+06	493397	-492498		2206.33		485736	677	488619
41	483.389	46.63	20	12.1333	43.1252		-1118.15	1601.54					2.21436e+06	0	1	0	2.21436e+06	879009	-877408		2432.27		870645	2044	875121
42	1342.07	19.36	39	6.2537	11.7352		1314.12	27.942					38633.9	0	1	0	38633.9	15336.1	-15308.1		0		8545.71	3150	11695.7
43	3482.24	39.35	18	12.1333	43.1252		-1261.35	4743.59					6.55871e+06	0	1	0	6.55871e+06	2.60354e+06	-2.59879e+06		2575.47		2.59203e+06	7615	2.60222e+06
44	1146.79	36.73	26	8.85212	63.7531		121.522	1025.27					1.41759e+06	0	1	0	1.41759e+06	562724	-561699		1192.6		554937	4315	560444
45	333.259	16.6	18	12.1333	43.1252		-1155.92	1489.18					2.05902e+06	0	1	0	2.05902e+06	817344	-815855		2470.05		809092	3452	815014
46	918.389	23.12	27	7.1825	30.1727		247.365	671.024					927789	0	1	0	927789	368294	-367623		1066.76		360861	2479	364406
47	13.41	22	23	10.0738	52.3091		-353.472	366.882					507268	0	1	0	507268	201364	-200998		1667.6		194235	560	196463
48	7892.43	18.72	21	7.1825	30.1727		-263.059	8155.49					1.12762e+07	0	1	0	1.12762e+07	4.47617e+06	-4.46801e+06		1577.18		4.46125e+06	13336	4.47617e+06
49	0.7	34.27	20	6.2411	14.2431		-413.33	414.03					572458	0	1	0	572458	227242	-226828		1727.45		220066	15906	237699
50	2222.69	39.04	22	10.0738	52.3091		-520.905	2743.6					3.79343e+06	0	1	0	3.79343e+06	1.50583e+06	-1.50309e+06		1835.03		1.49633e+06	9076	1.50724e+06
51	250.372	10.72	29	10.5106	32.2886		-0.931579	251.304					347464	0	1	0	347464	137929	-137678		1315.06		130915	1440	133670
52	1234.97	18.63	21	7.1825	30.1727		-262.642	1497.62					2.07067e+06	0	1	0	2.07067e+06	821972	-820475		1576.77		813712	3958	819247
53	16224.3	16.36	32	7.1825	30.1727		721.036	15503.3					2.14356e+07	0	1	0	2.14356e+07	8.50904e+06	-8.49354e+06		593.089		8.48678e+06	22583	8.50995e+06
54	687.192	48.58	26	10.0738	52.3091		-211.238	898.43					1.24221e+06	0	1	0	1.24221e+06	493107	-492208		1525.36		485446	2322	489293
55	4122.74	27.3	25	5.4691	12.2648		161.03	3961.71					5.47764e+06	0	1	0	5.47764e+06	2.1744e+06	-2.17043e+06		1153.09		2.16367e+06	8948	2.17377e+06
56	1772.19	12.69	26	12.1333	43.1252		-430.054	2202.24					3.04492e+06	0	1	0	3.04492e+06	1.20871e+06	-1.20651e+06		1744.18		1.19974e+06	4792	1.20628e+06
57	1297.01	46.4	22	6.2411	14.2431		-292.603	1589.61					2.19787e+06	0	1	0	2.19787e+06	872464	-870874		1606.73		864112	4762	870481
58	7.46	40.31	22	6.2537	11.7352		-286.932	294.392					407040	0	1	0	407040	161578	-161284		1601.06		154521	1667	157789
59	1.7444	30.08	29	15.68	89.0786		-399.697	401.442					555052	0	1	0	555052	220333	-219931		1713.82		213169	2057	216940
60	1662.76	31.07	34	15.68	89.0786		38.06	1624.7					2.24639e+06	0	1	0	2.24639e+06	891725	-890100		1276.06		883338	8615	893229

## Sheet: Inputs 3
DMU	Input Slack	Environmental Variable 1	Environmental Variable 2	Environmental Variable 3	Environmental Variable 4	SFA Parameter Value	Environmental Value	Stochastic Error Term				λ				O/P	In parentheses.	Managerial Inefficiency	Stochastic Disturbance Term	Environmental Variable Maximum Value	Environmental Variable Adjustment	Random Disturbance Maximum Value	Random Disturbance Adjustment	Original Input	Adjusted Input
1	-605.065	53.86	18	15.68	89.0786	-72796.8	-67273.8	66668.8	116789	11.6789	11.6789	10000	9.21794e+07	0	1	0	9.21794e+07	1.07655e+09	-1.07649e+09	30406.5	97680.3	-3.23345e+08	7.5314e+08	60011.5	7.53298e+08
2	-808.099	31.29	19	8.85212	63.7531	-291.47	-40935.9	40127.8					5.54825e+07	0	1	0	5.54825e+07	6.47974e+08	-6.47934e+08		71342.3		3.24589e+08	55184.3	3.24715e+08
3	828.468	52.71	18	15.68	89.0786	3196.3	-66938.7	67767.1					9.3698e+07	0	1	0	9.3698e+07	1.09429e+09	-1.09422e+09		97345.1		7.70875e+08	35241.6	7.71007e+08
4	-395.778	53.14	14	10.0738	52.3091	-2632.74	-67140.8	66745					9.22848e+07	0	1	0	9.22848e+07	1.07778e+09	-1.07772e+09		97547.2		7.54371e+08	47889.8	7.54516e+08
5	50796.8	37.78	12	10.0738	52.3091	55.7864	-69056.4	119853					1.65715e+08	0	1	0	1.65715e+08	1.93536e+09	-1.93524e+09		99462.9		1.6119e+09	203896	1.6122e+09
6	-26.8341	48.11	19	10.0738	52.3091	13639633000	-49693.2	49666.3					6.8671e+07	0	1	0	6.8671e+07	8.02001e+08	-8.01951e+08		80099.6		4.78606e+08	445935	4.79132e+08
7	-461.928	41.25	17	8.85212	63.7531	1	-50231.5	49769.6					6.88138e+07	0	1	0	6.88138e+07	8.03668e+08	-8.03618e+08		80638		4.80273e+08	60154.6	4.80414e+08
8	0.000531	30.29	24	8.85212	63.7531		-24662.9	24662.9					3.41001e+07	0	1	0	3.41001e+07	3.98251e+08	-3.98226e+08		55069.4		7.48807e+07	14375.2	7.49502e+07
9	455.406	33.66	13	8.85212	63.7531		-60804.5	61259.9					8.47008e+07	0	1	0	8.47008e+07	9.89211e+08	-9.89149e+08		91210.9		6.65804e+08	84192.7	6.65979e+08
10	-529.883	61.05	21	8.85212	63.7531		-43217.4	42687.5					5.90218e+07	0	1	0	5.90218e+07	6.89308e+08	-6.89266e+08		73623.9		3.6592e+08	66252.2	3.6606e+08
11	-441.131	26.8	17	12.1333	43.1252		-55809	55367.9					7.65542e+07	0	1	0	7.65542e+07	8.94068e+08	-8.94013e+08		86215.5		5.70667e+08	107958	5.70861e+08
12	23714	13.52	19	10.0738	52.3091		-39611.2	63325.2					8.75565e+07	0	1	0	8.75565e+07	1.02256e+09	-1.0225e+09		70017.7		6.99153e+08	55044.4	6.99278e+08
13	13277.6	21.17	27	10.0738	52.3091		-16270.6	29548.2					4.08548e+07	0	1	0	4.08548e+07	4.77138e+08	-4.77108e+08		46677		1.53763e+08	44608	1.53854e+08
14	23484.7	48.63	14	16.4158	64.5904		-81837.9	105323					1.45624e+08	0	1	0	1.45624e+08	1.70073e+09	-1.70062e+09		112244		1.37728e+09	131884	1.37752e+09
15	162.048	53.73	16	10.5106	32.2886		-63187	63349.1					8.75894e+07	0	1	0	8.75894e+07	1.02295e+09	-1.02288e+09		93593.5		6.99538e+08	108561	6.9974e+08
16	300.487	16.32	18	10.0738	52.3091		-43623.7	43924.1					6.07316e+07	0	1	0	6.07316e+07	7.09277e+08	-7.09233e+08		74030.1		3.85888e+08	907134	3.86869e+08
17	38097	17.85	19	15.68	89.0786		-53581.7	91678.7					1.26759e+08	0	1	0	1.26759e+08	1.48041e+09	-1.48032e+09		83988.2		1.15697e+09	89465.3	1.15714e+09
18	574.273	45.56	14	16.4158	64.5904		-80943.1	81517.4					1.1271e+08	0	1	0	1.1271e+08	1.31632e+09	-1.31624e+09		111350		9.92898e+08	1.36366e+06	9.94373e+08
19	57790.5	19.67	21	10.0738	52.3091		-35011.2	92801.7					1.28312e+08	0	1	0	1.28312e+08	1.49854e+09	-1.49845e+09		65417.6		1.1751e+09	218597	1.17539e+09
20	-398.288	16.57	21	16.4158	64.5904		-50119.3	49721					6.87466e+07	0	1	0	6.87466e+07	8.02884e+08	-8.02834e+08		80525.8		4.79489e+08	60218.3	4.79629e+08
21	821.337	12.21	18	8.85212	63.7531		-38570.9	39392.3					5.44656e+07	0	1	0	5.44656e+07	6.36097e+08	-6.36058e+08		68977.4		3.12713e+08	144672	3.12926e+08
22	72197.7	50.65	20	15.68	89.0786		-59945.6	132143					1.82708e+08	0	1	0	1.82708e+08	2.13382e+09	-2.13369e+09		90352.1		1.81034e+09	249959	1.81068e+09
23	-527.163	15.24	19	10.0738	52.3091		-40112.6	39585.4					5.47326e+07	0	1	0	5.47326e+07	6.39216e+08	-6.39177e+08		70519		3.15831e+08	138700	3.1604e+08
24	750.082	34.29	19	10.5106	32.2886		-47932	48682					6.73101e+07	0	1	0	6.73101e+07	7.86107e+08	-7.86058e+08		78338.4		4.62713e+08	190843	4.62982e+08
25	79722.5	29.98	32	10.0738	52.3091		-2856.91	82579.4					1.14178e+08	0	1	0	1.14178e+08	1.33347e+09	-1.33339e+09		33263.4		1.01005e+09	152670	1.01023e+09
26	-325.419	49.86	25	12.1333	43.1252		-36959.9	36634.5					5.06526e+07	0	1	0	5.06526e+07	5.91565e+08	-5.91529e+08		67366.4		2.68183e+08	171270	2.68422e+08
27	-326.825	40.88	23	12.1333	43.1252		-40735.1	40408.3					5.58704e+07	0	1	0	5.58704e+07	6.52504e+08	-6.52463e+08		71141.6		3.29118e+08	1.12384e+06	3.30313e+08
28	297.99	33.03	27	10.0738	52.3091		-19727.4	20025.4					2.7688e+07	0	1	0	2.7688e+07	3.23365e+08	-3.23345e+08		50133.9		0	532577	582711
29	361	42.68	24	5.8009	16.6631		-22868.1	23229.1					3.21177e+07	0	1	0	3.21177e+07	3.75099e+08	-3.75076e+08		53274.6		5.17301e+07	30150	5.18135e+07
30	67993.8	40.42	20	15.68	89.0786		-56963.9	124958					1.72772e+08	0	1	0	1.72772e+08	2.01779e+09	-2.01766e+09		87370.3		1.69432e+09	196431	1.6946e+09
31	127296	33.84	19	10.0738	52.3091		-45533.9	172829					2.38962e+08	0	1	0	2.38962e+08	2.79081e+09	-2.79064e+09		75940.4		2.46729e+09	195619	2.46756e+09
32	-115.722	26.58	20	10.5106	32.2886		-42488.4	42372.7					5.85865e+07	0	1	0	5.85865e+07	6.84225e+08	-6.84183e+08		72894.9		3.60837e+08	92869.8	3.61003e+08
33	45491	34.26	14	10.0738	52.3091		-61637.8	107129					1.48121e+08	0	1	0	1.48121e+08	1.72989e+09	-1.72978e+09		92044.3		1.40644e+09	79904.1	1.40661e+09
34	-587.512	54.13	18	10.0738	52.3091		-54644.1	54056.6					7.47412e+07	0	1	0	7.47412e+07	8.72894e+08	-8.7284e+08		85050.6		5.49494e+08	130933	5.4971e+08
35	66066.5	55.63	11	6.2411	14.2431		-69488.5	135555					1.87425e+08	0	1	0	1.87425e+08	2.18891e+09	-2.18878e+09		99895		1.86543e+09	139014	1.86567e+09
36	68903.9	35.42	27	10.0738	52.3091		-20424	89327.9					1.23509e+08	0	1	0	1.23509e+08	1.44245e+09	-1.44236e+09		50830.5		1.11901e+09	126438	1.11919e+09
37	116948	31.09	25	10.0738	52.3091		-25554.6	142503					1.97031e+08	0	1	0	1.97031e+08	2.3011e+09	-2.30096e+09		55961		1.97761e+09	192978	1.97786e+09
38	294416	29.72	16	10.0738	52.3091		-53922	348338					4.81628e+08	0	1	0	4.81628e+08	5.62488e+09	-5.62453e+09		84328.4		5.30118e+09	546163	5.30181e+09
39	55572.6	13.32	18	10.0738	52.3091		-42749.3	98321.9					1.35944e+08	0	1	0	1.35944e+08	1.58768e+09	-1.58758e+09		73155.7		1.26424e+09	157806	1.26447e+09
40	221.786	23.71	17	10.0738	52.3091		-48973.9	49195.7					6.80203e+07	0	1	0	6.80203e+07	7.94401e+08	-7.94352e+08		79380.4		4.71006e+08	20762.5	4.71107e+08
41	28521.9	46.63	20	12.1333	43.1252		-52000	80521.8					1.11333e+08	0	1	0	1.11333e+08	1.30025e+09	-1.30017e+09		82406.4		9.76822e+08	106094	9.77011e+08
42	69648.2	19.36	39	6.2537	11.7352		30406.5	39241.8					5.42575e+07	0	1	0	5.42575e+07	6.33667e+08	-6.33628e+08		0		3.10282e+08	133348	3.10415e+08
43	156994	39.35	18	12.1333	43.1252		-56270.7	213264					2.94869e+08	0	1	0	2.94869e+08	3.44375e+09	-3.44353e+09		86677.1		3.12019e+09	314717	3.12059e+09
44	48744.6	36.73	26	8.85212	63.7531		-20147.4	68892					9.52533e+07	0	1	0	9.52533e+07	1.11245e+09	-1.11238e+09		50553.8		7.89038e+08	132482	7.89221e+08
45	25726.9	16.6	18	12.1333	43.1252		-49639.7	75366.6					1.04205e+08	0	1	0	1.04205e+08	1.217e+09	-1.21693e+09		80046.2		8.93583e+08	279016	8.93942e+08
46	27696.5	23.12	27	7.1825	30.1727		-10461.8	38158.3					5.27595e+07	0	1	0	5.27595e+07	6.16172e+08	-6.16133e+08		40868.3		2.92788e+08	57485.5	2.92886e+08
47	1951.94	22	23	10.0738	52.3091		-29297.7	31249.6					4.32072e+07	0	1	0	4.32072e+07	5.04612e+08	-5.04581e+08		59704.2		1.81235e+08	31740.9	1.81327e+08
48	197579	18.72	21	7.1825	30.1727		-28357.2	225936					3.1239e+08	0	1	0	3.1239e+08	3.64837e+09	-3.64814e+09		58763.6		3.3248e+09	359927	3.32522e+09
49	-0.017235	34.27	20	6.2411	14.2431		-34496	34496					4.76958e+07	0	1	0	4.76958e+07	5.57034e+08	-5.56999e+08		64902.5		2.33654e+08	1.40162e+06	2.3512e+08
50	200578	39.04	22	10.0738	52.3091		-37460.6	238039					3.29124e+08	0	1	0	3.29124e+08	3.8438e+09	-3.84356e+09		67867.1		3.52022e+09	416874	3.5207e+09
51	24164.2	10.72	29	10.5106	32.2886		-9099.01	33263.2					4.59913e+07	0	1	0	4.59913e+07	5.37127e+08	-5.37094e+08		39505.5		2.13748e+08	87863.5	2.13876e+08
52	163287	18.63	21	7.1825	30.1727		-28330.9	191618					2.6494e+08	0	1	0	2.6494e+08	3.09421e+09	-3.09401e+09		58737.4		2.77067e+09	291725	2.77102e+09
53	196037	16.36	32	7.1825	30.1727		7490.03	188547					2.60694e+08	0	1	0	2.60694e+08	3.04461e+09	-3.04442e+09		22916.4		2.72108e+09	373798	2.72148e+09
54	23480.1	48.58	26	10.0738	52.3091		-27456.1	50936.1					7.04267e+07	0	1	0	7.04267e+07	8.22505e+08	-8.22454e+08		57862.5		4.99108e+08	91803.5	4.99258e+08
55	205004	27.3	25	5.4691	12.2648		-14560.9	219565					3.03581e+08	0	1	0	3.03581e+08	3.54548e+09	-3.54526e+09		44967.3		3.22192e+09	413593	3.22238e+09
56	21800.9	12.69	26	12.1333	43.1252		-22929.7	44730.5					6.18465e+07	0	1	0	6.18465e+07	7.22298e+08	-7.22254e+08		53336.1		3.98908e+08	154862	3.99116e+08
57	163245	46.4	22	6.2411	14.2431		-31638.9	194884					2.69456e+08	0	1	0	2.69456e+08	3.14695e+09	-3.14675e+09		62045.4		2.82341e+09	276269	2.82375e+09
58	-281.892	40.31	22	6.2537	11.7352		-30037	29755.1					4.11408e+07	0	1	0	4.11408e+07	4.80478e+08	-4.80448e+08		60443.4		1.57103e+08	86538.1	1.5725e+08
59	782.393	30.08	29	15.68	89.0786		-25183.4	25965.8					3.59015e+07	0	1	0	3.59015e+07	4.19289e+08	-4.19263e+08		55589.8		9.59179e+07	254071	9.62276e+07
60	322521	31.07	34	15.68	89.0786		-9490.43	332012					4.59055e+08	0	1	0	4.59055e+08	5.36125e+09	-5.36092e+09		39896.9		5.03757e+09	1.00586e+06	5.03862e+09

## Sheet: Inputs 4
DMU	Input Slack	Environmental Variable 1	Environmental Variable 2	Environmental Variable 3	Environmental Variable 4	SFA Parameter Value	Environmental Value	Stochastic Error Term				λ				O/P	In parentheses.	Managerial Inefficiency	Stochastic Disturbance Term	Environmental Variable Maximum Value	Environmental Variable Adjustment	Random Disturbance Maximum Value	Random Disturbance Adjustment	Original Input	Adjusted Input
1	57.546	53.86	18	15.68	89.0786	-24552.4	-10064.1	10121.7	27226.4	2.72264	2.72264	10000	1.39947e+07	0	1	0	1.39947e+07	3.81026e+07	-3.80925e+07	8918.53	18982.7	-32551.8	3.80599e+07	6579.18	3.80855e+07
2	-120.788	31.29	19	8.85212	63.7531	-25.3916	-9199.22	9078.43					1.25523e+07	0	1	0	1.25523e+07	3.41753e+07	-3.41663e+07		18117.7		3.41337e+07	6044.04	3.41579e+07
3	1.40573	52.71	18	15.68	89.0786	850.678	-10034.9	10036.3					1.38767e+07	0	1	0	1.38767e+07	3.77814e+07	-3.77713e+07		18953.5		3.77388e+07	4382.19	3.77621e+07
4	-137.595	53.14	14	10.0738	52.3091	170.589	-13525.2	13387.6					1.85103e+07	0	1	0	1.85103e+07	5.03971e+07	-5.03837e+07		22443.7		5.03511e+07	6740.85	5.03803e+07
5	2936.14	37.78	12	10.0738	52.3091	-23.9251	-14836.5	17772.7					2.45734e+07	0	1	0	2.45734e+07	6.69045e+07	-6.68867e+07		23755.1		6.68541e+07	31936.8	6.69098e+07
6	-67.4661	48.11	19	10.0738	52.3091	741278630	-9144.1	9076.63					1.25498e+07	0	1	0	1.25498e+07	3.41686e+07	-3.41595e+07		18062.6		3.41269e+07	77816	3.42228e+07
7	35.0877	41.25	17	8.85212	63.7531	1	-11153.5	11188.6					1.54698e+07	0	1	0	1.54698e+07	4.21188e+07	-4.21076e+07		20072		4.20751e+07	30106.1	4.21253e+07
8	-4.6e-05	30.29	24	8.85212	63.7531		-4920.44	4920.44					6.80323e+06	0	1	0	6.80323e+06	1.85228e+07	-1.85178e+07		13839		1.84853e+07	1883.12	1.8501e+07
9	23.8434	33.66	13	8.85212	63.7531		-14363.5	14387.3					1.98926e+07	0	1	0	1.98926e+07	5.41603e+07	-5.4146e+07		23282		5.41134e+07	21174.7	5.41579e+07
10	79.1517	61.05	21	8.85212	63.7531		-8253.52	8332.67					1.15211e+07	0	1	0	1.15211e+07	3.13679e+07	-3.13596e+07		17172		3.13271e+07	29793.4	3.1374e+07
11	-88.9972	26.8	17	12.1333	43.1252		-9733.31	9644.31					1.33347e+07	0	1	0	1.33347e+07	3.63056e+07	-3.62959e+07		18651.8		3.62634e+07	44968	3.6327e+07
12	18472.2	13.52	19	10.0738	52.3091		-8265.8	26738					3.69693e+07	0	1	0	3.69693e+07	1.00654e+08	-1.00627e+08		17184.3		1.00595e+08	23566.6	1.00636e+08
13	3211.57	21.17	27	10.0738	52.3091		-1654.63	4866.2					6.72823e+06	0	1	0	6.72823e+06	1.83186e+07	-1.83137e+07		10573.2		1.82812e+07	8305.97	1.83e+07
14	5364.29	48.63	14	16.4158	64.5904		-12622.6	17986.9					2.48696e+07	0	1	0	2.48696e+07	6.7711e+07	-6.7693e+07		21541.2		6.76605e+07	29369.6	6.77114e+07
15	189.589	53.73	16	10.5106	32.2886		-11285.3	11474.9					1.58658e+07	0	1	0	1.58658e+07	4.31968e+07	-4.31853e+07		20203.9		4.31528e+07	16345.1	4.31893e+07
16	-73.9009	16.32	18	10.0738	52.3091		-9187.58	9113.68					1.2601e+07	0	1	0	1.2601e+07	3.4308e+07	-3.42989e+07		18106.1		3.42664e+07	139181	3.44236e+07
17	6934.15	17.85	19	15.68	89.0786		-8299.11	15233.3					2.10622e+07	0	1	0	2.10622e+07	5.73449e+07	-5.73297e+07		17217.6		5.72971e+07	18807.9	5.73331e+07
18	0.000931	45.56	14	16.4158	64.5904		-12544.7	12544.7					1.73449e+07	0	1	0	1.73449e+07	4.72239e+07	-4.72114e+07		21463.2		4.71788e+07	323011	4.75233e+07
19	3787.98	19.67	21	10.0738	52.3091		-6720.61	10508.6					1.45297e+07	0	1	0	1.45297e+07	3.95591e+07	-3.95486e+07		15639.1		3.9516e+07	32075	3.95638e+07
20	-22.3448	16.57	21	16.4158	64.5904		-5853.85	5831.5					8.06291e+06	0	1	0	8.06291e+06	2.19524e+07	-2.19466e+07		14772.4		2.1914e+07	36114.5	2.19649e+07
21	163.389	12.21	18	8.85212	63.7531		-9565.42	9728.81					1.34515e+07	0	1	0	1.34515e+07	3.66237e+07	-3.66139e+07		18483.9		3.65814e+07	118010	3.67179e+07
22	57693.3	50.65	20	15.68	89.0786		-8281.28	65974.6					9.12196e+07	0	1	0	9.12196e+07	2.48358e+08	-2.48292e+08		17199.8		2.4826e+08	87764.4	2.48365e+08
23	104.167	15.24	19	10.0738	52.3091		-8309.48	8413.64					1.16331e+07	0	1	0	1.16331e+07	3.16728e+07	-3.16644e+07		17228		3.16318e+07	54795.1	3.17038e+07
24	-83.0696	34.29	19	10.5106	32.2886		-8239.68	8156.61					1.12777e+07	0	1	0	1.12777e+07	3.07052e+07	-3.0697e+07		17158.2		3.06645e+07	38551.4	3.07202e+07
25	14219	29.98	32	10.0738	52.3091		2375.06	11844					1.6376e+07	0	1	0	1.6376e+07	4.45861e+07	-4.45743e+07		6543.47		4.45417e+07	28947.3	4.45772e+07
26	-72.2174	49.86	25	12.1333	43.1252		-3513.42	3441.2					4.75796e+06	0	1	0	4.75796e+06	1.29542e+07	-1.29508e+07		12431.9		1.29182e+07	36778.2	1.29675e+07
27	92.2233	40.88	23	12.1333	43.1252		-4986.75	5078.98					7.02243e+06	0	1	0	7.02243e+06	1.91196e+07	-1.91145e+07		13905.3		1.90819e+07	97243.4	1.91931e+07
28	-159.484	33.03	27	10.0738	52.3091		-1955.77	1796.29					2.48364e+06	0	1	0	2.48364e+06	6.76205e+06	-6.76026e+06		10874.3		6.72771e+06	39902.2	6.77848e+06
29	-61.7756	42.68	24	5.8009	16.6631		-4628.91	4567.13					6.31473e+06	0	1	0	6.31473e+06	1.71928e+07	-1.71882e+07		13547.4		1.71556e+07	5389.43	1.71746e+07
30	2473.99	40.42	20	15.68	89.0786		-8021.52	10495.5					1.45116e+07	0	1	0	1.45116e+07	3.95099e+07	-3.94994e+07		16940		3.94668e+07	28620.1	3.95124e+07
31	32738.4	33.84	19	10.0738	52.3091		-8781.76	41520.2					5.74077e+07	0	1	0	5.74077e+07	1.56301e+08	-1.56259e+08		17700.3		1.56227e+08	49607.5	1.56294e+08
32	14.7431	26.58	20	10.5106	32.2886		-7193.23	7207.98					9.96608e+06	0	1	0	9.96608e+06	2.71341e+07	-2.71269e+07		16111.8		2.70943e+07	25090.5	2.71355e+07
33	6642.49	34.26	14	10.0738	52.3091		-13045.8	19688.3					2.7222e+07	0	1	0	2.7222e+07	7.41157e+07	-7.4096e+07		21964.3		7.40635e+07	12093.7	7.40975e+07
34	157.696	54.13	18	10.0738	52.3091		-10147.6	10305.3					1.42486e+07	0	1	0	1.42486e+07	3.87939e+07	-3.87836e+07		19066.2		3.87511e+07	22735.8	3.87929e+07
35	8989.82	55.63	11	6.2411	14.2431		-15883.5	24873.4					3.43911e+07	0	1	0	3.43911e+07	9.36347e+07	-9.36098e+07		24802.1		9.35772e+07	38347.3	9.36404e+07
36	17213.7	35.42	27	10.0738	52.3091		-2016.46	19230.1					2.65885e+07	0	1	0	2.65885e+07	7.2391e+07	-7.23718e+07		10935		7.23392e+07	31585.1	7.23818e+07
37	15122.6	31.09	25	10.0738	52.3091		-3607.87	18730.5					2.58977e+07	0	1	0	2.58977e+07	7.05101e+07	-7.04913e+07		12526.4		7.04588e+07	25926	7.04972e+07
38	31091.1	29.72	16	10.0738	52.3091		-11229.2	42320.2					5.85139e+07	0	1	0	5.85139e+07	1.59313e+08	-1.5927e+08		20147.7		1.59238e+08	65800.6	1.59324e+08
39	32769.2	13.32	18	10.0738	52.3091		-9111.4	41880.6					5.79061e+07	0	1	0	5.79061e+07	1.57658e+08	-1.57616e+08		18029.9		1.57583e+08	51065.6	1.57652e+08
40	46.4369	23.71	17	10.0738	52.3091		-10225.9	10272.3					1.4203e+07	0	1	0	1.4203e+07	3.86697e+07	-3.86595e+07		19144.4		3.86269e+07	9422.55	3.86555e+07
41	66591.6	46.63	20	12.1333	43.1252		-7684.79	74276.4					1.02698e+08	0	1	0	1.02698e+08	2.7961e+08	-2.79536e+08		16603.3		2.79503e+08	78465.4	2.79598e+08
42	18854.1	19.36	39	6.2537	11.7352		8918.53	9935.54					1.37373e+07	0	1	0	1.37373e+07	3.74019e+07	-3.7392e+07		0		3.73594e+07	35366.4	3.73948e+07
43	13861.2	39.35	18	12.1333	43.1252		-9201.29	23062.5					3.18873e+07	0	1	0	3.18873e+07	8.68178e+07	-8.67948e+07		18119.8		8.67622e+07	30730.3	8.68111e+07
44	10038.7	36.73	26	8.85212	63.7531		-3382.6	13421.3					1.85569e+07	0	1	0	1.85569e+07	5.05237e+07	-5.05103e+07		12301.1		5.04777e+07	22269.2	5.05123e+07
45	9224.54	16.6	18	12.1333	43.1252		-8623.63	17848.2					2.46777e+07	0	1	0	2.46777e+07	6.71886e+07	-6.71708e+07		17542.2		6.71382e+07	52497.5	6.72083e+07
46	86588.7	23.12	27	7.1825	30.1727		-1667.75	88256.5					1.22028e+08	0	1	0	1.22028e+08	3.32237e+08	-3.32149e+08		10586.3		3.32117e+08	94180.8	3.32221e+08
47	4106.04	22	23	10.0738	52.3091		-5078.41	9184.46					1.26989e+07	0	1	0	1.26989e+07	3.45745e+07	-3.45653e+07		13996.9		3.45327e+07	9200.44	3.45559e+07
48	27627.4	18.72	21	7.1825	30.1727		-6660.09	34287.5					4.74076e+07	0	1	0	4.74076e+07	1.29074e+08	-1.2904e+08		15578.6		1.29007e+08	55200.8	1.29078e+08
49	55.4168	34.27	20	6.2411	14.2431		-7685.08	7740.5					1.07024e+07	0	1	0	1.07024e+07	2.91388e+07	-2.9131e+07		16603.6		2.90985e+07	72586.8	2.91877e+07
50	3368.38	39.04	22	10.0738	52.3091		-6361.77	9730.15					1.34534e+07	0	1	0	1.34534e+07	3.66287e+07	-3.6619e+07		15280.3		3.65864e+07	22021.5	3.66237e+07
51	3750.23	10.72	29	10.5106	32.2886		865.576	2884.65					3.98845e+06	0	1	0	3.98845e+06	1.08591e+07	-1.08562e+07		8052.95		1.08237e+07	18835.3	1.08506e+07
52	13353.9	18.63	21	7.1825	30.1727		-6657.81	20011.7					2.76691e+07	0	1	0	2.76691e+07	7.53332e+07	-7.53132e+07		15576.3		7.52806e+07	31650.3	7.53279e+07
53	30021.3	16.36	32	7.1825	30.1727		2757.28	27264					3.76965e+07	0	1	0	3.76965e+07	1.02634e+08	-1.02607e+08		6161.24		1.02574e+08	52242.5	1.02633e+08
54	10819.3	48.58	26	10.0738	52.3091		-3201.29	14020.6					1.93855e+07	0	1	0	1.93855e+07	5.27798e+07	-5.27658e+07		12119.8		5.27332e+07	24833.9	5.27702e+07
55	41946.4	27.3	25	5.4691	12.2648		-3339.08	45285.5					6.26138e+07	0	1	0	6.26138e+07	1.70475e+08	-1.7043e+08		12257.6		1.70397e+08	79510.5	1.70489e+08
56	14587.3	12.69	26	12.1333	43.1252		-1718.93	16306.2					2.25457e+07	0	1	0	2.25457e+07	6.13839e+07	-6.13676e+07		10637.5		6.1335e+07	43587.9	6.13893e+07
57	11812	46.4	22	6.2411	14.2431		-6291.73	18103.8					2.50311e+07	0	1	0	2.50311e+07	6.81508e+07	-6.81327e+07		15210.3		6.81002e+07	30108.4	6.81455e+07
58	-35.6343	40.31	22	6.2537	11.7352		-6074.94	6039.31					8.35023e+06	0	1	0	8.35023e+06	2.27347e+07	-2.27287e+07		14993.5		2.26961e+07	8983.67	2.27201e+07
59	-94.2228	30.08	29	15.68	89.0786		-102.872	8.64945					11959.1	0	1	0	11959.1	32560.5	-32551.8		9021.4		0	42465.2	51486.6
60	45778.6	31.07	34	15.68	89.0786		4125.38	41653.2					5.75917e+07	0	1	0	5.75917e+07	1.56802e+08	-1.5676e+08		4793.15		1.56727e+08	134366	1.56867e+08

## Sheet: Inputs 5
DMU	Input Slack	Environmental Variable 1	Environmental Variable 2	Environmental Variable 3	Environmental Variable 4	SFA Parameter Value	Environmental Value	Stochastic Error Term				λ				O/P	In parentheses.	Managerial Inefficiency	Stochastic Disturbance Term	Environmental Variable Maximum Value	Environmental Variable Adjustment	Random Disturbance Maximum Value	Random Disturbance Adjustment	Original Input	Adjusted Input
1	-1.9429	53.86	18	15.68	89.0786	-911.836	-3000.21	2998.26	4638.83	0.463883	0.463883	10000	4.14554e+06	0	1	0	4.14554e+06	1.92305e+06	-1.92005e+06	2028.66	5028.86	-929.36	1.91912e+06	5656.72	1.9298e+06
2	3.98664	31.29	19	8.85212	63.7531	-16.3576	-1138.73	1142.71					1.57997e+06	0	1	0	1.57997e+06	732920	-731777		3167.38		730848	3185.86	737201
3	3.47558	52.71	18	15.68	89.0786	114.815	-2981.39	2984.87					4.12702e+06	0	1	0	4.12702e+06	1.91446e+06	-1.91147e+06		5010.05		1.91054e+06	2566.15	1.91812e+06
4	-10.5038	53.14	14	10.0738	52.3091	-188.464	-2259.48	2248.98					3.10955e+06	0	1	0	3.10955e+06	1.44247e+06	-1.44022e+06		4288.14		1.43929e+06	2139.37	1.44572e+06
5	471.039	37.78	12	10.0738	52.3091	-3.58008	-2237.86	2708.9					3.74545e+06	0	1	0	3.74545e+06	1.73745e+06	-1.73474e+06		4266.52		1.73381e+06	7092.9	1.74517e+06
6	-13.769	48.11	19	10.0738	52.3091	21518757	-1603.13	1589.36					2.19753e+06	0	1	0	2.19753e+06	1.0194e+06	-1.01781e+06		3631.79		1.01688e+06	11630.5	1.03214e+06
7	-3.77856	41.25	17	8.85212	63.7531	1	-1531.28	1527.5					2.11199e+06	0	1	0	2.11199e+06	979717	-978189		3559.93		977260	6480.49	987300
8	13.9064	30.29	24	8.85212	63.7531		-548.293	562.199					777323	0	1	0	777323	360587	-360025		2576.95		359095	1338.19	363011
9	18.139	33.66	13	8.85212	63.7531		-1866.38	1884.52					2.60563e+06	0	1	0	2.60563e+06	1.20871e+06	-1.20682e+06		3895.04		1.20589e+06	2408.82	1.2122e+06
10	-12.0141	61.05	21	8.85212	63.7531		-1395.9	1383.88					1.91342e+06	0	1	0	1.91342e+06	887604	-886220		3424.55		885290	5887.45	894602
11	-14.4833	26.8	17	12.1333	43.1252		-1839.44	1824.96					2.52328e+06	0	1	0	2.52328e+06	1.17051e+06	-1.16868e+06		3868.1		1.16775e+06	6676.18	1.1783e+06
12	2705.92	13.52	19	10.0738	52.3091		-1037.32	3743.25					5.17559e+06	0	1	0	5.17559e+06	2.40087e+06	-2.39712e+06		3065.98		2.3962e+06	5509.4	2.40477e+06
13	362.505	21.17	27	10.0738	52.3091		-243.939	606.445					838499	0	1	0	838499	388966	-388359		2272.59		387430	1927.58	391630
14	4033.46	48.63	14	16.4158	64.5904		-3424.92	7458.38					1.03123e+07	0	1	0	1.03123e+07	4.7837e+06	-4.77625e+06		5453.57		4.77532e+06	9313.73	4.79008e+06
15	-1.6412	53.73	16	10.5106	32.2886		-2050.16	2048.51					2.83237e+06	0	1	0	2.83237e+06	1.31389e+06	-1.31184e+06		4078.81		1.31091e+06	4177.83	1.31917e+06
16	17.1859	16.32	18	10.0738	52.3091		-1197.94	1215.13					1.68009e+06	0	1	0	1.68009e+06	779365	-778150		3226.59		777221	29171	809618
17	1304.43	17.85	19	15.68	89.0786		-2296.35	3600.79					4.97862e+06	0	1	0	4.97862e+06	2.3095e+06	-2.3059e+06		4325.01		2.30497e+06	3901.51	2.31319e+06
18	0.000413	45.56	14	16.4158	64.5904		-3374.7	3374.7					4.66602e+06	0	1	0	4.66602e+06	2.16449e+06	-2.16111e+06		5403.35		2.16018e+06	31733.8	2.19732e+06
19	423.107	19.67	21	10.0738	52.3091		-908.293	1331.4					1.84086e+06	0	1	0	1.84086e+06	853942	-852610		2936.95		851681	4946.58	859564
20	11.8022	16.57	21	16.4158	64.5904		-2096.79	2108.59					2.91544e+06	0	1	0	2.91544e+06	1.35242e+06	-1.35031e+06		4125.44		1.34938e+06	4225.67	1.35774e+06
21	11.6998	12.21	18	8.85212	63.7531		-941.438	953.138					1.31785e+06	0	1	0	1.31785e+06	611330	-610376		2970.09		609447	4225.57	616643
22	1781.69	50.65	20	15.68	89.0786		-2718.07	4499.76					6.22158e+06	0	1	0	6.22158e+06	2.88608e+06	-2.88158e+06		4746.72		2.88066e+06	6855.56	2.89226e+06
23	-9.95378	15.24	19	10.0738	52.3091		-1065.46	1055.5					1.45939e+06	0	1	0	1.45939e+06	676987	-675931		3094.11		675002	5958.31	684054
24	7.70449	34.29	19	10.5106	32.2886		-1387.72	1395.42					1.92938e+06	0	1	0	1.92938e+06	895006	-893611		3416.37		892681	6388.77	902486
25	5289.5	29.98	32	10.0738	52.3091		186.025	5103.48					7.05631e+06	0	1	0	7.05631e+06	3.2733e+06	-3.2682e+06		1842.63		3.26727e+06	10329	3.27944e+06
26	3.4e-05	49.86	25	12.1333	43.1252		-1298.13	1298.13					1.79486e+06	0	1	0	1.79486e+06	832603	-831305		3326.79		830376	773.881	834476
27	-5.48418	40.88	23	12.1333	43.1252		-1380.87	1375.38					1.90167e+06	0	1	0	1.90167e+06	882153	-880778		3409.52		879848	8336.37	891594
28	-7.2037	33.03	27	10.0738	52.3091		-437.94	430.736					595556	0	1	0	595556	276268	-275838		2466.6		274908	6717.86	284093
29	-5.88156	42.68	24	5.8009	16.6631		-7.33281	1.45125					2006.56	0	1	0	2006.56	930.811	-929.36		2035.99		0	974.399	3010.39
30	425.807	40.42	20	15.68	89.0786		-2550.73	2976.54					4.1155e+06	0	1	0	4.1155e+06	1.90911e+06	-1.90613e+06		4579.39		1.9052e+06	6394.07	1.91618e+06
31	8280.45	33.84	19	10.0738	52.3091		-1369.71	9650.16					1.33428e+07	0	1	0	1.33428e+07	6.18949e+06	-6.17983e+06		3398.36		6.17891e+06	13939.1	6.19624e+06
32	14.838	26.58	20	10.5106	32.2886		-1146.79	1161.63					1.60612e+06	0	1	0	1.60612e+06	745051	-743889		3175.44		742960	5054.31	751190
33	924.235	34.26	14	10.0738	52.3091		-1950.65	2874.89					3.97496e+06	0	1	0	3.97496e+06	1.84392e+06	-1.84104e+06		3979.31		1.84011e+06	3727.71	1.84782e+06
34	7.5272	54.13	18	10.0738	52.3091		-1816.42	1823.95					2.52187e+06	0	1	0	2.52187e+06	1.16985e+06	-1.16803e+06		3845.07		1.1671e+06	6835.79	1.17778e+06
35	2228.98	55.63	11	6.2411	14.2431		-1786.06	4015.03					5.55137e+06	0	1	0	5.55137e+06	2.57519e+06	-2.57117e+06		3814.71		2.57024e+06	7268.44	2.58133e+06
36	1898.69	35.42	27	10.0738	52.3091		-477.035	2375.72					3.28479e+06	0	1	0	3.28479e+06	1.52376e+06	-1.52138e+06		2505.69		1.52045e+06	4598.96	1.52756e+06
37	2511.18	31.09	25	10.0738	52.3091		-635.836	3147.02					4.35122e+06	0	1	0	4.35122e+06	2.01846e+06	-2.01531e+06		2664.49		2.01438e+06	7206.65	2.02425e+06
38	7377.48	29.72	16	10.0738	52.3091		-1646.76	9024.24					1.24773e+07	0	1	0	1.24773e+07	5.78803e+06	-5.779e+06		3675.42		5.77807e+06	13861.7	5.79561e+06
39	1016.09	13.32	18	10.0738	52.3091		-1148.87	2164.95					2.99336e+06	0	1	0	2.99336e+06	1.38857e+06	-1.38641e+06		3177.52		1.38548e+06	2753.16	1.39141e+06
40	14.2235	23.71	17	10.0738	52.3091		-1433.64	1447.86					2.00188e+06	0	1	0	2.00188e+06	928638	-927190		3462.29		926261	1648.1	931371
41	631.41	46.63	20	12.1333	43.1252		-1819.37	2450.78					3.38856e+06	0	1	0	3.38856e+06	1.5719e+06	-1.56945e+06		3848.02		1.56852e+06	2918.89	1.57528e+06
42	2598.44	19.36	39	6.2537	11.7352		2028.66	569.787					787814	0	1	0	787814	365454	-364884		0		363954	7672.31	371627
43	2231.25	39.35	18	12.1333	43.1252		-1929.92	4161.16					5.75342e+06	0	1	0	5.75342e+06	2.66891e+06	-2.66475e+06		3958.57		2.66382e+06	7717.91	2.6755e+06
44	1702.93	36.73	26	8.85212	63.7531		-424.006	2126.94					2.9408e+06	0	1	0	2.9408e+06	1.36419e+06	-1.36206e+06		2452.66		1.36113e+06	7017.6	1.3706e+06
45	775.99	16.6	18	12.1333	43.1252		-1557.78	2333.77					3.22678e+06	0	1	0	3.22678e+06	1.49685e+06	-1.49452e+06		3586.44		1.49359e+06	10149.8	1.50732e+06
46	764.324	23.12	27	7.1825	30.1727		348.319	416.006					575189	0	1	0	575189	266820	-266404		1680.34		265475	2673.4	269829
47	2429.56	22	23	10.0738	52.3091		-716.776	3146.33					4.35027e+06	0	1	0	4.35027e+06	2.01802e+06	-2.01487e+06		2745.43		2.01394e+06	3788.24	2.02047e+06
48	5279.95	18.72	21	7.1825	30.1727		-268.598	5548.55					7.67168e+06	0	1	0	7.67168e+06	3.55876e+06	-3.55321e+06		2297.25		3.55229e+06	11523.4	3.56611e+06
49	-12.8402	34.27	20	6.2411	14.2431		-403.323	390.483					539900	0	1	0	539900	250451	-250060		2431.98		249131	15312.2	266875
50	7849.85	39.04	22	10.0738	52.3091		-1110.32	8960.17					1.23887e+07	0	1	0	1.23887e+07	5.74693e+06	-5.73797e+06		3138.98		5.73704e+06	13886.9	5.75407e+06
51	319.122	10.72	29	10.5106	32.2886		145.978	173.144					239397	0	1	0	239397	111052	-110879		1882.68		109950	1987.4	113820
52	8121.36	18.63	21	7.1825	30.1727		-267.125	8388.49					1.15983e+07	0	1	0	1.15983e+07	5.38026e+06	-5.37188e+06		2295.78		5.37095e+06	14777.6	5.38802e+06
53	17020.6	16.36	32	7.1825	30.1727		1032.97	15987.7					2.21053e+07	0	1	0	2.21053e+07	1.02543e+07	-1.02383e+07		995.685		1.02374e+07	23126.5	1.02615e+07
54	422.047	48.58	26	10.0738	52.3091		-807.115	1229.16					1.6995e+06	0	1	0	1.6995e+06	788368	-787139		2835.77		786210	1505.53	790551
55	9015.27	27.3	25	5.4691	12.2648		437.34	8577.93					1.18602e+07	0	1	0	1.18602e+07	5.50177e+06	-5.49319e+06		1591.32		5.49226e+06	15671.5	5.50952e+06
56	291.32	12.69	26	12.1333	43.1252		-575.304	866.624					1.19823e+06	0	1	0	1.19823e+06	555841	-554974		2603.96		554045	1374.8	558024
57	5890.61	46.4	22	6.2411	14.2431		-372.111	6262.72					8.65913e+06	0	1	0	8.65913e+06	4.01682e+06	-4.01056e+06		2400.77		4.00963e+06	11962.1	4.02399e+06
58	2.2796	40.31	22	6.2537	11.7352		-265.89	268.169					370783	0	1	0	370783	172000	-171732		2294.54		170803	1051.36	174149
59	-5.27586	30.08	29	15.68	89.0786		-1348.26	1342.98					1.85687e+06	0	1	0	1.85687e+06	861371	-860028		3376.91		859099	4139.8	866615
60	2984.83	31.07	34	15.68	89.0786		-790.378	3775.21					5.21978e+06	0	1	0	5.21978e+06	2.42137e+06	-2.41759e+06		2819.03		2.41666e+06	16761.9	2.43624e+06

## Sheet: Third-stage data.
With units.										Normalization.
	Net profit (CNY)	Operating income (CNY)	Intangible assets (CNY)	Fixed assets (CNY)	Total number of employees (Persons)	Operating costs (CNY)	Accounts receivable (CNY)	R&D expenditure (CNY)			Net profit (CNY)	Operating income (CNY)	Intangible assets (CNY)	Fixed assets (CNY)	Total number of employees (Persons)	Operating costs (CNY)	Accounts receivable (CNY)	R&D expenditure (CNY)
DMU	(O)JLR	(O)YYSR	(O)WXZC	(I)GDZC	(I)YGZS	(I)YYCB	(I)YSZK	(I)YFZC		Company	(O)JLR	(O)YYSR	(O)WXZC	(I)GDZC	(I)YGZS	(I)YYCB	(I)YSZK	(I)YFZC
disushishang	62985.8	256417	3349.7	6.24538e+08	808527	7.53298e+08	3.80855e+07	1.9298e+06		disushishang	0.282619	0.216475	0.109572	0.209489	0.185351	0.22779	0.203051	0.269042
annaier	-4681.59	125684	1421.24	3.41985e+08	249834	3.24715e+08	3.41579e+07	737201		annaier	0.208808	0.149936	0.102822	0.159949	0.126253	0.155029	0.19241	0.164412
riboshishang	-8016.84	82254.2	8755.3	6.24165e+08	811014	7.71007e+08	3.77621e+07	1.91812e+06		riboshishang	0.20517	0.127831	0.12849	0.209423	0.185614	0.230797	0.202175	0.268017
mugaodi	4597.47	64273.7	1084.31	7.31895e+08	706347	7.54516e+08	5.03803e+07	1.44572e+06		mugaodi	0.21893	0.11868	0.101643	0.228311	0.174542	0.227997	0.236364	0.226572
anzhengshishang	23985.2	359445	7140.81	8.26672e+08	951528	1.6122e+09	6.69098e+07	1.74517e+06		anzhengshishang	0.240078	0.268913	0.122839	0.244928	0.200477	0.373608	0.28115	0.252844
taipingniao	70671.2	938687	18017.3	4.83126e+08	466309	4.79132e+08	3.42228e+07	1.03214e+06		taipingniao	0.291002	0.563729	0.160904	0.184695	0.149151	0.181244	0.192586	0.190288
biyinlefen	49880.2	230333	11486.5	4.72578e+08	374438	4.80414e+08	4.21253e+07	987300		biyinlefen	0.268324	0.203199	0.138048	0.182846	0.139433	0.181462	0.213997	0.186354
jinfalabi	3240.76	31313	5308.71	1.09933e+08	9190.06	7.49502e+07	1.8501e+07	363011		jinfalabi	0.21745	0.101904	0.116428	0.119264	0.100798	0.112626	0.149988	0.131584
huijiegufen	23260.2	237286	9128.53	6.28587e+08	553262	6.65979e+08	5.41579e+07	1.2122e+06		huijiegufen	0.239287	0.206738	0.129796	0.210198	0.158349	0.212966	0.246599	0.206085
gelisi	44026.6	196214	60237.2	3.8052e+08	237979	3.6606e+08	3.1374e+07	894602		gelisi	0.261939	0.185834	0.308662	0.166706	0.124999	0.162048	0.184867	0.178221
jinhongjituan	-63925.1	333991	128050	5.65008e+08	712949	5.70861e+08	3.6327e+07	1.1783e+06		jinhongjituan	0.144186	0.255957	0.545987	0.199051	0.17524	0.196817	0.198287	0.203111
qiaozhibai	14428.2	108847	9773.76	6.07035e+08	1.5883e+06	6.99278e+08	1.00636e+08	2.40477e+06		qiaozhibai	0.229653	0.141367	0.132054	0.20642	0.267834	0.218619	0.372528	0.310712
bangjiegufen	6139.65	62563.1	4282.46	9.54543e+07	131614	1.53854e+08	1.83e+07	391630		bangjiegufen	0.220612	0.117809	0.112836	0.116726	0.113747	0.126021	0.149444	0.134095
langzigufen	13579.6	287644	39248.8	9.88283e+08	1.49906e+06	1.37752e+09	6.77114e+07	4.79008e+06		langzigufen	0.228727	0.232368	0.235209	0.273263	0.258394	0.333765	0.283322	0.519981
jiumuwang	35504.8	267221	13929.8	7.05597e+08	744022	6.9974e+08	4.31893e+07	1.31917e+06		jiumuwang	0.252643	0.221974	0.146599	0.223701	0.178527	0.218697	0.21688	0.21547
senmafushi	79439	1.52049e+06	46229.9	3.8707e+08	414772	3.86869e+08	3.44236e+07	809618		senmafushi	0.300566	0.859849	0.259641	0.167854	0.1437	0.165581	0.19313	0.170766
jialinjie	1834.74	117129	1032.66	5.8113e+08	935493	1.15714e+09	5.73331e+07	2.31319e+06		jialinjie	0.215916	0.145582	0.101463	0.201878	0.198781	0.296352	0.255202	0.302678
jihuajituan	-83031	1.49537e+06	257777	8.49761e+08	1.17959e+06	9.94373e+08	4.75233e+07	2.19732e+06		jihuajituan	0.123346	0.847064	1	0.248976	0.224601	0.268718	0.228623	0.292512
jiaxinsichou	20526.8	260282	4286.08	3.38161e+08	430777	1.17539e+09	3.95638e+07	859564		jiaxinsichou	0.236305	0.218442	0.112849	0.159279	0.145393	0.299449	0.207057	0.175148
tanluzhe	-27700.8	91217.5	614.756	4.04386e+08	738021	4.79629e+08	2.19649e+07	1.35774e+06		tanluzhe	0.183699	0.132394	0.1	0.17089	0.177893	0.181329	0.159374	0.218853
yaowangkeji	2739.13	215094	13574.9	2.98004e+08	249577	3.12926e+08	3.67179e+07	616643		yaowangkeji	0.216903	0.195443	0.145357	0.152238	0.126225	0.153027	0.199346	0.153835
meibangfushi	-85936.7	381904	3206.55	1.21911e+09	1.44102e+06	1.81068e+09	2.48365e+08	2.89226e+06		meibangfushi	0.120176	0.280344	0.109071	0.313734	0.252255	0.407304	0.772794	0.353481
baoxiniao	39005.5	378767	22796.3	3.36552e+08	376119	3.1604e+08	3.17038e+07	684054		baoxiniao	0.256462	0.278747	0.17763	0.158997	0.139611	0.153556	0.185761	0.15975
qipilang	23525.6	333036	35945.5	4.79955e+08	549219	4.62982e+08	3.07202e+07	902486		qipilang	0.239576	0.255471	0.223648	0.184139	0.157921	0.178502	0.183095	0.178913
weixinggufen	39515.1	249612	31654.7	7.43498e+08	2.7019e+06	1.01023e+09	4.45772e+07	3.27944e+06		weixinggufen	0.257018	0.213011	0.208632	0.230346	0.385629	0.27141	0.22064	0.387449
hongdougufen	17448.2	238397	14529.4	3.03209e+08	372967	2.68422e+08	1.29675e+07	834476		hongdougufen	0.232947	0.207303	0.148698	0.153151	0.139278	0.145472	0.134995	0.172946
hailanzhijia	171755	1.79585e+06	85729.5	3.53127e+08	475842	3.30313e+08	1.91931e+07	891594		hailanzhijia	0.401263	1	0.397879	0.161903	0.150159	0.155979	0.151863	0.177958
yageer	720658	1.14756e+06	35864.6	5.09146e+07	36338.8	582711	6.77848e+06	284093		yageer	1	0.670037	0.223365	0.108917	0.103669	0.1	0.118226	0.12466
langshagufen	1775.66	34653.3	3715.55	1.97589e+08	1650.47	5.18135e+07	1.71746e+07	3010.39		langshagufen	0.215852	0.103604	0.110852	0.134633	0.1	0.108698	0.146394	0.1
shuixingjiafang	27454	303478	12922.4	5.3274e+08	804742	1.6946e+09	3.95124e+07	1.91618e+06		shuixingjiafang	0.243861	0.240427	0.143073	0.193394	0.18495	0.387597	0.206918	0.267847
taihuaxincai	11408.9	250112	21852.6	3.5305e+09	1.82152e+06	2.46756e+09	1.56294e+08	6.19624e+06		taihuaxincai	0.22636	0.213266	0.174327	0.718983	0.292504	0.518824	0.523332	0.643347
yanjianggufen	30526.5	158591	4014.74	4.03104e+08	471437	3.61003e+08	2.71355e+07	751190		yanjianggufen	0.247213	0.166685	0.111899	0.170665	0.149694	0.161189	0.173383	0.16564
kanglongda	8722.55	107356	11201.5	8.61399e+08	1.14124e+06	1.40661e+09	7.40975e+07	1.84782e+06		kanglongda	0.223429	0.140608	0.137051	0.251017	0.220544	0.338704	0.300624	0.261849
nuobanggufen	37868.3	200994	12869.1	5.58276e+08	508657	5.4971e+08	3.87929e+07	1.17778e+06		nuobanggufen	0.255221	0.188266	0.142887	0.197871	0.153631	0.193226	0.204968	0.203066
kairungufen	6648.75	194381	9581.91	1.0212e+09	3.16262e+06	1.86567e+09	9.36404e+07	2.58133e+06		kairungufen	0.221167	0.184901	0.131383	0.279035	0.434364	0.41664	0.353575	0.326202
jianshengjiduan	-52813.4	158245	26274.8	1.63758e+09	3.2975e+06	1.11919e+09	7.23818e+07	1.52756e+06		jianshengjiduan	0.156307	0.166508	0.189803	0.387102	0.448632	0.289908	0.295976	0.233752
xinaogufen	16103.6	227317	10051.3	1.07311e+09	863740	1.97786e+09	7.04972e+07	2.02425e+06		xinaogufen	0.231481	0.201664	0.133025	0.288136	0.191191	0.435686	0.29087	0.277328
bailongdongfang	36605.4	613456	67412.8	2.70959e+09	4.81389e+06	5.30181e+09	1.59324e+08	5.79561e+06		bailongdongfang	0.253844	0.398196	0.333775	0.575055	0.609034	1	0.531541	0.608199
zhewenyingye	-104434	169269	8152.99	1.04151e+09	936979	1.26447e+09	1.57652e+08	1.39141e+06		zhewenyingye	0.1	0.172119	0.126382	0.282594	0.198938	0.314572	0.527013	0.221807
xianfengxincai	1791.3	27572.1	4107.96	4.61007e+08	488619	4.71107e+08	3.86555e+07	931371		xianfengxincai	0.215869	0.1	0.112225	0.180817	0.151511	0.179882	0.204596	0.181447
kuangdakeji	20876.2	148996	15691.7	2.00485e+09	875121	9.77011e+08	2.79598e+08	1.57528e+06		kuangdakeji	0.236686	0.161801	0.152765	0.451495	0.192395	0.26577	0.85742	0.237939
mengjiegufen	4694.67	222011	13603.8	3.37149e+08	11695.7	3.10415e+08	3.73948e+07	371627		mengjiegufen	0.219036	0.198963	0.145458	0.159102	0.101063	0.152601	0.20118	0.13234
lianfagufen	46592.6	387326	18903	1.184e+09	2.60222e+06	3.12059e+09	8.68111e+07	2.6755e+06		lianfagufen	0.264738	0.283103	0.164004	0.307577	0.375086	0.629689	0.335071	0.334464
fuanna	51646.3	287405	10720.8	4.56794e+08	560444	7.89221e+08	5.05123e+07	1.3706e+06		fuanna	0.27025	0.232247	0.135368	0.180079	0.159109	0.233889	0.236721	0.219982
luolaishenghuo	59296.7	491064	26940.1	6.03183e+08	815014	8.93942e+08	6.72083e+07	1.50732e+06		luolaishenghuo	0.278595	0.335903	0.192132	0.205744	0.186037	0.251667	0.281958	0.231977
ruyijituan	-32.8681	78624.5	16490.6	1.32205e+09	364406	2.92886e+08	3.32221e+08	269829		ruyijituan	0.213879	0.125984	0.155561	0.331782	0.138372	0.149625	1	0.123409
hongdagaoke	6486.24	46167.7	3471.03	3.85155e+08	196463	1.81327e+08	3.45559e+07	2.02047e+06		hongdagaoke	0.22099	0.109465	0.109996	0.167518	0.120607	0.130685	0.193488	0.276997
furigufen	19217.7	443208	58118.7	2.09633e+09	4.47617e+06	3.32522e+09	1.29078e+08	3.56611e+06		furigufen	0.234877	0.311546	0.301248	0.467534	0.57331	0.66443	0.449591	0.412599
huafushishang	-47006.2	1.42317e+06	88634.2	3.60235e+08	237699	2.3512e+08	2.91877e+07	266875		huafushishang	0.162641	0.810317	0.408044	0.163149	0.124969	0.139818	0.178943	0.123149
hangmingufen	67336.8	523278	11345	5.33795e+08	1.50724e+06	3.5207e+09	3.66237e+07	5.75407e+06		hangmingufen	0.287365	0.352299	0.137553	0.193579	0.25926	0.697618	0.199091	0.604554
fengzhufangzhi	2962.77	104975	19216	56550.8	133670	2.13876e+08	1.08506e+07	113820		fengzhufangzhi	0.217147	0.139395	0.165099	0.1	0.113965	0.136211	0.12926	0.109722
huafanggufen	1834.85	334050	29465.8	6.98347e+08	819247	2.77102e+09	7.53279e+07	5.38802e+06		huafanggufen	0.215916	0.255988	0.200971	0.222429	0.186485	0.570343	0.303958	0.57244
lutaiA	8909.01	475122	37354.3	5.13331e+09	8.50995e+06	2.72148e+09	1.02633e+08	1.02615e+07		lutaiA	0.223633	0.327789	0.228579	1	1	0.561931	0.377939	1
jinyinggufen	2221.66	101347	5491.42	3.94627e+08	489293	4.99258e+08	5.27702e+07	790551		jinyinggufen	0.216338	0.137549	0.117067	0.169179	0.151582	0.184661	0.242839	0.169093
xinlonggonggu	16970.5	486594	78781	2.62567e+09	2.17377e+06	3.22238e+09	1.70489e+08	5.50952e+06		xinlonggonggu	0.232426	0.333628	0.373561	0.560342	0.329765	0.64697	0.561793	0.5831
jiangsuyangguang	3412.18	197235	13690.4	1.86409e+09	1.20628e+06	3.99116e+08	6.13893e+07	558024		jiangsuyangguang	0.217637	0.186353	0.145761	0.426816	0.227425	0.16766	0.266192	0.148693
huamaogufen	20563.8	339205	35393.1	2.304e+09	870481	2.82375e+09	6.81455e+07	4.02399e+06		huamaogufen	0.236346	0.258611	0.221715	0.503943	0.191904	0.579294	0.284498	0.452771
huashenggufen	1944.06	91353.9	15128.3	3.00879e+08	157789	1.5725e+08	2.27201e+07	174149		huashenggufen	0.216035	0.132463	0.150794	0.152742	0.116516	0.126598	0.16142	0.115014
longtougufen	-29145.7	325404	2900.81	1.5539e+07	216940	9.62276e+07	51486.6	866615		longtougufen	0.182123	0.251587	0.108001	0.102715	0.122773	0.116238	0.1	0.175766
shendagufen	-97457.7	1.0824e+06	30461.3	1.5577e+09	893229	5.03862e+09	1.56867e+08	2.43624e+06		shendagufen	0.107609	0.636873	0.204455	0.373097	0.19431	0.955317	0.524884	0.313473
