# Supplementary material for: Changes in technological innovation efficiency and influencing factors of listed textile and apparel companies research——Based on three-stage DEA with Tobit modeling
Source: PLoS One. 2024 Aug 8;19(8):e0307820. doi: 10.1371/journal.pone.0307820 (PMC11309499; doi:10.1371/journal.pone.0307820)
Supplement: S1 Raw data — (ZIP) [file pone.0307820.s001.zip › Raw Data/Textile and Clothing Industry/2021.xlsx]

## Sheet: raw data
With units.	2021									Normalization.	2021
	Net profit (CNY)	Operating income (CNY)	Intangible assets (CNY)	Fixed assets (CNY)	Total number of employees (Persons)	Operating costs (CNY)	Accounts receivable (CNY)	R&D expenditure (CNY)			Net profit (CNY)	Operating income (CNY)	Intangible assets (CNY)	Fixed assets (CNY)	Total number of employees (Persons)	Operating costs (CNY)	Accounts receivable (CNY)	R&D expenditure (CNY)
DMU	(O)JLR	(O)YYSR	(O)WXZC	(I)GDZC	(I)YGZS	(I)YYCB	(I)YSZK	(I)YFZC		Company	(O)JLR	(O)YYSR	(O)WXZC	(I)GDZC	(I)YGZS	(I)YYCB	(I)YSZK	(I)YFZC
disushishang	68948.4	289760	2963.79	54842.5	2166	67833.5	6104.99	6460.74		disushishang	0.313742	0.217577	0.108031	0.157093	0.173388	0.132664	0.118823	0.231354
annaier	-302.948	118552	1364.64	12255.3	3023	51331.3	4912.82	3468.48		annaier	0.206857	0.140102	0.102188	0.109371	0.208002	0.122738	0.113611	0.1593
riboshishang	8129.28	102471	8384.05	17626.2	1351	43413.4	3958.64	2446.67		riboshishang	0.219872	0.132825	0.127835	0.115389	0.14047	0.117976	0.109439	0.134694
mugaodi	7861.4	92325.7	1085.35	3892.8	3952	69398.5	8534.37	2540.47		mugaodi	0.219458	0.128234	0.101168	0.1	0.245523	0.133606	0.129444	0.136953
anzhengshishang	7373.03	307783	6671.29	48218.9	3493	162780	29607.9	7079.25		anzhengshishang	0.218704	0.225732	0.121577	0.149671	0.226985	0.189774	0.221574	0.246247
taipingniao	67666	1.09208e+06	17560	136016	12323	514044	63196.8	15205.2		taipingniao	0.311763	0.580639	0.16136	0.248054	0.583624	0.401057	0.368419	0.441922
biyinlefen	62454.1	271999	11954.9	24433.8	3167	63416.1	27971.7	8338.81		biyinlefen	0.303719	0.20954	0.140881	0.123018	0.213818	0.130007	0.214421	0.276578
jinfalabi	1381.84	29932	5302.48	15969.8	812	13527.9	1799.53	1423.34		jinfalabi	0.209457	0.1	0.116576	0.113533	0.1187	0.1	0.1	0.110052
huijiegufen	31572.4	273317	8723.97	47628.8	6278	91889.3	20283.2	3643.67		huijiegufen	0.256055	0.210136	0.129077	0.14901	0.33947	0.147134	0.180808	0.163518
gelisi	33266.3	236275	62861	18287.8	3132	77913.8	30351.8	5672.37		gelisi	0.258669	0.193374	0.326873	0.116131	0.212404	0.138728	0.224826	0.21237
jinhongjituan	22401.4	432442	127888	8741.99	2588	131369	51428.2	7947.44		jinhongjituan	0.2419	0.282143	0.564457	0.105434	0.190432	0.17088	0.316969	0.267154
qiaozhibai	19005.2	130366	9425.1	47475.3	3486	62268.5	29716.9	7975.97		qiaozhibai	0.236658	0.145448	0.131638	0.148838	0.226702	0.129317	0.22205	0.267841
bangjiegufen	5541.5	61363.1	4095.66	24764.6	1487	46680.9	6775.51	1964.03		bangjiegufen	0.215877	0.114223	0.112166	0.123389	0.145963	0.119941	0.121754	0.123072
langzigufen	22565.1	366521	37179.3	58782.1	4785	157550	25386.8	11254.9		langzigufen	0.242152	0.252313	0.233042	0.161508	0.279168	0.186628	0.20312	0.346799
jiumuwang	18280.9	305042	13483	44888.7	6634	121847	17273.3	4828.78		jiumuwang	0.23554	0.224492	0.146464	0.145939	0.353848	0.165153	0.167649	0.192056
senmafushi	148458	1.54198e+06	43110.2	194752	3645	885347	145163	31709		senmafushi	0.436461	0.784228	0.254711	0.313873	0.233124	0.624393	0.726764	0.839336
jialinjie	2048.3	115524	973.718	26563.5	1541	95497.9	17308.9	4319.45		jialinjie	0.210486	0.138732	0.10076	0.125404	0.148144	0.149304	0.167805	0.179791
jihuajituan	-32512.4	1.5494e+06	247097	370406	17757	1.40703e+06	207662	38381.1		jihuajituan	0.157143	0.787587	1	0.510708	0.803101	0.938186	1	1
jiaxinsichou	14593.9	369487	4106.97	33347.9	2615	315747	48506.2	5414.34		jiaxinsichou	0.229849	0.253655	0.112208	0.133007	0.191523	0.281783	0.304194	0.206156
tanluzhe	5378.83	124269	765.678	18233.9	494	74078.3	48438.6	4376.34		tanluzhe	0.215626	0.142689	0.1	0.11607	0.105856	0.136421	0.303899	0.181161
yaowangkeji	-69535.7	281119	13176.6	8902.79	1480	235699	108280	6869.17		yaowangkeji	0.1	0.213667	0.145345	0.105614	0.145681	0.233635	0.565518	0.241189
meibangfushi	-46846.6	263868	1931.41	82592.7	2871	175326	67383.7	6925.91		meibangfushi	0.135019	0.20586	0.104259	0.18819	0.201862	0.197321	0.386724	0.242555
baoxiniao	47942.1	445137	21416.9	44626.8	7825	160599	57444.2	7553.35		baoxiniao	0.28132	0.287888	0.175452	0.145646	0.401952	0.188463	0.34327	0.257664
qipilang	27320.3	351422	35473	32266.1	2525	189179	36414.3	8083.16		qipilang	0.249492	0.24548	0.226808	0.131795	0.187888	0.205653	0.25133	0.270422
weixinggufen	44537.8	335568	30854.4	122895	8580	207994	42720.5	13860.3		weixinggufen	0.276066	0.238306	0.209933	0.233351	0.432446	0.21697	0.2789	0.409536
hongdougufen	7980.74	234285	13562.9	43094.8	4604	161800	54357.3	1297.74		hongdougufen	0.219642	0.192473	0.146756	0.143929	0.271857	0.189185	0.329774	0.107028
hailanzhijia	240068	2.0188e+06	101705	334874	22628	1.19832e+06	102268	12438.3		hailanzhijia	0.577856	1	0.468794	0.470892	0.999838	0.812645	0.539231	0.375295
yageer	513576	1.36069e+06	43268	807047	19034	571616	31390.6	6993.13		yageer	1	0.70219	0.255287	1	0.854678	0.435686	0.229367	0.244174
langshagufen	2017.54	40248.6	3594.25	6636.64	349	34017.9	3623	1333.7		langshagufen	0.210438	0.104668	0.110335	0.103075	0.1	0.112325	0.107972	0.107894
shuixingjiafang	38587.5	379931	12542.5	42346.8	3247	235734	21669.9	6521.23		shuixingjiafang	0.266882	0.258381	0.143028	0.143091	0.217049	0.233656	0.18687	0.23281
taihuaxincai	46325.6	425657	26493.3	294149	4421	316927	63373.6	21593.4		taihuaxincai	0.278825	0.279073	0.193999	0.425256	0.264466	0.282492	0.369192	0.595751
yanjianggufen	2034.73	124910	7413.27	62147.6	1083	103878	29978.7	3948.14		yanjianggufen	0.210465	0.142979	0.124288	0.165279	0.129646	0.154345	0.223195	0.17085
kanglongda	-32831.5	105259	12206.2	41721.7	2272	81310.1	11946.9	4472.94		kanglongda	0.156651	0.134087	0.141799	0.14239	0.177669	0.140771	0.144363	0.183487
nuobanggufen	11072.2	151946	12417.7	96994.2	1324	116148	17906.6	5830.68		nuobanggufen	0.224414	0.155213	0.142572	0.204328	0.13938	0.161726	0.170418	0.216182
kairungufen	17265.3	228897	9496.92	22229.2	10667	168053	47744.6	6300.06		kairungufen	0.233972	0.190035	0.131901	0.120547	0.516739	0.192946	0.300865	0.227484
jianshengjiduan	16706.9	205168	26593.7	145752	9855	150273	43842	5881.33		jianshengjiduan	0.233111	0.179297	0.194366	0.258965	0.483943	0.182251	0.283803	0.217401
xinaogufen	31310.5	344550	9872.24	104753	3752	278862	26454.4	9579.45		xinaogufen	0.25565	0.24237	0.133272	0.213023	0.237446	0.259596	0.207787	0.306453
bailongdongfang	137078	777408	65658.6	402758	16620	573681	65266	15509.5		bailongdongfang	0.418897	0.438246	0.337094	0.546961	0.757178	0.436929	0.377465	0.449248
zhewenyingye	8033.45	245210	2785.33	43019.8	3533	210876	34371.4	2680.47		zhewenyingye	0.219724	0.197417	0.107379	0.143845	0.2286	0.218704	0.242399	0.140324
xianfengxincai	-387.952	30625.6	3980.9	23503.4	722	24633.6	13687.9	1005.89		xianfengxincai	0.206726	0.100314	0.111747	0.121975	0.115065	0.10668	0.151974	0.1
kuangdakeji	18787.5	172357	15025.8	130684	1929	127412	93491.9	3914.12		kuangdakeji	0.236322	0.16445	0.152101	0.24208	0.163815	0.1685	0.500865	0.170031
mengjiegufen	-15791.5	246266	14299	91498.6	3066	153300	33598.5	8663.2		mengjiegufen	0.182951	0.197895	0.149446	0.198169	0.209738	0.184072	0.23902	0.284389
lianfagufen	17572.1	389698	18255.9	133183	7896	328029	44199.1	8825.56		lianfagufen	0.234446	0.262801	0.163903	0.24488	0.40482	0.28917	0.285364	0.288299
fuanna	54586.7	317928	10355.7	109662	4615	152159	19659.9	7599.83		fuanna	0.291576	0.230323	0.135038	0.218523	0.272302	0.183386	0.178083	0.258783
luolaishenghuo	71857.5	576001	25107.2	98233.1	3741	316827	47529.3	12489.7		luolaishenghuo	0.318233	0.347106	0.188935	0.205716	0.237001	0.282433	0.299923	0.376532
ruyijituan	-524.425	68974.6	15712.1	108772	2447	49348.6	40107.6	3296.78		ruyijituan	0.206515	0.117667	0.154609	0.217526	0.184737	0.121546	0.267477	0.155165
hongdagaoke	6510.55	60103.7	3444.61	35148.9	538	45451.5	11953.6	3506.86		hongdagaoke	0.217373	0.113653	0.109788	0.135025	0.107634	0.119202	0.144392	0.160224
furigufen	26771.7	515719	71575.5	260075	13144	429981	53043.4	26351.8		furigufen	0.248645	0.319827	0.358713	0.387073	0.616784	0.350494	0.32403	0.710334
huafushishang	61346.6	1.67084e+06	93900.7	499510	16566	1.5098e+06	92191.7	15356.1		huafushishang	0.302009	0.842542	0.44028	0.65538	0.754997	1	0.49518	0.445556
hangmingufen	75728.2	949116	10947.2	197619	9179	820659	30549.6	17403.1		hangmingufen	0.324207	0.515947	0.137199	0.317086	0.45664	0.585484	0.225691	0.494846
fengzhufangzhi	7319.47	130196	8936.38	67548.2	1429	109570	19606.1	2546.44		fengzhufangzhi	0.218622	0.145371	0.129853	0.171331	0.143621	0.157769	0.177848	0.137097
huafanggufen	-5708.77	362127	20560.3	152761	3683	322775	38365.8	16911.9		huafanggufen	0.198513	0.250324	0.172322	0.266819	0.234659	0.28601	0.259862	0.483019
lutaiA	32732.3	523826	36313.1	556160	22632	415298	64727.7	25291.3		lutaiA	0.257845	0.323496	0.229877	0.718861	1	0.341662	0.375112	0.684796
jinyinggufen	4884.74	120890	4964.02	33728.1	2131	103086	21487	1766.78		jinyinggufen	0.214864	0.14116	0.115339	0.133433	0.171974	0.153869	0.186071	0.118322
xinlonggonggu	4597.69	530345	74449	254551	8525	459812	93714.1	16302.5		xinlonggonggu	0.214421	0.326446	0.369211	0.380883	0.430225	0.368437	0.501836	0.468345
jiangsuyangguang	11325.3	199247	23234.9	136947	4549	154085	64053.9	1367.76		jiangsuyangguang	0.224804	0.176618	0.182094	0.249098	0.269636	0.184544	0.372166	0.108714
huamaogufen	46357	349845	35270.1	210790	4617	281934	25169.7	12953		huamaogufen	0.278874	0.244766	0.226066	0.331845	0.272383	0.261445	0.202171	0.387689
huashenggufen	-8454.91	93036.6	14743.7	28110.7	1681	89630.4	9619	1419.33		huashenggufen	0.194275	0.128556	0.15107	0.127138	0.153799	0.145775	0.134185	0.109956
longtougufen	-30321.5	294950	2613.94	39611.6	1936	233738	27968.8	4099.35		longtougufen	0.160525	0.219925	0.106753	0.140026	0.164098	0.232455	0.214408	0.174491
shendagufen	-6895.45	1.05504e+06	28007.9	292097	8957	970290	129248	17298.6		shendagufen	0.196682	0.56388	0.199533	0.422956	0.447673	0.675486	0.657185	0.492331

## Sheet: Phase 1 and Phase 3 efficiency 
Phase 1						Phase 3
firm	crste	vrste	scale			firm	crste	vrste	scale
1	1	1	1	-		1	0.223	0.574	0.39	irs
2	0.917	1	0.917	irs		2	0.254	0.754	0.337	irs
3	1	1	1	-		3	0.206	0.565	0.365	irs
4	1	1	1	-		4	0.204	0.562	0.364	irs
5	0.786	0.863	0.91	irs		5	0.184	0.454	0.406	irs
6	1	1	1	-		6	0.538	0.724	0.742	irs
7	1	1	1	-		7	0.333	0.669	0.499	irs
8	1	1	1	-		8	0.344	0.932	0.369	irs
9	1	1	1	-		9	0.271	0.622	0.435	irs
10	1	1	1	-		10	0.626	0.789	0.794	irs
11	1	1	1	-		11	0.843	0.891	0.946	irs
12	0.806	0.872	0.925	irs		12	0.189	0.434	0.435	irs
13	0.921	0.928	0.993	irs		13	0.326	0.87	0.374	irs
14	0.884	0.91	0.971	irs		14	0.247	0.455	0.543	irs
15	0.921	0.999	0.922	irs		15	0.259	0.641	0.404	irs
16	1	1	1	-		16	0.785	0.809	0.969	irs
17	0.799	0.842	0.949	irs		17	0.16	0.45	0.356	irs
18	0.701	1	0.701	drs		18	1	1	1	-
19	0.99	1	0.99	irs		19	0.3	0.817	0.368	irs
20	0.993	1	0.993	irs		20	0.215	0.686	0.313	irs
21	0.811	1	0.811	irs		21	0.335	0.949	0.353	irs
22	0.704	0.783	0.9	irs		22	0.124	0.395	0.315	irs
23	0.979	0.98	0.999	drs		23	0.393	0.754	0.521	irs
24	0.903	0.932	0.969	irs		24	0.385	0.643	0.598	irs
25	0.668	0.668	1	-		25	0.261	0.412	0.634	irs
26	1	1	1	-		26	0.44	1	0.44	irs
27	1	1	1	-		27	1	1	1	-
28	1	1	1	-		28	1	1	1	-
29	1	1	1	-		29	0.407	1	0.407	irs
30	0.992	1	0.992	irs		30	0.252	0.61	0.413	irs
31	0.652	0.667	0.977	irs		31	0.228	0.389	0.587	irs
32	0.842	0.868	0.969	irs		32	0.241	0.583	0.414	irs
33	0.675	0.816	0.827	irs		33	0.192	0.465	0.414	irs
34	0.839	0.856	0.98	irs		34	0.242	0.526	0.46	irs
35	0.859	0.861	0.998	irs		35	0.173	0.411	0.421	irs
36	0.637	0.731	0.871	irs		36	0.234	0.44	0.531	irs
37	0.75	0.773	0.97	irs		37	0.234	0.517	0.452	irs
38	0.679	0.682	0.996	irs		38	0.21	0.259	0.81	irs
39	0.897	0.954	0.94	irs		39	0.231	0.652	0.354	irs
40	1	1	1	-		40	0.245	0.684	0.358	irs
41	0.85	0.867	0.98	irs		41	0.246	0.507	0.485	irs
42	0.676	0.736	0.919	irs		42	0.482	1	0.482	irs
43	0.627	0.679	0.923	irs		43	0.15	0.323	0.464	irs
44	0.787	0.817	0.963	irs		44	0.27	0.565	0.478	irs
45	0.89	0.897	0.991	irs		45	0.312	0.529	0.589	irs
46	0.822	0.877	0.937	irs		46	0.356	0.811	0.439	irs
47	0.973	0.974	0.998	drs		47	0.28	0.718	0.39	irs
48	0.702	0.718	0.979	irs		48	0.289	0.352	0.821	irs
49	1	1	1	-		49	1	1	1	-
50	1	1	1	-		50	0.541	0.793	0.683	irs
51	0.903	0.925	0.976	irs		51	0.399	0.997	0.4	irs
52	0.701	0.717	0.978	irs		52	0.251	0.504	0.499	irs
53	0.577	0.58	0.995	drs		53	0.128	0.224	0.573	irs
54	0.913	0.937	0.974	irs		54	0.28	0.774	0.363	irs
55	0.569	0.58	0.981	irs		55	0.3	0.354	0.847	irs
56	0.98	1	0.98	irs		56	0.486	1	0.486	irs
57	0.797	0.83	0.96	irs		57	0.395	0.623	0.634	irs
58	0.959	1	0.959	irs		58	0.438	0.956	0.458	irs
59	0.923	1	0.923	irs		59	0.29	0.911	0.319	irs
60	0.823	0.842	0.978	irs		60	0.331	0.465	0.711	irs
mean	0.868	0.899	0.964			mean	0.359	0.663	0.533

## Sheet: Relaxation Variable
Input Variable Target Value (Normalized)							Input Variable Target Value (with units)							Input Variable Original Value							Relaxation Variable
firm	1	2	3	4	5		firm	1	2	3	4	5		DMU	(I)GDZC	(I)YGZS	(I)YYCB	(I)YSZK	(I)YFZC		DMU	(I)GDZC	(I)YGZS	(I)YYCB	(I)YSZK	(I)YFZC
1	0.157	0.173	0.133	0.119	0.231		1	54759.2	2156.4	68391.4	6145.52	6446.05		1	54842.5	2166	67833.5	6104.99	6460.74		1	83.2404	9.6011	-557.85	-40.5359	14.6921
2	0.109	0.208	0.123	0.114	0.159		2	11924.3	3022.96	51766.1	5001.84	3456.04		2	12255.3	3023	51331.3	4912.82	3468.48		2	331.003	0.04	-434.78	-89.0204	12.4383
3	0.115	0.141	0.118	0.109	0.135		3	17278.7	1364.11	43453.5	3858.16	2459.37		3	17626.2	1351	43413.4	3958.64	2446.67		3	347.485	-13.1144	-40.0675	100.477	-12.6965
4	0.1	0.246	0.134	0.129	0.137		4	3892.8	3963.8	70053.9	8432.89	2542.42		4	3892.8	3952	69398.5	8534.37	2540.47		4	2e-06	-11.7978	-655.426	101.482	-1.95001
5	0.129	0.196	0.164	0.191	0.213		5	29772.2	2725.85	119930	22614.6	5698.55		5	48218.9	3493	162780	29607.9	7079.25		5	18446.7	767.147	42850.3	6993.3	1380.7
6	0.248	0.584	0.401	0.368	0.442		6	135967	12332.3	513949	63100.9	15208.5		6	136016	12323	514044	63196.8	15205.2		6	48.4486	-9.302	94.9016	95.8397	-3.242
7	0.123	0.214	0.13	0.214	0.277		7	24417.9	3171.51	63403.8	27875.5	8356.34		7	24433.8	3167	63416.1	27971.7	8338.81		7	15.9194	-4.5133	12.2702	96.2107	-17.5247
8	0.114	0.119	0.1	0.1	0.11		8	16386.3	819.419	13527.9	1799.53	1421.17		8	15969.8	812	13527.9	1799.53	1423.34		8	-416.548	-7.41889	0.00023	-1.2e-05	2.17568
9	0.149	0.34	0.147	0.181	0.164		9	47620.1	6291.13	91666.8	20327.2	3663.68		9	47628.8	6278	91889.3	20283.2	3643.67		9	8.6636	-13.1333	222.57	-43.95	-20.0106
10	0.116	0.212	0.139	0.225	0.212		10	18171.1	3122	78366.5	30391.6	5657.02		10	18287.8	3132	77913.8	30351.8	5672.37		10	116.708	10.0044	-452.753	-39.8346	15.3509
11	0.105	0.19	0.171	0.317	0.267		11	8354.77	2577.3	131567	51435.4	7941.06		11	8741.99	2588	131369	51428.2	7947.44		11	387.218	10.7	-198.697	-7.12554	6.38623
12	0.117	0.157	0.113	0.148	0.178		12	19063.5	1760.26	35140.8	12778.9	4245.07		12	47475.3	3486	62268.5	29716.9	7975.97		12	28411.8	1725.74	27127.7	16938	3730.9
13	0.114	0.133	0.111	0.113	0.114		13	16386.3	1166.04	31815.8	4773.11	1587.28		13	24764.6	1487	46680.9	6775.51	1964.03		13	8378.31	320.957	14865.1	2002.4	376.747
14	0.147	0.198	0.158	0.185	0.25		14	45835.3	2775.37	109955	21242.1	7235.08		14	58782.1	4785	157550	25386.8	11254.9		14	12946.8	2009.63	47595	4144.66	4019.86
15	0.146	0.219	0.165	0.167	0.192		15	44942.9	3295.31	121592	17124.9	4826.46		15	44888.7	6634	121847	17273.3	4828.78		15	-54.2363	3338.69	254.545	148.387	2.3198
16	0.314	0.233	0.624	0.727	0.839		16	194865	3641.93	884693	145217	31695.1		16	194752	3645	885347	145163	31709		16	-112.93	3.0678	654.111	-53.8796	13.9759
17	0.106	0.125	0.126	0.141	0.139		17	9247.16	967.972	56753.7	11177.7	2625.48		17	26563.5	1541	95497.9	17308.9	4319.45		17	17316.4	573.028	38744.3	6131.17	1693.97
18	0.511	0.803	0.938	1	1		18	370667	17754.5	1.40673e+06	207662	38381.1		18	370406	17757	1.40703e+06	207662	38381.1		18	-260.29	2.501	308.451	0.003797	6e-06
19	0.133	0.192	0.282	0.304	0.206		19	33341.8	2626.82	316108	48461.8	5407.85		19	33347.9	2615	315747	48506.2	5414.34		19	6.05649	-11.8178	-360.947	44.3819	6.48416
20	0.116	0.106	0.136	0.304	0.181		20	18171.1	497.553	73379	48461.8	4369.65		20	18233.9	494	74078.3	48438.6	4376.34		20	62.8301	-3.55333	699.301	-23.2091	6.68968
21	0.106	0.146	0.234	0.566	0.241		21	9247.16	1487.91	236307	108391	6861.33		21	8902.79	1480	235699	108280	6869.17		21	-344.373	-7.9089	-607.243	-110.311	7.84215
22	0.111	0.158	0.154	0.217	0.19		22	13709.1	1785.02	103304	28561.7	4743.4		22	82592.7	2871	175326	67383.7	6925.91		22	68883.5	1085.98	72021.8	38822	2182.51
23	0.143	0.233	0.185	0.255	0.253		23	42265.7	3641.93	154843	37253.7	7359.67		23	44626.8	7825	160599	57444.2	7553.35		23	2361.1	4183.07	5756.59	20190.6	193.68
24	0.123	0.175	0.156	0.234	0.242		24	24417.9	2205.92	106630	32450.2	6902.86		24	32266.1	2525	189179	36414.3	8083.16		24	7848.28	319.083	82549.7	3964.08	1180.3
25	0.141	0.179	0.145	0.182	0.243		25	40480.9	2304.95	88341.7	20555.9	6944.39		25	122895	8580	207994	42720.5	13860.3		25	82413.7	6275.05	119652	22164.6	6915.92
26	0.144	0.272	0.189	0.33	0.107		26	43158.1	4607.53	161493	54408.9	1296.58		26	43094.8	4604	161800	54357.3	1297.74		26	-63.2969	-3.5289	307.085	-51.6259	1.16197
27	0.471	1	0.813	0.539	0.375		27	334971	22632	1.19891e+06	102215	12426.1		27	334874	22628	1.19832e+06	102268	12438.3		27	-96.4144	-4	-590.774	52.8631	12.2461
28	1	0.855	0.436	0.229	0.244		28	807047	19042	572137	31306.5	6985.91		28	807047	19034	571616	31390.6	6993.13		28	0.002059	-7.961	-521.497	84.0142	7.2154
29	0.103	0.1	0.112	0.108	0.108		29	6569.98	349	33478.3	3629.42	1338.11		29	6636.64	349	34017.9	3623	1333.7		29	66.6642	0	539.62	-6.41937	-4.41094
30	0.143	0.217	0.234	0.187	0.233		30	42265.7	3245.79	236307	21699.6	6529.11		30	42346.8	3247	235734	21669.9	6521.23		30	81.0523	1.21	-572.509	-29.6596	-7.87947
31	0.154	0.176	0.188	0.246	0.292		31	52082.1	2230.68	159830	35195.1	8979.26		31	294149	4421	316927	63373.6	21593.4		31	242067	2190.32	157096	28178.5	12614.2
32	0.11	0.113	0.134	0.158	0.148		32	12816.7	670.866	70053.9	15066.2	2999.23		32	62147.6	1083	103878	29978.7	3948.14		32	49330.9	412.134	33824	14912.4	948.914
33	0.116	0.145	0.115	0.118	0.142		33	18171.1	1463.15	38465.9	5916.79	2750.06		33	41721.7	2272	81310.1	11946.9	4472.94		33	23550.6	808.85	42844.3	6030.13	1722.88
34	0.118	0.119	0.138	0.146	0.161		34	19955.9	819.419	76704	12321.4	3539.09		34	96994.2	1324	116148	17906.6	5830.68		34	77038.3	504.581	39444.5	5585.21	2291.59
35	0.104	0.223	0.147	0.206	0.196		35	7462.37	3394.34	91666.8	26045.6	4992.57		35	22229.2	10667	168053	47744.6	6300.06		35	14766.9	7272.66	76386.7	21699	1307.48
36	0.132	0.228	0.133	0.17	0.159		36	32449.4	3518.14	68391.4	17811.1	3456.04		36	145752	9855	150273	43842	5881.33		36	113303	6336.86	81881.8	26030.9	2425.29
37	0.16	0.184	0.172	0.161	0.237		37	57436.4	2428.75	133230	15752.5	6695.22		37	104753	3752	278862	26454.4	9579.45		37	47317	1323.25	145632	10701.9	2884.23
38	0.373	0.427	0.298	0.257	0.27		38	247516	8445.16	342709	37711.2	8065.64		38	402758	16620	573681	65266	15509.5		38	155242	8174.84	230973	27554.8	7443.83
39	0.137	0.218	0.181	0.231	0.134		39	36911.4	3270.55	148193	31764	2417.84		39	43019.8	3533	210876	34371.4	2680.47		39	6108.46	262.451	62683.7	2607.41	262.631
40	0.122	0.115	0.107	0.152	0.1		40	23525.5	720.383	25165.6	13693.8	1005.89		40	23503.4	722	24633.6	13687.9	1005.89		40	-22.0265	1.61667	-532.051	-5.96116	1.8e-05
41	0.126	0.142	0.146	0.155	0.147		41	27095	1388.87	90004.2	14380	2957.7		41	130684	1929	127412	93491.9	3914.12		41	103589	540.127	37407.6	79111.9	956.42
42	0.135	0.154	0.135	0.172	0.209		42	35126.6	1685.98	71716.4	18268.6	5532.44		42	91498.6	3066	153300	33598.5	8663.2		42	56372	1380.02	81584	15330	3130.77
43	0.166	0.275	0.196	0.194	0.196		43	62790.8	4681.81	173131	23300.8	4992.57		43	133183	7896	328029	44199.1	8825.56		43	70391.9	3214.19	154898	20898.4	3832.99
44	0.178	0.222	0.15	0.145	0.211		44	73499.5	3369.58	96654.4	12092.7	5615.49		44	109662	4615	152159	19659.9	7599.83		44	36162.2	1245.42	55504.4	7567.2	1984.34
45	0.185	0.213	0.253	0.269	0.338		45	79746.3	3146.75	267895	40456	10889.5		45	98233.1	3741	316827	47529.3	12489.7		45	18486.8	594.246	48932.5	7073.28	1600.15
46	0.113	0.127	0.107	0.121	0.127		46	15493.9	1017.49	25165.6	6603	2127.14		46	108772	2447	49348.6	40107.6	3296.78		46	93278.3	1429.51	24182.9	33504.6	1169.64
47	0.107	0.105	0.116	0.112	0.119		47	10139.6	472.794	40128.4	4544.37	1794.92		47	35148.9	538	45451.5	11953.6	3506.86		47	25009.3	65.2056	5323.08	7409.22	1711.94
48	0.278	0.299	0.203	0.232	0.231		48	162739	5276.02	184768	31992.8	6446.05		48	260075	13144	429981	53043.4	26351.8		48	97336.5	7867.98	245213	21050.7	19905.7
49	0.655	0.755	1	0.495	0.446		49	499171	16566.1	1.5098e+06	92150.5	15374.6		49	499510	16566	1.5098e+06	92191.7	15356.1		49	339.084	-0.072	0.023973	41.2075	-18.4398
50	0.317	0.457	0.586	0.226	0.495		50	197542	9187.92	821517	30620.3	17409.4		50	197619	9179	820659	30549.6	17403.1		50	76.7264	-8.9233	-857.415	-70.7765	-6.37951
51	0.117	0.133	0.145	0.135	0.127		51	19063.5	1166.04	88341.7	9805.31	2127.14		51	67548.2	1429	109570	19606.1	2546.44		51	48484.7	262.957	21228.7	9800.8	419.294
52	0.154	0.168	0.171	0.186	0.262		52	52082.1	2032.6	131567	21470.9	7733.42		52	152761	3683	322775	38365.8	16911.9		52	100679	1650.4	191208	16894.9	9178.48
53	0.275	0.292	0.198	0.217	0.248		53	160062	5102.71	176456	28561.7	7152.03		53	556160	22632	415298	64727.7	25291.3		53	396098	17529.3	238842	36166	18139.3
54	0.125	0.161	0.142	0.174	0.111		54	26202.6	1859.29	83354.1	18726	1462.69		54	33728.1	2131	103086	21487	1766.78		54	7525.44	271.708	19731.7	2761.01	304.083
55	0.153	0.25	0.214	0.291	0.272		55	51189.7	4062.83	203056	45488.2	8148.7		55	254551	8525	459812	93714.1	16302.5		55	203362	4462.17	256756	48225.9	8153.81
56	0.249	0.27	0.185	0.372	0.109		56	136859	4558.01	154843	64015.9	1379.64		56	136947	4549	154085	64053.9	1367.76		56	87.7274	-9.0111	-758.176	38.0497	-11.8836
57	0.206	0.226	0.163	0.168	0.206		57	98486.5	3468.62	118267	17353.6	5407.85		57	210790	4617	281934	25169.7	12953		57	112303	1148.38	163667	7816.08	7545.18
58	0.127	0.154	0.146	0.134	0.11		58	27987.4	1685.98	90004.2	9576.57	1421.17		58	28110.7	1681	89630.4	9619	1419.33		58	123.222	-4.98	-373.801	42.4244	-1.8368
59	0.14	0.164	0.233	0.214	0.174		59	39588.6	1933.57	234644	27875.5	4078.96		59	39611.6	1936	233738	27968.8	4099.35		59	23.0962	2.4311	-906.142	93.321	20.3891
60	0.267	0.377	0.48	0.438	0.414		60	152923	7207.21	645289	79112.5	14045.7		60	292097	8957	970290	129248	17298.6		60	139174	1749.79	325001	50135.7	3252.92

## Sheet: SFA Regression
Inputs 1							SFA results					Inputs 2							SFA results					Inputs 3							SFA results					Inputs 4							SFA results					Inputs 5
1	1	83.2404	53.86	19	17.36	93.8435		coefficient	standard-error	t-ratio		1	1	9.6011	53.86	19	17.36	93.8435		coefficient	standard-error	t-ratio		1	1	-557.85	53.86	19	17.36	93.8435		coefficient	standard-error	t-ratio		1	1	-40.5359	53.86	19	17.36	93.8435		coefficient	standard-error	t-ratio		1	1
2	1	331.003	31.42	20	9.82849	66.4805						2	1	0.04	31.42	20	9.82849	66.4805						2	1	-434.78	31.42	20	9.82849	66.4805						2	1	-89.0204	31.42	20	9.82849	66.4805						2	1
3	1	347.485	52.71	19	17.36	93.8435	beta 0	-73265.1	6.68863	-10953.7		3	1	-13.1144	52.71	19	17.36	93.8435	beta 0	-739.218	0.999867	-739.316		3	1	-40.0675	52.71	19	17.36	93.8435	beta 0	-81474.8	0.993658	-81994.7		3	1	100.477	52.71	19	17.36	93.8435	beta 0	-23961.3	1.32933	-18025.1		3	1
4	1	2e-06	53.14	15	11.3032	56.3399	beta 1	-166.453	227.596	-0.731351		4	1	-11.7978	53.14	15	11.3032	56.3399	beta 1	-6.30739	0.710038	-8.88317		4	1	-655.426	53.14	15	11.3032	56.3399	beta 1	57.2485	5.68351	10.0727		4	1	101.482	53.14	15	11.3032	56.3399	beta 1	41.1498	24.1127	1.70656		4	1
5	1	18446.7	37.78	13	11.3032	56.3399	beta 2	3788.26	415.71	9.11274		5	1	767.147	37.78	13	11.3032	56.3399	beta 2	77.6059	0.861244	90.1091		5	1	42850.3	37.78	13	11.3032	56.3399	beta 2	3794.76	4.71057	805.584		5	1	6993.3	37.78	13	11.3032	56.3399	beta 2	721.779	27.6403	26.1133		5	1
6	1	48.4486	48.11	20	11.3032	56.3399	beta 3	-2744.43	6.75682	-406.172		6	1	-9.302	48.11	20	11.3032	56.3399	beta 3	-142.765	1.00476	-142.09		6	1	94.9016	48.11	20	11.3032	56.3399	beta 3	-1795.35	2.23798	-802.221		6	1	95.8397	48.11	20	11.3032	56.3399	beta 3	614.778	17.5921	34.9462		6	1
7	1	15.9194	39.28	18	9.82849	66.4805	beta 4	0.14588	795.713	0.000183333		7	1	-4.5133	39.28	18	9.82849	66.4805	beta 4	-0.811886	1.16555	-0.696571		7	1	12.2702	39.28	18	9.82849	66.4805	beta 4	-214.3	8.00633	-26.7664		7	1	96.2107	39.28	18	9.82849	66.4805	beta 4	-136.415	45.884	-2.97305		7	1
8	1	-416.548	30.29	25	9.82849	66.4805	sigma-squared	10659673000	1	10659673000		8	1	-7.41889	30.29	25	9.82849	66.4805	sigma-squared	19717644	1	19717644		8	1	0.00023	30.29	25	9.82849	66.4805	sigma-squared	14148349000	1	14148349000		8	1	-1.2e-05	30.29	25	9.82849	66.4805	sigma-squared	564162970	1	564162970		8	1
9	1	8.6636	33.76	14	9.82849	66.4805	gamma	1	1.03455e-06	966602		9	1	-13.1333	33.76	14	9.82849	66.4805	gamma	1	2.37258e-07	4.21481e+06		9	1	222.57	33.76	14	9.82849	66.4805	gamma	1	1.88656e-07	5.30065e+06		9	1	-43.95	33.76	14	9.82849	66.4805	gamma	1	1.38197e-05	72360.6		9	1
10	1	116.708	55.06	22	9.82849	66.4805						10	1	10.0044	55.06	22	9.82849	66.4805						10	1	-452.753	55.06	22	9.82849	66.4805						10	1	-39.8346	55.06	22	9.82849	66.4805						10	1
11	1	387.218	22.81	18	13.7039	44.7349						11	1	10.7	22.81	18	13.7039	44.7349						11	1	-198.697	22.81	18	13.7039	44.7349						11	1	-7.12554	22.81	18	13.7039	44.7349						11	1
12	1	28411.8	13.52	20	11.3032	56.3399						12	1	1725.74	13.52	20	11.3032	56.3399						12	1	27127.7	13.52	20	11.3032	56.3399						12	1	16938	13.52	20	11.3032	56.3399						12	1
13	1	8378.31	21.17	28	11.3032	56.3399						13	1	320.957	21.17	28	11.3032	56.3399						13	1	14865.1	21.17	28	11.3032	56.3399						13	1	2002.4	21.17	28	11.3032	56.3399						13	1
14	1	12946.8	47.82	15	18.398	75.5865						14	1	2009.63	47.82	15	18.398	75.5865						14	1	47595	47.82	15	18.398	75.5865						14	1	4144.66	47.82	15	18.398	75.5865						14	1
15	1	-54.2363	53.73	17	11.6939	37.7646						15	1	3338.69	53.73	17	11.6939	37.7646						15	1	254.545	53.73	17	11.6939	37.7646						15	1	148.387	53.73	17	11.6939	37.7646						15	1
16	1	-112.93	16.04	19	11.3032	56.3399						16	1	3.0678	16.04	19	11.3032	56.3399						16	1	654.111	16.04	19	11.3032	56.3399						16	1	-53.8796	16.04	19	11.3032	56.3399						16	1
17	1	17316.4	17.55	20	17.36	93.8435						17	1	573.028	17.55	20	17.36	93.8435						17	1	38744.3	17.55	20	17.36	93.8435						17	1	6131.17	17.55	20	17.36	93.8435						17	1
18	1	-260.29	45.56	15	18.398	75.5865						18	1	2.501	45.56	15	18.398	75.5865						18	1	308.451	45.56	15	18.398	75.5865						18	1	0.003797	45.56	15	18.398	75.5865						18	1
19	1	6.05649	19.67	22	11.3032	56.3399						19	1	-11.8178	19.67	22	11.3032	56.3399						19	1	-360.947	19.67	22	11.3032	56.3399						19	1	44.3819	19.67	22	11.3032	56.3399						19	1
20	1	62.8301	7.8	22	18.398	75.5865						20	1	-3.55333	7.8	22	18.398	75.5865						20	1	699.301	7.8	22	18.398	75.5865						20	1	-23.2091	7.8	22	18.398	75.5865						20	1
21	1	-344.373	9.69	19	9.82849	66.4805						21	1	-7.9089	9.69	19	9.82849	66.4805						21	1	-607.243	9.69	19	9.82849	66.4805						21	1	-110.311	9.69	19	9.82849	66.4805						21	1
22	1	68883.5	41.65	21	17.36	93.8435						22	1	1085.98	41.65	21	17.36	93.8435						22	1	72021.8	41.65	21	17.36	93.8435						22	1	38822	41.65	21	17.36	93.8435						22	1
23	1	2361.1	15.24	20	11.3032	56.3399						23	1	4183.07	15.24	20	11.3032	56.3399						23	1	5756.59	15.24	20	11.3032	56.3399						23	1	20190.6	15.24	20	11.3032	56.3399						23	1
24	1	7848.28	34.29	20	11.6939	37.7646						24	1	319.083	34.29	20	11.6939	37.7646						24	1	82549.7	34.29	20	11.6939	37.7646						24	1	3964.08	34.29	20	11.6939	37.7646						24	1
25	1	82413.7	29.16	33	11.3032	56.3399						25	1	6275.05	29.16	33	11.3032	56.3399						25	1	119652	29.16	33	11.3032	56.3399						25	1	22164.6	29.16	33	11.3032	56.3399						25	1
26	1	-63.2969	68.37	26	13.7039	44.7349						26	1	-3.5289	68.37	26	13.7039	44.7349						26	1	307.085	68.37	26	13.7039	44.7349						26	1	-51.6259	68.37	26	13.7039	44.7349						26	1
27	1	-96.4144	40.88	24	13.7039	44.7349						27	1	-4	40.88	24	13.7039	44.7349						27	1	-590.774	40.88	24	13.7039	44.7349						27	1	52.8631	40.88	24	13.7039	44.7349						27	1
28	1	0.002059	33.03	28	11.3032	56.3399						28	1	-7.961	33.03	28	11.3032	56.3399						28	1	-521.497	33.03	28	11.3032	56.3399						28	1	84.0142	33.03	28	11.3032	56.3399						28	1
29	1	66.6642	42.68	25	6.4326	17.6666						29	1	0	42.68	25	6.4326	17.6666						29	1	539.62	42.68	25	6.4326	17.6666						29	1	-6.41937	42.68	25	6.4326	17.6666						29	1
30	1	81.0523	40.42	21	17.36	93.8435						30	1	1.21	40.42	21	17.36	93.8435						30	1	-572.509	40.42	21	17.36	93.8435						30	1	-29.6596	40.42	21	17.36	93.8435						30	1
31	1	242067	32.41	20	11.3032	56.3399						31	1	2190.32	32.41	20	11.3032	56.3399						31	1	157096	32.41	20	11.3032	56.3399						31	1	28178.5	32.41	20	11.3032	56.3399						31	1
32	1	49330.9	25.93	21	11.6939	37.7646						32	1	412.134	25.93	21	11.6939	37.7646						32	1	33824	25.93	21	11.6939	37.7646						32	1	14912.4	25.93	21	11.6939	37.7646						32	1
33	1	23550.6	32.05	15	11.3032	56.3399						33	1	808.85	32.05	15	11.3032	56.3399						33	1	42844.3	32.05	15	11.3032	56.3399						33	1	6030.13	32.05	15	11.3032	56.3399						33	1
34	1	77038.3	54.18	19	11.3032	56.3399						34	1	504.581	54.18	19	11.3032	56.3399						34	1	39444.5	54.18	19	11.3032	56.3399						34	1	5585.21	54.18	19	11.3032	56.3399						34	1
35	1	14766.9	55.73	12	7.0321	16.0702						35	1	7272.66	55.73	12	7.0321	16.0702						35	1	76386.7	55.73	12	7.0321	16.0702						35	1	21699	55.73	12	7.0321	16.0702						35	1
36	1	113303	37.53	28	11.3032	56.3399						36	1	6336.86	37.53	28	11.3032	56.3399						36	1	81881.8	37.53	28	11.3032	56.3399						36	1	26030.9	37.53	28	11.3032	56.3399						36	1
37	1	47317	31.09	26	11.3032	56.3399						37	1	1323.25	31.09	26	11.3032	56.3399						37	1	145632	31.09	26	11.3032	56.3399						37	1	10701.9	31.09	26	11.3032	56.3399						37	1
38	1	155242	29.72	17	11.3032	56.3399						38	1	8174.84	29.72	17	11.3032	56.3399						38	1	230973	29.72	17	11.3032	56.3399						38	1	27554.8	29.72	17	11.3032	56.3399						38	1
39	1	6108.46	23.08	19	11.3032	56.3399						39	1	262.451	23.08	19	11.3032	56.3399						39	1	62683.7	23.08	19	11.3032	56.3399						39	1	2607.41	23.08	19	11.3032	56.3399						39	1
40	1	-22.0265	22.14	18	11.3032	56.3399						40	1	1.61667	22.14	18	11.3032	56.3399						40	1	-532.051	22.14	18	11.3032	56.3399						40	1	-5.96116	22.14	18	11.3032	56.3399						40	1
41	1	103589	46.63	21	13.7039	44.7349						41	1	540.127	46.63	21	13.7039	44.7349						41	1	37407.6	46.63	21	13.7039	44.7349						41	1	79111.9	46.63	21	13.7039	44.7349						41	1
42	1	56372	17.22	40	6.944	12.9855						42	1	1380.02	17.22	40	6.944	12.9855						42	1	81584	17.22	40	6.944	12.9855						42	1	15330	17.22	40	6.944	12.9855						42	1
43	1	70391.9	39.81	19	13.7039	44.7349						43	1	3214.19	39.81	19	13.7039	44.7349						43	1	154898	39.81	19	13.7039	44.7349						43	1	20898.4	39.81	19	13.7039	44.7349						43	1
44	1	36162.2	37.75	27	9.82849	66.4805						44	1	1245.42	37.75	27	9.82849	66.4805						44	1	55504.4	37.75	27	9.82849	66.4805						44	1	7567.2	37.75	27	9.82849	66.4805						44	1
45	1	18486.8	16.39	19	13.7039	44.7349						45	1	594.246	16.39	19	13.7039	44.7349						45	1	48932.5	16.39	19	13.7039	44.7349						45	1	7073.28	16.39	19	13.7039	44.7349						45	1
46	1	93278.3	22.47	28	8.1727	35.238						46	1	1429.51	22.47	28	8.1727	35.238						46	1	24182.9	22.47	28	8.1727	35.238						46	1	33504.6	22.47	28	8.1727	35.238						46	1
47	1	25009.3	23.36	24	11.3032	56.3399						47	1	65.2056	23.36	24	11.3032	56.3399						47	1	5323.08	23.36	24	11.3032	56.3399						47	1	7409.22	23.36	24	11.3032	56.3399						47	1
48	1	97336.5	18.72	22	8.1727	35.238						48	1	7867.98	18.72	22	8.1727	35.238						48	1	245213	18.72	22	8.1727	35.238						48	1	21050.7	18.72	22	8.1727	35.238						48	1
49	1	339.084	30.62	21	7.0321	16.0702						49	1	-0.072	30.62	21	7.0321	16.0702						49	1	0.023973	30.62	21	7.0321	16.0702						49	1	41.2075	30.62	21	7.0321	16.0702						49	1
50	1	76.7264	41.11	23	11.3032	56.3399						50	1	-8.9233	41.11	23	11.3032	56.3399						50	1	-857.415	41.11	23	11.3032	56.3399						50	1	-70.7765	41.11	23	11.3032	56.3399						50	1
51	1	48484.7	10.72	30	11.6939	37.7646						51	1	262.957	10.72	30	11.6939	37.7646						51	1	21228.7	10.72	30	11.6939	37.7646						51	1	9800.8	10.72	30	11.6939	37.7646						51	1
52	1	100679	18.63	22	8.1727	35.238						52	1	1650.4	18.63	22	8.1727	35.238						52	1	191208	18.63	22	8.1727	35.238						52	1	16894.9	18.63	22	8.1727	35.238						52	1
53	1	396098	15.91	33	8.1727	35.238						53	1	17529.3	15.91	33	8.1727	35.238						53	1	238842	15.91	33	8.1727	35.238						53	1	36166	15.91	33	8.1727	35.238						53	1
54	1	7525.44	48.58	27	11.3032	56.3399						54	1	271.708	48.58	27	11.3032	56.3399						54	1	19731.7	48.58	27	11.3032	56.3399						54	1	2761.01	48.58	27	11.3032	56.3399						54	1
55	1	203362	27.3	26	5.94102	13.9386						55	1	4462.17	27.3	26	5.94102	13.9386						55	1	256756	27.3	26	5.94102	13.9386						55	1	48225.9	27.3	26	5.94102	13.9386						55	1
56	1	87.7274	12.69	27	13.7039	44.7349						56	1	-9.0111	12.69	27	13.7039	44.7349						56	1	-758.176	12.69	27	13.7039	44.7349						56	1	38.0497	12.69	27	13.7039	44.7349						56	1
57	1	112303	46.4	23	7.0321	16.0702						57	1	1148.38	46.4	23	7.0321	16.0702						57	1	163667	46.4	23	7.0321	16.0702						57	1	7816.08	46.4	23	7.0321	16.0702						57	1
58	1	123.222	40.31	23	6.944	12.9855						58	1	-4.98	40.31	23	6.944	12.9855						58	1	-373.801	40.31	23	6.944	12.9855						58	1	42.4244	40.31	23	6.944	12.9855						58	1
59	1	23.0962	30.08	30	17.36	93.8435						59	1	2.4311	30.08	30	17.36	93.8435						59	1	-906.142	30.08	30	17.36	93.8435						59	1	93.321	30.08	30	17.36	93.8435						59	1
60	1	139174	46.98	35	17.36	93.8435						60	1	1749.79	46.98	35	17.36	93.8435						60	1	325001	46.98	35	17.36	93.8435						60	1	50135.7	46.98	35	17.36	93.8435						60	1
[truncated: 9 more columns]

## Sheet: Inputs 1
DMU	Input Slack	Environmental Variable 1	Environmental Variable 2	Environmental Variable 3	Environmental Variable 4	SFA Parameter Value	Environmental Value	Stochastic Error Term				λ				O/P	In parentheses.	Managerial Inefficiency	Stochastic Disturbance Term	Environmental Variable Maximum Value	Environmental Variable Adjustment	Random Disturbance Maximum Value	Random Disturbance Adjustment	Original Input	Adjusted Input
1	83.2404	53.86	19	17.36	93.8435	-73265.1	-57882.9	57966.1	103246	10.3246	10.3246	10000	7.72265e+07	0	1	0	7.72265e+07	7.9733e+08	-7.97272e+08	56343.6	114226	-390536	7.96881e+08	54842.5	7.9705e+08
2	331.003	31.42	20	9.82849	66.4805	-166.453	-29693.7	30024.7					4.0001e+07	0	1	0	4.0001e+07	4.12993e+08	-4.12963e+08		86037.3		4.12572e+08	12255.3	4.12671e+08
3	347.485	52.71	19	17.36	93.8435	3788.26	-57691.5	58038.9					7.73235e+07	0	1	0	7.73235e+07	7.98332e+08	-7.98274e+08		114035		7.97883e+08	17626.2	7.98015e+08
4	2e-06	53.14	15	11.3032	56.3399	-2744.43	-56299.1	56299.1					7.50055e+07	0	1	0	7.50055e+07	7.744e+08	-7.74343e+08		112643		7.73953e+08	3892.8	7.74069e+08
5	18446.7	37.78	13	11.3032	56.3399	0.14588	-61318.9	79765.6					1.06269e+08	0	1	0	1.06269e+08	1.09718e+09	-1.0971e+09		117662		1.09671e+09	48218.9	1.09688e+09
6	48.4486	48.11	20	11.3032	56.3399	10659673000	-36520.5	36569					4.87197e+07	0	1	0	4.87197e+07	5.0301e+08	-5.02973e+08		92864.1		5.02583e+08	136016	5.02812e+08
7	15.9194	39.28	18	9.82849	66.4805	1	-38578.5	38594.5					5.14182e+07	0	1	0	5.14182e+07	5.30871e+08	-5.30832e+08		94922.1		5.30442e+08	24433.8	5.30561e+08
8	-416.548	30.29	25	9.82849	66.4805		-10564.3	10147.8					1.35195e+07	0	1	0	1.35195e+07	1.39584e+08	-1.39573e+08		66907.9		1.39183e+08	15969.8	1.39266e+08
9	8.6636	33.76	14	9.82849	66.4805		-52812.8	52821.4					7.03723e+07	0	1	0	7.03723e+07	7.26564e+08	-7.26511e+08		109156		7.26121e+08	47628.8	7.26278e+08
10	116.708	55.06	22	9.82849	66.4805		-26052.1	26168.8					3.48639e+07	0	1	0	3.48639e+07	3.59955e+08	-3.59929e+08		82395.7		3.59538e+08	18287.8	3.59639e+08
11	387.218	22.81	18	13.7039	44.7349		-46476	46863.3					6.24345e+07	0	1	0	6.24345e+07	6.44609e+08	-6.44562e+08		102820		6.44171e+08	8741.99	6.44283e+08
12	28411.8	13.52	20	11.3032	56.3399		-30762.9	59174.8					7.88367e+07	0	1	0	7.88367e+07	8.13955e+08	-8.13896e+08		87106.5		8.13505e+08	47475.3	8.1364e+08
13	8378.31	21.17	28	11.3032	56.3399		-1730.21	10108.5					1.34673e+07	0	1	0	1.34673e+07	1.39044e+08	-1.39034e+08		58073.8		1.38643e+08	24764.6	1.38726e+08
14	12946.8	47.82	15	18.398	75.5865		-74881.9	87828.7					1.17011e+08	0	1	0	1.17011e+08	1.20809e+09	-1.20801e+09		131226		1.20761e+09	58782.1	1.2078e+09
15	-54.2363	53.73	17	11.6939	37.7646		-49895.7	49841.5					6.64023e+07	0	1	0	6.64023e+07	6.85575e+08	-6.85525e+08		106239		6.85135e+08	44888.7	6.85286e+08
16	-112.93	16.04	19	11.3032	56.3399		-34970.6	34857.7					4.64398e+07	0	1	0	4.64398e+07	4.79471e+08	-4.79437e+08		91314.2		4.79046e+08	194752	4.79332e+08
17	17316.4	17.55	20	17.36	93.8435		-48050.7	65367.1					8.70865e+07	0	1	0	8.70865e+07	8.99131e+08	-8.99066e+08		104394		8.98675e+08	26563.5	8.98806e+08
18	-260.29	45.56	15	18.398	75.5865		-74505.7	74245.5					9.89149e+07	0	1	0	9.89149e+07	1.02125e+09	-1.02118e+09		130849		1.02079e+09	370406	1.02129e+09
19	6.05649	19.67	22	11.3032	56.3399		-24210.1	24216.1					3.22624e+07	0	1	0	3.22624e+07	3.33096e+08	-3.33071e+08		80553.7		3.32681e+08	33347.9	3.32795e+08
20	62.8301	7.8	22	18.398	75.5865		-41702.7	41765.5					5.56429e+07	0	1	0	5.56429e+07	5.74489e+08	-5.74447e+08		98046.3		5.74056e+08	18233.9	5.74173e+08
21	-344.373	9.69	19	9.82849	66.4805		-29864.9	29520.6					3.93293e+07	0	1	0	3.93293e+07	4.06058e+08	-4.06029e+08		86208.5		4.05638e+08	8902.79	4.05734e+08
22	68883.5	41.65	21	17.36	93.8435		-48274	117157					1.56085e+08	0	1	0	1.56085e+08	1.61151e+09	-1.6114e+09		104618		1.61101e+09	82592.7	1.61119e+09
23	2361.1	15.24	20	11.3032	56.3399		-31049.2	33410.3					4.45115e+07	0	1	0	4.45115e+07	4.59562e+08	-4.59529e+08		87392.8		4.59138e+08	44626.8	4.5927e+08
24	7848.28	34.29	20	11.6939	37.7646		-35295.1	43143.4					5.74786e+07	0	1	0	5.74786e+07	5.93442e+08	-5.93399e+08		91638.7		5.93008e+08	32266.1	5.93132e+08
25	82413.7	29.16	33	11.3032	56.3399		15881.1	66532.6					8.86393e+07	0	1	0	8.86393e+07	9.15162e+08	-9.15096e+08		40462.5		9.14705e+08	122895	9.14868e+08
26	-63.2969	68.37	26	13.7039	44.7349		-23753.5	23690.2					3.15618e+07	0	1	0	3.15618e+07	3.25862e+08	-3.25838e+08		80097.1		3.25448e+08	43094.8	3.25571e+08
27	-96.4144	40.88	24	13.7039	44.7349		-26754.3	26657.9					3.55154e+07	0	1	0	3.55154e+07	3.66682e+08	-3.66655e+08		83097.9		3.66264e+08	334874	3.66682e+08
28	0.002059	33.03	28	11.3032	56.3399		-3704.34	3704.34					4.93518e+06	0	1	0	4.93518e+06	5.09536e+07	-5.09499e+07		60047.9		5.05593e+07	807047	5.14264e+07
29	66.6642	42.68	25	6.4326	17.6666		-3314.01	3380.68					4.50397e+06	0	1	0	4.50397e+06	4.65015e+07	-4.64981e+07		59657.6		4.61076e+07	6636.64	4.61739e+07
30	81.0523	40.42	21	17.36	93.8435		-48069.2	48150.3					6.41491e+07	0	1	0	6.41491e+07	6.62312e+08	-6.62264e+08		104413		6.61873e+08	42346.8	6.6202e+08
31	242067	32.41	20	11.3032	56.3399		-33907.2	275975					3.67672e+08	0	1	0	3.67672e+08	3.79606e+09	-3.79578e+09		90250.8		3.79539e+09	294149	3.79578e+09
32	49330.9	25.93	21	11.6939	37.7646		-30115.3	79446.2					1.05844e+08	0	1	0	1.05844e+08	1.09279e+09	-1.09271e+09		86458.9		1.09232e+09	62147.6	1.09247e+09
33	23550.6	32.05	15	11.3032	56.3399		-52788.6	76339.2					1.01704e+08	0	1	0	1.01704e+08	1.05005e+09	-1.04998e+09		109132		1.04959e+09	41721.7	1.04974e+09
34	77038.3	54.18	19	11.3032	56.3399		-41319.2	118357					1.57684e+08	0	1	0	1.57684e+08	1.62802e+09	-1.6279e+09		97662.8		1.62751e+09	96994.2	1.6277e+09
35	14766.9	55.73	12	7.0321	16.0702		-56379.1	71146					9.47856e+07	0	1	0	9.47856e+07	9.7862e+08	-9.78549e+08		112723		9.78159e+08	22229.2	9.78294e+08
36	113303	37.53	28	11.3032	56.3399		-4453.37	117756					1.56883e+08	0	1	0	1.56883e+08	1.61975e+09	-1.61963e+09		60797		1.61924e+09	145752	1.61945e+09
37	47317	31.09	26	11.3032	56.3399		-10957.9	58275					7.76379e+07	0	1	0	7.76379e+07	8.01578e+08	-8.0152e+08		67301.5		8.01129e+08	104753	8.01301e+08
38	155242	29.72	17	11.3032	56.3399		-44824.2	200066					2.66542e+08	0	1	0	2.66542e+08	2.75193e+09	-2.75173e+09		101168		2.75134e+09	402758	2.75184e+09
39	6108.46	23.08	19	11.3032	56.3399		-36142.5	42250.9					5.62896e+07	0	1	0	5.62896e+07	5.81166e+08	-5.81124e+08		92486.1		5.80733e+08	43019.8	5.80869e+08
40	-22.0265	22.14	18	11.3032	56.3399		-39774.3	39752.2					5.29607e+07	0	1	0	5.29607e+07	5.46796e+08	-5.46756e+08		96117.9		5.46366e+08	23503.4	5.46485e+08
41	103589	46.63	21	13.7039	44.7349		-39076.2	142665					1.90069e+08	0	1	0	1.90069e+08	1.96238e+09	-1.96223e+09		95419.8		1.96184e+09	130684	1.96207e+09
42	56372	17.22	40	6.944	12.9855		56343.6	28.3941					37828.6	0	1	0	37828.6	390564	-390536		0		0	91498.6	91498.6
43	70391.9	39.81	19	13.7039	44.7349		-45517.5	115909					1.54422e+08	0	1	0	1.54422e+08	1.59435e+09	-1.59423e+09		101861		1.59384e+09	133183	1.59407e+09
44	36162.2	37.75	27	9.82849	66.4805		-4229.53	40391.7					5.38126e+07	0	1	0	5.38126e+07	5.55592e+08	-5.55552e+08		60573.1		5.55161e+08	109662	5.55332e+08
45	18486.8	16.39	19	13.7039	44.7349		-41619.2	60105.9					8.00773e+07	0	1	0	8.00773e+07	8.26763e+08	-8.26703e+08		97962.8		8.26313e+08	98233.1	8.26509e+08
46	93278.3	22.47	28	8.1727	35.238		6641.76	86636.5					1.15423e+08	0	1	0	1.15423e+08	1.19169e+09	-1.19161e+09		49701.8		1.19122e+09	108772	1.19138e+09
47	25009.3	23.36	24	11.3032	56.3399		-17247.8	42257.1					5.62978e+07	0	1	0	5.62978e+07	5.8125e+08	-5.81208e+08		73591.4		5.80818e+08	35148.9	5.80926e+08
48	97336.5	18.72	22	8.1727	35.238		-15463.6	112800					1.5028e+08	0	1	0	1.5028e+08	1.55158e+09	-1.55146e+09		71807.2		1.55107e+09	260075	1.5514e+09
49	339.084	30.62	21	7.0321	16.0702		-18105.2	18444.2					2.45727e+07	0	1	0	2.45727e+07	2.53702e+08	-2.53684e+08		74448.7		2.53293e+08	499510	2.53867e+08
50	76.7264	41.11	23	11.3032	56.3399		-23990.6	24067.3					3.20641e+07	0	1	0	3.20641e+07	3.31048e+08	-3.31024e+08		80334.2		3.30634e+08	197619	3.30912e+08
51	48484.7	10.72	30	11.6939	37.7646		6510.78	41974					5.59206e+07	0	1	0	5.59206e+07	5.77356e+08	-5.77314e+08		49832.8		5.76923e+08	67548.2	5.77041e+08
52	100679	18.63	22	8.1727	35.238		-15448.6	116127					1.54713e+08	0	1	0	1.54713e+08	1.59734e+09	-1.59723e+09		71792.2		1.59683e+09	152761	1.59706e+09
53	396098	15.91	33	8.1727	35.238		26675	369423					4.92171e+08	0	1	0	4.92171e+08	5.08146e+09	-5.08109e+09		29668.6		5.0807e+09	556160	5.08128e+09
54	7525.44	48.58	27	11.3032	56.3399		-10080.9	17606.4					2.34564e+07	0	1	0	2.34564e+07	2.42177e+08	-2.4216e+08		66424.5		2.41769e+08	33728.1	2.4187e+08
55	203362	27.3	26	5.94102	13.9386		4382.85	198979					2.65093e+08	0	1	0	2.65093e+08	2.73698e+09	-2.73678e+09		51960.7		2.73639e+09	254551	2.73669e+09
56	87.7274	12.69	27	13.7039	44.7349		-10697.2	10784.9					1.43684e+07	0	1	0	1.43684e+07	1.48348e+08	-1.48337e+08		67040.8		1.47946e+08	136947	1.4815e+08
57	112303	46.4	23	7.0321	16.0702		-13155.3	125458					1.67144e+08	0	1	0	1.67144e+08	1.72569e+09	-1.72557e+09		69498.9		1.72518e+09	210790	1.72546e+09
58	123.222	40.31	23	6.944	12.9855		-11900.2	12023.4					1.60185e+07	0	1	0	1.60185e+07	1.65384e+08	-1.65372e+08		68243.8		1.64981e+08	28110.7	1.65077e+08
59	23.0962	30.08	30	17.36	93.8435		-12253.8	12276.9					1.63561e+07	0	1	0	1.63561e+07	1.6887e+08	-1.68857e+08		68597.4		1.68467e+08	39611.6	1.68575e+08
60	139174	46.98	35	17.36	93.8435		3874.48	135300					1.80256e+08	0	1	0	1.80256e+08	1.86106e+09	-1.86093e+09		52469.1		1.86054e+09	292097	1.86088e+09

## Sheet: Inputs 2
DMU	Input Slack	Environmental Variable 1	Environmental Variable 2	Environmental Variable 3	Environmental Variable 4	SFA Parameter Value	Environmental Value	Stochastic Error Term				λ				O/P	In parentheses.	Managerial Inefficiency	Stochastic Disturbance Term	Environmental Variable Maximum Value	Environmental Variable Adjustment	Random Disturbance Maximum Value	Random Disturbance Adjustment	Original Input	Adjusted Input
1	9.6011	53.86	19	17.36	93.8435	-739.218	-2159.02	2168.62	4440.46	0.444046	0.444046	10000	2.88918e+06	0	1	0	2.88918e+06	1.28293e+06	-1.28076e+06	1254.5	3413.52	-570.229	1.28019e+06	2166	1.28577e+06
2	0.04	31.42	20	9.82849	66.4805	-6.30739	-842.42	842.46					1.12238e+06	0	1	0	1.12238e+06	498389	-497547		2096.92		496976	3023	502096
3	-13.1144	52.71	19	17.36	93.8435	77.6059	-2151.76	2138.65					2.84926e+06	0	1	0	2.84926e+06	1.2652e+06	-1.26306e+06		3406.26		1.26249e+06	1351	1.26725e+06
4	-11.7978	53.14	15	11.3032	56.3399	-142.765	-1569.75	1557.95					2.07561e+06	0	1	0	2.07561e+06	921666	-920108		2824.25		919538	3952	926314
5	767.147	37.78	13	11.3032	56.3399	-0.811886	-1628.08	2395.23					3.19109e+06	0	1	0	3.19109e+06	1.41699e+06	-1.41459e+06		2882.58		1.41402e+06	3493	1.4204e+06
6	-9.302	48.11	20	11.3032	56.3399	19717644	-1149.99	1140.69					1.51971e+06	0	1	0	1.51971e+06	674820	-673679		2404.49		673109	12323	687837
7	-4.5133	39.28	18	9.82849	66.4805	1	-1047.21	1042.69					1.38915e+06	0	1	0	1.38915e+06	616845	-615803		2301.71		615232	3167	620701
8	-7.41889	30.29	25	9.82849	66.4805		-447.263	439.844					585991	0	1	0	585991	260207	-259767		1701.76		259196	812	261710
9	-13.1333	33.76	14	9.82849	66.4805		-1322.81	1309.68					1.74485e+06	0	1	0	1.74485e+06	774791	-773482		2577.31		772912	6278	781767
10	10.0044	55.06	22	9.82849	66.4805		-836.315	846.319					1.12752e+06	0	1	0	1.12752e+06	500672	-499826		2090.81		499256	3132	504478
11	10.7	22.81	18	13.7039	44.7349		-1478.94	1489.64					1.98461e+06	0	1	0	1.98461e+06	881256	-879766		2733.44		879196	2588	884517
12	1725.74	13.52	20	11.3032	56.3399		-931.822	2657.57					3.54059e+06	0	1	0	3.54059e+06	1.57218e+06	-1.56953e+06		2186.32		1.56896e+06	3486	1.57463e+06
13	320.957	21.17	28	11.3032	56.3399		-359.227	680.184					906187	0	1	0	906187	402388	-401708		1613.73		401138	1487	404239
14	2009.63	47.82	15	18.398	75.5865		-2564.71	4574.34					6.09425e+06	0	1	0	6.09425e+06	2.70613e+06	-2.70155e+06		3819.21		2.70098e+06	4785	2.70958e+06
15	3338.69	53.73	17	11.6939	37.7646		-1458.96	4797.65					6.39176e+06	0	1	0	6.39176e+06	2.83823e+06	-2.83343e+06		2713.46		2.83286e+06	6634	2.84221e+06
16	3.0678	16.04	19	11.3032	56.3399		-1025.32	1028.39					1.37009e+06	0	1	0	1.37009e+06	608384	-607355		2279.82		606785	3645	612710
17	573.028	17.55	20	17.36	93.8435		-1852.39	2425.42					3.23131e+06	0	1	0	3.23131e+06	1.43485e+06	-1.43242e+06		3106.89		1.43185e+06	1541	1.4365e+06
18	2.501	45.56	15	18.398	75.5865		-2550.46	2552.96					3.40123e+06	0	1	0	3.40123e+06	1.5103e+06	-1.50775e+06		3804.96		1.50718e+06	17757	1.52874e+06
19	-11.8178	19.67	22	11.3032	56.3399		-815.401	803.583					1.07059e+06	0	1	0	1.07059e+06	475390	-474587		2069.9		474016	2615	478701
20	-3.55333	7.8	22	18.398	75.5865		-1769.05	1765.5					2.35212e+06	0	1	0	2.35212e+06	1.04445e+06	-1.04268e+06		3023.55		1.04211e+06	494	1.04563e+06
21	-7.9089	9.69	19	9.82849	66.4805		-782.966	775.057					1.03258e+06	0	1	0	1.03258e+06	458515	-457739		2037.47		457169	1480	460687
22	1085.98	41.65	21	17.36	93.8435		-1926.79	3012.78					4.01383e+06	0	1	0	4.01383e+06	1.78232e+06	-1.77931e+06		3181.29		1.77874e+06	2871	1.78479e+06
23	4183.07	15.24	20	11.3032	56.3399		-942.671	5125.74					6.82886e+06	0	1	0	6.82886e+06	3.03233e+06	-3.0272e+06		2197.17		3.02663e+06	7825	3.03665e+06
24	319.083	34.29	20	11.6939	37.7646		-1103.52	1422.61					1.8953e+06	0	1	0	1.8953e+06	841598	-840175		2358.02		839605	2525	844488
25	6275.05	29.16	33	11.3032	56.3399		-21.5936	6296.64					8.38882e+06	0	1	0	8.38882e+06	3.72502e+06	-3.71872e+06		1276.09		3.71815e+06	8580	3.72801e+06
26	-3.5289	68.37	26	13.7039	44.7349		-1145.46	1141.93					1.52136e+06	0	1	0	1.52136e+06	675554	-674412		2399.96		673842	4604	680846
27	-4	40.88	24	13.7039	44.7349		-1127.28	1123.28					1.49652e+06	0	1	0	1.49652e+06	664521	-663398		2381.78		662828	22628	687837
28	-7.961	33.03	28	11.3032	56.3399		-434.032	426.071					567642	0	1	0	567642	252059	-251633		1688.53		251062	19034	271785
29	0	42.68	25	6.4326	17.6666		-0.965528	0.965528					1286.34	0	1	0	1286.34	571.195	-570.229		1255.46		0	349	1604.46
30	1.21	40.42	21	17.36	93.8435		-1919.03	1920.24					2.55828e+06	0	1	0	2.55828e+06	1.13599e+06	-1.13407e+06		3173.53		1.1335e+06	3247	1.13992e+06
31	2190.32	32.41	20	11.3032	56.3399		-1050.97	3241.29					4.31827e+06	0	1	0	4.31827e+06	1.91751e+06	-1.91427e+06		2305.47		1.9137e+06	4421	1.92043e+06
32	412.134	25.93	21	11.6939	37.7646		-973.189	1385.32					1.84562e+06	0	1	0	1.84562e+06	819541	-818155		2227.69		817585	1083	820896
33	808.85	32.05	15	11.3032	56.3399		-1436.73	2245.58					2.99171e+06	0	1	0	2.99171e+06	1.32846e+06	-1.32621e+06		2691.23		1.32564e+06	2272	1.3306e+06
34	504.581	54.18	19	11.3032	56.3399		-1265.89	1770.47					2.35874e+06	0	1	0	2.35874e+06	1.04739e+06	-1.04562e+06		2520.39		1.04505e+06	1324	1.04889e+06
35	7272.66	55.73	12	7.0321	16.0702		-1176.44	8449.1					1.12565e+07	0	1	0	1.12565e+07	4.99839e+06	-4.98994e+06		2430.94		4.98937e+06	10667	5.00247e+06
36	6336.86	37.53	28	11.3032	56.3399		-462.416	6799.28					9.05847e+06	0	1	0	9.05847e+06	4.02237e+06	-4.01557e+06		1716.91		4.015e+06	9855	4.02657e+06
37	1323.25	31.09	26	11.3032	56.3399		-577.008	1900.26					2.53166e+06	0	1	0	2.53166e+06	1.12417e+06	-1.12227e+06		1831.51		1.1217e+06	3752	1.12728e+06
38	8174.84	29.72	17	11.3032	56.3399		-1266.82	9441.66					1.25788e+07	0	1	0	1.25788e+07	5.58557e+06	-5.57613e+06		2521.32		5.57556e+06	16620	5.5947e+06
39	262.451	23.08	19	11.3032	56.3399		-1069.73	1332.18					1.77482e+06	0	1	0	1.77482e+06	788100	-786768		2324.23		786198	3533	792055
40	1.61667	22.14	18	11.3032	56.3399		-1141.4	1143.02					1.52281e+06	0	1	0	1.52281e+06	676197	-675054		2395.9		674484	722	677602
41	540.127	46.63	21	13.7039	44.7349		-1396.37	1936.5					2.57993e+06	0	1	0	2.57993e+06	1.14561e+06	-1.14367e+06		2650.87		1.1431e+06	1929	1.14768e+06
42	1380.02	17.22	40	6.944	12.9855		1254.5	125.521					167228	0	1	0	167228	74256.8	-74131.2		0		73561	3066	76627
43	3214.19	39.81	19	13.7039	44.7349		-1508.56	4722.76					6.29198e+06	0	1	0	6.29198e+06	2.79393e+06	-2.7892e+06		2763.06		2.78863e+06	7896	2.79929e+06
44	1245.42	37.75	27	9.82849	66.4805		-339.104	1584.52					2.11101e+06	0	1	0	2.11101e+06	937383	-935798		1593.6		935228	4615	941437
45	594.246	16.39	19	13.7039	44.7349		-1360.85	1955.09					2.60471e+06	0	1	0	2.60471e+06	1.15661e+06	-1.15465e+06		2615.34		1.15408e+06	3741	1.16044e+06
46	1429.51	22.47	28	8.1727	35.238		96.6325	1332.88					1.77575e+06	0	1	0	1.77575e+06	788514	-787181		1157.87		786611	2447	790216
47	65.2056	23.36	24	11.3032	56.3399		-683.464	748.669					997428	0	1	0	997428	442904	-442155		1937.96		441585	538	444061
48	7867.98	18.72	22	8.1727	35.238		-345.35	8213.33					1.09424e+07	0	1	0	1.09424e+07	4.85891e+06	-4.85069e+06		1599.85		4.85012e+06	13144	4.86487e+06
49	-0.072	30.62	21	7.0321	16.0702		-319.614	319.542					425715	0	1	0	425715	189037	-188717		1574.11		188147	16566	206287
50	-8.9233	41.11	23	11.3032	56.3399		-873.026	864.102					1.15122e+06	0	1	0	1.15122e+06	511192	-510328		2127.52		509758	9179	521065
51	262.957	10.72	30	11.6939	37.7646		-178.801	441.758					588540	0	1	0	588540	261338	-260897		1433.3		260326	1429	263189
52	1650.4	18.63	22	8.1727	35.238		-344.782	1995.18					2.65811e+06	0	1	0	2.65811e+06	1.18032e+06	-1.17833e+06		1599.28		1.17776e+06	3683	1.18304e+06
53	17529.3	15.91	33	8.1727	35.238		526.038	17003.3					2.26529e+07	0	1	0	2.26529e+07	1.00589e+07	-1.00419e+07		728.461		1.00413e+07	22632	1.00647e+07
54	271.708	48.58	27	11.3032	56.3399		-609.718	881.426					1.1743e+06	0	1	0	1.1743e+06	521441	-520560		1864.22		519989	2131	523985
55	4462.17	27.3	26	5.94102	13.9386		246.855	4215.31					5.61593e+06	0	1	0	5.61593e+06	2.49373e+06	-2.48951e+06		1007.64		2.48894e+06	8525	2.49847e+06
56	-9.0111	12.69	27	13.7039	44.7349		-716.661	707.65					942780	0	1	0	942780	418637	-417929		1971.16		417359	4549	423879
57	1148.38	46.4	23	7.0321	16.0702		-263.932	1412.31					1.88158e+06	0	1	0	1.88158e+06	835507	-834095		1518.43		833525	4617	839660
58	-4.98	40.31	23	6.944	12.9855		-210.438	205.458					273726	0	1	0	273726	121547	-121341		1464.94		120771	1681	123917
59	2.4311	30.08	30	17.36	93.8435		-1155.36	1157.79					1.54249e+06	0	1	0	1.54249e+06	684937	-683779		2409.86		683209	1936	687555
60	1749.79	46.98	35	17.36	93.8435		-873.929	2623.72					3.4955e+06	0	1	0	3.4955e+06	1.55216e+06	-1.54954e+06		2128.43		1.54897e+06	8957	1.56005e+06

## Sheet: Inputs 3
DMU	Input Slack	Environmental Variable 1	Environmental Variable 2	Environmental Variable 3	Environmental Variable 4	SFA Parameter Value	Environmental Value	Stochastic Error Term				λ				O/P	In parentheses.	Managerial Inefficiency	Stochastic Disturbance Term	Environmental Variable Maximum Value	Environmental Variable Adjustment	Random Disturbance Maximum Value	Random Disturbance Adjustment	Original Input	Adjusted Input
1	-557.85	53.86	19	17.36	93.8435	-81474.8	-57568.9	57011.1	118947	11.8947	11.8947	10000	7.59541e+07	0	1	0	7.59541e+07	9.0345e+08	-9.03393e+08	56051.7	113621	-582942	9.0281e+08	67833.5	9.02991e+08
2	-434.78	31.42	20	9.82849	66.4805	57.2485	-35673.2	35238.4					4.69471e+07	0	1	0	4.69471e+07	5.58421e+08	-5.58385e+08		91724.9		5.57802e+08	51331.3	5.57945e+08
3	-40.0675	52.71	19	17.36	93.8435	3794.76	-57634.8	57594.7					7.67316e+07	0	1	0	7.67316e+07	9.12698e+08	-9.12641e+08		113686		9.12058e+08	43413.4	9.12215e+08
4	-655.426	53.14	15	11.3032	56.3399	-1795.35	-53878.1	53222.7					7.09069e+07	0	1	0	7.09069e+07	8.43415e+08	-8.43362e+08		109930		8.42779e+08	69398.5	8.42958e+08
5	42850.3	37.78	13	11.3032	56.3399	-214.3	-62346.9	105197					1.40151e+08	0	1	0	1.40151e+08	1.66705e+09	-1.66695e+09		118399		1.66636e+09	162780	1.66664e+09
6	94.9016	48.11	20	11.3032	56.3399	14148349000	-35192.2	35287.2					4.7012e+07	0	1	0	4.7012e+07	5.59192e+08	-5.59157e+08		91243.9		5.58574e+08	514044	5.5918e+08
7	12.2702	39.28	18	9.82849	66.4805	1	-42812.8	42825					5.70545e+07	0	1	0	5.70545e+07	6.78645e+08	-6.78602e+08		98864.5		6.78019e+08	63416.1	6.78181e+08
8	0.00023	30.29	25	9.82849	66.4805		-16764.1	16764.1					2.23343e+07	0	1	0	2.23343e+07	2.6566e+08	-2.65643e+08		72815.8		2.6506e+08	13527.9	2.65146e+08
9	222.57	33.76	14	9.82849	66.4805		-58307.8	58530.4					7.79782e+07	0	1	0	7.79782e+07	9.27526e+08	-9.27467e+08		114359		9.26884e+08	91889.3	9.27091e+08
10	-452.753	55.06	22	9.82849	66.4805		-26730.3	26277.6					3.50088e+07	0	1	0	3.50088e+07	4.16419e+08	-4.16393e+08		82782		4.1581e+08	77913.8	4.1597e+08
11	-198.697	22.81	18	13.7039	44.7349		-46053.3	45854.6					6.10907e+07	0	1	0	6.10907e+07	7.26654e+08	-7.26608e+08		102105		7.26025e+08	131369	7.26259e+08
12	27127.7	13.52	20	11.3032	56.3399		-37172.5	64300.2					8.56652e+07	0	1	0	8.56652e+07	1.01896e+09	-1.0189e+09		93224.2		1.01831e+09	62268.5	1.01847e+09
13	14865.1	21.17	28	11.3032	56.3399		-6376.46	21241.6					2.82995e+07	0	1	0	2.82995e+07	3.36613e+08	-3.36592e+08		62428.1		3.36009e+08	46680.9	3.36118e+08
14	47595	47.82	15	18.398	75.5865		-71044.8	118640					1.5806e+08	0	1	0	1.5806e+08	1.88008e+09	-1.87996e+09		127097		1.87937e+09	157550	1.87966e+09
15	254.545	53.73	17	11.6939	37.7646		-42975.5	43230.1					5.75941e+07	0	1	0	5.75941e+07	6.85063e+08	-6.8502e+08		99027.2		6.84437e+08	121847	6.84658e+08
16	654.111	16.04	19	11.3032	56.3399		-40823	41477.1					5.52586e+07	0	1	0	5.52586e+07	6.57284e+08	-6.57242e+08		96874.7		6.56659e+08	885347	6.57642e+08
17	38744.3	17.55	20	17.36	93.8435		-55852.9	94597.1					1.26029e+08	0	1	0	1.26029e+08	1.49907e+09	-1.49898e+09		111905		1.4984e+09	95497.9	1.4986e+09
18	308.451	45.56	15	18.398	75.5865		-71174.2	71482.7					9.52341e+07	0	1	0	9.52341e+07	1.13278e+09	-1.13271e+09		127226		1.13213e+09	1.40703e+06	1.13366e+09
19	-360.947	19.67	22	11.3032	56.3399		-29230.9	28869.9					3.84625e+07	0	1	0	3.84625e+07	4.57499e+08	-4.5747e+08		85282.6		4.56888e+08	315747	4.57289e+08
20	699.301	7.8	22	18.398	75.5865		-46772.6	47471.9					6.32454e+07	0	1	0	6.32454e+07	7.52283e+08	-7.52236e+08		102824		7.51653e+08	74078.3	7.5183e+08
21	-607.243	9.69	19	9.82849	66.4805		-40712	40104.7					5.34303e+07	0	1	0	5.34303e+07	6.35536e+08	-6.35496e+08		96763.7		6.34913e+08	235699	6.35246e+08
22	72021.8	41.65	21	17.36	93.8435		-50678.4	122700					1.6347e+08	0	1	0	1.6347e+08	1.94442e+09	-1.9443e+09		106730		1.94371e+09	175326	1.944e+09
23	5756.59	15.24	20	11.3032	56.3399		-37074	42830.6					5.70619e+07	0	1	0	5.70619e+07	6.78733e+08	-6.7869e+08		93125.7		6.78107e+08	160599	6.78361e+08
24	82549.7	34.29	20	11.6939	37.7646		-32704.2	115254					1.53549e+08	0	1	0	1.53549e+08	1.82642e+09	-1.8263e+09		88755.9		1.82572e+09	189179	1.826e+09
25	119652	29.16	33	11.3032	56.3399		13054.8	106598					1.42017e+08	0	1	0	1.42017e+08	1.68925e+09	-1.68914e+09		42996.9		1.68856e+09	207994	1.68881e+09
26	307.085	68.37	26	13.7039	44.7349		-13087	13394.1					1.78445e+07	0	1	0	1.78445e+07	2.12255e+08	-2.12241e+08		69138.7		2.11658e+08	161800	2.11889e+08
27	-590.774	40.88	24	13.7039	44.7349		-22250.3	21659.5					2.88563e+07	0	1	0	2.88563e+07	3.43236e+08	-3.43214e+08		78302		3.42632e+08	1.19832e+06	3.43908e+08
28	-521.497	33.03	28	11.3032	56.3399		-5697.49	5175.99					6.89581e+06	0	1	0	6.89581e+06	8.20235e+07	-8.20183e+07		61749.2		8.14354e+07	571616	8.20687e+07
29	539.62	42.68	25	6.4326	17.6666		502.832	36.7882					49011.7	0	1	0	49011.7	582979	-582942		55548.9		0	34017.9	89566.8
30	-572.509	40.42	21	17.36	93.8435		-50748.8	50176.3					6.68484e+07	0	1	0	6.68484e+07	7.9514e+08	-7.9509e+08		106801		7.94507e+08	235734	7.94849e+08
31	157096	32.41	20	11.3032	56.3399		-36091.1	193187					2.57377e+08	0	1	0	2.57377e+08	3.06142e+09	-3.06123e+09		92142.7		3.06064e+09	316927	3.06105e+09
32	33824	25.93	21	11.6939	37.7646		-29388	63212					8.42154e+07	0	1	0	8.42154e+07	1.00172e+09	-1.00165e+09		85439.7		1.00107e+09	103878	1.00126e+09
33	42844.3	32.05	15	11.3032	56.3399		-55085.5	97929.7					1.30469e+08	0	1	0	1.30469e+08	1.55188e+09	-1.55179e+09		111137		1.5512e+09	81310.1	1.5514e+09
34	39444.5	54.18	19	11.3032	56.3399		-38639.5	78084					1.04029e+08	0	1	0	1.04029e+08	1.23739e+09	-1.23731e+09		94691.2		1.23673e+09	116148	1.23694e+09
35	76386.7	55.73	12	7.0321	16.0702		-48816.1	125203					1.66804e+08	0	1	0	1.66804e+08	1.98408e+09	-1.98395e+09		104868		1.98337e+09	168053	1.98364e+09
36	81881.8	37.53	28	11.3032	56.3399		-5439.87	87321.6					1.16336e+08	0	1	0	1.16336e+08	1.38378e+09	-1.38369e+09		61491.6		1.38311e+09	150273	1.38332e+09
37	145632	31.09	26	11.3032	56.3399		-13398.1	159030					2.1187e+08	0	1	0	2.1187e+08	2.52013e+09	-2.51997e+09		69449.8		2.51939e+09	278862	2.51974e+09
38	230973	29.72	17	11.3032	56.3399		-47629.3	278602					3.71173e+08	0	1	0	3.71173e+08	4.41498e+09	-4.4147e+09		103681		4.41412e+09	573681	4.4148e+09
39	62683.7	23.08	19	11.3032	56.3399		-40419.9	103104					1.37362e+08	0	1	0	1.37362e+08	1.63388e+09	-1.63377e+09		96471.6		1.63319e+09	210876	1.6335e+09
40	-532.051	22.14	18	11.3032	56.3399		-44268.5	43736.5					5.82687e+07	0	1	0	5.82687e+07	6.93088e+08	-6.93044e+08		100320		6.92461e+08	24633.6	6.92586e+08
41	37407.6	46.63	21	13.7039	44.7349		-33305.4	70713					9.42087e+07	0	1	0	9.42087e+07	1.12058e+09	-1.12051e+09		89357.1		1.11993e+09	127412	1.12015e+09
42	81584	17.22	40	6.944	12.9855		56051.7	25532.3					3.40159e+07	0	1	0	3.40159e+07	4.04608e+08	-4.04583e+08		0		4.04e+08	153300	4.04153e+08
43	154898	39.81	19	13.7039	44.7349		-41285.3	196183					2.61369e+08	0	1	0	2.61369e+08	3.1089e+09	-3.1087e+09		97337		3.10812e+09	328029	3.10855e+09
44	55504.4	37.75	27	9.82849	66.4805		-8747.53	64251.9					8.56008e+07	0	1	0	8.56008e+07	1.01819e+09	-1.01813e+09		64799.2		1.01755e+09	152159	1.01776e+09
45	48932.5	16.39	19	13.7039	44.7349		-42626.1	91558.6					1.21981e+08	0	1	0	1.21981e+08	1.45092e+09	-1.45083e+09		98677.8		1.45025e+09	316827	1.45066e+09
46	24182.9	22.47	28	8.1727	35.238		3840.46	20342.5					2.71017e+07	0	1	0	2.71017e+07	3.22366e+08	-3.22345e+08		52211.2		3.21762e+08	49348.6	3.21864e+08
47	5323.08	23.36	24	11.3032	56.3399		-21430.1	26753.2					3.56424e+07	0	1	0	3.56424e+07	4.23956e+08	-4.23929e+08		77481.8		4.23346e+08	45451.5	4.23469e+08
48	245213	18.72	22	8.1727	35.238		-19142.8	264356					3.52193e+08	0	1	0	3.52193e+08	4.18922e+09	-4.18896e+09		75194.5		4.18838e+09	429981	4.18888e+09
49	0.023973	30.62	21	7.0321	16.0702		-16100.8	16100.8					2.14506e+07	0	1	0	2.14506e+07	2.55149e+08	-2.55133e+08		72152.5		2.5455e+08	1.5098e+06	2.56132e+08
50	-857.415	41.11	23	11.3032	56.3399		-24208.7	23351.3					3.11102e+07	0	1	0	3.11102e+07	3.70046e+08	-3.70023e+08		80260.4		3.6944e+08	820659	3.70341e+08
51	21228.7	10.72	30	11.6939	37.7646		3894.07	17334.7					2.30944e+07	0	1	0	2.30944e+07	2.74701e+08	-2.74684e+08		52157.6		2.74101e+08	109570	2.74263e+08
52	191208	18.63	22	8.1727	35.238		-19147.9	210356					2.8025e+08	0	1	0	2.8025e+08	3.33349e+09	-3.33328e+09		75199.6		3.33269e+09	322775	3.33309e+09
53	238842	15.91	33	8.1727	35.238		22438.7	216404					2.88308e+08	0	1	0	2.88308e+08	3.42933e+09	-3.42911e+09		33613		3.42853e+09	415298	3.42898e+09
54	19731.7	48.58	27	11.3032	56.3399		-8602.03	28333.8					3.77482e+07	0	1	0	3.77482e+07	4.49003e+08	-4.48974e+08		64653.7		4.48391e+08	103086	4.48559e+08
55	256756	27.3	26	5.94102	13.9386		5098.58	251657					3.35275e+08	0	1	0	3.35275e+08	3.98799e+09	-3.98773e+09		50953.1		3.98715e+09	459812	3.98766e+09
56	-758.176	12.69	27	13.7039	44.7349		-12479.8	11721.7					1.56164e+07	0	1	0	1.56164e+07	1.85752e+08	-1.8574e+08		68531.5		1.85157e+08	154085	1.8538e+08
57	163667	46.4	23	7.0321	16.0702		-7607.92	171275					2.28185e+08	0	1	0	2.28185e+08	2.71418e+09	-2.71401e+09		63659.6		2.71343e+09	281934	2.71377e+09
58	-373.801	40.31	23	6.944	12.9855		-7137.34	6763.54					9.01085e+06	0	1	0	9.01085e+06	1.07181e+08	-1.07174e+08		63189		1.06591e+08	89630.4	1.06744e+08
59	-906.142	30.08	30	17.36	93.8435		-17188	16281.8					2.16918e+07	0	1	0	2.16918e+07	2.58017e+08	-2.58e+08		73239.7		2.57417e+08	233738	2.57724e+08
60	325001	46.98	35	17.36	93.8435		2753.33	322248					4.2932e+08	0	1	0	4.2932e+08	5.10663e+09	-5.10631e+09		53298.4		5.10572e+09	970290	5.10675e+09

## Sheet: Inputs 4
DMU	Input Slack	Environmental Variable 1	Environmental Variable 2	Environmental Variable 3	Environmental Variable 4	SFA Parameter Value	Environmental Value	Stochastic Error Term				λ				O/P	In parentheses.	Managerial Inefficiency	Stochastic Disturbance Term	Environmental Variable Maximum Value	Environmental Variable Adjustment	Random Disturbance Maximum Value	Random Disturbance Adjustment	Original Input	Adjusted Input
1	-40.5359	53.86	19	17.36	93.8435	-23961.3	-10160.2	10119.7	23752.1	2.37521	2.37521	10000	1.34822e+07	0	1	0	1.34822e+07	3.2023e+07	-3.20129e+07	8116.12	18276.4	-24100.5	3.19888e+07	6104.99	3.20132e+07
2	-89.0204	31.42	20	9.82849	66.4805	41.1498	-11259.4	11170.3					1.48819e+07	0	1	0	1.48819e+07	3.53476e+07	-3.53365e+07		19375.5		3.53124e+07	4912.82	3.53366e+07
3	100.477	52.71	19	17.36	93.8435	721.779	-10207.6	10308					1.37331e+07	0	1	0	1.37331e+07	3.2619e+07	-3.26087e+07		18323.7		3.25846e+07	3958.64	3.26069e+07
4	101.482	53.14	15	11.3032	56.3399	614.778	-11684.5	11786					1.57021e+07	0	1	0	1.57021e+07	3.72959e+07	-3.72841e+07		19800.6		3.726e+07	8534.37	3.72883e+07
5	6993.3	37.78	13	11.3032	56.3399	-136.415	-13760.1	20753.4					2.76492e+07	0	1	0	2.76492e+07	6.56726e+07	-6.56519e+07		21876.3		6.56278e+07	29607.9	6.56793e+07
6	95.8397	48.11	20	11.3032	56.3399	564162970	-8282.61	8378.45					1.11624e+07	0	1	0	1.11624e+07	2.65129e+07	-2.65046e+07		16398.7		2.64805e+07	63196.8	2.65601e+07
7	96.2107	39.28	18	9.82849	66.4805	1	-12379.5	12475.7					1.6621e+07	0	1	0	1.6621e+07	3.94783e+07	-3.94658e+07		20495.6		3.94417e+07	27971.7	3.94902e+07
8	-1.2e-05	30.29	25	9.82849	66.4805		-7696.96	7696.96					1.02544e+07	0	1	0	1.02544e+07	2.43564e+07	-2.43487e+07		15813.1		2.43246e+07	1799.53	2.43422e+07
9	-43.95	33.76	14	9.82849	66.4805		-15493.7	15449.8					2.05833e+07	0	1	0	2.05833e+07	4.88896e+07	-4.88742e+07		23609.9		4.88501e+07	20283.2	4.8894e+07
10	-39.8346	55.06	22	9.82849	66.4805		-8843.01	8803.18					1.17282e+07	0	1	0	1.17282e+07	2.7857e+07	-2.78481e+07		16959.1		2.7824e+07	30351.8	2.78714e+07
11	-7.12554	22.81	18	13.7039	44.7349		-7708.26	7701.14					1.026e+07	0	1	0	1.026e+07	2.43696e+07	-2.43619e+07		15824.4		2.43378e+07	51428.2	2.44051e+07
12	16938	13.52	20	11.3032	56.3399		-9705.99	26644					3.5497e+07	0	1	0	3.5497e+07	8.43128e+07	-8.42862e+07		17822.1		8.42621e+07	29716.9	8.43096e+07
13	2002.4	21.17	28	11.3032	56.3399		-3616.96	5619.36					7.4865e+06	0	1	0	7.4865e+06	1.7782e+07	-1.77764e+07		11733.1		1.77523e+07	6775.51	1.77708e+07
14	4144.66	47.82	15	18.398	75.5865		-10167.2	14311.9					1.90673e+07	0	1	0	1.90673e+07	4.52889e+07	-4.52745e+07		18283.4		4.52504e+07	25386.8	4.52941e+07
15	148.387	53.73	17	11.6939	37.7646		-7442.53	7590.92					1.01131e+07	0	1	0	1.01131e+07	2.40208e+07	-2.40133e+07		15558.6		2.39892e+07	17273.3	2.4022e+07
16	-53.8796	16.04	19	11.3032	56.3399		-10324.1	10270.2					1.36827e+07	0	1	0	1.36827e+07	3.24992e+07	-3.24889e+07		18440.2		3.24648e+07	145163	3.26284e+07
17	6131.17	17.55	20	17.36	93.8435		-10932.6	17063.8					2.27336e+07	0	1	0	2.27336e+07	5.3997e+07	-5.39799e+07		19048.7		5.39558e+07	17308.9	5.39922e+07
18	0.003797	45.56	15	18.398	75.5865		-10260.2	10260.2					1.36694e+07	0	1	0	1.36694e+07	3.24677e+07	-3.24574e+07		18376.4		3.24333e+07	207662	3.26594e+07
19	44.3819	19.67	22	11.3032	56.3399		-8009.36	8053.74					1.07297e+07	0	1	0	1.07297e+07	2.54854e+07	-2.54774e+07		16125.5		2.54533e+07	48506.2	2.55179e+07
20	-23.2091	7.8	22	18.398	75.5865		-6761.6	6738.39					8.97734e+06	0	1	0	8.97734e+06	2.13231e+07	-2.13164e+07		14877.7		2.12923e+07	48438.6	2.13556e+07
21	-110.311	9.69	19	9.82849	66.4805		-12875.3	12765					1.70064e+07	0	1	0	1.70064e+07	4.03938e+07	-4.03811e+07		20991.4		4.0357e+07	108280	4.04863e+07
22	38822	41.65	21	17.36	93.8435		-9219.13	48041.1					6.40037e+07	0	1	0	6.40037e+07	1.52022e+08	-1.51974e+08		17335.3		1.5195e+08	67383.7	1.52035e+08
23	20190.6	15.24	20	11.3032	56.3399		-9635.21	29825.8					3.97359e+07	0	1	0	3.97359e+07	9.43812e+07	-9.43514e+07		17751.3		9.43273e+07	57444.2	9.44025e+07
24	3964.08	34.29	20	11.6939	37.7646		-6077.14	10041.2					1.33776e+07	0	1	0	1.33776e+07	3.17747e+07	-3.17646e+07		14193.3		3.17405e+07	36414.3	3.17911e+07
25	22164.6	29.16	33	11.3032	56.3399		320.724	21843.8					2.91019e+07	0	1	0	2.91019e+07	6.91231e+07	-6.91012e+07		7795.4		6.90771e+07	42720.5	6.91276e+07
26	-51.6259	68.37	26	13.7039	44.7349		-59.2444	7.61851					10149.9	0	1	0	10149.9	24108.2	-24100.5		8175.36		0	54357.3	62532.7
27	52.8631	40.88	24	13.7039	44.7349		-2634.01	2686.87					3.57964e+06	0	1	0	3.57964e+06	8.5024e+06	-8.49971e+06		10750.1		8.47561e+06	102268	8.58863e+06
28	84.0142	33.03	28	11.3032	56.3399		-3128.92	3212.94					4.28049e+06	0	1	0	4.28049e+06	1.01671e+07	-1.01639e+07		11245		1.01398e+07	31390.6	1.01824e+07
29	-6.41937	42.68	25	6.4326	17.6666		-2615.87	2609.45					3.47649e+06	0	1	0	3.47649e+06	8.25739e+06	-8.25478e+06		10732		8.23068e+06	3623	8.24504e+06
30	-29.6596	40.42	21	17.36	93.8435		-9269.74	9240.08					1.23103e+07	0	1	0	1.23103e+07	2.92395e+07	-2.92303e+07		17385.9		2.92062e+07	21669.9	2.92452e+07
31	28178.5	32.41	20	11.3032	56.3399		-8928.67	37107.2					4.94368e+07	0	1	0	4.94368e+07	1.17423e+08	-1.17386e+08		17044.8		1.17362e+08	63373.6	1.17442e+08
32	14912.4	25.93	21	11.6939	37.7646		-5699.38	20611.8					2.74605e+07	0	1	0	2.74605e+07	6.52244e+07	-6.52038e+07		13815.5		6.51797e+07	29978.7	6.52235e+07
33	6030.13	32.05	15	11.3032	56.3399		-12552.4	18582.5					2.47569e+07	0	1	0	2.47569e+07	5.88029e+07	-5.87843e+07		20668.5		5.87602e+07	11946.9	5.87928e+07
34	5585.21	54.18	19	11.3032	56.3399		-8754.61	14339.8					1.91045e+07	0	1	0	1.91045e+07	4.53772e+07	-4.53629e+07		16870.7		4.53388e+07	17906.6	4.53736e+07
35	21699	55.73	12	7.0321	16.0702		-10875.7	32574.7					4.33982e+07	0	1	0	4.33982e+07	1.0308e+08	-1.03047e+08		18991.8		1.03023e+08	47744.6	1.0309e+08
36	26030.9	37.53	28	11.3032	56.3399		-2943.75	28974.7					3.86021e+07	0	1	0	3.86021e+07	9.16881e+07	-9.16591e+07		11059.9		9.1635e+07	43842	9.16899e+07
37	10701.9	31.09	26	11.3032	56.3399		-4652.31	15354.2					2.0456e+07	0	1	0	2.0456e+07	4.85872e+07	-4.85719e+07		12768.4		4.85478e+07	26454.4	4.8587e+07
38	27554.8	29.72	17	11.3032	56.3399		-11204.7	38759.5					5.16381e+07	0	1	0	5.16381e+07	1.22651e+08	-1.22613e+08		19320.8		1.22588e+08	65266	1.22673e+08
39	2607.41	23.08	19	11.3032	56.3399		-10034.4	12641.8					1.68423e+07	0	1	0	1.68423e+07	4.00039e+07	-3.99913e+07		18150.5		3.99672e+07	34371.4	4.00197e+07
40	-5.96116	22.14	18	11.3032	56.3399		-10794.8	10788.9					1.43737e+07	0	1	0	1.43737e+07	3.41405e+07	-3.41297e+07		18911		3.41056e+07	13687.9	3.41382e+07
41	79111.9	46.63	21	13.7039	44.7349		-4562.74	83674.6					1.11477e+08	0	1	0	1.11477e+08	2.64782e+08	-2.64698e+08		12678.9		2.64674e+08	93491.9	2.6478e+08
42	15330	17.22	40	6.944	12.9855		8116.12	7213.84					9.61077e+06	0	1	0	9.61077e+06	2.28276e+07	-2.28204e+07		0		2.27963e+07	33598.5	2.28299e+07
43	20898.4	39.81	19	13.7039	44.7349		-6286.94	27185.3					3.62182e+07	0	1	0	3.62182e+07	8.60258e+07	-8.59986e+07		14403.1		8.59745e+07	44199.1	8.60331e+07
44	7567.2	37.75	27	9.82849	66.4805		-5946.42	13513.6					1.80038e+07	0	1	0	1.80038e+07	4.27628e+07	-4.27493e+07		14062.5		4.27252e+07	19659.9	4.27589e+07
45	7073.28	16.39	19	13.7039	44.7349		-7250.67	14324					1.90834e+07	0	1	0	1.90834e+07	4.5327e+07	-4.53127e+07		15366.8		4.52886e+07	47529.3	4.53515e+07
46	33504.6	22.47	28	8.1727	35.238		-2609.4	36114					4.81136e+07	0	1	0	4.81136e+07	1.1428e+08	-1.14244e+08		10725.5		1.1422e+08	40107.6	1.14271e+08
47	7409.22	23.36	24	11.3032	56.3399		-6413.96	13823.2					1.84162e+07	0	1	0	1.84162e+07	4.37423e+07	-4.37285e+07		14530.1		4.37044e+07	11953.6	4.37309e+07
48	21050.7	18.72	22	8.1727	35.238		-7094.39	28145.1					3.74968e+07	0	1	0	3.74968e+07	8.90628e+07	-8.90346e+07		15210.5		8.90105e+07	53043.4	8.90788e+07
49	41.2075	30.62	21	7.0321	16.0702		-5412.91	5454.12					7.26636e+06	0	1	0	7.26636e+06	1.72591e+07	-1.72537e+07		13529		1.72296e+07	92191.7	1.73353e+07
50	-70.7765	41.11	23	11.3032	56.3399		-6405.33	6334.55					8.43932e+06	0	1	0	8.43932e+06	2.00452e+07	-2.00388e+07		14521.4		2.00147e+07	30549.6	2.00598e+07
51	9800.8	10.72	30	11.6939	37.7646		170.745	9630.05					1.28298e+07	0	1	0	1.28298e+07	3.04735e+07	-3.04639e+07		7945.38		3.04398e+07	19606.1	3.04674e+07
52	16894.9	18.63	22	8.1727	35.238		-7098.09	23993					3.19651e+07	0	1	0	3.19651e+07	7.59239e+07	-7.58999e+07		15214.2		7.58758e+07	38365.8	7.59294e+07
53	36166	15.91	33	8.1727	35.238		729.548	35436.5					4.72109e+07	0	1	0	4.72109e+07	1.12136e+08	-1.121e+08		7386.57		1.12076e+08	64727.7	1.12148e+08
54	2761.01	48.58	27	11.3032	56.3399		-3210.82	5971.83					7.95608e+06	0	1	0	7.95608e+06	1.88974e+07	-1.88914e+07		11326.9		1.88673e+07	21487	1.89001e+07
55	48225.9	27.3	26	5.94102	13.9386		-2320.63	50546.5					6.73415e+07	0	1	0	6.73415e+07	1.5995e+08	-1.599e+08		10436.7		1.59876e+08	93714.1	1.5998e+08
56	38.0497	12.69	27	13.7039	44.7349		-1628.69	1666.74					2.22054e+06	0	1	0	2.22054e+06	5.27426e+06	-5.27259e+06		9744.81		5.24849e+06	64053.9	5.32229e+06
57	7816.08	46.4	23	7.0321	16.0702		-3320.01	11136.1					1.48363e+07	0	1	0	1.48363e+07	3.52393e+07	-3.52281e+07		11436.1		3.5204e+07	25169.7	3.52406e+07
58	42.4244	40.31	23	6.944	12.9855		-3203.97	3246.4					4.32508e+06	0	1	0	4.32508e+06	1.0273e+07	-1.02697e+07		11320.1		1.02456e+07	9619	1.02666e+07
59	93.321	30.08	30	17.36	93.8435		-3199.22	3292.54					4.38655e+06	0	1	0	4.38655e+06	1.0419e+07	-1.04157e+07		11315.3		1.03916e+07	27968.8	1.04309e+07
60	50135.7	46.98	35	17.36	93.8435		1105.11	49030.6					6.53219e+07	0	1	0	6.53219e+07	1.55153e+08	-1.55104e+08		7011.01		1.5508e+08	129248	1.55216e+08

## Sheet: Inputs 5
DMU	Input Slack	Environmental Variable 1	Environmental Variable 2	Environmental Variable 3	Environmental Variable 4	SFA Parameter Value	Environmental Value	Stochastic Error Term				λ				O/P	In parentheses.	Managerial Inefficiency	Stochastic Disturbance Term	Environmental Variable Maximum Value	Environmental Variable Adjustment	Random Disturbance Maximum Value	Random Disturbance Adjustment	Original Input	Adjusted Input
1	14.6921	53.86	19	17.36	93.8435	162.25	-3135.31	3150	6092.7	0.60927	0.60927	10000	4.19665e+06	0	1	0	4.19665e+06	2.5569e+06	-2.55375e+06	2207.4	5342.72	-774.528	2.55297e+06	6460.74	2.56477e+06
2	12.4383	31.42	20	9.82849	66.4805	-31.6001	-715.683	728.121					970053	0	1	0	970053	591024	-590296		2923.09		589522	3468.48	595913
3	-12.6965	52.71	19	17.36	93.8435	103.247	-3098.97	3086.28					4.11175e+06	0	1	0	4.11175e+06	2.50517e+06	-2.50208e+06		5306.38		2.50131e+06	2446.67	2.50906e+06
4	-1.95001	53.14	15	11.3032	56.3399	-230.818	-2307.26	2305.31					3.07129e+06	0	1	0	3.07129e+06	1.87125e+06	-1.86894e+06		4514.66		1.86817e+06	2540.47	1.87522e+06
5	1380.7	37.78	13	11.3032	56.3399	4.79233	-2028.37	3409.07					4.5418e+06	0	1	0	4.5418e+06	2.76719e+06	-2.76378e+06		4235.78		2.763e+06	7079.25	2.77432e+06
6	-3.242	48.11	20	11.3032	56.3399	37121035	-1632.08	1628.83					2.17004e+06	0	1	0	2.17004e+06	1.32214e+06	-1.32052e+06		3839.48		1.31974e+06	15205.2	1.33879e+06
7	-17.5247	39.28	18	9.82849	66.4805	1	-1170.55	1153.03					1.53614e+06	0	1	0	1.53614e+06	935927	-934774		3377.96		933999	8338.81	945716
8	2.17568	30.29	25	9.82849	66.4805		-163.74	165.916					221044	0	1	0	221044	134676	-134510		2371.14		133735	1423.34	137530
9	-20.0106	33.76	14	9.82849	66.4805		-1409.11	1389.1					1.85065e+06	0	1	0	1.85065e+06	1.12755e+06	-1.12616e+06		3616.51		1.12538e+06	3643.67	1.13264e+06
10	15.3509	55.06	22	9.82849	66.4805		-1256.22	1271.57					1.69407e+06	0	1	0	1.69407e+06	1.03215e+06	-1.03087e+06		3463.62		1.0301e+06	5672.37	1.03924e+06
11	6.38623	22.81	18	13.7039	44.7349		-1648.83	1655.21					2.20519e+06	0	1	0	2.20519e+06	1.34356e+06	-1.3419e+06		3856.23		1.34113e+06	7947.44	1.35293e+06
12	3730.9	13.52	20	11.3032	56.3399		-539.027	4269.93					5.6887e+06	0	1	0	5.6887e+06	3.46595e+06	-3.46168e+06		2746.43		3.46091e+06	7975.97	3.47163e+06
13	376.747	21.17	28	11.3032	56.3399		45.207	331.54					441701	0	1	0	441701	269115	-268784		2162.2		268009	1964.03	272135
14	4019.86	47.82	15	18.398	75.5865		-3684.52	7704.38					1.02643e+07	0	1	0	1.02643e+07	6.25374e+06	-6.24603e+06		5891.92		6.24526e+06	11254.9	6.2624e+06
15	2.3198	53.73	17	11.6939	37.7646		-2298.61	2300.93					3.06546e+06	0	1	0	3.06546e+06	1.86769e+06	-1.86539e+06		4506.01		1.86462e+06	4828.78	1.87395e+06
16	13.9759	16.04	19	11.3032	56.3399		-721.906	735.882					980393	0	1	0	980393	597324	-596589		2929.31		595814	31709	630452
17	1693.97	17.55	20	17.36	93.8435		-1884.66	3578.64					4.7677e+06	0	1	0	4.7677e+06	2.90482e+06	-2.90124e+06		4092.07		2.90047e+06	4319.45	2.90888e+06
18	6e-06	45.56	15	18.398	75.5865		-3613.1	3613.1					4.81362e+06	0	1	0	4.81362e+06	2.9328e+06	-2.92918e+06		5820.5		2.92841e+06	38381.1	2.97261e+06
19	6.48416	19.67	22	11.3032	56.3399		-526.874	533.358					710577	0	1	0	710577	432933	-432400		2734.28		431625	5414.34	439774
20	6.68968	7.8	22	18.398	75.5865		-1697.15	1703.84					2.26997e+06	0	1	0	2.26997e+06	1.38303e+06	-1.38132e+06		3904.55		1.38055e+06	4376.34	1.38883e+06
21	7.84215	9.69	19	9.82849	66.4805		-132.258	140.101					186652	0	1	0	186652	113721	-113581		2339.66		112807	6869.17	122015
22	2182.51	41.65	21	17.36	93.8435		-2542.98	4725.49					6.29562e+06	0	1	0	6.29562e+06	3.83573e+06	-3.83101e+06		4750.38		3.83023e+06	6925.91	3.84191e+06
23	193.68	15.24	20	11.3032	56.3399		-593.379	787.06					1.04858e+06	0	1	0	1.04858e+06	638866	-638079		2800.78		637304	7553.35	647658
24	1180.3	34.29	20	11.6939	37.7646		-1374.56	2554.86					3.40376e+06	0	1	0	3.40376e+06	2.07381e+06	-2.07126e+06		3581.97		2.07048e+06	8083.16	2.08215e+06
25	6915.92	29.16	33	11.3032	56.3399		308.956	6606.97					8.80226e+06	0	1	0	8.80226e+06	5.36295e+06	-5.35635e+06		1898.45		5.35557e+06	13860.3	5.37133e+06
26	1.16197	68.37	26	13.7039	44.7349		-2262.55	2263.72					3.01588e+06	0	1	0	3.01588e+06	1.83748e+06	-1.83522e+06		4469.96		1.83445e+06	1297.74	1.84021e+06
27	12.2461	40.88	24	13.7039	44.7349		-1600.36	1612.61					2.14842e+06	0	1	0	2.14842e+06	1.30897e+06	-1.30736e+06		3807.76		1.30658e+06	12438.3	1.32283e+06
28	7.2154	33.03	28	11.3032	56.3399		-329.571	336.786					448689	0	1	0	448689	273373	-273036		2536.97		272262	6993.13	281792
29	-4.41094	42.68	25	6.4326	17.6666		-5.36631	0.955368					1272.81	0	1	0	1272.81	775.483	-774.528		2212.77		0	1333.7	3546.47
30	-7.87947	40.42	21	17.36	93.8435		-2504.11	2496.23					3.32565e+06	0	1	0	3.32565e+06	2.02622e+06	-2.02373e+06		4711.52		2.02295e+06	6521.23	2.03418e+06
31	12614.2	32.41	20	11.3032	56.3399		-1135.95	13750.1					1.83188e+07	0	1	0	1.83188e+07	1.11611e+07	-1.11474e+07		3343.36		1.11466e+07	21593.4	1.11715e+07
32	948.914	25.93	21	11.6939	37.7646		-1007.14	1956.05					2.60599e+06	0	1	0	2.60599e+06	1.58775e+06	-1.5858e+06		3214.54		1.58502e+06	3948.14	1.59218e+06
33	1722.88	32.05	15	11.3032	56.3399		-1640.81	3363.69					4.48134e+06	0	1	0	4.48134e+06	2.73035e+06	-2.72698e+06		3848.22		2.72621e+06	4472.94	2.73453e+06
34	2291.59	54.18	19	11.3032	56.3399		-1927.14	4218.72					5.62047e+06	0	1	0	5.62047e+06	3.42439e+06	-3.42017e+06		4134.54		3.41939e+06	5830.68	3.42936e+06
35	1307.48	55.73	12	7.0321	16.0702		-1905.98	3213.47					4.2812e+06	0	1	0	4.2812e+06	2.60841e+06	-2.6052e+06		4113.39		2.60442e+06	6300.06	2.61484e+06
36	2425.29	37.53	28	11.3032	56.3399		-471.771	2897.06					3.85967e+06	0	1	0	3.85967e+06	2.35158e+06	-2.34868e+06		2679.17		2.34791e+06	5881.33	2.35647e+06
37	2884.23	31.09	26	11.3032	56.3399		-474.76	3358.99					4.47507e+06	0	1	0	4.47507e+06	2.72653e+06	-2.72317e+06		2682.16		2.7224e+06	9579.45	2.73466e+06
38	7443.83	29.72	17	11.3032	56.3399		-1360.69	8804.52					1.173e+07	0	1	0	1.173e+07	7.14673e+06	-7.13792e+06		3568.09		7.13715e+06	15509.5	7.15623e+06
39	262.631	23.08	19	11.3032	56.3399		-944.371	1207					1.60805e+06	0	1	0	1.60805e+06	979738	-978531		3151.77		977757	2680.47	983589
40	1.8e-05	22.14	18	11.3032	56.3399		-1017.91	1017.91					1.35614e+06	0	1	0	1.35614e+06	826253	-825235		3225.32		824461	1005.89	828692
41	956.42	46.63	21	13.7039	44.7349		-2091.8	3048.22					4.06105e+06	0	1	0	4.06105e+06	2.47428e+06	-2.47123e+06		4299.2		2.47045e+06	3914.12	2.47867e+06
42	3130.77	17.22	40	6.944	12.9855		2207.4	923.364					1.23017e+06	0	1	0	1.23017e+06	749506	-748582		0		747808	8663.2	756471
43	3832.99	39.81	19	13.7039	44.7349		-2082.78	5915.77					7.8814e+06	0	1	0	7.8814e+06	4.8019e+06	-4.79599e+06		4290.18		4.79521e+06	8825.56	4.80833e+06
44	1984.34	37.75	27	9.82849	66.4805		-192.983	2177.33					2.90078e+06	0	1	0	2.90078e+06	1.76736e+06	-1.76518e+06		2400.39		1.76441e+06	7599.83	1.77441e+06
45	1600.15	16.39	19	13.7039	44.7349		-1342.71	2942.85					3.92067e+06	0	1	0	3.92067e+06	2.38875e+06	-2.38581e+06		3550.11		2.38503e+06	12489.7	2.40107e+06
46	1169.64	22.47	28	8.1727	35.238		625.575	544.062					724836	0	1	0	724836	441621	-441077		1581.83		440303	3296.78	445181
47	1711.94	23.36	24	11.3032	56.3399		-436.985	2148.93					2.86295e+06	0	1	0	2.86295e+06	1.74431e+06	-1.74216e+06		2644.39		1.74139e+06	3506.86	1.74754e+06
48	19905.7	18.72	22	8.1727	35.238		124.594	19781.2					2.63538e+07	0	1	0	2.63538e+07	1.60566e+07	-1.60368e+07		2082.81		1.6036e+07	26351.8	1.60645e+07
49	-18.4398	30.62	21	7.0321	16.0702		-183.282	164.842					219614	0	1	0	219614	133805	-133640		2390.69		132865	15356.1	150612
50	-6.37951	41.11	23	11.3032	56.3399		-1101.13	1094.75					1.45851e+06	0	1	0	1.45851e+06	888625	-887531		3308.54		886756	17403.1	907468
51	419.294	10.72	30	11.6939	37.7646		402.721	16.5727					22079.3	0	1	0	22079.3	13452.2	-13435.7		1804.68		12661.1	2546.44	17012.3
52	9178.48	18.63	22	8.1727	35.238		127.438	9051.04					1.20584e+07	0	1	0	1.20584e+07	7.34684e+06	-7.33778e+06		2079.96		7.33701e+06	16911.9	7.356e+06
53	18139.3	15.91	33	8.1727	35.238		1349.11	16790.2					2.2369e+07	0	1	0	2.2369e+07	1.36288e+07	-1.3612e+07		858.297		1.36112e+07	25291.3	1.36374e+07
54	304.083	48.58	27	11.3032	56.3399		-924.2	1228.28					1.6364e+06	0	1	0	1.6364e+06	997012	-995783		3131.6		995009	1766.78	999907
55	8153.81	27.3	26	5.94102	13.9386		679.49	7474.32					9.95781e+06	0	1	0	9.95781e+06	6.067e+06	-6.05952e+06		1527.91		6.05875e+06	16302.5	6.07658e+06
56	-11.8836	12.69	27	13.7039	44.7349		-399.81	387.927					516823	0	1	0	516823	314885	-314497		2607.21		313722	1367.76	317697
57	7545.18	46.4	23	7.0321	16.0702		-475.439	8020.62					1.06856e+07	0	1	0	1.06856e+07	6.51043e+06	-6.50241e+06		2682.84		6.50164e+06	12953	6.51727e+06
58	-1.8368	40.31	23	6.944	12.9855		-277.442	275.605					367180	0	1	0	367180	223712	-223436		2484.84		222662	1419.33	226566
59	20.3891	30.08	30	17.36	93.8435		-1248.15	1268.53					1.69003e+06	0	1	0	1.69003e+06	1.02968e+06	-1.02842e+06		3455.55		1.02764e+06	4099.35	1.0352e+06
60	3252.92	46.98	35	17.36	93.8435		-1265.95	4518.88					6.02036e+06	0	1	0	6.02036e+06	3.66802e+06	-3.66351e+06		3473.36		3.66273e+06	17298.6	3.6835e+06

## Sheet: Third-stage data.
With units.										Normalization.
	Net profit (CNY)	Operating income (CNY)	Intangible assets (CNY)	Fixed assets (CNY)	Total number of employees (Persons)	Operating costs (CNY)	Accounts receivable (CNY)	R&D expenditure (CNY)			Net profit (CNY)	Operating income (CNY)	Intangible assets (CNY)	Fixed assets (CNY)	Total number of employees (Persons)	Operating costs (CNY)	Accounts receivable (CNY)	R&D expenditure (CNY)
DMU	(O)JLR	(O)YYSR	(O)WXZC	(I)GDZC	(I)YGZS	(I)YYCB	(I)YSZK	(I)YFZC		Company	(O)JLR	(O)YYSR	(O)WXZC	(I)GDZC	(I)YGZS	(I)YYCB	(I)YSZK	(I)YFZC
disushishang	68948.4	289760	2963.79	7.9705e+08	1.28577e+06	9.02991e+08	3.20132e+07	2.56477e+06		disushishang	0.313742	0.217577	0.108031	0.24116	0.21485	0.259128	0.208627	0.243523
annaier	-302.948	118552	1364.64	4.12671e+08	502096	5.57945e+08	3.53366e+07	595913		annaier	0.206857	0.140102	0.102188	0.173078	0.144762	0.198317	0.219927	0.133194
riboshishang	8129.28	102471	8384.05	7.98015e+08	1.26725e+06	9.12215e+08	3.26069e+07	2.50906e+06		riboshishang	0.219872	0.132825	0.127835	0.241331	0.213194	0.260753	0.210646	0.2404
mugaodi	7861.4	92325.7	1085.35	7.74069e+08	926314	8.42958e+08	3.72883e+07	1.87522e+06		mugaodi	0.219458	0.128234	0.101168	0.23709	0.182702	0.248548	0.226562	0.204882
anzhengshishang	7373.03	307783	6671.29	1.09688e+09	1.4204e+06	1.66664e+09	6.56793e+07	2.77432e+06		anzhengshishang	0.218704	0.225732	0.121577	0.294267	0.226891	0.393714	0.323087	0.255265
taipingniao	67666	1.09208e+06	17560	5.02812e+08	687837	5.5918e+08	2.65601e+07	1.33879e+06		taipingniao	0.311763	0.580639	0.16136	0.189044	0.161374	0.198534	0.190088	0.174822
biyinlefen	62454.1	271999	11954.9	5.30561e+08	620701	6.78181e+08	3.94902e+07	945716		biyinlefen	0.303719	0.20954	0.140881	0.193959	0.155369	0.219507	0.234048	0.152796
jinfalabi	1381.84	29932	5302.48	1.39266e+08	261710	2.65146e+08	2.43422e+07	137530		jinfalabi	0.209457	0.1	0.116576	0.124651	0.123263	0.146714	0.182547	0.107508
huijiegufen	31572.4	273317	8723.97	7.26278e+08	781767	9.27091e+08	4.8894e+07	1.13264e+06		huijiegufen	0.256055	0.210136	0.129077	0.228625	0.169774	0.263375	0.26602	0.163271
gelisi	33266.3	236275	62861	3.59639e+08	504478	4.1597e+08	2.78714e+07	1.03924e+06		gelisi	0.258669	0.193374	0.326873	0.163684	0.144975	0.173295	0.194546	0.158037
jinhongjituan	22401.4	432442	127888	6.44283e+08	884517	7.26259e+08	2.44051e+07	1.35293e+06		jinhongjituan	0.2419	0.282143	0.564457	0.214102	0.178964	0.22798	0.182761	0.175615
qiaozhibai	19005.2	130366	9425.1	8.1364e+08	1.57463e+06	1.01847e+09	8.43096e+07	3.47163e+06		qiaozhibai	0.236658	0.145448	0.131638	0.244099	0.240684	0.27948	0.386428	0.29434
bangjiegufen	5541.5	61363.1	4095.66	1.38726e+08	404239	3.36118e+08	1.77708e+07	272135		bangjiegufen	0.215877	0.114223	0.112166	0.124555	0.13601	0.159222	0.160205	0.115051
langzigufen	22565.1	366521	37179.3	1.2078e+09	2.70958e+06	1.87966e+09	4.52941e+07	6.2624e+06		langzigufen	0.242152	0.252313	0.233042	0.313915	0.34219	0.431256	0.253781	0.450725
jiumuwang	18280.9	305042	13483	6.85286e+08	2.84221e+06	6.84658e+08	2.4022e+07	1.87395e+06		jiumuwang	0.23554	0.224492	0.146464	0.221364	0.354051	0.220649	0.181459	0.204811
senmafushi	148458	1.54198e+06	43110.2	4.79332e+08	612710	6.57642e+08	3.26284e+07	630452		senmafushi	0.436461	0.784228	0.254711	0.184885	0.154655	0.215887	0.210719	0.13513
jialinjie	2048.3	115524	973.718	8.98806e+08	1.4365e+06	1.4986e+09	5.39922e+07	2.90888e+06		jialinjie	0.210486	0.138732	0.10076	0.259184	0.228331	0.364099	0.283353	0.262805
jihuajituan	-32512.4	1.5494e+06	247097	1.02129e+09	1.52874e+06	1.13366e+09	3.26594e+07	2.97261e+06		jihuajituan	0.157143	0.787587	1	0.280879	0.23658	0.299781	0.210824	0.266376
jiaxinsichou	14593.9	369487	4106.97	3.32795e+08	478701	4.57289e+08	2.55179e+07	439774		jiaxinsichou	0.229849	0.253655	0.112208	0.15893	0.142669	0.180577	0.186544	0.124445
tanluzhe	5378.83	124269	765.678	5.74173e+08	1.04563e+06	7.5183e+08	2.13556e+07	1.38883e+06		tanluzhe	0.215626	0.142689	0.1	0.201683	0.193373	0.232487	0.172393	0.177627
yaowangkeji	-69535.7	281119	13176.6	4.05734e+08	460687	6.35246e+08	4.04863e+07	122015		yaowangkeji	0.1	0.213667	0.145345	0.171849	0.141058	0.21194	0.237435	0.106639
meibangfushi	-46846.6	263868	1931.41	1.61119e+09	1.78479e+06	1.944e+09	1.52035e+08	3.84191e+06		meibangfushi	0.135019	0.20586	0.104259	0.385364	0.25948	0.442595	0.616683	0.315089
baoxiniao	47942.1	445137	21416.9	4.5927e+08	3.03665e+06	6.78361e+08	9.44025e+07	647658		baoxiniao	0.28132	0.287888	0.175452	0.181332	0.371441	0.219539	0.420742	0.136094
qipilang	27320.3	351422	35473	5.93132e+08	844488	1.826e+09	3.17911e+07	2.08215e+06		qipilang	0.249492	0.24548	0.226808	0.205042	0.175384	0.421799	0.207872	0.216478
weixinggufen	44537.8	335568	30854.4	9.14868e+08	3.72801e+06	1.68881e+09	6.91276e+07	5.37133e+06		weixinggufen	0.276066	0.238306	0.209933	0.262029	0.433273	0.39762	0.334811	0.400792
hongdougufen	7980.74	234285	13562.9	3.25571e+08	680846	2.11889e+08	62532.7	1.84021e+06		hongdougufen	0.219642	0.192473	0.146756	0.15765	0.160748	0.137328	0.1	0.202921
hailanzhijia	240068	2.0188e+06	101705	3.66682e+08	687837	3.43908e+08	8.58863e+06	1.32283e+06		hailanzhijia	0.577856	1	0.468794	0.164932	0.161374	0.160595	0.128987	0.173928
yageer	513576	1.36069e+06	43268	5.14264e+07	271785	8.20687e+07	1.01824e+07	281792		yageer	1	0.70219	0.255287	0.109093	0.124164	0.114448	0.134406	0.115592
langshagufen	2017.54	40248.6	3594.25	4.61739e+07	1604.46	89566.8	8.24504e+06	3546.47		langshagufen	0.210438	0.104668	0.110335	0.108162	0.1	0.1	0.127819	0.1
shuixingjiafang	38587.5	379931	12542.5	6.6202e+08	1.13992e+06	7.94849e+08	2.92452e+07	2.03418e+06		shuixingjiafang	0.266882	0.258381	0.143028	0.217243	0.201806	0.240069	0.199217	0.21379
taihuaxincai	46325.6	425657	26493.3	3.79578e+09	1.92043e+06	3.06105e+09	1.17442e+08	1.11715e+07		taihuaxincai	0.278825	0.279073	0.193999	0.772306	0.271611	0.639466	0.499072	0.725816
yanjianggufen	2034.73	124910	7413.27	1.09247e+09	820896	1.00126e+09	6.52235e+07	1.59218e+06		yanjianggufen	0.210465	0.142979	0.124288	0.293486	0.173274	0.276447	0.321537	0.189022
kanglongda	-32831.5	105259	12206.2	1.04974e+09	1.3306e+06	1.5514e+09	5.87928e+07	2.73453e+06		kanglongda	0.156651	0.134087	0.141799	0.285917	0.21886	0.373403	0.299674	0.253035
nuobanggufen	11072.2	151946	12417.7	1.6277e+09	1.04889e+06	1.23694e+09	4.53736e+07	3.42936e+06		nuobanggufen	0.224414	0.155213	0.142572	0.388289	0.193665	0.317983	0.254051	0.291971
kairungufen	17265.3	228897	9496.92	9.78294e+08	5.00247e+06	1.98364e+09	1.0309e+08	2.61484e+06		kairungufen	0.233972	0.190035	0.131901	0.273263	0.547255	0.449582	0.450278	0.246328
jianshengjiduan	16706.9	205168	26593.7	1.61945e+09	4.02657e+06	1.38332e+09	9.16899e+07	2.35647e+06		jianshengjiduan	0.233111	0.179297	0.194366	0.386827	0.459976	0.343781	0.411519	0.23185
xinaogufen	31310.5	344550	9872.24	8.01301e+08	1.12728e+06	2.51974e+09	4.8587e+07	2.73466e+06		xinaogufen	0.25565	0.24237	0.133272	0.241913	0.200676	0.544064	0.264976	0.253042
bailongdongfang	137078	777408	65658.6	2.75184e+09	5.5947e+06	4.4148e+09	1.22673e+08	7.15623e+06		bailongdongfang	0.418897	0.438246	0.337094	0.5874	0.600222	0.87805	0.516857	0.500812
zhewenyingye	8033.45	245210	2785.33	5.80869e+08	792055	1.6335e+09	4.00197e+07	983589		zhewenyingye	0.219724	0.197417	0.107379	0.202869	0.170694	0.387872	0.235848	0.154918
xianfengxincai	-387.952	30625.6	3980.9	5.46485e+08	677602	6.92586e+08	3.41382e+07	828692		xianfengxincai	0.206726	0.100314	0.111747	0.196779	0.160458	0.222046	0.215852	0.146238
kuangdakeji	18787.5	172357	15025.8	1.96207e+09	1.14768e+06	1.12015e+09	2.6478e+08	2.47867e+06		kuangdakeji	0.236322	0.16445	0.152101	0.447513	0.2025	0.297399	1	0.238697
mengjiegufen	-15791.5	246266	14299	91498.6	76627	4.04153e+08	2.28299e+07	756471		mengjiegufen	0.182951	0.197895	0.149446	0.1	0.10671	0.171212	0.177406	0.142191
lianfagufen	17572.1	389698	18255.9	1.59407e+09	2.79929e+06	3.10855e+09	8.60331e+07	4.80833e+06		lianfagufen	0.234446	0.262801	0.163903	0.382332	0.350213	0.647836	0.392287	0.369244
fuanna	54586.7	317928	10355.7	5.55332e+08	941437	1.01776e+09	4.27589e+07	1.77441e+06		fuanna	0.291576	0.230323	0.135038	0.198346	0.184055	0.279355	0.245161	0.199233
luolaishenghuo	71857.5	576001	25107.2	8.26509e+08	1.16044e+06	1.45066e+09	4.53515e+07	2.40107e+06		luolaishenghuo	0.318233	0.347106	0.188935	0.246378	0.203641	0.35565	0.253976	0.234349
ruyijituan	-524.425	68974.6	15712.1	1.19138e+09	790216	3.21864e+08	1.14271e+08	445181		ruyijituan	0.206515	0.117667	0.154609	0.311005	0.17053	0.15671	0.48829	0.124748
hongdagaoke	6510.55	60103.7	3444.61	5.80926e+08	444061	4.23469e+08	4.37309e+07	1.74754e+06		hongdagaoke	0.217373	0.113653	0.109788	0.20288	0.139571	0.174617	0.248466	0.197727
furigufen	26771.7	515719	71575.5	1.5514e+09	4.86487e+06	4.18888e+09	8.90788e+07	1.60645e+07		furigufen	0.248645	0.319827	0.358713	0.374775	0.534949	0.838235	0.402642	1
huafushishang	61346.6	1.67084e+06	93900.7	2.53867e+08	206287	2.56132e+08	1.73353e+07	150612		huafushishang	0.302009	0.842542	0.44028	0.14495	0.118306	0.145125	0.158725	0.108241
hangmingufen	75728.2	949116	10947.2	3.30912e+08	521065	3.70341e+08	2.00598e+07	907468		hangmingufen	0.324207	0.515947	0.137199	0.158596	0.146458	0.165253	0.167988	0.150653
fengzhufangzhi	7319.47	130196	8936.38	5.77041e+08	263189	2.74263e+08	3.04674e+07	17012.3		fengzhufangzhi	0.218622	0.145371	0.129853	0.202191	0.123395	0.14832	0.203372	0.100755
huafanggufen	-5708.77	362127	20560.3	1.59706e+09	1.18304e+06	3.33309e+09	7.59294e+07	7.356e+06		huafanggufen	0.198513	0.250324	0.172322	0.382861	0.205662	0.68741	0.357936	0.512007
lutaiA	32732.3	523826	36313.1	5.08128e+09	1.00647e+07	3.42898e+09	1.12148e+08	1.36374e+07		lutaiA	0.257845	0.323496	0.229877	1	1	0.704309	0.481075	0.863992
jinyinggufen	4884.74	120890	4964.02	2.4187e+08	523985	4.48559e+08	1.89001e+07	999907		jinyinggufen	0.214864	0.14116	0.115339	0.142825	0.146719	0.179038	0.164045	0.155833
xinlonggonggu	4597.69	530345	74449	2.73669e+09	2.49847e+06	3.98766e+09	1.5998e+08	6.07658e+06		xinlonggonggu	0.214421	0.326446	0.369211	0.584717	0.323309	0.802772	0.643695	0.440312
jiangsuyangguang	11325.3	199247	23234.9	1.4815e+08	423879	1.8538e+08	5.32229e+06	317697		jiangsuyangguang	0.224804	0.176618	0.182094	0.126225	0.137766	0.132656	0.117882	0.117604
huamaogufen	46357	349845	35270.1	1.72546e+09	839660	2.71377e+09	3.52406e+07	6.51727e+06		huamaogufen	0.278874	0.244766	0.226066	0.405604	0.174952	0.578261	0.2196	0.465007
huashenggufen	-8454.91	93036.6	14743.7	1.65077e+08	123917	1.06744e+08	1.02666e+07	226566		huashenggufen	0.194275	0.128556	0.15107	0.129223	0.110939	0.118797	0.134692	0.112497
longtougufen	-30321.5	294950	2613.94	1.68575e+08	687555	2.57724e+08	1.04309e+07	1.0352e+06		longtougufen	0.160525	0.219925	0.106753	0.129842	0.161348	0.145406	0.135251	0.15781
shendagufen	-6895.45	1.05504e+06	28007.9	1.86088e+09	1.56005e+06	5.10675e+09	1.55216e+08	3.6835e+06		shendagufen	0.196682	0.56388	0.199533	0.429591	0.239381	1	0.6275	0.306212
