# Supplementary material for: Changes in technological innovation efficiency and influencing factors of listed textile and apparel companies research——Based on three-stage DEA with Tobit modeling
Source: PLoS One. 2024 Aug 8;19(8):e0307820. doi: 10.1371/journal.pone.0307820 (PMC11309499; doi:10.1371/journal.pone.0307820)
Supplement: S1 Raw data — (ZIP) [file pone.0307820.s001.zip › Raw Data/Textile and Clothing Industry/2022.xlsx]

## Sheet: raw data
With units.										Normalization.
	Net profit (CNY)	Operating income (CNY)	Intangible assets (CNY)	Fixed assets (CNY)	Total number of employees (Persons)	Operating costs (CNY)	Accounts receivable (CNY)	R&D expenditure (CNY)			Net profit (CNY)	Operating income (CNY)	Intangible assets (CNY)	Fixed assets (CNY)	Total number of employees (Persons)	Operating costs (CNY)	Accounts receivable (CNY)	R&D expenditure (CNY)
DMU	(O)JLR	(O)YYSR	(O)WXZC	(I)GDZC	(I)YGZS	(I)YYCB	(I)YSZK	(I)YFZC		Company	(O)JLR	(O)YYSR	(O)WXZC	(I)GDZC	(I)YGZS	(I)YYCB	(I)YSZK	(I)YFZC
disushishang	38454.7	240037	3010.91	51951.6	1987	59148.4	6425.89	7133.55		disushishang	0.349292	0.205889	0.107435	0.150512	0.161718	0.131435	0.112717	0.23584
annaier	-23760.8	93832	1437.05	11518.9	2480	49585.7	2814.52	3654.88		annaier	0.262806	0.134049	0.101526	0.107876	0.180181	0.125102	0.103741	0.15709
riboshishang	1657.25	95245.9	7772.71	17686.9	1453	42206	4224.34	2427.09		riboshishang	0.29814	0.134744	0.125314	0.11438	0.141719	0.120215	0.107245	0.129296
mugaodi	14062.3	143583	1047.05	4050.37	3603	102900	10616.8	3615.37		mugaodi	0.315384	0.158495	0.100062	0.1	0.222237	0.16041	0.123134	0.156196
anzhengshishang	-38704	226318	6734.83	45899.7	3302	119674	22725.1	7029.45		anzhengshishang	0.242033	0.199148	0.121417	0.144131	0.210965	0.171518	0.15323	0.233483
taipingniao	18429.6	860164	16868.5	132125	10157	445368	52961.7	11815.8		taipingniao	0.321455	0.510597	0.159466	0.235056	0.467685	0.38721	0.228384	0.341836
biyinlefen	72759.9	288484	12901.3	46150.7	3302	65201.7	25254.5	10018.3		biyinlefen	0.39698	0.229694	0.14457	0.144395	0.210965	0.135444	0.159517	0.301144
jinfalabi	-8849.4	24536.5	5104.47	24494	774	11681.3	1309.47	1332.6		jinfalabi	0.283534	0.1	0.115296	0.121558	0.116291	0.1	0.1	0.104519
huijiegufen	15933.5	245518	8441.26	45628.9	6766	84067.2	16346.1	5637.28		huijiegufen	0.317985	0.208582	0.127824	0.143845	0.340692	0.147938	0.137374	0.201968
gelisi	5562.14	239474	62706.5	18348	3109	86656.2	28977	5212.56		gelisi	0.303568	0.205613	0.331572	0.115077	0.203737	0.149652	0.168769	0.192353
jinhongjituan	7141.42	389950	128505	8451.03	2343	120097	33676.5	9222.53		jinhongjituan	0.305763	0.279551	0.578623	0.104641	0.17505	0.171799	0.18045	0.28313
qiaozhibai	12697	127928	9250.04	48127.7	3624	67837	38168	8596.09		qiaozhibai	0.313486	0.150803	0.130861	0.14648	0.223023	0.137189	0.191614	0.268949
bangjiegufen	7265.87	60845	2039.71	19223.6	1639	45257.1	8112.14	1752.6		bangjiegufen	0.305936	0.117841	0.103789	0.116	0.148685	0.122236	0.116908	0.114027
langzigufen	3465.53	387828	38919.8	67220.2	4924	164777	19109.7	11618.2		langzigufen	0.300653	0.278508	0.242261	0.166613	0.271709	0.201388	0.144243	0.337363
jiumuwang	-10529.5	262009	11612.2	40835.2	6301	106215	15124.7	4586.59		jiumuwang	0.281199	0.216685	0.13973	0.13879	0.323277	0.162605	0.134338	0.178182
senmafushi	60971.5	1.33312e+06	38998.8	181050	3201	782527	126308	29536.7		senmafushi	0.380593	0.74299	0.242558	0.286649	0.207182	0.610494	0.410691	0.742999
jialinjie	9322.94	136517	1030.64	26499.5	1475	107012	17537	5658.16		jialinjie	0.308796	0.155023	0.1	0.123673	0.142543	0.163133	0.140334	0.20244
jihuajituan	22667.6	1.54358e+06	240733	398367	16292	1.36079e+06	363402	40889.4		jihuajituan	0.327346	0.846403	1	0.515811	0.697441	0.993449	1	1
jiaxinsichou	24364.9	432123	3787.46	32290.1	2490	368696	47096.5	5972.17		jiaxinsichou	0.329706	0.300273	0.110351	0.129779	0.180555	0.336434	0.213806	0.209549
tanluzhe	5373.81	113895	6501.32	23340.1	536	55018.5	37441.4	5886.72		tanluzhe	0.303306	0.143908	0.120541	0.120341	0.107378	0.1287	0.189808	0.207614
yaowangkeji	-26260.5	390058	16930.2	54243.4	1664	320710	121507	8008.54		yaowangkeji	0.259331	0.279604	0.159697	0.152929	0.149621	0.304654	0.398758	0.255648
meibangfushi	-82281.6	143936	1732.44	66734.9	1179	97736.6	39208.8	5179.25		meibangfushi	0.181455	0.158669	0.102635	0.166102	0.131458	0.15699	0.194201	0.191599
baoxiniao	47604.7	431276	22433.4	41783.6	7626	160709	60561.6	8329.91		baoxiniao	0.362012	0.299857	0.18036	0.13979	0.372899	0.198694	0.247274	0.262923
qipilang	19291.8	322841	35627.3	39248.6	2604	176822	35678.1	7929.26		qipilang	0.322654	0.246576	0.229899	0.137117	0.184824	0.209365	0.185425	0.253853
weixinggufen	48711.2	362807	37539.1	167934	8507	221278	38112.3	15138.1		weixinggufen	0.36355	0.266214	0.237077	0.272817	0.405892	0.238806	0.191475	0.417045
hongdougufen	1624.22	234138	14513.4	43106.7	4355	154372	69955.8	2143.75		hongdougufen	0.298094	0.202991	0.150623	0.141185	0.250399	0.194497	0.270624	0.122882
hailanzhijia	206203	1.85617e+06	90756	313133	24371	1.06003e+06	113073	19403.5		hailanzhijia	0.582481	1	0.436889	0.425932	1	0.794272	0.377795	0.513605
yageer	506552	1.48212e+06	33318.9	857526	18480	663641	26125.6	8192.53		yageer	1	0.816204	0.221231	1	0.779382	0.531761	0.161682	0.259813
langshagufen	1727.66	32675.6	3472.95	9267.41	339	26958.5	4362.26	1201.19		langshagufen	0.298237	0.103999	0.10917	0.105501	0.1	0.110117	0.107588	0.101544
shuixingjiafang	27825.6	366375	11873.7	39470.6	3602	224588	34477.1	7164.72		shuixingjiafang	0.334517	0.267967	0.140712	0.137351	0.2222	0.240998	0.18244	0.236546
taihuaxincai	26806.8	400856	34735.9	278160	4861	313893	54767.3	23774.2		taihuaxincai	0.3331	0.28491	0.226552	0.389052	0.269349	0.30014	0.232872	0.612549
yanjianggufen	3062.14	123040	6123.77	74183.5	1181	104390	24644.2	4240.58		yanjianggufen	0.300093	0.148401	0.119123	0.173956	0.131533	0.161397	0.158	0.170349
kanglongda	24216.8	137411	17424.2	86422.2	2261	94554.1	11815.4	6229.84		kanglongda	0.3295	0.155462	0.161552	0.186862	0.171979	0.154883	0.126113	0.215382
nuobanggufen	5177.99	158942	11990.1	112148	1319	136941	26642.1	6283.56		nuobanggufen	0.303034	0.166042	0.141149	0.21399	0.136701	0.182953	0.162966	0.216598
kairungufen	5458.11	274099	8700.62	44119.9	11662	214825	47937.7	5663.87		kairungufen	0.303423	0.222626	0.128798	0.142254	0.524047	0.234532	0.215897	0.20257
jianshengjiduan	26158.3	235358	25924.5	156629	10862	174684	43340.4	6486.62		jianshengjiduan	0.332199	0.20359	0.193468	0.260896	0.494087	0.207949	0.20447	0.221195
xinaogufen	40849.5	394988	9771.8	114667	3806	320695	36865.3	10736.4		xinaogufen	0.352621	0.282026	0.13282	0.216646	0.229839	0.304644	0.188376	0.317402
bailongdongfang	156272	698906	65158.5	381148	13314	511082	45630	11291.4		bailongdongfang	0.513071	0.431361	0.340778	0.497654	0.585915	0.430729	0.210161	0.329965
zhewenyingye	8327.1	273176	1143	31356	3396	228674	32507	1936		zhewenyingye	0.307411	0.222172	0.100422	0.128794	0.214485	0.243703	0.177543	0.118179
xianfengxincai	-187.582	30466.4	3931.76	21350.7	675	25013.7	6633.81	1132.98		xianfengxincai	0.295575	0.102914	0.110893	0.118243	0.112583	0.108829	0.113234	0.1
kuangdakeji	19661.8	178403	14762.2	123236	1853	131951	86718.4	5363.89		kuangdakeji	0.323168	0.175604	0.151557	0.225683	0.156699	0.179649	0.312288	0.195779
mengjiegufen	-44816.6	203280	13733.2	88692.8	2986	136031	17245.8	7427.56		mengjiegufen	0.233536	0.187828	0.147694	0.189256	0.19913	0.182351	0.13961	0.242496
lianfagufen	14971.8	420743	19177.4	178118	7972	361280	51252.3	7991.17		lianfagufen	0.316648	0.294681	0.168135	0.283557	0.385856	0.331523	0.224135	0.255255
fuanna	53382.4	307959	9854.6	121552	4177	144440	25621.8	10981.4		fuanna	0.370043	0.239264	0.133131	0.223907	0.243733	0.18792	0.16043	0.322946
luolaishenghuo	57348.7	531381	30571	94348	3890	287172	58915.6	11253.8		luolaishenghuo	0.375557	0.349045	0.210914	0.19522	0.232985	0.282444	0.243183	0.329114
ruyijituan	-20006.3	59232.5	14576.3	101256	2023	49547.8	39845.3	3088.11		ruyijituan	0.268025	0.117048	0.150859	0.202504	0.163066	0.125077	0.195783	0.14426
hongdagaoke	8025.92	57937.4	2612.71	33238.8	529	41830.1	12595.7	2702.19		hongdagaoke	0.306993	0.116412	0.10594	0.13078	0.107116	0.119966	0.128052	0.135524
furigufen	19548.9	524832	81158.5	282960	11248	458867	50768.4	25873.4		furigufen	0.323011	0.345827	0.400853	0.394113	0.508543	0.39615	0.222933	0.66007
huafushishang	-36522.5	1.44596e+06	95012.1	498741	13688	1.37068e+06	92768.4	13927.6		huafushishang	0.245065	0.798438	0.452869	0.621657	0.599921	1	0.327326	0.389642
hangmingufen	74413.1	957030	10758.6	189969	9175	831601	25902.9	18883.2		hangmingufen	0.399278	0.558193	0.136525	0.296053	0.430909	0.642993	0.161128	0.501828
fengzhufangzhi	2607.27	114858	8895.8	70777.6	1274	100806	13843.6	2140.41		fengzhufangzhi	0.29946	0.144381	0.129531	0.170365	0.135016	0.159023	0.131154	0.122806
huafanggufen	-8642.01	348873	19860.1	156641	3597	315011	43377.4	16397.7		huafanggufen	0.283822	0.259367	0.170698	0.260909	0.222012	0.300881	0.204562	0.445562
lutaiA	97376.2	693834	35289	580785	23028	515437	66042.8	27642.5		lutaiA	0.4312	0.428869	0.228628	0.708173	0.949705	0.433613	0.260898	0.700118
jinyinggufen	5529.54	130272	4815.3	33003.4	2179	108984	25956.4	2014.88		jinyinggufen	0.303522	0.151955	0.11421	0.130531	0.168908	0.164439	0.161261	0.119964
xinlonggonggu	-140878	344087	72098.3	236347	7859	420025	96402	10118.7		xinlonggonggu	0.1	0.257016	0.366835	0.34496	0.381625	0.370426	0.336357	0.303417
jiangsuyangguang	11511.9	199319	20939.9	139411	5064	144422	110745	1252.32		jiangsuyangguang	0.311839	0.185882	0.174753	0.242739	0.276952	0.187908	0.372007	0.102702
huamaogufen	-18397.3	349415	41857.2	219101	4298	301624	37646.8	12576.9		huamaogufen	0.270262	0.259634	0.25329	0.326773	0.248265	0.292015	0.190318	0.359065
huashenggufen	-22270.4	91052.1	14346.9	26401.9	1094	87216.8	9346.46	1505.9		huashenggufen	0.264877	0.132683	0.149998	0.12357	0.128275	0.150024	0.119976	0.108442
longtougufen	-52206.2	219436	3092.96	34926.8	1316	176170	17244.3	3018.43		longtougufen	0.223263	0.195767	0.107743	0.13256	0.136589	0.208933	0.139607	0.142683
shendagufen	-25432.7	1.1244e+06	23802.1	295093	8471	1.03078e+06	171074	18484.9		shendagufen	0.260481	0.640434	0.185499	0.406908	0.404544	0.774902	0.521958	0.49281

## Sheet: Phase 1 and Phase 3 efficiency 
Phase 1						Phase 3
firm	crste	vrste	scale			firm	crste	vrste	scale
1	1	1	1	-		1	0.268	0.607	0.441	irs
2	0.915	1	0.915	irs		2	0.37	0.877	0.422	irs
3	1	1	1	-		3	0.266	0.602	0.442	irs
4	1	1	1	-		4	0.294	0.654	0.449	irs
5	0.76	0.853	0.891	irs		5	0.206	0.477	0.432	irs
6	0.979	0.999	0.98	irs		6	0.548	0.789	0.695	irs
7	1	1	1	-		7	0.52	0.885	0.588	irs
8	1	1	1	-		8	0.497	1	0.497	irs
9	0.973	0.99	0.983	irs		9	0.336	0.638	0.526	irs
10	1	1	1	-		10	0.916	1	0.916	irs
11	1	1	1	-		11	0.861	0.884	0.974	irs
12	0.801	0.85	0.941	irs		12	0.234	0.459	0.509	irs
13	0.967	0.969	0.998	drs		13	0.412	0.936	0.44	irs
14	0.943	0.987	0.955	irs		14	0.293	0.474	0.617	irs
15	0.967	1	0.967	irs		15	0.298	0.603	0.494	irs
16	1	1	1	-		16	0.825	0.879	0.938	irs
17	0.895	0.895	1	-		17	0.208	0.51	0.407	irs
18	0.724	1	0.724	drs		18	1	1	1	-
19	1	1	1	-		19	0.381	0.797	0.478	irs
20	1	1	1	-		20	0.278	0.65	0.427	irs
21	0.929	0.974	0.954	irs		21	0.51	0.936	0.544	irs
22	0.74	0.885	0.837	irs		22	0.17	0.485	0.351	irs
23	1	1	1	-		23	0.472	0.731	0.646	irs
24	0.9	0.905	0.994	drs		24	0.372	0.548	0.678	irs
25	0.702	0.706	0.994	irs		25	0.256	0.395	0.648	irs
26	1	1	1	-		26	0.323	0.702	0.46	irs
27	1	1	1	-		27	0.983	1	0.983	drs
28	1	1	1	-		28	1	1	1	-
29	1	1	1	-		29	0.465	1	0.465	irs
30	0.954	0.958	0.996	drs		30	0.278	0.574	0.485	irs
31	0.656	0.671	0.977	irs		31	0.252	0.359	0.702	irs
32	0.851	0.855	0.996	irs		32	0.241	0.509	0.474	irs
33	0.889	0.895	0.993	irs		33	0.307	0.526	0.583	irs
34	0.829	0.834	0.994	irs		34	0.296	0.563	0.526	irs
35	0.828	0.838	0.988	irs		35	0.192	0.402	0.477	irs
36	0.709	0.736	0.964	irs		36	0.289	0.441	0.655	irs
37	0.819	0.825	0.992	irs		37	0.285	0.541	0.526	irs
38	0.765	0.77	0.994	irs		38	0.368	0.396	0.929	irs
39	1	1	1	-		39	0.309	0.697	0.444	irs
40	1	1	1	-		40	0.332	0.682	0.487	irs
41	0.842	0.843	0.999	drs		41	0.249	0.446	0.558	irs
42	0.677	0.819	0.827	irs		42	0.457	0.99	0.462	irs
43	0.689	0.729	0.945	irs		43	0.175	0.293	0.596	irs
44	0.799	0.801	0.998	irs		44	0.33	0.603	0.548	irs
45	0.925	0.948	0.975	drs		45	0.35	0.513	0.683	irs
46	0.816	0.851	0.96	irs		46	0.44	0.804	0.547	irs
47	0.978	1	0.978	drs		47	0.377	0.84	0.449	irs
48	0.661	0.712	0.929	irs		48	0.267	0.352	0.759	irs
49	1	1	1	-		49	1	1	1	-
50	1	1	1	-		50	0.632	0.851	0.742	irs
51	0.937	0.954	0.982	irs		51	0.452	0.857	0.528	irs
52	0.674	0.731	0.922	irs		52	0.263	0.47	0.559	irs
53	0.624	0.624	1	-		53	0.173	0.255	0.678	irs
54	0.936	0.938	0.997	irs		54	0.342	0.735	0.466	irs
55	0.643	0.657	0.979	irs		55	0.316	0.406	0.777	irs
56	1	1	1	-		56	0.483	0.838	0.577	irs
57	0.67	0.744	0.901	irs		57	0.335	0.469	0.715	irs
58	0.994	1	0.994	irs		58	0.456	0.881	0.517	irs
59	0.941	1	0.941	irs		59	0.388	1	0.388	irs
60	0.904	0.908	0.995	drs		60	0.478	0.575	0.832	irs
mean	0.887	0.911	0.972			mean	0.411	0.673	0.602

## Sheet: Relaxation Variable
Input Variable Target Value (Normalized)							Input Variable Target Value (with units)							Input Variable Original Value							Relaxation Variable
firm	1	2	3	4	5		firm	1	2	3	4	5		DMU	(I)GDZC	(I)YGZS	(I)YYCB	(I)YSZK	(I)YFZC		DMU	(I)GDZC	(I)YGZS	(I)YYCB	(I)YSZK	(I)YFZC
1	0.15	0.162	0.131	0.113	0.236		1	51465.7	1994.54	58491.3	6539.7	7140.62		1	51951.6	1987	59148.4	6425.89	7133.55		1	485.895	-7.5378	657.158	-113.813	-7.0692
2	0.108	0.18	0.125	0.104	0.157		2	11636.8	2475.18	49431.3	2918.78	3650.89		2	11518.9	2480	49585.7	2814.52	3654.88		2	-117.873	4.8222	154.45	-104.26	3.99173
3	0.114	0.142	0.12	0.107	0.129		3	17326.7	1460.49	41881.3	4125.75	2414.02		3	17686.9	1453	42206	4224.34	2427.09		3	360.262	-7.4933	324.741	98.5887	13.0751
4	0.1	0.222	0.16	0.123	0.156		4	4050.37	3596.67	102281	10563	3606.71		4	4050.37	3603	102900	10616.8	3615.37		4	3.6e-05	6.3289	618.858	53.8285	8.65273
5	0.123	0.18	0.146	0.131	0.199		5	25861.4	2475.18	81141.3	13781.6	5506.19		5	45899.7	3302	119674	22725.1	7029.45		5	20038.3	826.822	38532.4	8943.58	1523.26
6	0.235	0.467	0.387	0.228	0.342		6	132072	10138.7	445051	52807.1	11823		6	132125	10157	445368	52961.7	11815.8		6	53.0705	18.284	316.596	154.589	-7.25
7	0.144	0.211	0.135	0.16	0.301		7	45775.9	3302.95	64531.3	25449	10011.9		7	46150.7	3302	65201.7	25254.5	10018.3		7	374.843	-0.9467	670.399	-194.51	6.38077
8	0.122	0.116	0.1	0.1	0.105		8	24913.1	766.236	11681.3	1309.47	1353.85		8	24494	774	11681.3	1309.47	1332.6		8	-419.1	7.76444	0.000288	4.5e-05	-21.2491
9	0.142	0.174	0.146	0.136	0.2		9	43879.2	2314.96	81141.3	15793.2	5550.36		9	45628.9	6766	84067.2	16346.1	5637.28		9	1749.61	4451.04	2925.97	552.878	86.9152
10	0.115	0.204	0.15	0.169	0.192		10	18275	3116.03	87181.3	29069.9	5196.97		10	18348	3109	86656.2	28977	5212.56		10	72.988	-7.0311	-525.106	-92.9285	15.5883
11	0.105	0.175	0.172	0.18	0.283		11	8791.9	2341.67	120401	33495.5	9216.79		11	8451.03	2343	120097	33676.5	9222.53		11	-340.872	1.3333	-304.167	180.944	5.74701
12	0.125	0.145	0.117	0.123	0.171		12	27758	1540.6	37351.3	10563	4269.32		12	48127.7	3624	67837	38168	8596.09		12	20369.7	2083.4	30485.8	27605.1	4326.77
13	0.112	0.12	0.118	0.113	0.11		13	15430	873.044	38861.3	6539.7	1574.72		13	19223.6	1639	45257.1	8112.14	1752.6		13	3793.53	765.956	6395.82	1572.44	177.88
14	0.165	0.215	0.199	0.142	0.274		14	65690.3	3409.76	161171	18207.1	8819.22		14	67220.2	4924	164777	19109.7	11618.2		14	1529.92	1514.24	3605.57	902.586	2798.99
15	0.139	0.323	0.163	0.134	0.178		15	41034.3	6293.6	106811	14988.5	4578.54		15	40835.2	6301	106215	15124.7	4586.59		15	-199.085	7.4044	-596.05	136.182	8.0539
16	0.287	0.207	0.61	0.411	0.743		16	181384	3196.14	781781	126433	29536.7		16	181050	3201	782527	126308	29536.7		16	-333.18	4.8622	745.831	-124.435	-0.053453
17	0.111	0.128	0.126	0.126	0.16		17	14481.7	1086.66	50941.3	11769.9	3783.41		17	26499.5	1475	107012	17537	5658.16		17	12017.7	388.338	56070.9	5767.03	1874.75
18	0.516	0.697	0.993	1	1		18	398546	16280.2	1.36011e+06	363402	40889.4		18	398367	16292	1.36079e+06	363402	40889.4		18	-179.247	11.773	678.56	0.00088	0.000344
19	0.13	0.181	0.336	0.214	0.209		19	32499.6	2501.88	368041	47174.6	5947.92		19	32290.1	2490	368696	47096.5	5972.17		19	-209.433	-11.88	654.788	-78.0747	24.2505
20	0.12	0.107	0.129	0.19	0.208		20	23016.5	525.916	55471.3	37518.8	5903.75		20	23340.1	536	55018.5	37441.4	5886.72		20	323.614	10.0844	-452.786	-77.3809	-17.031
21	0.149	0.146	0.262	0.188	0.249		21	50517.4	1567.3	256301	36714.1	7714.88		21	54243.4	1664	320710	121507	8008.54		21	3725.98	96.6978	64408.2	84793.1	293.666
22	0.114	0.116	0.139	0.144	0.17		22	17326.7	766.236	70571.3	19011.8	4225.15		22	66734.9	1179	97736.6	39208.8	5179.25		22	49408.3	412.764	27165.3	20197	954.109
23	0.14	0.373	0.199	0.247	0.263		23	41982.6	7628.71	161171	60451.3	8333.31		23	41783.6	7626	160709	60561.6	8329.91		23	-199.066	-2.7067	-462.318	110.32	-3.39556
24	0.124	0.167	0.19	0.168	0.23		24	26809.7	2128.05	147581	28667.6	6875.57		24	39248.6	2604	176822	35678.1	7929.26		24	12438.9	475.951	29240.7	7010.48	1053.68
25	0.193	0.206	0.169	0.135	0.251		25	92242.9	3169.44	115871	15390.9	7803.22		25	167934	8507	221278	38112.3	15138.1		25	75691.3	5337.56	105407	22721.5	7334.85
26	0.141	0.25	0.195	0.271	0.123		26	42930.9	4344.33	155131	70107.1	2148.98		26	43106.7	4355	154372	69955.8	2143.75		26	175.775	10.6667	-759.049	-151.299	-5.22703
27	0.426	1	0.794	0.378	0.514		27	313198	24371	1.05962e+06	113156	19420.9		27	313133	24371	1.06003e+06	113073	19403.5		27	-64.9625	0	409.987	-82.5284	-17.4658
28	1	0.779	0.532	0.162	0.26		28	857526	18469.8	664001	26253.7	8200.79		28	857526	18480	663641	26125.6	8192.53		28	0.004674	10.191	-360.175	-128.082	-8.2582
29	0.106	0.1	0.11	0.108	0.102		29	9740.21	339	26781.3	4528.08	1221.33		29	9267.41	339	26958.5	4362.26	1201.19		29	-472.801	0	177.266	-165.822	-20.1355
30	0.132	0.213	0.231	0.175	0.227		30	34396.2	3356.35	209491	31483.9	6743.05		30	39470.6	3602	224588	34477.1	7164.72		30	5074.42	245.649	15096.3	2993.25	421.671
31	0.162	0.181	0.201	0.156	0.3		31	62845.4	2501.88	164191	23839.7	9967.74		31	278160	4861	313893	54767.3	23774.2		31	215315	2359.12	149702	30927.6	13806.5
32	0.113	0.112	0.138	0.127	0.146		32	16378.4	659.427	69061.3	12172.3	3164.97		32	74183.5	1181	104390	24644.2	4240.58		32	57805.1	521.573	35328.7	12471.9	1075.6
33	0.164	0.154	0.133	0.113	0.129		33	64742	1780.92	61511.3	6539.7	2414.02		33	86422.2	2261	94554.1	11815.4	6229.84		33	21680.2	480.08	33042.8	5275.7	3815.82
34	0.119	0.114	0.153	0.136	0.164		34	22068.2	712.831	91711.3	15793.2	3960.1		34	112148	1319	136941	26642.1	6283.56		34	90079.7	606.169	45229.7	10848.9	2323.46
35	0.119	0.199	0.197	0.172	0.17		35	22068.2	2982.52	158151	30276.9	4225.15		35	44119.9	11662	214825	47937.7	5663.87		35	22051.7	8679.48	56673.5	17660.8	1438.72
36	0.192	0.186	0.153	0.123	0.163		36	91294.6	2635.39	91711.3	10563	3915.93		36	156629	10862	174684	43340.4	6486.62		36	65334.5	8226.61	82973.1	32777.4	2570.7
37	0.179	0.19	0.23	0.156	0.262		37	78966.6	2742.2	207981	23839.7	8289.14		37	114667	3806	320695	36865.3	10736.4		37	35700.3	1063.8	112713	13025.6	2447.3
38	0.383	0.376	0.301	0.162	0.254		38	272421	7708.81	315191	26253.7	7935.75		38	381148	13314	511082	45630	11291.4		38	108727	5605.19	195891	19376.4	3355.64
39	0.129	0.215	0.244	0.178	0.118		39	31551.3	3409.76	229121	32690.9	1928.11		39	31356	3396	228674	32507	1936		39	-195.23	-13.7556	-447.787	-183.851	7.89718
40	0.118	0.113	0.109	0.113	0.1		40	21119.9	686.129	25271.3	6539.7	1132.98		40	21350.7	675	25013.7	6633.81	1132.98		40	230.773	-11.1289	-257.555	94.1084	4e-06
41	0.138	0.132	0.151	0.13	0.165		41	40086	1193.47	88691.3	13379.2	4004.28		41	123236	1853	131951	86718.4	5363.89		41	83150.4	659.529	43260.2	73339.2	1359.61
42	0.155	0.163	0.133	0.114	0.194		42	56207.2	2021.24	61511.3	6942.03	5285.32		42	88692.8	2986	136031	17245.8	7427.56		42	32485.6	964.76	74520.1	10303.7	2142.24
43	0.207	0.281	0.242	0.163	0.186		43	105519	5172.1	226101	26656	4931.93		43	178118	7972	361280	51252.3	7991.17		43	72599	2799.9	135179	24596.3	3059.24
44	0.178	0.195	0.151	0.129	0.252		44	78018.3	2875.71	88691.3	12976.9	7847.4		44	121552	4177	144440	25621.8	10981.4		44	43533.8	1301.29	55748.8	12644.9	3133.96
45	0.185	0.221	0.268	0.206	0.312		45	84656.4	3569.97	265361	43956	10497.8		45	94348	3890	287172	58915.6	11253.8		45	9691.63	320.031	21810.9	14959.6	755.98
46	0.121	0.123	0.106	0.107	0.123		46	23964.8	953.151	20741.3	4125.75	2148.98		46	101256	2023	49547.8	39845.3	3088.11		46	77290.7	1069.85	28806.5	35719.6	939.131
47	0.131	0.107	0.12	0.128	0.136		47	33447.9	525.916	41881.3	12574.6	2723.24		47	33238.8	529	41830.1	12595.7	2702.19		47	-209.058	3.08444	-51.1644	21.1052	-21.043
48	0.28	0.286	0.228	0.159	0.243		48	174746	5305.61	204961	25046.7	7449.83		48	282960	11248	458867	50768.4	25873.4		48	108214	5942.39	253906	25721.7	18423.6
49	0.622	0.6	1	0.327	0.39		49	499066	13690.1	1.37068e+06	92637.3	13943.4		49	498741	13688	1.37068e+06	92768.4	13927.6		49	-325.314	-2.111	0.015468	131.032	-15.7983
50	0.296	0.431	0.643	0.161	0.502		50	189918	9177.44	831611	25851.3	18890.8		50	189969	9175	831601	25902.9	18883.2		50	50.0891	-2.4356	-10.5889	51.5597	-7.61731
51	0.135	0.129	0.143	0.117	0.117		51	37241.1	1113.36	76611.3	8149.01	1883.93		51	70777.6	1274	100806	13843.6	2140.41		51	33536.5	160.636	24194.8	5694.57	256.48
52	0.156	0.162	0.182	0.15	0.281		52	57155.5	1994.54	135501	21425.7	9128.44		52	156641	3597	315011	43377.4	16397.7		52	99485.9	1602.46	179510	21951.6	7269.31
53	0.42	0.392	0.27	0.163	0.285		53	307508	8136.05	268381	26656	9305.13		53	580785	23028	515437	66042.8	27642.5		53	273276	14892	247055	39386.8	18337.3
54	0.122	0.158	0.154	0.151	0.113		54	24913.1	1887.73	93221.3	21828.1	1707.24		54	33003.4	2179	108984	25956.4	2014.88		54	8090.32	291.271	15762.4	4128.32	307.641
55	0.197	0.229	0.193	0.221	0.199		55	96036.1	3783.59	152111	49990.8	5506.19		55	236347	7859	420025	96402	10118.7		55	140311	4075.41	267914	46411.1	4612.49
56	0.243	0.277	0.188	0.372	0.103		56	139658	5065.29	144561	110742	1265.5		56	139411	5064	144422	110745	1252.32		56	-247.371	-1.2933	-139.376	2.98565	-13.1792
57	0.16	0.185	0.173	0.142	0.267		57	60948.8	2608.69	121911	18207.1	8510		57	219101	4298	301624	37646.8	12576.9		57	158152	1689.31	179713	19439.6	4066.86
58	0.124	0.128	0.15	0.12	0.108		58	26809.7	1086.66	87181.3	9355.98	1486.37		58	26401.9	1094	87216.8	9346.46	1505.9		58	-407.778	7.3378	35.5569	-9.52345	19.5313
59	0.133	0.137	0.209	0.14	0.143		59	35344.5	1326.98	176271	17402.5	3032.45		59	34926.8	1316	176170	17244.3	3018.43		59	-417.691	-10.9822	-101.77	-158.192	-14.0244
60	0.37	0.367	0.681	0.321	0.448		60	260093	7468.49	888991	90223.4	16505.5		60	295093	8471	1.03078e+06	171074	18484.9		60	34999.9	1002.51	141791	80850.6	1979.42

## Sheet: SFA Regression
Inputs 1							SFA results					Inputs 2							SFA results					Inputs 3							SFA results					Inputs 4							SFA results					Inputs 5
1	1	485.895	53.88	20	19.04	97.7548		coefficient	standard-error	t-ratio		1	1	-7.5378	53.88	20	19.04	97.7548		coefficient	standard-error	t-ratio		1	1	657.158	53.88	20	19.04	97.7548		coefficient	standard-error	t-ratio		1	1	-113.813	53.88	20	19.04	97.7548		coefficient	standard-error	t-ratio		1	1
2	1	-117.873	25.05	21	10.8049	68.6838						2	1	4.8222	25.05	21	10.8049	68.6838						2	1	154.45	25.05	21	10.8049	68.6838						2	1	-104.26	25.05	21	10.8049	68.6838						2	1
3	1	360.262	52.79	20	19.04	97.7548	beta 0	-20512.3	1.9351	-10600.1		3	1	-7.4933	52.79	20	19.04	97.7548	beta 0	-228.13	1.16682	-195.515		3	1	324.741	52.79	20	19.04	97.7548	beta 0	-11376.3	1.21583	-9356.84		3	1	98.5887	52.79	20	19.04	97.7548	beta 0	-22106.4	1.89512	-11664.9		3	1
4	1	3.6e-05	50.44	16	12.5326	59.5066	beta 1	-205.57	49.836	-4.12493		4	1	6.3289	50.44	16	12.5326	59.5066	beta 1	4.47944	31.9203	0.140332		4	1	618.858	50.44	16	12.5326	59.5066	beta 1	-528.46	25.5227	-20.7055		4	1	53.8285	50.44	16	12.5326	59.5066	beta 1	-33.7432	30.8214	-1.0948		4	1
5	1	20038.3	37.78	14	12.5326	59.5066	beta 2	1708.15	66.4349	25.7116		5	1	826.822	37.78	14	12.5326	59.5066	beta 2	46.2738	59.2626	0.780825		5	1	38532.4	37.78	14	12.5326	59.5066	beta 2	2329.13	19.5693	119.02		5	1	8943.58	37.78	14	12.5326	59.5066	beta 2	794.146	39.8219	19.9425		5	1
6	1	53.0705	48.14	21	12.5326	59.5066	beta 3	-2711.33	1.04565	-2592.96		6	1	18.284	48.14	21	12.5326	59.5066	beta 3	-209.837	7.61024	-27.573		6	1	316.596	48.14	21	12.5326	59.5066	beta 3	-4485.1	3.85775	-1162.62		6	1	154.589	48.14	21	12.5326	59.5066	beta 3	-517.734	27.7545	-18.654		6	1
7	1	374.843	37.88	19	10.8049	68.6838	beta 4	78.0051	47.7851	1.63242		7	1	-0.9467	37.88	19	10.8049	68.6838	beta 4	17.0588	8.91577	1.91332		7	1	670.399	37.88	19	10.8049	68.6838	beta 4	208.445	12.8584	16.2108		7	1	-194.51	37.88	19	10.8049	68.6838	beta 4	83.8176	4.72883	17.7248		7	1
8	1	-419.1	28.51	26	10.8049	68.6838	sigma-squared	6693411700	1	6693411700		8	1	7.76444	28.51	26	10.8049	68.6838	sigma-squared	15996680	1	15996680		8	1	0.000288	28.51	26	10.8049	68.6838	sigma-squared	10618707000	1	10618707000		8	1	4.5e-05	28.51	26	10.8049	68.6838	sigma-squared	896038680	1	896038680		8	1
9	1	1749.61	33.77	15	10.8049	68.6838	gamma	1	0.00198018	505.004		9	1	4451.04	33.77	15	10.8049	68.6838	gamma	1	9.48225e-08	10546020		9	1	2925.97	33.77	15	10.8049	68.6838	gamma	1	1.16058e-06	861639		9	1	552.878	33.77	15	10.8049	68.6838	gamma	1	2.33678e-06	427940		9	1
10	1	72.988	55.06	23	10.8049	68.6838						10	1	-7.0311	55.06	23	10.8049	68.6838						10	1	-525.106	55.06	23	10.8049	68.6838						10	1	-92.9285	55.06	23	10.8049	68.6838						10	1
11	1	-340.872	18.05	19	15.2745	46.0087						11	1	1.3333	18.05	19	15.2745	46.0087						11	1	-304.167	18.05	19	15.2745	46.0087						11	1	180.944	18.05	19	15.2745	46.0087						11	1
12	1	20369.7	13.52	21	12.5326	59.5066						12	1	2083.4	13.52	21	12.5326	59.5066						12	1	30485.8	13.52	21	12.5326	59.5066						12	1	27605.1	13.52	21	12.5326	59.5066						12	1
13	1	3793.53	21.17	29	12.5326	59.5066						13	1	765.956	21.17	29	12.5326	59.5066						13	1	6395.82	21.17	29	12.5326	59.5066						13	1	1572.44	21.17	29	12.5326	59.5066						13	1
14	1	1529.92	47.82	16	20.3802	84.4491						14	1	1514.24	47.82	16	20.3802	84.4491						14	1	3605.57	47.82	16	20.3802	84.4491						14	1	902.586	47.82	16	20.3802	84.4491						14	1
15	1	-199.085	53.73	18	12.8772	42.1858						15	1	7.4044	53.73	18	12.8772	42.1858						15	1	-596.05	53.73	18	12.8772	42.1858						15	1	136.182	53.73	18	12.8772	42.1858						15	1
16	1	-333.18	15.54	20	12.5326	59.5066						16	1	4.8622	15.54	20	12.5326	59.5066						16	1	745.831	15.54	20	12.5326	59.5066						16	1	-124.435	15.54	20	12.5326	59.5066						16	1
17	1	12017.7	17.55	21	19.04	97.7548						17	1	388.338	17.55	21	19.04	97.7548						17	1	56070.9	17.55	21	19.04	97.7548						17	1	5767.03	17.55	21	19.04	97.7548						17	1
18	1	-179.247	45.56	16	20.3802	84.4491						18	1	11.773	45.56	16	20.3802	84.4491						18	1	678.56	45.56	16	20.3802	84.4491						18	1	0.00088	45.56	16	20.3802	84.4491						18	1
19	1	-209.433	19.67	23	12.5326	59.5066						19	1	-11.88	19.67	23	12.5326	59.5066						19	1	654.788	19.67	23	12.5326	59.5066						19	1	-78.0747	19.67	23	12.5326	59.5066						19	1
20	1	323.614	7.8	23	20.3802	84.4491						20	1	10.0844	7.8	23	20.3802	84.4491						20	1	-452.786	7.8	23	20.3802	84.4491						20	1	-77.3809	7.8	23	20.3802	84.4491						20	1
21	1	3725.98	8.08	20	10.8049	68.6838						21	1	96.6978	8.08	20	10.8049	68.6838						21	1	64408.2	8.08	20	10.8049	68.6838						21	1	84793.1	8.08	20	10.8049	68.6838						21	1
22	1	49408.3	41.65	22	19.04	97.7548						22	1	412.764	41.65	22	19.04	97.7548						22	1	27165.3	41.65	22	19.04	97.7548						22	1	20197	41.65	22	19.04	97.7548						22	1
23	1	-199.066	25.2	21	12.5326	59.5066						23	1	-2.7067	25.2	21	12.5326	59.5066						23	1	-462.318	25.2	21	12.5326	59.5066						23	1	110.32	25.2	21	12.5326	59.5066						23	1
24	1	12438.9	34.29	21	12.8772	42.1858						24	1	475.951	34.29	21	12.8772	42.1858						24	1	29240.7	34.29	21	12.8772	42.1858						24	1	7010.48	34.29	21	12.8772	42.1858						24	1
25	1	75691.3	29.16	34	12.5326	59.5066						25	1	5337.56	29.16	34	12.5326	59.5066						25	1	105407	29.16	34	12.5326	59.5066						25	1	22721.5	29.16	34	12.5326	59.5066						25	1
26	1	175.775	60.04	27	15.2745	46.0087						26	1	10.6667	60.04	27	15.2745	46.0087						26	1	-759.049	60.04	27	15.2745	46.0087						26	1	-151.299	60.04	27	15.2745	46.0087						26	1
27	1	-64.9625	40.88	25	15.2745	46.0087						27	1	0	40.88	25	15.2745	46.0087						27	1	409.987	40.88	25	15.2745	46.0087						27	1	-82.5284	40.88	25	15.2745	46.0087						27	1
28	1	0.004674	34.95	29	12.5326	59.5066						28	1	10.191	34.95	29	12.5326	59.5066						28	1	-360.175	34.95	29	12.5326	59.5066						28	1	-128.082	34.95	29	12.5326	59.5066						28	1
29	1	-472.801	42.68	26	7.0643	18.4888						29	1	0	42.68	26	7.0643	18.4888						29	1	177.266	42.68	26	7.0643	18.4888						29	1	-165.822	42.68	26	7.0643	18.4888						29	1
30	1	5074.42	40.42	22	19.04	97.7548						30	1	245.649	40.42	22	19.04	97.7548						30	1	15096.3	40.42	22	19.04	97.7548						30	1	2993.25	40.42	22	19.04	97.7548						30	1
31	1	215315	31.56	21	12.5326	59.5066						31	1	2359.12	31.56	21	12.5326	59.5066						31	1	149702	31.56	21	12.5326	59.5066						31	1	30927.6	31.56	21	12.5326	59.5066						31	1
32	1	57805.1	21.2	22	12.8772	42.1858						32	1	521.573	21.2	22	12.8772	42.1858						32	1	35328.7	21.2	22	12.8772	42.1858						32	1	12471.9	21.2	22	12.8772	42.1858						32	1
33	1	21680.2	15.81	16	12.5326	59.5066						33	1	480.08	15.81	16	12.5326	59.5066						33	1	33042.8	15.81	16	12.5326	59.5066						33	1	5275.7	15.81	16	12.5326	59.5066						33	1
34	1	90079.7	54.21	20	12.5326	59.5066						34	1	606.169	54.21	20	12.5326	59.5066						34	1	45229.7	54.21	20	12.5326	59.5066						34	1	10848.9	54.21	20	12.5326	59.5066						34	1
35	1	22051.7	53.9	13	7.8231	17.5233						35	1	8679.48	53.9	13	7.8231	17.5233						35	1	56673.5	53.9	13	7.8231	17.5233						35	1	17660.8	53.9	13	7.8231	17.5233						35	1
36	1	65334.5	34.68	29	12.5326	59.5066						36	1	8226.61	34.68	29	12.5326	59.5066						36	1	82973.1	34.68	29	12.5326	59.5066						36	1	32777.4	34.68	29	12.5326	59.5066						36	1
37	1	35700.3	31.09	27	12.5326	59.5066						37	1	1063.8	31.09	27	12.5326	59.5066						37	1	112713	31.09	27	12.5326	59.5066						37	1	13025.6	31.09	27	12.5326	59.5066						37	1
38	1	108727	29.72	18	12.5326	59.5066						38	1	5605.19	29.72	18	12.5326	59.5066						38	1	195891	29.72	18	12.5326	59.5066						38	1	19376.4	29.72	18	12.5326	59.5066						38	1
39	1	-195.23	23.08	20	12.5326	59.5066						39	1	-13.7556	23.08	20	12.5326	59.5066						39	1	-447.787	23.08	20	12.5326	59.5066						39	1	-183.851	23.08	20	12.5326	59.5066						39	1
40	1	230.773	16.32	19	12.5326	59.5066						40	1	-11.1289	16.32	19	12.5326	59.5066						40	1	-257.555	16.32	19	12.5326	59.5066						40	1	94.1084	16.32	19	12.5326	59.5066						40	1
41	1	83150.4	46.63	22	15.2745	46.0087						41	1	659.529	46.63	22	15.2745	46.0087						41	1	43260.2	46.63	22	15.2745	46.0087						41	1	73339.2	46.63	22	15.2745	46.0087						41	1
42	1	32485.6	13.4	41	7.6343	14.0122						42	1	964.76	13.4	41	7.6343	14.0122						42	1	74520.1	13.4	41	7.6343	14.0122						42	1	10303.7	13.4	41	7.6343	14.0122						42	1
43	1	72599	40.45	20	15.2745	46.0087						43	1	2799.9	40.45	20	15.2745	46.0087						43	1	135179	40.45	20	15.2745	46.0087						43	1	24596.3	40.45	20	15.2745	46.0087						43	1
44	1	43533.8	39.75	28	10.8049	68.6838						44	1	1301.29	39.75	28	10.8049	68.6838						44	1	55748.8	39.75	28	10.8049	68.6838						44	1	12644.9	39.75	28	10.8049	68.6838						44	1
45	1	9691.63	16.37	20	15.2745	46.0087						45	1	320.031	16.37	20	15.2745	46.0087						45	1	21810.9	16.37	20	15.2745	46.0087						45	1	14959.6	16.37	20	15.2745	46.0087						45	1
46	1	77290.7	18.65	29	9.1629	39.1863						46	1	1069.85	18.65	29	9.1629	39.1863						46	1	28806.5	18.65	29	9.1629	39.1863						46	1	35719.6	18.65	29	9.1629	39.1863						46	1
47	1	-209.058	23.36	25	12.5326	59.5066						47	1	3.08444	23.36	25	12.5326	59.5066						47	1	-51.1644	23.36	25	12.5326	59.5066						47	1	21.1052	23.36	25	12.5326	59.5066						47	1
48	1	108214	20.68	23	9.1629	39.1863						48	1	5942.39	20.68	23	9.1629	39.1863						48	1	253906	20.68	23	9.1629	39.1863						48	1	25721.7	20.68	23	9.1629	39.1863						48	1
49	1	-325.314	30.62	22	7.8231	17.5233						49	1	-2.111	30.62	22	7.8231	17.5233						49	1	0.015468	30.62	22	7.8231	17.5233						49	1	131.032	30.62	22	7.8231	17.5233						49	1
50	1	50.0891	42.61	24	12.5326	59.5066						50	1	-2.4356	42.61	24	12.5326	59.5066						50	1	-10.5889	42.61	24	12.5326	59.5066						50	1	51.5597	42.61	24	12.5326	59.5066						50	1
51	1	33536.5	10.72	31	12.8772	42.1858						51	1	160.636	10.72	31	12.8772	42.1858						51	1	24194.8	10.72	31	12.8772	42.1858						51	1	5694.57	10.72	31	12.8772	42.1858						51	1
52	1	99485.9	18.63	23	9.1629	39.1863						52	1	1602.46	18.63	23	9.1629	39.1863						52	1	179510	18.63	23	9.1629	39.1863						52	1	21951.6	18.63	23	9.1629	39.1863						52	1
53	1	273276	15.81	34	9.1629	39.1863						53	1	14892	15.81	34	9.1629	39.1863						53	1	247055	15.81	34	9.1629	39.1863						53	1	39386.8	15.81	34	9.1629	39.1863						53	1
54	1	8090.32	48.58	28	12.5326	59.5066						54	1	291.271	48.58	28	12.5326	59.5066						54	1	15762.4	48.58	28	12.5326	59.5066						54	1	4128.32	48.58	28	12.5326	59.5066						54	1
55	1	140311	27.3	27	6.41294	15.3685						55	1	4075.41	27.3	27	6.41294	15.3685						55	1	267914	27.3	27	6.41294	15.3685						55	1	46411.1	27.3	27	6.41294	15.3685						55	1
56	1	-247.371	12.69	28	15.2745	46.0087						56	1	-1.2933	12.69	28	15.2745	46.0087						56	1	-139.376	12.69	28	15.2745	46.0087						56	1	2.98565	12.69	28	15.2745	46.0087						56	1
57	1	158152	46.4	24	7.8231	17.5233						57	1	1689.31	46.4	24	7.8231	17.5233						57	1	179713	46.4	24	7.8231	17.5233						57	1	19439.6	46.4	24	7.8231	17.5233						57	1
58	1	-407.778	40.31	24	7.6343	14.0122						58	1	7.3378	40.31	24	7.6343	14.0122						58	1	35.5569	40.31	24	7.6343	14.0122						58	1	-9.52345	40.31	24	7.6343	14.0122						58	1
59	1	-417.691	30.08	31	19.04	97.7548						59	1	-10.9822	30.08	31	19.04	97.7548						59	1	-101.77	30.08	31	19.04	97.7548						59	1	-158.192	30.08	31	19.04	97.7548						59	1
60	1	34999.9	46.98	36	19.04	97.7548						60	1	1002.51	46.98	36	19.04	97.7548						60	1	141791	46.98	36	19.04	97.7548						60	1	80850.6	46.98	36	19.04	97.7548						60	1
[truncated: 9 more columns]

## Sheet: Inputs 1
DMU	Input Slack	Environmental Variable 1	Environmental Variable 2	Environmental Variable 3	Environmental Variable 4	SFA Parameter Value	Environmental Value	Stochastic Error Term				λ				O/P	In parentheses.	Managerial Inefficiency	Stochastic Disturbance Term	Environmental Variable Maximum Value	Environmental Variable Adjustment	Random Disturbance Maximum Value	Random Disturbance Adjustment	Original Input	Adjusted Input
1	485.895	53.88	20	19.04	97.7548	-20512.3	-41423.8	41909.7	81813.3	8.18133	8.18133	10000	5.43291e+07	0	1	0	5.43291e+07	4.44484e+08	-4.44442e+08	27161	68584.8	-2.24065e+07	4.22036e+08	51951.6	4.22156e+08
2	-117.873	25.05	21	10.8049	68.6838	-205.57	-13728.6	13610.7					1.76441e+07	0	1	0	1.76441e+07	1.44352e+08	-1.44338e+08		40889.6		1.21932e+08	11518.9	1.21984e+08
3	360.262	52.79	20	19.04	97.7548	1708.15	-41199.8	41560					5.38757e+07	0	1	0	5.38757e+07	4.40775e+08	-4.40733e+08		68360.7		4.18327e+08	17686.9	4.18413e+08
4	3.6e-05	50.44	16	12.5326	59.5066	-2711.33	-32889.1	32889.1					4.26353e+07	0	1	0	4.26353e+07	3.48814e+08	-3.48781e+08		60050.1		3.26374e+08	4050.37	3.26438e+08
5	20038.3	37.78	14	12.5326	59.5066	78.0051	-33702.9	53741.2					6.96666e+07	0	1	0	6.96666e+07	5.69965e+08	-5.69911e+08		60863.9		5.47505e+08	45899.7	5.47612e+08
6	53.0705	48.14	21	12.5326	59.5066	6693411700	-23875.6	23928.6					3.10196e+07	0	1	0	3.10196e+07	2.53781e+08	-2.53757e+08		51036.5		2.31351e+08	132125	2.31534e+08
7	374.843	37.88	19	10.8049	68.6838	1	-19782.4	20157.2					2.61305e+07	0	1	0	2.61305e+07	2.13782e+08	-2.13762e+08		46943.3		1.91356e+08	46150.7	1.91449e+08
8	-419.1	28.51	26	10.8049	68.6838		-5899.14	5480.04					7.10398e+06	0	1	0	7.10398e+06	5.81199e+07	-5.81145e+07		33060.1		3.5708e+07	24494	3.57655e+07
9	1749.61	33.77	15	10.8049	68.6838		-25770.1	27519.7					3.56747e+07	0	1	0	3.56747e+07	2.91867e+08	-2.91839e+08		52931		2.69433e+08	45628.9	2.69531e+08
10	72.988	55.06	23	10.8049	68.6838		-16481.5	16554.5					2.14601e+07	0	1	0	2.14601e+07	1.75572e+08	-1.75556e+08		43642.4		1.53149e+08	18348	1.53211e+08
11	-340.872	18.05	19	15.2745	46.0087		-29593.3	29252.5					3.7921e+07	0	1	0	3.7921e+07	3.10244e+08	-3.10215e+08		56754.3		2.87809e+08	8451.03	2.87874e+08
12	20369.7	13.52	21	12.5326	59.5066		-16758.7	37128.4					4.81309e+07	0	1	0	4.81309e+07	3.93775e+08	-3.93738e+08		43919.7		3.71331e+08	48127.7	3.71423e+08
13	3793.53	21.17	29	12.5326	59.5066		-4666.17	8459.7					1.09666e+07	0	1	0	1.09666e+07	8.97214e+07	-8.9713e+07		31827.1		6.73065e+07	19223.6	6.73575e+07
14	1529.92	47.82	16	20.3802	84.4491		-51682.3	53212.2					6.89809e+07	0	1	0	6.89809e+07	5.64355e+08	-5.64302e+08		78843.3		5.41896e+08	67220.2	5.42042e+08
15	-199.085	53.73	18	12.8772	42.1858		-32434.6	32235.5					4.1788e+07	0	1	0	4.1788e+07	3.41881e+08	-3.41849e+08		59595.5		3.19443e+08	40835.2	3.19543e+08
16	-333.18	15.54	20	12.5326	59.5066		-18882.1	18548.9					2.40457e+07	0	1	0	2.40457e+07	1.96725e+08	-1.96707e+08		46043.1		1.743e+08	181050	1.74528e+08
17	12017.7	17.55	21	19.04	97.7548		-32247.3	44265.1					5.73824e+07	0	1	0	5.73824e+07	4.69464e+08	-4.6942e+08		59408.3		4.47013e+08	26499.5	4.47099e+08
18	-179.247	45.56	16	20.3802	84.4491		-51217.7	51038.5					6.6163e+07	0	1	0	6.6163e+07	5.41301e+08	-5.4125e+08		78378.7		5.18843e+08	398367	5.1932e+08
19	-209.433	19.67	23	12.5326	59.5066		-14606.7	14397.3					1.86637e+07	0	1	0	1.86637e+07	1.52694e+08	-1.52679e+08		41767.7		1.30273e+08	32290.1	1.30347e+08
20	323.614	7.8	23	20.3802	84.4491		-31498.3	31822					4.12519e+07	0	1	0	4.12519e+07	3.37496e+08	-3.37464e+08		58659.3		3.15057e+08	23340.1	3.15139e+08
21	3725.98	8.08	20	10.8049	68.6838		-11948.2	15674.2					2.0319e+07	0	1	0	2.0319e+07	1.66237e+08	-1.66221e+08		39109.2		1.43814e+08	54243.4	1.43908e+08
22	49408.3	41.65	22	19.04	97.7548		-35493.4	84901.7					1.10061e+08	0	1	0	1.10061e+08	9.00446e+08	-9.00361e+08		62654.4		8.77954e+08	66734.9	8.78084e+08
23	-199.066	25.2	21	12.5326	59.5066		-19159.8	18960.7					2.45795e+07	0	1	0	2.45795e+07	2.01093e+08	-2.01074e+08		46320.8		1.78667e+08	41783.6	1.78755e+08
24	12438.9	34.29	21	12.8772	42.1858		-23313.8	35752.8					4.63476e+07	0	1	0	4.63476e+07	3.79185e+08	-3.79149e+08		50474.8		3.56742e+08	39248.6	3.56832e+08
25	75691.3	29.16	34	12.5326	59.5066		2232.05	73459.2					9.52278e+07	0	1	0	9.52278e+07	7.7909e+08	-7.79016e+08		24928.9		7.5661e+08	167934	7.56803e+08
26	175.775	60.04	27	15.2745	46.0087		-24560.1	24735.8					3.2066e+07	0	1	0	3.2066e+07	2.62342e+08	-2.62317e+08		51721		2.39911e+08	43106.7	2.40006e+08
27	-64.9625	40.88	25	15.2745	46.0087		-24037.6	23972.7					3.10766e+07	0	1	0	3.10766e+07	2.54248e+08	-2.54224e+08		51198.6		2.31818e+08	313133	2.32182e+08
28	0.004674	34.95	29	12.5326	59.5066		-7498.93	7498.93					9.72114e+06	0	1	0	9.72114e+06	7.95318e+07	-7.95243e+07		34659.9		5.71178e+07	857526	5.801e+07
29	-472.801	42.68	26	7.0643	18.4888		-2585.67	2112.87					2.73899e+06	0	1	0	2.73899e+06	2.24086e+07	-2.24065e+07		29746.6		0	9267.41	39014.1
30	5074.42	40.42	22	19.04	97.7548		-35240.6	40315					5.22617e+07	0	1	0	5.22617e+07	4.2757e+08	-4.2753e+08		62401.5		4.05124e+08	39470.6	4.05226e+08
31	215315	31.56	21	12.5326	59.5066		-20467.2	235782					3.05652e+08	0	1	0	3.05652e+08	2.50064e+09	-2.50041e+09		47628.2		2.478e+09	278160	2.47833e+09
32	57805.1	21.2	22	12.8772	42.1858		-18914.8	76719.9					9.94547e+07	0	1	0	9.94547e+07	8.13672e+08	-8.13595e+08		46075.7		7.91188e+08	74183.5	7.91309e+08
33	21680.2	15.81	16	12.5326	59.5066		-25770.2	47450.4					6.15117e+07	0	1	0	6.15117e+07	5.03247e+08	-5.032e+08		52931.2		4.80793e+08	86422.2	4.80933e+08
34	90079.7	54.21	20	12.5326	59.5066		-26831.5	116911					1.51556e+08	0	1	0	1.51556e+08	1.23993e+09	-1.23981e+09		53992.5		1.21741e+09	112148	1.21757e+09
35	22051.7	53.9	13	7.8231	17.5233		-29230.7	51282.5					6.64793e+07	0	1	0	6.64793e+07	5.43889e+08	-5.43838e+08		56391.7		5.21431e+08	44119.9	5.21532e+08
36	65334.5	34.68	29	12.5326	59.5066		-7443.43	72777.9					9.43446e+07	0	1	0	9.43446e+07	7.71864e+08	-7.71792e+08		34604.4		7.49385e+08	156629	7.49576e+08
37	35700.3	31.09	27	12.5326	59.5066		-10121.7	45822					5.94007e+07	0	1	0	5.94007e+07	4.85977e+08	-4.85931e+08		37282.7		4.63524e+08	114667	4.63676e+08
38	108727	29.72	18	12.5326	59.5066		-25213.4	133941					1.73632e+08	0	1	0	1.73632e+08	1.42054e+09	-1.42041e+09		52374.4		1.398e+09	381148	1.39843e+09
39	-195.23	23.08	20	12.5326	59.5066		-20432.1	20236.9					2.62338e+07	0	1	0	2.62338e+07	2.14627e+08	-2.14607e+08		47593.1		1.92201e+08	31356	1.9228e+08
40	230.773	16.32	19	12.5326	59.5066		-20750.6	20981.4					2.71989e+07	0	1	0	2.71989e+07	2.22523e+08	-2.22502e+08		47911.6		2.00096e+08	21350.7	2.00165e+08
41	83150.4	46.63	22	15.2745	46.0087		-30344.1	113495					1.47127e+08	0	1	0	1.47127e+08	1.20369e+09	-1.20358e+09		57505.1		1.18117e+09	123236	1.18135e+09
42	32485.6	13.4	41	7.6343	14.0122		27161	5324.6					6.90247e+06	0	1	0	6.90247e+06	5.64714e+07	-5.64661e+07		0		3.40596e+07	88692.8	3.41483e+07
43	72599	40.45	20	15.2745	46.0087		-32490	105089					1.36231e+08	0	1	0	1.36231e+08	1.11455e+09	-1.11444e+09		59650.9		1.09204e+09	178118	1.09227e+09
44	43533.8	39.75	28	10.8049	68.6838		-4793.46	48327.2					6.26483e+07	0	1	0	6.26483e+07	5.12546e+08	-5.12498e+08		31954.4		4.90092e+08	121552	4.90245e+08
45	9691.63	16.37	20	15.2745	46.0087		-27539.8	37231.5					4.82645e+07	0	1	0	4.82645e+07	3.94868e+08	-3.9483e+08		54700.8		3.72424e+08	94348	3.72573e+08
46	77290.7	18.65	29	9.1629	39.1863		3403.14	73887.6					9.57831e+07	0	1	0	9.57831e+07	7.83633e+08	-7.83559e+08		23757.8		7.61153e+08	101256	7.61278e+08
47	-209.058	23.36	25	12.5326	59.5066		-11949	11739.9					1.52188e+07	0	1	0	1.52188e+07	1.2451e+08	-1.24499e+08		39109.9		1.02092e+08	33238.8	1.02165e+08
48	108214	20.68	23	9.1629	39.1863		-7263.05	115477					1.49697e+08	0	1	0	1.49697e+08	1.22472e+09	-1.22461e+09		34424		1.2022e+09	282960	1.20252e+09
49	-325.314	30.62	22	7.8231	17.5233		-9071.75	8746.43					1.13383e+07	0	1	0	1.13383e+07	9.27625e+07	-9.27537e+07		36232.7		7.03473e+07	498741	7.08822e+07
50	50.0891	42.61	24	12.5326	59.5066		-17614.3	17664.4					2.2899e+07	0	1	0	2.2899e+07	1.87344e+08	-1.87327e+08		44775.3		1.6492e+08	189969	1.65155e+08
51	33536.5	10.72	31	12.8772	42.1858		-1387.08	34923.6					4.52727e+07	0	1	0	4.52727e+07	3.70391e+08	-3.70356e+08		28548		3.4795e+08	70777.6	3.48049e+08
52	99485.9	18.63	23	9.1629	39.1863		-6841.63	106328					1.37836e+08	0	1	0	1.37836e+08	1.12768e+09	-1.12758e+09		34002.6		1.10517e+09	156641	1.10536e+09
53	273276	15.81	34	9.1629	39.1863		12527.7	260749					3.38018e+08	0	1	0	3.38018e+08	2.76543e+09	-2.76517e+09		14633.3		2.74277e+09	580785	2.74336e+09
54	8090.32	48.58	28	12.5326	59.5066		-12009	20099.3					2.60555e+07	0	1	0	2.60555e+07	2.13168e+08	-2.13148e+08		39170		1.90742e+08	33003.4	1.90814e+08
55	140311	27.3	27	6.41294	15.3685		3806.78	136504					1.76956e+08	0	1	0	1.76956e+08	1.44773e+09	-1.44759e+09		23354.2		1.42519e+09	236347	1.42545e+09
56	-247.371	12.69	28	15.2745	46.0087		-13118.2	12870.8					1.66849e+07	0	1	0	1.66849e+07	1.36504e+08	-1.36492e+08		40279.1		1.14085e+08	139411	1.14265e+08
57	158152	46.4	24	7.8231	17.5233		-8899.35	167052					2.16555e+08	0	1	0	2.16555e+08	1.77171e+09	-1.77154e+09		36060.3		1.74913e+09	219101	1.74939e+09
58	-407.778	40.31	24	7.6343	14.0122		-7409.42	7001.64					9.07647e+06	0	1	0	9.07647e+06	7.42576e+07	-7.42506e+07		34570.4		5.18441e+07	26401.9	5.19051e+07
59	-417.691	30.08	31	19.04	97.7548		-17741.6	17324					2.24577e+07	0	1	0	2.24577e+07	1.83733e+08	-1.83716e+08		44902.6		1.6131e+08	34926.8	1.6139e+08
60	34999.9	46.98	36	19.04	97.7548		-12675.1	47675					6.18028e+07	0	1	0	6.18028e+07	5.05629e+08	-5.05581e+08		39836		4.83174e+08	295093	4.83509e+08

## Sheet: Inputs 2
DMU	Input Slack	Environmental Variable 1	Environmental Variable 2	Environmental Variable 3	Environmental Variable 4	SFA Parameter Value	Environmental Value	Stochastic Error Term				λ				O/P	In parentheses.	Managerial Inefficiency	Stochastic Disturbance Term	Environmental Variable Maximum Value	Environmental Variable Adjustment	Random Disturbance Maximum Value	Random Disturbance Adjustment	Original Input	Adjusted Input
1	-7.5378	53.88	20	19.04	97.7548	-228.13	-1389.02	1381.48	3999.58	0.399958	0.399958	10000	1.79087e+06	0	1	0	1.79087e+06	716272	-714891	366.192	1755.21	-343.539	714547	1987	718289
2	4.8222	25.05	21	10.8049	68.6838	4.47944	-239.767	244.589					317070	0	1	0	317070	126815	-126570		605.959		126227	2480	129313
3	-7.4933	52.79	20	19.04	97.7548	46.2738	-1393.9	1386.41					1.79725e+06	0	1	0	1.79725e+06	718827	-717440		1760.1		717097	1453	720310
4	6.3289	50.44	16	12.5326	59.5066	-209.837	-876.5	882.829					1.14444e+06	0	1	0	1.14444e+06	457729	-456847		1242.69		456503	3603	461349
5	826.822	37.78	14	12.5326	59.5066	17.0588	-1025.76	1852.58					2.40156e+06	0	1	0	2.40156e+06	960526	-958674		1391.95		958330	3302	963024
6	18.284	48.14	21	12.5326	59.5066	15996680	-655.434	673.718					873364	0	1	0	873364	349310	-348636		1021.63		348292	10157	359471
7	-0.9467	37.88	19	10.8049	68.6838	1	-274.843	273.897					355062	0	1	0	355062	142010	-141736		641.036		141393	3302	145336
8	7.76444	28.51	26	10.8049	68.6838		7.10057	0.663869					860.597	0	1	0	860.597	344.203	-343.539		359.092		0	774	1133.09
9	4451.04	33.77	15	10.8049	68.6838		-478.349	4929.38					6.39014e+06	0	1	0	6.39014e+06	2.55579e+06	-2.55086e+06		844.541		2.55052e+06	6766	2.55813e+06
10	-7.0311	55.06	23	10.8049	68.6838		-12.7916	5.76047					7467.51	0	1	0	7467.51	2986.69	-2980.93		378.984		2637.39	3109	6125.38
11	1.3333	18.05	19	15.2745	46.0087		-1688.38	1689.71					2.19043e+06	0	1	0	2.19043e+06	876082	-874392		2054.57		874048	2343	878446
12	2083.4	13.52	21	12.5326	59.5066		-810.512	2893.91					3.75148e+06	0	1	0	3.75148e+06	1.50044e+06	-1.49754e+06		1176.7		1.4972e+06	3624	1.502e+06
13	765.956	21.17	29	12.5326	59.5066		-406.054	1172.01					1.51932e+06	0	1	0	1.51932e+06	607664	-606492		772.247		606149	1639	608560
14	1514.24	47.82	16	20.3802	84.4491		-2109.46	3623.71					4.69754e+06	0	1	0	4.69754e+06	1.87882e+06	-1.8752e+06		2475.66		1.87485e+06	4924	1.88225e+06
15	7.4044	53.73	18	12.8772	42.1858		-1136.99	1144.4					1.48353e+06	0	1	0	1.48353e+06	593348	-592204		1503.19		591861	6301	599665
16	4.8622	15.54	20	12.5326	59.5066		-847.737	852.599					1.10526e+06	0	1	0	1.10526e+06	442056	-441204		1213.93		440860	3201	445275
17	388.338	17.55	21	19.04	97.7548		-1505.49	1893.82					2.45503e+06	0	1	0	2.45503e+06	981910	-980016		1871.68		979673	1475	983020
18	11.773	45.56	16	20.3802	84.4491		-2119.59	2131.36					2.76296e+06	0	1	0	2.76296e+06	1.10507e+06	-1.10294e+06		2485.78		1.10259e+06	16292	1.12137e+06
19	-11.88	19.67	23	12.5326	59.5066		-690.416	678.536					879610	0	1	0	879610	351808	-351129		1056.61		350786	2490	354332
20	10.0844	7.8	23	20.3802	84.4491		-1964.81	1974.9					2.56013e+06	0	1	0	2.56013e+06	1.02395e+06	-1.02197e+06		2331.01		1.02163e+06	536	1.0245e+06
21	96.6978	8.08	20	10.8049	68.6838		-362.057	458.755					594700	0	1	0	594700	237855	-237397		728.249		237053	1664	239445
22	412.764	41.65	22	19.04	97.7548		-1351.26	1764.02					2.28676e+06	0	1	0	2.28676e+06	914611	-912847		1717.45		912503	1179	915400
23	-2.7067	25.2	21	12.5326	59.5066		-758.192	755.485					979363	0	1	0	979363	391704	-390949		1124.38		390605	7626	399356
24	475.951	34.29	21	12.8772	42.1858		-1085.25	1561.2					2.02385e+06	0	1	0	2.02385e+06	809454	-807893		1451.45		807549	2604	811605
25	5337.56	29.16	34	12.5326	59.5066		-138.895	5476.46					7.09933e+06	0	1	0	7.09933e+06	2.83944e+06	-2.83396e+06		505.087		2.83362e+06	8507	2.84263e+06
26	10.6667	60.04	27	15.2745	46.0087		-1130.09	1140.76					1.47881e+06	0	1	0	1.47881e+06	591463	-590322		1496.29		589978	4355	595830
27	0	40.88	25	15.2745	46.0087		-1308.47	1308.47					1.69621e+06	0	1	0	1.69621e+06	678415	-677107		1674.66		676763	24371	702809
28	10.191	34.95	29	12.5326	59.5066		-344.327	354.518					459575	0	1	0	459575	183811	-183456		710.52		183113	18480	202303
29	0	42.68	26	7.0643	18.4888		-0.784695	0.784695					1017.23	0	1	0	1017.23	406.849	-406.064		366.977		62.5251	339	768.502
30	245.649	40.42	22	19.04	97.7548		-1356.77	1602.42					2.07727e+06	0	1	0	2.07727e+06	830821	-829219		1722.96		828875	3602	834200
31	2359.12	31.56	21	12.5326	59.5066		-729.703	3088.82					4.00415e+06	0	1	0	4.00415e+06	1.60149e+06	-1.59841e+06		1095.9		1.59806e+06	4861	1.60402e+06
32	521.573	21.2	22	12.8772	42.1858		-1097.62	1619.19					2.09901e+06	0	1	0	2.09901e+06	839518	-837899		1463.81		837555	1181	840200
33	480.08	15.81	16	12.5326	59.5066		-1031.62	1511.7					1.95967e+06	0	1	0	1.95967e+06	783788	-782277		1397.82		781933	2261	785592
34	606.169	54.21	20	12.5326	59.5066		-674.517	1280.69					1.6602e+06	0	1	0	1.6602e+06	664011	-662730		1040.71		662387	1319	664746
35	8679.48	53.9	13	7.8231	17.5233		-727.778	9407.26					1.2195e+07	0	1	0	1.2195e+07	4.87748e+06	-4.86807e+06		1093.97		4.86773e+06	11662	4.88049e+06
36	8226.61	34.68	29	12.5326	59.5066		-345.537	8572.15					1.11124e+07	0	1	0	1.11124e+07	4.44449e+06	-4.43592e+06		711.729		4.43557e+06	10862	4.44715e+06
37	1063.8	31.09	27	12.5326	59.5066		-454.166	1517.97					1.96779e+06	0	1	0	1.96779e+06	787036	-785518		820.358		785174	3806	789800
38	5605.19	29.72	18	12.5326	59.5066		-876.766	6481.95					8.40279e+06	0	1	0	8.40279e+06	3.36077e+06	-3.35428e+06		1242.96		3.35394e+06	13314	3.3685e+06
39	-13.7556	23.08	20	12.5326	59.5066		-813.962	800.207					1.03734e+06	0	1	0	1.03734e+06	414892	-414091		1180.15		413748	3396	418324
40	-11.1289	16.32	19	12.5326	59.5066		-890.517	879.388					1.13998e+06	0	1	0	1.13998e+06	455946	-455066		1256.71		454723	675	456654
41	659.529	46.63	22	15.2745	46.0087		-1421.53	2081.06					2.69775e+06	0	1	0	2.69775e+06	1.07899e+06	-1.07691e+06		1787.73		1.07657e+06	1853	1.08021e+06
42	964.76	13.4	41	7.6343	14.0122		366.192	598.568					775945	0	1	0	775945	310346	-309747		0		309404	2986	312390
43	2799.9	40.45	20	15.2745	46.0087		-1541.76	4341.66					5.62825e+06	0	1	0	5.62825e+06	2.25107e+06	-2.24673e+06		1907.96		2.24638e+06	7972	2.25626e+06
44	1301.29	39.75	28	10.8049	68.6838		149.997	1151.29					1.49246e+06	0	1	0	1.49246e+06	596922	-595771		216.195		595428	4177	599821
45	320.031	16.37	20	15.2745	46.0087		-1649.63	1969.66					2.55334e+06	0	1	0	2.55334e+06	1.02123e+06	-1.01926e+06		2015.82		1.01892e+06	3890	1.02482e+06
46	1069.85	18.65	29	9.1629	39.1863		-56.8939	1126.74					1.46064e+06	0	1	0	1.46064e+06	584194	-583067		423.086		582724	2023	585170
47	3.08444	23.36	25	12.5326	59.5066		-581.339	584.424					757609	0	1	0	757609	303012	-302428		947.532		302084	529	303561
48	5942.39	20.68	23	9.1629	39.1863		-325.443	6267.83					8.12521e+06	0	1	0	8.12521e+06	3.24975e+06	-3.24348e+06		691.636		3.24314e+06	11248	3.25508e+06
49	-2.111	30.62	22	7.8231	17.5233		-415.596	413.485					536015	0	1	0	536015	214384	-213970		781.788		213627	13688	228097
50	-2.4356	42.61	24	12.5326	59.5066		-541.384	538.948					698658	0	1	0	698658	279434	-278895		907.576		278552	9175	288634
51	160.636	10.72	31	12.8772	42.1858		-728.096	888.732					1.15209e+06	0	1	0	1.15209e+06	460790	-459901		1094.29		459558	1274	461926
52	1602.46	18.63	23	9.1629	39.1863		-334.626	1937.09					2.51112e+06	0	1	0	2.51112e+06	1.00434e+06	-1.00241e+06		700.818		1.00206e+06	3597	1.00636e+06
53	14892	15.81	34	9.1629	39.1863		161.753	14730.2					1.90953e+07	0	1	0	1.90953e+07	7.63732e+06	-7.62259e+06		204.439		7.62225e+06	23028	7.64548e+06
54	291.271	48.58	28	12.5326	59.5066		-329.546	620.818					804788	0	1	0	804788	321882	-321261		695.739		320917	2179	323792
55	4075.41	27.3	27	6.41294	15.3685		60.0453	4015.37					5.20527e+06	0	1	0	5.20527e+06	2.08189e+06	-2.07787e+06		306.147		2.07753e+06	7859	2.0857e+06
56	-1.2933	12.69	28	15.2745	46.0087		-1295.92	1294.63					1.67827e+06	0	1	0	1.67827e+06	671240	-669945		1662.11		669602	5064	676328
57	1689.31	46.4	24	7.8231	17.5233		-252.363	1941.67					2.51706e+06	0	1	0	2.51706e+06	1.00672e+06	-1.00478e+06		618.555		1.00443e+06	4298	1.00935e+06
58	7.3378	40.31	24	7.6343	14.0122		-299.92	307.258					398309	0	1	0	398309	159307	-159000		666.112		158656	1094	160416
59	-10.9822	30.08	31	19.04	97.7548		-986.62	975.638					1.26475e+06	0	1	0	1.26475e+06	505849	-504874		1352.81		504530	1316	507199
60	1002.51	46.98	36	19.04	97.7548		-679.549	1682.06					2.18051e+06	0	1	0	2.18051e+06	872113	-870431		1045.74		870087	8471	879604

## Sheet: Inputs 3
DMU	Input Slack	Environmental Variable 1	Environmental Variable 2	Environmental Variable 3	Environmental Variable 4	SFA Parameter Value	Environmental Value	Stochastic Error Term				λ				O/P	In parentheses.	Managerial Inefficiency	Stochastic Disturbance Term	Environmental Variable Maximum Value	Environmental Variable Adjustment	Random Disturbance Maximum Value	Random Disturbance Adjustment	Original Input	Adjusted Input
1	657.158	53.88	20	19.04	97.7548	-11376.3	-58286.8	58944	103047	10.3047	10.3047	10000	7.64112e+07	0	1	0	7.64112e+07	7.87395e+08	-7.87336e+08	45716.9	104004	-391321	7.86945e+08	59148.4	7.87108e+08
2	154.45	25.05	21	10.8049	68.6838	-528.46	-9846.48	10000.9					1.29646e+07	0	1	0	1.29646e+07	1.33596e+08	-1.33586e+08		55563.4		1.33195e+08	49585.7	1.333e+08
3	324.741	52.79	20	19.04	97.7548	2329.13	-57710.8	58035.5					7.52336e+07	0	1	0	7.52336e+07	7.7526e+08	-7.75202e+08		103428		7.74811e+08	42206	7.74956e+08
4	618.858	50.44	16	12.5326	59.5066	-4485.1	-44571.8	45190.6					5.85823e+07	0	1	0	5.85823e+07	6.03673e+08	-6.03628e+08		90288.7		6.03237e+08	102900	6.0343e+08
5	38532.4	37.78	14	12.5326	59.5066	208.445	-42539.7	81072.1					1.05097e+08	0	1	0	1.05097e+08	1.08299e+09	-1.08291e+09		88256.7		1.08252e+09	119674	1.08273e+09
6	316.596	48.14	21	12.5326	59.5066	10618707000	-31710.7	32027.3					4.15181e+07	0	1	0	4.15181e+07	4.27832e+08	-4.278e+08		77427.6		4.27409e+08	445368	4.27931e+08
7	670.399	37.88	19	10.8049	68.6838	1	-21284.9	21955.3					2.84614e+07	0	1	0	2.84614e+07	2.93287e+08	-2.93265e+08		67001.8		2.92873e+08	65201.7	2.93006e+08
8	0.000288	28.51	26	10.8049	68.6838		-29.296	29.2962					37977.8	0	1	0	37977.8	391350	-391321		45746.2		0	11681.3	57427.5
9	2925.97	33.77	15	10.8049	68.6838		-28429.4	31355.4					4.06471e+07	0	1	0	4.06471e+07	4.18857e+08	-4.18826e+08		74146.4		4.18434e+08	84067.2	4.18593e+08
10	-525.106	55.06	23	10.8049	68.6838		-21047.3	20522.2					2.66037e+07	0	1	0	2.66037e+07	2.74143e+08	-2.74122e+08		66764.2		2.73731e+08	86656.2	2.73885e+08
11	-304.167	18.05	19	15.2745	46.0087		-35578.8	35274.7					4.57278e+07	0	1	0	4.57278e+07	4.71212e+08	-4.71177e+08		81295.7		4.70785e+08	120097	4.70987e+08
12	30485.8	13.52	21	12.5326	59.5066		-13415.4	43901.2					5.69106e+07	0	1	0	5.69106e+07	5.86448e+08	-5.86404e+08		59132.3		5.86012e+08	67837	5.86139e+08
13	6395.82	21.17	29	12.5326	59.5066		1174.94	5220.87					6.76801e+06	0	1	0	6.76801e+06	6.97423e+07	-6.97371e+07		44542		6.93458e+07	45257.1	6.94356e+07
14	3605.57	47.82	16	20.3802	84.4491		-73185.3	76790.9					9.95468e+07	0	1	0	9.95468e+07	1.0258e+09	-1.02572e+09		118902		1.02533e+09	164777	1.02562e+09
15	-596.05	53.73	18	12.8772	42.1858		-46808.1	46212.1					5.99064e+07	0	1	0	5.99064e+07	6.17318e+08	-6.17272e+08		92525		6.1688e+08	106215	6.17079e+08
16	745.831	15.54	20	12.5326	59.5066		-16812	17557.8					2.27609e+07	0	1	0	2.27609e+07	2.34544e+08	-2.34526e+08		62528.9		2.34135e+08	782527	2.3498e+08
17	56070.9	17.55	21	19.04	97.7548		-36758.7	92829.7					1.20338e+08	0	1	0	1.20338e+08	1.24005e+09	-1.23996e+09		82475.7		1.23957e+09	107012	1.23976e+09
18	678.56	45.56	16	20.3802	84.4491		-71991	72669.6					9.42041e+07	0	1	0	9.42041e+07	9.70747e+08	-9.70674e+08		117708		9.70283e+08	1.36079e+06	9.71761e+08
19	654.788	19.67	23	12.5326	59.5066		-12007.2	12661.9					1.64141e+07	0	1	0	1.64141e+07	1.69143e+08	-1.6913e+08		57724.1		1.68739e+08	368696	1.69165e+08
20	-452.786	7.8	23	20.3802	84.4491		-35732.4	35279.6					4.57343e+07	0	1	0	4.57343e+07	4.71278e+08	-4.71243e+08		81449.3		4.70852e+08	55018.5	4.70988e+08
21	64408.2	8.08	20	10.8049	68.6838		-3207.65	67615.9					8.76529e+07	0	1	0	8.76529e+07	9.03237e+08	-9.0317e+08		48924.6		9.02779e+08	320710	9.03148e+08
22	27165.3	41.65	22	19.04	97.7548		-47165.5	74330.8					9.63577e+07	0	1	0	9.63577e+07	9.92938e+08	-9.92863e+08		92882.4		9.92472e+08	97736.6	9.92663e+08
23	-462.318	25.2	21	12.5326	59.5066		-19587.8	19125.5					2.4793e+07	0	1	0	2.4793e+07	2.55485e+08	-2.55466e+08		65304.7		2.55075e+08	160709	2.55301e+08
24	29240.7	34.29	21	12.8772	42.1858		-29547.5	58788.2					7.62092e+07	0	1	0	7.62092e+07	7.85314e+08	-7.85255e+08		75264.4		7.84864e+08	176822	7.85116e+08
25	105407	29.16	34	12.5326	59.5066		8598.2	96808.3					1.25496e+08	0	1	0	1.25496e+08	1.2932e+09	-1.2931e+09		37118.7		1.29271e+09	221278	1.29297e+09
26	-759.049	60.04	27	15.2745	46.0087		-39135.8	38376.8					4.97492e+07	0	1	0	4.97492e+07	5.12651e+08	-5.12612e+08		84852.7		5.12221e+08	154372	5.1246e+08
27	409.987	40.88	25	15.2745	46.0087		-33668.8	34078.8					4.41775e+07	0	1	0	4.41775e+07	4.55237e+08	-4.55203e+08		79385.7		4.54811e+08	1.06003e+06	4.55951e+08
28	-360.175	34.95	29	12.5326	59.5066		-6107.24	5747.06					7.45012e+06	0	1	0	7.45012e+06	7.67713e+07	-7.67656e+07		51824.2		7.63743e+07	663641	7.70897e+07
29	177.266	42.68	26	7.0643	18.4888		-1203.74	1381.01					1.79025e+06	0	1	0	1.79025e+06	1.8448e+07	-1.84466e+07		46920.7		1.80553e+07	26958.5	1.81292e+07
30	15096.3	40.42	22	19.04	97.7548		-46515.5	61611.8					7.98695e+07	0	1	0	7.98695e+07	8.23032e+08	-8.22971e+08		92232.4		8.22579e+08	224588	8.22896e+08
31	149702	31.56	21	12.5326	59.5066		-22948.8	172651					2.23813e+08	0	1	0	2.23813e+08	2.30633e+09	-2.30616e+09		68665.7		2.30577e+09	313893	2.30615e+09
32	35328.7	21.2	22	12.8772	42.1858		-20300.8	55629.5					7.21145e+07	0	1	0	7.21145e+07	7.43119e+08	-7.43064e+08		66017.7		7.42672e+08	104390	7.42843e+08
33	33042.8	15.81	16	12.5326	59.5066		-26271.2	59314					7.68909e+07	0	1	0	7.68909e+07	7.92339e+08	-7.92279e+08		71988.1		7.91888e+08	94554.1	7.92055e+08
34	45229.7	54.21	20	12.5326	59.5066		-37247.6	82477.2					1.06918e+08	0	1	0	1.06918e+08	1.10176e+09	-1.10168e+09		82964.5		1.10129e+09	136941	1.10151e+09
35	56673.5	53.9	13	7.8231	17.5233		-41016.3	97689.9					1.26639e+08	0	1	0	1.26639e+08	1.30498e+09	-1.30488e+09		86733.2		1.30449e+09	214825	1.30479e+09
36	82973.1	34.68	29	12.5326	59.5066		-5964.55	88937.7					1.15293e+08	0	1	0	1.15293e+08	1.18806e+09	-1.18797e+09		51681.5		1.18758e+09	174684	1.18781e+09
37	112713	31.09	27	12.5326	59.5066		-8725.64	121439					1.57426e+08	0	1	0	1.57426e+08	1.62222e+09	-1.6221e+09		54442.6		1.62171e+09	320695	1.62209e+09
38	195891	29.72	18	12.5326	59.5066		-28963.8	224854					2.91487e+08	0	1	0	2.91487e+08	3.00369e+09	-3.00346e+09		74680.8		3.00307e+09	511082	3.00366e+09
39	-447.787	23.08	20	12.5326	59.5066		-20796.6	20348.8					2.63789e+07	0	1	0	2.63789e+07	2.71827e+08	-2.71807e+08		66513.5		2.71415e+08	228674	2.7171e+08
40	-257.555	16.32	19	12.5326	59.5066		-19553.3	19295.8					2.50138e+07	0	1	0	2.50138e+07	2.5776e+08	-2.57741e+08		65270.3		2.5735e+08	25013.7	2.5744e+08
41	43260.2	46.63	22	15.2745	46.0087		-43694.8	86955					1.12723e+08	0	1	0	1.12723e+08	1.16158e+09	-1.16149e+09		89411.7		1.1611e+09	131951	1.16132e+09
42	74520.1	13.4	41	7.6343	14.0122		45716.9	28803.2					3.73387e+07	0	1	0	3.73387e+07	3.84764e+08	-3.84735e+08		0		3.84344e+08	136031	3.8448e+08
43	135179	40.45	20	15.2745	46.0087		-45087.2	180266					2.33686e+08	0	1	0	2.33686e+08	2.40806e+09	-2.40788e+09		90804.1		2.40749e+09	361280	2.40794e+09
44	55748.8	39.75	28	10.8049	68.6838		-1310.92	57059.7					7.39685e+07	0	1	0	7.39685e+07	7.62224e+08	-7.62167e+08		47027.8		7.61776e+08	144440	7.61967e+08
45	21810.9	16.37	20	15.2745	46.0087		-32361.9	54172.7					7.02261e+07	0	1	0	7.02261e+07	7.23659e+08	-7.23605e+08		78078.8		7.23214e+08	287172	7.23579e+08
46	28806.5	18.65	29	9.1629	39.1863		13384.4	15422.1					1.99922e+07	0	1	0	1.99922e+07	2.06014e+08	-2.05999e+08		32332.5		2.05607e+08	49547.8	2.05689e+08
47	-51.1644	23.36	25	12.5326	59.5066		-9298.91	9247.75					1.19882e+07	0	1	0	1.19882e+07	1.23535e+08	-1.23526e+08		55015.8		1.23134e+08	41830.1	1.23231e+08
48	253906	20.68	23	9.1629	39.1863		-1663.14	255569					3.31303e+08	0	1	0	3.31303e+08	3.41399e+09	-3.41373e+09		47380.1		3.41334e+09	458867	3.41384e+09
49	0.015468	30.62	22	7.8231	17.5233		-7751.58	7751.59					1.00487e+07	0	1	0	1.00487e+07	1.03549e+08	-1.03541e+08		53468.5		1.0315e+08	1.37068e+06	1.04574e+08
50	-10.5889	42.61	24	12.5326	59.5066		-21800.9	21790.3					2.82476e+07	0	1	0	2.82476e+07	2.91083e+08	-2.91061e+08		67517.8		2.9067e+08	831601	2.91569e+08
51	24194.8	10.72	31	12.8772	42.1858		6199.65	17995.2					2.33278e+07	0	1	0	2.33278e+07	2.40386e+08	-2.40368e+08		39517.3		2.39977e+08	100806	2.40117e+08
52	179510	18.63	23	9.1629	39.1863		-579.794	180090					2.33457e+08	0	1	0	2.33457e+08	2.4057e+09	-2.40552e+09		46296.7		2.40513e+09	315011	2.40549e+09
53	247055	15.81	34	9.1629	39.1863		26530.9	220525					2.85874e+08	0	1	0	2.85874e+08	2.94585e+09	-2.94563e+09		19186		2.94524e+09	515437	2.94577e+09
54	15762.4	48.58	28	12.5326	59.5066		-15639.3	31401.7					4.07071e+07	0	1	0	4.07071e+07	4.19475e+08	-4.19444e+08		61356.2		4.19052e+08	108984	4.19223e+08
55	267914	27.3	27	6.41294	15.3685		11524.1	256389					3.32367e+08	0	1	0	3.32367e+08	3.42494e+09	-3.42469e+09		34192.8		3.4243e+09	420025	3.42475e+09
56	-139.376	12.69	28	15.2745	46.0087		-11784.1	11644.7					1.50955e+07	0	1	0	1.50955e+07	1.55554e+08	-1.55543e+08		57501		1.55152e+08	144422	1.55353e+08
57	179713	46.4	24	7.8231	17.5233		-11432.4	191145					2.47789e+08	0	1	0	2.47789e+08	2.55339e+09	-2.5532e+09		57149.3		2.55281e+09	301624	2.55317e+09
58	35.5569	40.31	24	7.6343	14.0122		-8099.17	8134.73					1.05453e+07	0	1	0	1.05453e+07	1.08667e+08	-1.08659e+08		53816.1		1.08267e+08	87216.8	1.08408e+08
59	-101.77	30.08	31	19.04	97.7548		-20089	19987.3					2.59102e+07	0	1	0	2.59102e+07	2.66997e+08	-2.66977e+08		65806		2.66586e+08	176170	2.66828e+08
60	141791	46.98	36	19.04	97.7548		-17374.3	159166					2.06332e+08	0	1	0	2.06332e+08	2.12619e+09	-2.12603e+09		63091.3		2.12564e+09	1.03078e+06	2.12674e+09

## Sheet: Inputs 4
DMU	Input Slack	Environmental Variable 1	Environmental Variable 2	Environmental Variable 3	Environmental Variable 4	SFA Parameter Value	Environmental Value	Stochastic Error Term				λ				O/P	In parentheses.	Managerial Inefficiency	Stochastic Disturbance Term	Environmental Variable Maximum Value	Environmental Variable Adjustment	Random Disturbance Maximum Value	Random Disturbance Adjustment	Original Input	Adjusted Input
1	-113.813	53.88	20	19.04	97.7548	-22106.4	-9705.65	9591.83	29933.9	2.99339	2.99339	10000	1.24342e+07	0	1	0	1.24342e+07	3.72205e+07	-3.72109e+07	7223.37	16929	-33966.4	3.7177e+07	6425.89	3.72003e+07
2	-104.26	25.05	21	10.8049	68.6838	-33.7432	-6111.73	6007.47					7.7877e+06	0	1	0	7.7877e+06	2.33116e+07	-2.33056e+07		13335.1		2.32716e+07	2814.52	2.32878e+07
3	98.5887	52.79	20	19.04	97.7548	794.146	-9668.87	9767.45					1.26619e+07	0	1	0	1.26619e+07	3.7902e+07	-3.78922e+07		16892.2		3.78583e+07	4224.34	3.78794e+07
4	53.8285	50.44	16	12.5326	59.5066	-517.734	-12602.9	12656.8					1.64074e+07	0	1	0	1.64074e+07	4.91138e+07	-4.91011e+07		19826.3		4.90671e+07	10616.8	4.90976e+07
5	8943.58	37.78	14	12.5326	59.5066	83.8176	-13764	22707.6					2.94367e+07	0	1	0	2.94367e+07	8.81155e+07	-8.80928e+07		20987.4		8.80588e+07	22725.1	8.81025e+07
6	154.589	48.14	21	12.5326	59.5066	896038680	-8554.59	8709.17					1.129e+07	0	1	0	1.129e+07	3.37954e+07	-3.37867e+07		15778		3.37527e+07	52961.7	3.38215e+07
7	-194.51	37.88	19	10.8049	68.6838	1	-8132.95	7938.44					1.02909e+07	0	1	0	1.02909e+07	3.08046e+07	-3.07967e+07		15356.3		3.07627e+07	25254.5	3.08033e+07
8	4.5e-05	28.51	26	10.8049	68.6838		-2257.75	2257.75					2.9268e+06	0	1	0	2.9268e+06	8.76106e+06	-8.7588e+06		9481.12		8.72483e+06	1309.47	8.73562e+06
9	552.878	33.77	15	10.8049	68.6838		-11170.8	11723.7					1.51979e+07	0	1	0	1.51979e+07	4.54932e+07	-4.54815e+07		18394.2		4.54475e+07	16346.1	4.54823e+07
10	-92.9285	55.06	23	10.8049	68.6838		-5536.07	5443.14					7.05614e+06	0	1	0	7.05614e+06	2.11218e+07	-2.11163e+07		12759.4		2.10824e+07	28977	2.11241e+07
11	180.944	18.05	19	15.2745	46.0087		-11678.5	11859.4					1.53738e+07	0	1	0	1.53738e+07	4.60198e+07	-4.60079e+07		18901.8		4.59739e+07	33676.5	4.60265e+07
12	27605.1	13.52	21	12.5326	59.5066		-7386.39	34991.5					4.53607e+07	0	1	0	4.53607e+07	1.35782e+08	-1.35747e+08		14609.8		1.35713e+08	38168	1.35766e+08
13	1572.44	21.17	29	12.5326	59.5066		-1291.36	2863.8					3.71244e+06	0	1	0	3.71244e+06	1.11128e+07	-1.11099e+07		8514.73		1.1076e+07	8112.14	1.10926e+07
14	902.586	47.82	16	20.3802	84.4491		-14486.9	15389.5					1.99499e+07	0	1	0	1.99499e+07	5.97178e+07	-5.97024e+07		21710.2		5.96685e+07	19109.7	5.97093e+07
15	136.182	53.73	18	12.8772	42.1858		-12755.8	12892					1.67124e+07	0	1	0	1.67124e+07	5.00267e+07	-5.00138e+07		19979.2		4.99799e+07	15124.7	5.0015e+07
16	-124.435	15.54	20	12.5326	59.5066		-8248.7	8124.27					1.05318e+07	0	1	0	1.05318e+07	3.15257e+07	-3.15176e+07		15472.1		3.14836e+07	126308	3.16254e+07
17	5767.03	17.55	21	19.04	97.7548		-7685.61	13452.6					1.74391e+07	0	1	0	1.74391e+07	5.22022e+07	-5.21887e+07		14909		5.21547e+07	17537	5.21872e+07
18	0.00088	45.56	16	20.3802	84.4491		-14410.6	14410.6					1.8681e+07	0	1	0	1.8681e+07	5.59195e+07	-5.59051e+07		21634		5.58711e+07	363402	5.62561e+07
19	-78.0747	19.67	23	12.5326	59.5066		-6005.62	5927.55					7.68409e+06	0	1	0	7.68409e+06	2.30015e+07	-2.29956e+07		13229		2.29616e+07	47096.5	2.30219e+07
20	-77.3809	7.8	23	20.3802	84.4491		-7577.44	7500.06					9.72259e+06	0	1	0	9.72259e+06	2.91035e+07	-2.9096e+07		14800.8		2.9062e+07	37441.4	2.91143e+07
21	84793.1	8.08	20	10.8049	68.6838		-6333.25	91126.4					1.1813e+08	0	1	0	1.1813e+08	3.5361e+08	-3.53519e+08		13556.6		3.53485e+08	121507	3.5362e+08
22	20197	41.65	22	19.04	97.7548		-7704.67	27901.7					3.617e+07	0	1	0	3.617e+07	1.08271e+08	-1.08243e+08		14928		1.08209e+08	39208.8	1.08263e+08
23	110.32	25.2	21	12.5326	59.5066		-7780.52	7890.84					1.02292e+07	0	1	0	1.02292e+07	3.06199e+07	-3.0612e+07		15003.9		3.0578e+07	60561.6	3.06536e+07
24	7010.48	34.29	21	12.8772	42.1858		-9717.44	16727.9					2.1685e+07	0	1	0	2.1685e+07	6.49117e+07	-6.48949e+07		16940.8		6.4861e+07	35678.1	6.49136e+07
25	22721.5	29.16	34	12.5326	59.5066		2409.76	20311.7					2.63308e+07	0	1	0	2.63308e+07	7.88184e+07	-7.87981e+07		4813.61		7.87641e+07	38112.3	7.8807e+07
26	-151.299	60.04	27	15.2745	46.0087		-6742.19	6590.89					8.544e+06	0	1	0	8.544e+06	2.55755e+07	-2.55689e+07		13965.6		2.5535e+07	69955.8	2.56189e+07
27	-82.5284	40.88	25	15.2745	46.0087		-7683.96	7601.43					9.85401e+06	0	1	0	9.85401e+06	2.94969e+07	-2.94893e+07		14907.3		2.94553e+07	113073	2.95833e+07
28	-128.082	34.95	29	12.5326	59.5066		-1756.34	1628.26					2.11077e+06	0	1	0	2.11077e+06	6.31836e+06	-6.31673e+06		8979.71		6.28277e+06	26125.6	6.31787e+06
29	-165.822	42.68	26	7.0643	18.4888		-5006.51	4840.68					6.27515e+06	0	1	0	6.27515e+06	1.8784e+07	-1.87791e+07		12229.9		1.87452e+07	4362.26	1.87618e+07
30	2993.25	40.42	22	19.04	97.7548		-7663.17	10656.4					1.38143e+07	0	1	0	1.38143e+07	4.13516e+07	-4.13409e+07		14886.5		4.13069e+07	34477.1	4.13563e+07
31	30927.6	31.56	21	12.5326	59.5066		-7995.12	38922.7					5.04569e+07	0	1	0	5.04569e+07	1.51037e+08	-1.50998e+08		15218.5		1.50964e+08	54767.3	1.51034e+08
32	12471.9	21.2	22	12.8772	42.1858		-8481.59	20953.5					2.71628e+07	0	1	0	2.71628e+07	8.13088e+07	-8.12879e+07		15705		8.12539e+07	24644.2	8.12942e+07
33	5275.7	15.81	16	12.5326	59.5066		-11434.4	16710.1					2.16619e+07	0	1	0	2.16619e+07	6.48425e+07	-6.48258e+07		18657.8		6.47919e+07	11815.4	6.48223e+07
34	10848.9	54.21	20	12.5326	59.5066		-9553.55	20402.5					2.64485e+07	0	1	0	2.64485e+07	7.91707e+07	-7.91503e+07		16776.9		7.91163e+07	26642.1	7.91597e+07
35	17660.8	53.9	13	7.8231	17.5233		-16182.8	33843.5					4.38726e+07	0	1	0	4.38726e+07	1.31328e+08	-1.31294e+08		23406.2		1.3126e+08	47937.7	1.31331e+08
36	32777.4	34.68	29	12.5326	59.5066		-1747.23	34524.7					4.47556e+07	0	1	0	4.47556e+07	1.33971e+08	-1.33936e+08		8970.6		1.33902e+08	43340.4	1.33955e+08
37	13025.6	31.09	27	12.5326	59.5066		-3214.39	16240					2.10525e+07	0	1	0	2.10525e+07	6.30184e+07	-6.30022e+07		10437.8		6.29682e+07	36865.3	6.30155e+07
38	19376.4	29.72	18	12.5326	59.5066		-10315.5	29691.8					3.84906e+07	0	1	0	3.84906e+07	1.15217e+08	-1.15188e+08		17538.8		1.15154e+08	45630	1.15217e+08
39	-183.851	23.08	20	12.5326	59.5066		-8503.13	8319.27					1.07846e+07	0	1	0	1.07846e+07	3.22824e+07	-3.22741e+07		15726.5		3.22402e+07	32507	3.22884e+07
40	94.1084	16.32	19	12.5326	59.5066		-9069.17	9163.28					1.18787e+07	0	1	0	1.18787e+07	3.55575e+07	-3.55484e+07		16292.5		3.55144e+07	6633.81	3.55373e+07
41	73339.2	46.63	22	15.2745	46.0087		-10260.4	83599.6					1.08373e+08	0	1	0	1.08373e+08	3.24403e+08	-3.2432e+08		17483.8		3.24286e+08	86718.4	3.2439e+08
42	10303.7	13.4	41	7.6343	14.0122		7223.37	3080.37					3.9932e+06	0	1	0	3.9932e+06	1.19532e+07	-1.19501e+07		0		1.19161e+07	17245.8	1.19334e+07
43	24596.3	40.45	20	15.2745	46.0087		-11640.2	36236.5					4.69747e+07	0	1	0	4.69747e+07	1.40613e+08	-1.40577e+08		18863.5		1.40543e+08	51252.3	1.40613e+08
44	12644.9	39.75	28	10.8049	68.6838		-1048.73	13693.6					1.77516e+07	0	1	0	1.77516e+07	5.31373e+07	-5.31236e+07		8272.1		5.30897e+07	25621.8	5.31236e+07
45	14959.6	16.37	20	15.2745	46.0087		-10827.6	25787.3					3.34289e+07	0	1	0	3.34289e+07	1.00066e+08	-1.0004e+08		18051		1.00006e+08	58915.6	1.00083e+08
46	35719.6	18.65	29	9.1629	39.1863		-1164.92	36884.5					4.78147e+07	0	1	0	4.78147e+07	1.43128e+08	-1.43091e+08		8388.29		1.43057e+08	39845.3	1.43105e+08
47	21.1052	23.36	25	12.5326	59.5066		-4541.84	4562.95					5.91511e+06	0	1	0	5.91511e+06	1.77062e+07	-1.77017e+07		11765.2		1.76677e+07	12595.7	1.76921e+07
48	25721.7	20.68	23	9.1629	39.1863		-5998.29	31720					4.11198e+07	0	1	0	4.11198e+07	1.23088e+08	-1.23056e+08		13221.7		1.23022e+08	50768.4	1.23086e+08
49	131.032	30.62	22	7.8231	17.5233		-8249.93	8380.96					1.08645e+07	0	1	0	1.08645e+07	3.25218e+07	-3.25134e+07		15473.3		3.24795e+07	92768.4	3.25877e+07
50	51.5597	42.61	24	12.5326	59.5066		-5985.55	6037.11					7.82612e+06	0	1	0	7.82612e+06	2.34266e+07	-2.34206e+07		13208.9		2.33866e+07	25902.9	2.34257e+07
51	5694.57	10.72	31	12.8772	42.1858		-980.645	6675.21					8.65332e+06	0	1	0	8.65332e+06	2.59028e+07	-2.58961e+07		8204.01		2.58621e+07	13843.6	2.58842e+07
52	21951.6	18.63	23	9.1629	39.1863		-5929.12	27880.7					3.61428e+07	0	1	0	3.61428e+07	1.08189e+08	-1.08162e+08		13152.5		1.08128e+08	43377.4	1.08184e+08
53	39386.8	15.81	34	9.1629	39.1863		2901.65	36485.1					4.7297e+07	0	1	0	4.7297e+07	1.41578e+08	-1.41542e+08		4321.72		1.41508e+08	66042.8	1.41578e+08
54	4128.32	48.58	28	12.5326	59.5066		-3010.41	7138.73					9.25419e+06	0	1	0	9.25419e+06	2.77014e+07	-2.76943e+07		10233.8		2.76603e+07	25956.4	2.76965e+07
55	46411.1	27.3	27	6.41294	15.3685		-3617.7	50028.8					6.48541e+07	0	1	0	6.48541e+07	1.94134e+08	-1.94084e+08		10841.1		1.9405e+08	96402	1.94157e+08
56	2.98565	12.69	28	15.2745	46.0087		-4350.3	4353.28					5.64332e+06	0	1	0	5.64332e+06	1.68926e+07	-1.68883e+07		11573.7		1.68543e+07	110745	1.69766e+07
57	19439.6	46.4	24	7.8231	17.5233		-7194.1	26633.7					3.45263e+07	0	1	0	3.45263e+07	1.03351e+08	-1.03324e+08		14417.5		1.0329e+08	37646.8	1.03342e+08
58	-9.52345	40.31	24	7.6343	14.0122		-7185.15	7175.62					9.30202e+06	0	1	0	9.30202e+06	2.78446e+07	-2.78374e+07		14408.5		2.78034e+07	9346.46	2.78272e+07
59	-158.192	30.08	31	19.04	97.7548		-166.947	8.75549					11350.1	0	1	0	11350.1	33975.2	-33966.4		7390.32		0	17244.3	24634.6
60	80850.6	46.98	36	19.04	97.7548		3233.52	77617					1.00618e+08	0	1	0	1.00618e+08	3.01188e+08	-3.01111e+08		3989.85		3.01077e+08	171074	3.01252e+08

## Sheet: Inputs 5
DMU	Input Slack	Environmental Variable 1	Environmental Variable 2	Environmental Variable 3	Environmental Variable 4	SFA Parameter Value	Environmental Value	Stochastic Error Term				λ				O/P	In parentheses.	Managerial Inefficiency	Stochastic Disturbance Term	Environmental Variable Maximum Value	Environmental Variable Adjustment	Random Disturbance Maximum Value	Random Disturbance Adjustment	Original Input	Adjusted Input
1	-7.0692	53.88	20	19.04	97.7548	-427.202	-2794.09	2787.02	5800.03	0.580003	0.580003	10000	3.61291e+06	0	1	0	3.61291e+06	2.0955e+06	-2.09272e+06	1461.2	4255.29	-1360.29	2.09136e+06	7133.55	2.10274e+06
2	3.99173	25.05	21	10.8049	68.6838	-28.547	-402.195	406.187					526554	0	1	0	526554	305403	-304997		1863.39		303637	3654.88	309155
3	13.0751	52.79	20	19.04	97.7548	95.5814	-2762.97	2776.05					3.59869e+06	0	1	0	3.59869e+06	2.08725e+06	-2.08448e+06		4224.17		2.08312e+06	2427.09	2.08977e+06
4	8.65273	50.44	16	12.5326	59.5066	-255.876	-2247.1	2255.75					2.92422e+06	0	1	0	2.92422e+06	1.69605e+06	-1.6938e+06		3708.3		1.69244e+06	3615.37	1.69976e+06
5	1523.26	37.78	14	12.5326	59.5066	21.8043	-2076.86	3600.12					4.66697e+06	0	1	0	4.66697e+06	2.70686e+06	-2.70326e+06		3538.06		2.7019e+06	7029.45	2.71246e+06
6	-7.25	48.14	21	12.5326	59.5066	33640379	-1703.54	1696.29					2.19896e+06	0	1	0	2.19896e+06	1.2754e+06	-1.27371e+06		3164.73		1.27235e+06	11815.8	1.28733e+06
7	6.38077	37.88	19	10.8049	68.6838	1	-959.616	965.996					1.25226e+06	0	1	0	1.25226e+06	726312	-725346		2420.81		723986	10018.3	736425
8	-21.2491	28.51	26	10.8049	68.6838		-23.0607	1.8116					2348.44	0	1	0	2348.44	1362.1	-1360.29		1484.26		0	1332.6	2816.86
9	86.9152	33.77	15	10.8049	68.6838		-1224.61	1311.53					1.70018e+06	0	1	0	1.70018e+06	986111	-984799		2685.81		983439	5637.28	991762
10	15.5883	55.06	23	10.8049	68.6838		-1067.73	1083.32					1.40434e+06	0	1	0	1.40434e+06	814522	-813439		2528.92		812079	5212.56	819820
11	5.74701	18.05	19	15.2745	46.0087		-2031.62	2037.37					2.64111e+06	0	1	0	2.64111e+06	1.53185e+06	-1.52982e+06		3492.82		1.52846e+06	9222.53	1.54117e+06
12	4326.77	13.52	21	12.5326	59.5066		-715.24	5042.01					6.53614e+06	0	1	0	6.53614e+06	3.79098e+06	-3.78594e+06		2176.44		3.78458e+06	8596.09	3.79535e+06
13	177.88	21.17	29	12.5326	59.5066		-168.974	346.854					449639	0	1	0	449639	260792	-260445		1630.17		259085	1752.6	262468
14	2798.99	47.82	16	20.3802	84.4491		-3636.47	6435.46					8.34252e+06	0	1	0	8.34252e+06	4.83869e+06	-4.83225e+06		5097.67		4.83089e+06	11618.2	4.84761e+06
15	8.0539	53.73	18	12.8772	42.1858		-2615.7	2623.75					3.40127e+06	0	1	0	3.40127e+06	1.97275e+06	-1.97012e+06		4076.9		1.96876e+06	4586.59	1.97742e+06
16	-0.053453	15.54	20	12.5326	59.5066		-868.487	868.433					1.12578e+06	0	1	0	1.12578e+06	652957	-652088		2329.68		650728	29536.7	682594
17	1874.75	17.55	21	19.04	97.7548		-1661.4	3536.14					4.58403e+06	0	1	0	4.58403e+06	2.65875e+06	-2.65522e+06		3122.59		2.65386e+06	5658.16	2.66264e+06
18	0.000344	45.56	16	20.3802	84.4491		-3571.95	3571.95					4.63045e+06	0	1	0	4.63045e+06	2.68568e+06	-2.6821e+06		5033.15		2.68074e+06	40889.4	2.72667e+06
19	24.2505	19.67	23	12.5326	59.5066		-699.642	723.892					938407	0	1	0	938407	544279	-543555		2160.84		542195	5972.17	550328
20	-17.031	7.8	23	20.3802	84.4491		-1824.95	1807.92					2.34367e+06	0	1	0	2.34367e+06	1.35933e+06	-1.35753e+06		3286.15		1.35617e+06	5886.72	1.36534e+06
21	293.666	8.08	20	10.8049	68.6838		-13.3341	307					397976	0	1	0	397976	230827	-230520		1474.53		229160	8008.54	238643
22	954.109	41.65	22	19.04	97.7548		-2253.8	3207.91					4.15852e+06	0	1	0	4.15852e+06	2.41196e+06	-2.40875e+06		3715		2.40739e+06	5179.25	2.41628e+06
23	-3.39556	25.2	21	12.5326	59.5066		-1048.67	1045.27					1.35503e+06	0	1	0	1.35503e+06	785919	-784874		2509.87		783514	8329.91	794354
24	1053.68	34.29	21	12.8772	42.1858		-1774	2827.68					3.66563e+06	0	1	0	3.66563e+06	2.12608e+06	-2.12325e+06		3235.2		2.12189e+06	7929.26	2.13305e+06
25	7334.85	29.16	34	12.5326	59.5066		80.8427	7254					9.40363e+06	0	1	0	9.40363e+06	5.45413e+06	-5.44688e+06		1380.35		5.44552e+06	15138.1	5.46204e+06
26	-5.22703	60.04	27	15.2745	46.0087		-2465.66	2460.43					3.18954e+06	0	1	0	3.18954e+06	1.84995e+06	-1.84749e+06		3926.85		1.84612e+06	2143.75	1.8522e+06
27	-17.4658	40.88	25	15.2745	46.0087		-2109.86	2092.39					2.71244e+06	0	1	0	2.71244e+06	1.57323e+06	-1.57113e+06		3571.06		1.56977e+06	19403.5	1.59275e+06
28	-8.2582	34.95	29	12.5326	59.5066		-562.351	554.093					718291	0	1	0	718291	416611	-416057		2023.55		414697	8192.53	424913
29	-20.1355	42.68	26	7.0643	18.4888		-564.922	544.786					706226	0	1	0	706226	409613	-409069		2026.12		407708	1201.19	410936
30	421.671	40.42	22	19.04	97.7548		-2218.68	2640.36					3.42279e+06	0	1	0	3.42279e+06	1.98523e+06	-1.98259e+06		3679.88		1.98123e+06	7164.72	1.99207e+06
31	13806.5	31.56	21	12.5326	59.5066		-1230.23	15036.7					1.94926e+07	0	1	0	1.94926e+07	1.13058e+07	-1.12907e+07		2691.43		1.12894e+07	23774.2	1.13158e+07
32	1075.6	21.2	22	12.8772	42.1858		-1304.74	2380.35					3.08573e+06	0	1	0	3.08573e+06	1.78973e+06	-1.78735e+06		2765.94		1.78599e+06	4240.58	1.793e+06
33	3815.82	15.81	16	12.5326	59.5066		-1258.52	5074.34					6.57805e+06	0	1	0	6.57805e+06	3.81529e+06	-3.81022e+06		2719.72		3.80886e+06	6229.84	3.81781e+06
34	2323.46	54.21	20	12.5326	59.5066		-1972.4	4295.85					5.56887e+06	0	1	0	5.56887e+06	3.22996e+06	-3.22567e+06		3433.6		3.22431e+06	6283.56	3.23402e+06
35	1438.72	53.9	13	7.8231	17.5233		-2342.99	3781.71					4.90236e+06	0	1	0	4.90236e+06	2.84339e+06	-2.83961e+06		3804.18		2.83825e+06	5663.87	2.84771e+06
36	2570.7	34.68	29	12.5326	59.5066		-554.644	3125.34					4.05149e+06	0	1	0	4.05149e+06	2.34988e+06	-2.34675e+06		2015.84		2.34539e+06	6486.62	2.35389e+06
37	2447.3	31.09	27	12.5326	59.5066		-643.323	3090.62					4.00649e+06	0	1	0	4.00649e+06	2.32378e+06	-2.32068e+06		2104.52		2.31932e+06	10736.4	2.33217e+06
38	3355.64	29.72	18	12.5326	59.5066		-1464.45	4820.09					6.24845e+06	0	1	0	6.24845e+06	3.62412e+06	-3.6193e+06		2925.64		3.61794e+06	11291.4	3.63216e+06
39	7.89718	23.08	20	12.5326	59.5066		-1083.73	1091.63					1.41512e+06	0	1	0	1.41512e+06	820772	-819681		2544.93		818320	1936	822801
40	4e-06	16.32	19	12.5326	59.5066		-986.335	986.335					1.27862e+06	0	1	0	1.27862e+06	741604	-740618		2447.53		739258	1132.98	742838
41	1359.61	46.63	22	15.2745	46.0087		-2560.75	3920.36					5.0821e+06	0	1	0	5.0821e+06	2.94764e+06	-2.94372e+06		4021.95		2.94236e+06	5363.89	2.95174e+06
42	2142.24	13.4	41	7.6343	14.0122		1461.2	681.047					882866	0	1	0	882866	512065	-511384		0		510024	7427.56	517451
43	3059.24	40.45	20	15.2745	46.0087		-2575.49	5634.73					7.3045e+06	0	1	0	7.3045e+06	4.23664e+06	-4.231e+06		4036.69		4.22964e+06	7991.17	4.24167e+06
44	3133.96	39.75	28	10.8049	68.6838		-152.766	3286.73					4.2607e+06	0	1	0	4.2607e+06	2.47122e+06	-2.46793e+06		1613.96		2.46657e+06	10981.4	2.47917e+06
45	755.98	16.37	20	15.2745	46.0087		-1888.08	2644.06					3.42759e+06	0	1	0	3.42759e+06	1.98801e+06	-1.98537e+06		3349.28		1.98401e+06	11253.8	1.99861e+06
46	939.131	18.65	29	9.1629	39.1863		322.12	617.011					799853	0	1	0	799853	463917	-463300		1139.08		461940	3088.11	466167
47	-21.043	23.36	25	12.5326	59.5066		-613.817	592.774					768434	0	1	0	768434	445695	-445102		2075.01		443741	2702.19	448519
48	18423.6	20.68	23	9.1629	39.1863		-309.318	18732.9					2.42841e+07	0	1	0	2.42841e+07	1.40849e+07	-1.40661e+07		1770.52		1.40648e+07	25873.4	1.40924e+07
49	-15.7983	30.62	22	7.8231	17.5233		-818.181	802.383					1.04016e+06	0	1	0	1.04016e+06	603295	-602492		2279.38		601132	13927.6	617339
50	-7.61731	42.61	24	12.5326	59.5066		-1258.93	1251.31					1.62212e+06	0	1	0	1.62212e+06	940834	-939583		2720.13		938223	18883.2	959826
51	256.48	10.72	31	12.8772	42.1858		-145.336	401.816					520888	0	1	0	520888	302117	-301715		1606.53		300355	2140.41	304102
52	7269.31	18.63	23	9.1629	39.1863		-250.797	7520.11					9.74858e+06	0	1	0	9.74858e+06	5.65421e+06	-5.64669e+06		1711.99		5.64533e+06	16397.7	5.66344e+06
53	18337.3	15.81	34	9.1629	39.1863		881.101	17456.2					2.26292e+07	0	1	0	2.26292e+07	1.3125e+07	-1.31075e+07		580.097		1.31062e+07	27642.5	1.31344e+07
54	307.641	48.58	28	12.5326	59.5066		-1047.03	1354.67					1.75611e+06	0	1	0	1.75611e+06	1.01855e+06	-1.01719e+06		2508.23		1.01583e+06	2014.88	1.02036e+06
55	4612.49	27.3	27	6.41294	15.3685		68.3426	4544.14					5.89074e+06	0	1	0	5.89074e+06	3.41665e+06	-3.4121e+06		1392.85		3.41074e+06	10118.7	3.42225e+06
56	-13.1792	12.69	28	15.2745	46.0087		-1018.38	1005.2					1.30307e+06	0	1	0	1.30307e+06	755786	-754781		2479.57		753421	1252.32	757153
57	4066.86	46.4	24	7.8231	17.5233		-1077.49	5144.35					6.66881e+06	0	1	0	6.66881e+06	3.86793e+06	-3.86279e+06		2538.69		3.86143e+06	12576.9	3.87654e+06
58	19.5313	40.31	24	7.6343	14.0122		-931.886	951.417					1.23336e+06	0	1	0	1.23336e+06	715350	-714399		2393.08		713039	1505.9	716938
59	-14.0244	30.08	31	19.04	97.7548		-1063.28	1049.25					1.36018e+06	0	1	0	1.36018e+06	788911	-787861		2524.47		786501	3018.43	792044
60	1979.42	46.98	36	19.04	97.7548		-1067.81	3047.23					3.95024e+06	0	1	0	3.95024e+06	2.29115e+06	-2.2881e+06		2529.01		2.28674e+06	18484.9	2.30776e+06

## Sheet: Third-stage data.
With units.										Normalization.
	Net profit (CNY)	Operating income (CNY)	Intangible assets (CNY)	Fixed assets (CNY)	Total number of employees (Persons)	Operating costs (CNY)	Accounts receivable (CNY)	R&D expenditure (CNY)			Net profit (CNY)	Operating income (CNY)	Intangible assets (CNY)	Fixed assets (CNY)	Total number of employees (Persons)	Operating costs (CNY)	Accounts receivable (CNY)	R&D expenditure (CNY)
DMU	(O)JLR	(O)YYSR	(O)WXZC	(I)GDZC	(I)YGZS	(I)YYCB	(I)YSZK	(I)YFZC		Company	(O)JLR	(O)YYSR	(O)WXZC	(I)GDZC	(I)YGZS	(I)YYCB	(I)YSZK	(I)YFZC
disushishang	38454.7	240037	3010.91	4.22156e+08	718289	7.87108e+08	3.72003e+07	2.10274e+06		disushishang	0.349292	0.205889	0.107435	0.238484	0.184473	0.306835	0.194623	0.234137
annaier	-23760.8	93832	1437.05	1.21984e+08	129313	1.333e+08	2.32878e+07	309155		annaier	0.262806	0.134049	0.101526	0.140006	0.115133	0.135016	0.159211	0.119568
riboshishang	1657.25	95245.9	7772.71	4.18413e+08	720310	7.74956e+08	3.78794e+07	2.08977e+06		riboshishang	0.29814	0.134744	0.125314	0.237256	0.18471	0.303641	0.196351	0.233308
mugaodi	14062.3	143583	1047.05	3.26438e+08	461349	6.0343e+08	4.90976e+07	1.69976e+06		mugaodi	0.315384	0.158495	0.100062	0.207082	0.154223	0.258565	0.224904	0.208396
anzhengshishang	-38704	226318	6734.83	5.47612e+08	963024	1.08273e+09	8.81025e+07	2.71246e+06		anzhengshishang	0.242033	0.199148	0.121417	0.279642	0.213285	0.384522	0.324183	0.273084
taipingniao	18429.6	860164	16868.5	2.31534e+08	359471	4.27931e+08	3.38215e+07	1.28733e+06		taipingniao	0.321455	0.510597	0.159466	0.175946	0.142229	0.212444	0.186022	0.18205
biyinlefen	72759.9	288484	12901.3	1.91449e+08	145336	2.93006e+08	3.08033e+07	736425		biyinlefen	0.39698	0.229694	0.14457	0.162796	0.11702	0.176986	0.17834	0.146861
jinfalabi	-8849.4	24536.5	5104.47	3.57655e+07	1133.09	57427.5	8.73562e+06	2816.86		jinfalabi	0.283534	0.1	0.115296	0.111721	0.100043	0.1	0.122172	0.1
huijiegufen	15933.5	245518	8441.26	2.69531e+08	2.55813e+06	4.18593e+08	4.54823e+07	991762		huijiegufen	0.317985	0.208582	0.127824	0.188412	0.401074	0.20999	0.215702	0.163171
gelisi	5562.14	239474	62706.5	1.53211e+08	6125.38	2.73885e+08	2.11241e+07	819820		gelisi	0.303568	0.205613	0.331572	0.150251	0.100631	0.171961	0.153704	0.152188
jinhongjituan	7141.42	389950	128505	2.87874e+08	878446	4.70987e+08	4.60265e+07	1.54117e+06		jinhongjituan	0.305763	0.279551	0.578623	0.19443	0.203328	0.223759	0.217088	0.198265
qiaozhibai	12697	127928	9250.04	3.71423e+08	1.502e+06	5.86139e+08	1.35766e+08	3.79535e+06		qiaozhibai	0.313486	0.150803	0.130861	0.22184	0.276738	0.254021	0.4455	0.342255
bangjiegufen	7265.87	60845	2039.71	6.73575e+07	608560	6.94356e+07	1.10926e+07	262468		bangjiegufen	0.305936	0.117841	0.103789	0.122085	0.171554	0.118232	0.128171	0.116586
langzigufen	3465.53	387828	38919.8	5.42042e+08	1.88225e+06	1.02562e+09	5.97093e+07	4.84761e+06		langzigufen	0.300653	0.278508	0.242261	0.277814	0.321504	0.369514	0.251914	0.40947
jiumuwang	-10529.5	262009	11612.2	3.19543e+08	599665	6.17079e+08	5.0015e+07	1.97742e+06		jiumuwang	0.281199	0.216685	0.13973	0.204819	0.170507	0.262152	0.227239	0.226132
senmafushi	60971.5	1.33312e+06	38998.8	1.74528e+08	445275	2.3498e+08	3.16254e+07	682594		senmafushi	0.380593	0.74299	0.242558	0.157244	0.152331	0.161737	0.180433	0.143422
jialinjie	9322.94	136517	1030.64	4.47099e+08	983020	1.23976e+09	5.21872e+07	2.66264e+06		jialinjie	0.308796	0.155023	0.1	0.246667	0.215639	0.42579	0.232768	0.269901
jihuajituan	22667.6	1.54358e+06	240733	5.1932e+08	1.12137e+06	9.71761e+08	5.62561e+07	2.72667e+06		jihuajituan	0.327346	0.846403	1	0.27036	0.231927	0.355361	0.243125	0.273991
jiaxinsichou	24364.9	432123	3787.46	1.30347e+08	354332	1.69165e+08	2.30219e+07	550328		jiaxinsichou	0.329706	0.300273	0.110351	0.14275	0.141624	0.144441	0.158535	0.134973
tanluzhe	5373.81	113895	6501.32	3.15139e+08	1.0245e+06	4.70988e+08	2.91143e+07	1.36534e+06		tanluzhe	0.303306	0.143908	0.120541	0.203375	0.220522	0.223759	0.174041	0.187034
yaowangkeji	-26260.5	390058	16930.2	1.43908e+08	239445	9.03148e+08	3.5362e+08	238643		yaowangkeji	0.259331	0.279604	0.159697	0.147199	0.128099	0.33733	1	0.115064
meibangfushi	-82281.6	143936	1732.44	8.78084e+08	915400	9.92663e+08	1.08263e+08	2.41628e+06		meibangfushi	0.181455	0.158669	0.102635	0.388059	0.207678	0.360854	0.375497	0.254165
baoxiniao	47604.7	431276	22433.4	1.78755e+08	399356	2.55301e+08	3.06536e+07	794354		baoxiniao	0.362012	0.299857	0.18036	0.158631	0.146925	0.167077	0.177959	0.150561
qipilang	19291.8	322841	35627.3	3.56832e+08	811605	7.85116e+08	6.49136e+07	2.13305e+06		qipilang	0.322654	0.246576	0.229899	0.217053	0.195459	0.306311	0.265161	0.236073
weixinggufen	48711.2	362807	37539.1	7.56803e+08	2.84263e+06	1.29297e+09	7.8807e+07	5.46204e+06		weixinggufen	0.36355	0.266214	0.237077	0.348271	0.434568	0.439774	0.300523	0.448718
hongdougufen	1624.22	234138	14513.4	2.40006e+08	595830	5.1246e+08	2.56189e+07	1.8522e+06		hongdougufen	0.298094	0.202991	0.150623	0.178726	0.170056	0.234658	0.165145	0.218132
hailanzhijia	206203	1.85617e+06	90756	2.32182e+08	702809	4.55951e+08	2.95833e+07	1.59275e+06		hailanzhijia	0.582481	1	0.436889	0.176159	0.18265	0.219807	0.175235	0.20156
yageer	506552	1.48212e+06	33318.9	5.801e+07	202303	7.70897e+07	6.31787e+06	424913		yageer	1	0.816204	0.221231	0.119018	0.123726	0.120244	0.116018	0.126962
langshagufen	1727.66	32675.6	3472.95	39014.1	768.502	1.81292e+07	1.87618e+07	410936		langshagufen	0.298237	0.103999	0.10917	0.1	0.1	0.104749	0.147691	0.126069
shuixingjiafang	27825.6	366375	11873.7	4.05226e+08	834200	8.22896e+08	4.13563e+07	1.99207e+06		shuixingjiafang	0.334517	0.267967	0.140712	0.232929	0.198119	0.31624	0.205201	0.227067
taihuaxincai	26806.8	400856	34735.9	2.47833e+09	1.60402e+06	2.30615e+09	1.51034e+08	1.13158e+07		taihuaxincai	0.3331	0.28491	0.226552	0.91305	0.288748	0.706035	0.484362	0.82264
yanjianggufen	3062.14	123040	6123.77	7.91309e+08	840200	7.42843e+08	8.12942e+07	1.793e+06		yanjianggufen	0.300093	0.148401	0.119123	0.359591	0.198825	0.295202	0.306854	0.214351
kanglongda	24216.8	137411	17424.2	4.80933e+08	785592	7.92055e+08	6.48223e+07	3.81781e+06		kanglongda	0.3295	0.155462	0.161552	0.257766	0.192396	0.308135	0.264928	0.34369
nuobanggufen	5177.99	158942	11990.1	1.21757e+09	664746	1.10151e+09	7.91597e+07	3.23402e+06		nuobanggufen	0.303034	0.166042	0.141149	0.499436	0.178169	0.389458	0.301421	0.306399
kairungufen	5458.11	274099	8700.62	5.21532e+08	4.88049e+06	1.30479e+09	1.31331e+08	2.84771e+06		kairungufen	0.303423	0.222626	0.128798	0.271086	0.674482	0.44288	0.434212	0.281723
jianshengjiduan	26158.3	235358	25924.5	7.49576e+08	4.44715e+06	1.18781e+09	1.33955e+08	2.35389e+06		jianshengjiduan	0.332199	0.20359	0.193468	0.3459	0.623465	0.412138	0.44089	0.250179
xinaogufen	40849.5	394988	9771.8	4.63676e+08	789800	1.62209e+09	6.30155e+07	2.33217e+06		xinaogufen	0.352621	0.282026	0.13282	0.252105	0.192892	0.526265	0.260329	0.248791
bailongdongfang	156272	698906	65158.5	1.39843e+09	3.3685e+06	3.00366e+09	1.15217e+08	3.63216e+06		bailongdongfang	0.513071	0.431361	0.340778	0.55877	0.496478	0.889337	0.393196	0.331831
zhewenyingye	8327.1	273176	1143	1.9228e+08	418324	2.7171e+08	3.22884e+07	822801		zhewenyingye	0.307411	0.222172	0.100422	0.163068	0.149158	0.17139	0.18212	0.152378
xianfengxincai	-187.582	30466.4	3931.76	2.00165e+08	456654	2.5744e+08	3.55373e+07	742838		xianfengxincai	0.295575	0.102914	0.110893	0.165655	0.153671	0.167639	0.19039	0.14727
kuangdakeji	19661.8	178403	14762.2	1.18135e+09	1.08021e+06	1.16132e+09	3.2439e+08	2.95174e+06		kuangdakeji	0.323168	0.175604	0.151557	0.487553	0.227081	0.405177	0.9256	0.288368
mengjiegufen	-44816.6	203280	13733.2	3.41483e+07	312390	3.8448e+08	1.19334e+07	517451		mengjiegufen	0.233536	0.187828	0.147694	0.11119	0.136687	0.201025	0.130311	0.132873
lianfagufen	14971.8	420743	19177.4	1.09227e+09	2.25626e+06	2.40794e+09	1.40613e+08	4.24167e+06		lianfagufen	0.316648	0.294681	0.168135	0.458329	0.365536	0.732786	0.457838	0.370764
fuanna	53382.4	307959	9854.6	4.90245e+08	599821	7.61967e+08	5.31236e+07	2.47917e+06		fuanna	0.370043	0.239264	0.133131	0.260822	0.170525	0.300228	0.235152	0.258182
luolaishenghuo	57348.7	531381	30571	3.72573e+08	1.02482e+06	7.23579e+08	1.00083e+08	1.99861e+06		luolaishenghuo	0.375557	0.349045	0.210914	0.222217	0.22056	0.290139	0.354677	0.227485
ruyijituan	-20006.3	59232.5	14576.3	7.61278e+08	585170	2.05689e+08	1.43105e+08	466167		ruyijituan	0.268025	0.117048	0.150859	0.349739	0.168801	0.154039	0.464181	0.129597
hongdagaoke	8025.92	57937.4	2612.71	1.02165e+08	303561	1.23231e+08	1.76921e+07	448519		hongdagaoke	0.306993	0.116412	0.10594	0.133504	0.135647	0.13237	0.144969	0.12847
furigufen	19548.9	524832	81158.5	1.20252e+09	3.25508e+06	3.41384e+09	1.23086e+08	1.40924e+07		furigufen	0.323011	0.345827	0.400853	0.494496	0.483125	0.997134	0.413226	1
huafushishang	-36522.5	1.44596e+06	95012.1	7.08822e+07	228097	1.04574e+08	3.25877e+07	617339		huafushishang	0.245065	0.798438	0.452869	0.123241	0.126763	0.127467	0.182882	0.139254
hangmingufen	74413.1	957030	10758.6	1.65155e+08	288634	2.91569e+08	2.34257e+07	959826		hangmingufen	0.399278	0.558193	0.136525	0.154169	0.13389	0.176608	0.159562	0.161131
fengzhufangzhi	2607.27	114858	8895.8	3.48049e+08	461926	2.40117e+08	2.58842e+07	304102		fengzhufangzhi	0.29946	0.144381	0.129531	0.214171	0.154291	0.163087	0.16582	0.119245
huafanggufen	-8642.01	348873	19860.1	1.10536e+09	1.00636e+06	2.40549e+09	1.08184e+08	5.66344e+06		huafanggufen	0.283822	0.259367	0.170698	0.462622	0.218387	0.732142	0.375296	0.461583
lutaiA	97376.2	693834	35289	2.74336e+09	7.64548e+06	2.94577e+09	1.41578e+08	1.31344e+07		lutaiA	0.4312	0.428869	0.228628	1	1	0.874125	0.460294	0.938804
jinyinggufen	5529.54	130272	4815.3	1.90814e+08	323792	4.19223e+08	2.76965e+07	1.02036e+06		jinyinggufen	0.303522	0.151955	0.11421	0.162587	0.138029	0.210155	0.170433	0.164997
xinlonggonggu	-140878	344087	72098.3	1.42545e+09	2.0857e+06	3.42475e+09	1.94157e+08	3.42225e+06		xinlonggonggu	0.1	0.257016	0.366835	0.567633	0.345455	1	0.594121	0.318423
jiangsuyangguang	11511.9	199319	20939.9	1.14265e+08	676328	1.55353e+08	1.69766e+07	757153		jiangsuyangguang	0.311839	0.185882	0.174753	0.137474	0.179533	0.140811	0.143148	0.148185
huamaogufen	-18397.3	349415	41857.2	1.74939e+09	1.00935e+06	2.55317e+09	1.03342e+08	3.87654e+06		huamaogufen	0.270262	0.259634	0.25329	0.673908	0.218739	0.77095	0.362972	0.347441
huashenggufen	-22270.4	91052.1	14346.9	5.19051e+07	160416	1.08408e+08	2.78272e+07	716938		huashenggufen	0.264877	0.132683	0.149998	0.117016	0.118795	0.128474	0.170765	0.145616
longtougufen	-52206.2	219436	3092.96	1.6139e+08	507199	2.66828e+08	24634.6	792044		longtougufen	0.223263	0.195767	0.107743	0.152934	0.159621	0.170107	0.1	0.150413
shendagufen	-25432.7	1.1244e+06	23802.1	4.83509e+08	879604	2.12674e+09	3.01252e+08	2.30776e+06		shendagufen	0.260481	0.640434	0.185499	0.258612	0.203464	0.658885	0.866707	0.247232
