# Supplementary material for: Changes in technological innovation efficiency and influencing factors of listed textile and apparel companies research——Based on three-stage DEA with Tobit modeling
Source: PLoS One. 2024 Aug 8;19(8):e0307820. doi: 10.1371/journal.pone.0307820 (PMC11309499; doi:10.1371/journal.pone.0307820)
Supplement: S1 Raw data — (ZIP) [file pone.0307820.s001.zip › Raw Data/Textile and Clothing Industry/3. SFA overall regression for all years.xlsx]

## Sheet: stata
Inputs1								Inputs2								Inputs3								Inputs4								Inputs5
1	1	-130.383	92.5	10	8.96	129.404		1	1	-20.5733	92.5	10	8.96	129.404		1	1	74.4533	92.5	10	8.96	129.404		1	1	41.1693	92.5	10	8.96	129.404		1	1	-1.76343	92.5	10	8.96	129.404
2	1	113.332	30.94	11	5.23079	108.974		2	1	-13.2044	30.94	11	5.23079	108.974		2	1	460.383	30.94	11	5.23079	108.974		2	1	16.1929	30.94	11	5.23079	108.974		2	1	3.54898	30.94	11	5.23079	108.974
3	1	513.921	54	10	8.96	129.404		3	1	80.6089	54	10	8.96	129.404		3	1	2953.16	54	10	8.96	129.404		3	1	1906.68	54	10	8.96	129.404		3	1	502.478	54	10	8.96	129.404
4	1	392.459	88.62	6	6.1097	57.3562		4	1	9.47556	88.62	6	6.1097	57.3562		4	1	5034.85	88.62	6	6.1097	57.3562		4	1	122.77	88.62	6	6.1097	57.3562		4	1	691.077	88.62	6	6.1097	57.3562
5	1	194.208	89.07	4	6.1097	57.3562		5	1	5.7422	89.07	4	6.1097	57.3562		5	1	174.296	89.07	4	6.1097	57.3562		5	1	-25.3553	89.07	4	6.1097	57.3562		5	1	9.5852	89.07	4	6.1097	57.3562
6	1	-196.608	82.29	11	6.1097	57.3562		6	1	-19.6933	82.29	11	6.1097	57.3562		6	1	-578.58	82.29	11	6.1097	57.3562		6	1	37.464	82.29	11	6.1097	57.3562		6	1	-12.0149	82.29	11	6.1097	57.3562
7	1	1e-06	41.25	9	5.23079	108.974		7	1	-0.15556	41.25	9	5.23079	108.974		7	1	1259.93	41.25	9	5.23079	108.974		7	1	34.3629	41.25	9	5.23079	108.974		7	1	-7.32157	41.25	9	5.23079	108.974
8	1	209.315	30.29	16	5.23079	108.974		8	1	-11.8133	30.29	16	5.23079	108.974		8	1	-327.907	30.29	16	5.23079	108.974		8	1	-3e-06	30.29	16	5.23079	108.974		8	1	-2.73264	30.29	16	5.23079	108.974
9	1	99.9535	35.6	5	5.23079	108.974		9	1	12.9689	35.6	5	5.23079	108.974		9	1	425.288	35.6	5	5.23079	108.974		9	1	6.47574	35.6	5	5.23079	108.974		9	1	-4.8869	35.6	5	5.23079	108.974
10	1	261.465	85.57	13	5.23079	108.974		10	1	12.7422	85.57	13	5.23079	108.974		10	1	653.551	85.57	13	5.23079	108.974		10	1	-47.4744	85.57	13	5.23079	108.974		10	1	-8.7499	85.57	13	5.23079	108.974
11	1	90.1338	31.4	9	6.65328	64.4267		11	1	-17.8089	31.4	9	6.65328	64.4267		11	1	67.9636	31.4	9	6.65328	64.4267		11	1	-12.0591	31.4	9	6.65328	64.4267		11	1	-1.58102	31.4	9	6.65328	64.4267
12	1	24861.5	26.52	11	6.1097	57.3562		12	1	1413.95	26.52	11	6.1097	57.3562		12	1	8719.61	26.52	11	6.1097	57.3562		12	1	11928.9	26.52	11	6.1097	57.3562		12	1	69.2172	26.52	11	6.1097	57.3562
13	1	13911.4	36.92	19	6.1097	57.3562		13	1	167.16	36.92	19	6.1097	57.3562		13	1	8831.61	36.92	19	6.1097	57.3562		13	1	1686.83	36.92	19	6.1097	57.3562		13	1	586.639	36.92	19	6.1097	57.3562
14	1	-33.404	55.45	6	9.2758	135.43		14	1	7.3511	55.45	6	9.2758	135.43		14	1	-423.932	55.45	6	9.2758	135.43		14	1	-64.5542	55.45	6	9.2758	135.43		14	1	-0.6973	55.45	6	9.2758	135.43
15	1	-25.4802	58.32	8	5.29593	48.753		15	1	-16.6133	58.32	8	5.29593	48.753		15	1	999.294	58.32	8	5.29593	48.753		15	1	-31.8792	58.32	8	5.29593	48.753		15	1	12.3435	58.32	8	5.29593	48.753
16	1	173.235	62.69	10	6.1097	57.3562		16	1	-20.5733	62.69	10	6.1097	57.3562		16	1	-389.487	62.69	10	6.1097	57.3562		16	1	-1.63379	62.69	10	6.1097	57.3562		16	1	-8.5582	62.69	10	6.1097	57.3562
17	1	36884.7	22.56	11	8.96	129.404		17	1	694.636	22.56	11	8.96	129.404		17	1	31557.3	22.56	11	8.96	129.404		17	1	2028.53	22.56	11	8.96	129.404		17	1	500.08	22.56	11	8.96	129.404
18	1	71.8548	66.33	6	9.2758	135.43		18	1	0	66.33	6	9.2758	135.43		18	1	-0.040892	66.33	6	9.2758	135.43		18	1	-0.000765	66.33	6	9.2758	135.43		18	1	9.89694	66.33	6	9.2758	135.43
19	1	12512.7	22.47	13	6.1097	57.3562		19	1	1281.27	22.47	13	6.1097	57.3562		19	1	55335.9	22.47	13	6.1097	57.3562		19	1	7876.75	22.47	13	6.1097	57.3562		19	1	685.345	22.47	13	6.1097	57.3562
20	1	-18.7183	31.43	13	9.2758	135.43		20	1	-3.23556	31.43	13	9.2758	135.43		20	1	-468.563	31.43	13	9.2758	135.43		20	1	50.9733	31.43	13	9.2758	135.43		20	1	10.6505	31.43	13	9.2758	135.43
21	1	2185.65	40.34	10	5.23079	108.974		21	1	5885.12	40.34	10	5.23079	108.974		21	1	9940.49	40.34	10	5.23079	108.974		21	1	53655.7	40.34	10	5.23079	108.974		21	1	130.588	40.34	10	5.23079	108.974
22	1	-69.2155	80.6	12	8.96	129.404		22	1	-7.6267	80.6	12	8.96	129.404		22	1	-427.493	80.6	12	8.96	129.404		22	1	5.2997	80.6	12	8.96	129.404		22	1	-0.5556	80.6	12	8.96	129.404
23	1	137.031	34.9	11	6.1097	57.3562		23	1	-11.2222	34.9	11	6.1097	57.3562		23	1	886.246	34.9	11	6.1097	57.3562		23	1	-31.554	34.9	11	6.1097	57.3562		23	1	-9.2156	34.9	11	6.1097	57.3562
24	1	6.07514	34.29	11	5.29593	48.753		24	1	6.1689	34.29	11	5.29593	48.753		24	1	-266.338	34.29	11	5.29593	48.753		24	1	14.7825	34.29	11	5.29593	48.753		24	1	-12.782	34.29	11	5.29593	48.753
25	1	38478.2	30.52	24	6.1097	57.3562		25	1	1547.15	30.52	24	6.1097	57.3562		25	1	29142.2	30.52	24	6.1097	57.3562		25	1	2488.89	30.52	24	6.1097	57.3562		25	1	1409.04	30.52	24	6.1097	57.3562
26	1	16383.7	47.84	17	6.65328	64.4267		26	1	1076.12	47.84	17	6.65328	64.4267		26	1	40528.1	47.84	17	6.65328	64.4267		26	1	24516.5	47.84	17	6.65328	64.4267		26	1	772.258	47.84	17	6.65328	64.4267
27	1	43071.7	23.29	15	6.65328	64.4267		27	1	3662.98	23.29	15	6.65328	64.4267		27	1	31982.9	23.29	15	6.65328	64.4267		27	1	2093.54	23.29	15	6.65328	64.4267		27	1	445.786	23.29	15	6.65328	64.4267
28	1	-0.001044	31.41	19	6.1097	57.3562		28	1	-10.227	31.41	19	6.1097	57.3562		28	1	897.889	31.41	19	6.1097	57.3562		28	1	-28.9243	31.41	19	6.1097	57.3562		28	1	-9.7048	31.41	19	6.1097	57.3562
29	1	-21.0888	42.68	16	2.9627	15.6016		29	1	-16.2356	42.68	16	2.9627	15.6016		29	1	-184.212	42.68	16	2.9627	15.6016		29	1	35.0038	42.68	16	2.9627	15.6016		29	1	5.40543	42.68	16	2.9627	15.6016
30	1	6674.72	40.42	12	8.96	129.404		30	1	706.084	40.42	12	8.96	129.404		30	1	31996.2	40.42	12	8.96	129.404		30	1	2063.98	40.42	12	8.96	129.404		30	1	4577.13	40.42	12	8.96	129.404
31	1	-174.911	36.73	11	6.1097	57.3562		31	1	21.7956	36.73	11	6.1097	57.3562		31	1	1408.23	36.73	11	6.1097	57.3562		31	1	-7.94537	36.73	11	6.1097	57.3562		31	1	-8.0857	36.73	11	6.1097	57.3562
32	1	-193.773	27.3	12	5.29593	48.753		32	1	-0.57778	27.3	12	5.29593	48.753		32	1	960.397	27.3	12	5.29593	48.753		32	1	-10.7265	27.3	12	5.29593	48.753		32	1	3.19968	27.3	12	5.29593	48.753
33	1	13065.3	97.28	6	6.1097	57.3562		33	1	932.187	97.28	6	6.1097	57.3562		33	1	15243.3	97.28	6	6.1097	57.3562		33	1	1157.57	97.28	6	6.1097	57.3562		33	1	2840.92	97.28	6	6.1097	57.3562
34	1	-258.872	93	10	6.1097	57.3562		34	1	-17.92	93	10	6.1097	57.3562		34	1	-1304.8	93	10	6.1097	57.3562		34	1	-3.69652	93	10	6.1097	57.3562		34	1	-10.9332	93	10	6.1097	57.3562
35	1	-97.8728	63.42	3	3.0697	13.5343		35	1	0	63.42	3	3.0697	13.5343		35	1	-1147.72	63.42	3	3.0697	13.5343		35	1	58.9526	63.42	3	3.0697	13.5343		35	1	-10.8182	63.42	3	3.0697	13.5343
36	1	-222.876	90	19	6.1097	57.3562		36	1	16.7956	90	19	6.1097	57.3562		36	1	-1399.36	90	19	6.1097	57.3562		36	1	37.3028	90	19	6.1097	57.3562		36	1	-12.6665	90	19	6.1097	57.3562
37	1	6681.7	39.3156	17	6.1097	57.3562		37	1	523.267	39.3156	17	6.1097	57.3562		37	1	32699.1	39.3156	17	6.1097	57.3562		37	1	1759.22	39.3156	17	6.1097	57.3562		37	1	521.938	39.3156	17	6.1097	57.3562
38	1	21369.5	32.24	8	6.1097	57.3562		38	1	7233.62	32.24	8	6.1097	57.3562		38	1	83195.1	32.24	8	6.1097	57.3562		38	1	5761.25	32.24	8	6.1097	57.3562		38	1	8231.94	32.24	8	6.1097	57.3562
39	1	15761.6	22.79	10	6.1097	57.3562		39	1	1374.27	22.79	10	6.1097	57.3562		39	1	61984.8	22.79	10	6.1097	57.3562		39	1	8213.85	22.79	10	6.1097	57.3562		39	1	639.97	22.79	10	6.1097	57.3562
40	1	169.826	45.87	9	6.1097	57.3562		40	1	-8.20889	45.87	9	6.1097	57.3562		40	1	-0.000343	45.87	9	6.1097	57.3562		40	1	-8.4728	45.87	9	6.1097	57.3562		40	1	-3.33556	45.87	9	6.1097	57.3562
41	1	19777	54.87	12	6.65328	64.4267		41	1	525.267	54.87	12	6.65328	64.4267		41	1	28302.2	54.87	12	6.65328	64.4267		41	1	23479.9	54.87	12	6.65328	64.4267		41	1	1186.24	54.87	12	6.65328	64.4267
42	1	31182.1	38.28	31	3.22029	6.53084		42	1	384.689	38.28	31	3.22029	6.53084		42	1	15900.1	38.28	31	3.22029	6.53084		42	1	1230.5	38.28	31	3.22029	6.53084		42	1	1522.13	38.28	31	3.22029	6.53084
43	1	61542.7	40.45	10	6.65328	64.4267		43	1	2105.2	40.45	10	6.65328	64.4267		43	1	91312.8	40.45	10	6.65328	64.4267		43	1	7678.17	40.45	10	6.65328	64.4267		43	1	5077.25	40.45	10	6.65328	64.4267
44	1	180.463	40.57	18	5.23079	108.974		44	1	-2.1467	40.57	18	5.23079	108.974		44	1	-942.71	40.57	18	5.23079	108.974		44	1	30.4832	40.57	18	5.23079	108.974		44	1	-9.7595	40.57	18	5.23079	108.974
45	1	-246.998	39.18	10	6.65328	64.4267		45	1	10.1156	39.18	10	6.65328	64.4267		45	1	44.0275	39.18	10	6.65328	64.4267		45	1	22.6183	39.18	10	6.65328	64.4267		45	1	-13.6606	39.18	10	6.65328	64.4267
46	1	32464.9	28.5	19	4.43476	36.0824		46	1	535.951	28.5	19	4.43476	36.0824		46	1	25937.9	28.5	19	4.43476	36.0824		46	1	16425.1	28.5	19	4.43476	36.0824		46	1	1057.91	28.5	19	4.43476	36.0824
47	1	97.8887	24.95	15	6.1097	57.3562		47	1	-24.8667	24.95	15	6.1097	57.3562		47	1	352.947	24.95	15	6.1097	57.3562		47	1	-53.8227	24.95	15	6.1097	57.3562		47	1	6.22666	24.95	15	6.1097	57.3562
48	1	125033	23.42	13	4.43476	36.0824		48	1	7727.84	23.42	13	4.43476	36.0824		48	1	123579	23.42	13	4.43476	36.0824		48	1	13338.3	23.42	13	4.43476	36.0824		48	1	9076.25	23.42	13	4.43476	36.0824
49	1	91384.8	42.29	12	3.0697	13.5343		49	1	8715.21	42.29	12	3.0697	13.5343		49	1	218953	42.29	12	3.0697	13.5343		49	1	24734.3	42.29	12	3.0697	13.5343		49	1	3095.89	42.29	12	3.0697	13.5343
50	1	57756	31.31	14	6.1097	57.3562		50	1	2120.78	31.31	14	6.1097	57.3562		50	1	76028.1	31.31	14	6.1097	57.3562		50	1	4902.54	31.31	14	6.1097	57.3562		50	1	6173.45	31.31	14	6.1097	57.3562
51	1	38118.2	28.5	21	5.29593	48.753		51	1	707.293	28.5	21	5.29593	48.753		51	1	28443.4	28.5	21	5.29593	48.753		51	1	8453.21	28.5	21	5.29593	48.753		51	1	275.542	28.5	21	5.29593	48.753
52	1	-207.396	20.82	13	4.43476	36.0824		52	1	2.9022	20.82	13	4.43476	36.0824		52	1	-192.343	20.82	13	4.43476	36.0824		52	1	-6.14666	20.82	13	4.43476	36.0824		52	1	0	20.82	13	4.43476	36.0824
53	1	141081	12.22	24	4.43476	36.0824		53	1	2907.01	12.22	24	4.43476	36.0824		53	1	93108.6	12.22	24	4.43476	36.0824		53	1	4960.84	12.22	24	4.43476	36.0824		53	1	21201	12.22	24	4.43476	36.0824
54	1	28622.3	46.87	18	6.1097	57.3562		54	1	1428.32	46.87	18	6.1097	57.3562		54	1	54389.5	46.87	18	6.1097	57.3562		54	1	6305	46.87	18	6.1097	57.3562		54	1	734.613	46.87	18	6.1097	57.3562
55	1	113685	33	17	3.0497	11.2571		55	1	2884.3	33	17	3.0497	11.2571		55	1	123360	33	17	3.0497	11.2571		55	1	15189.6	33	17	3.0497	11.2571		55	1	1566.5	33	17	3.0497	11.2571
56	1	164522	29.99	18	6.65328	64.4267		56	1	1339.01	29.99	18	6.65328	64.4267		56	1	59912.4	29.99	18	6.65328	64.4267		56	1	8595.4	29.99	18	6.65328	64.4267		56	1	541.409	29.99	18	6.65328	64.4267
57	1	-3.60812	46.4	14	3.0697	13.5343		57	1	8.2	46.4	14	3.0697	13.5343		57	1	-1070.61	46.4	14	3.0697	13.5343		57	1	43.1123	46.4	14	3.0697	13.5343		57	1	4.2502	46.4	14	3.0697	13.5343
58	1	-250.473	40.1	14	3.22029	6.53084		58	1	18.9822	40.1	14	3.22029	6.53084		58	1	371.074	40.1	14	3.22029	6.53084		58	1	-7.47017	40.1	14	3.22029	6.53084		58	1	-8.09624	40.1	14	3.22029	6.53084
59	1	-110.409	30.08	21	8.96	129.404		59	1	-1.8089	30.08	21	8.96	129.404		59	1	-1165.71	30.08	21	8.96	129.404		59	1	52.4665	30.08	21	8.96	129.404		59	1	4.2604	30.08	21	8.96	129.404
60	1	71.7911	31.07	26	8.96	129.404		60	1	24.3733	31.07	26	8.96	129.404		60	1	214.927	31.07	26	8.96	129.404		60	1	-32.0602	31.07	26	8.96	129.404		60	1	-1.94351	31.07	26	8.96	129.404
1	2	179.131	92.5	11	9.57	117.81		1	2	-18.1889	92.5	11	9.57	117.81		1	2	-174.581	92.5	11	9.57	117.81		1	2	-24.8931	92.5	11	9.57	117.81		1	2	1.3939	92.5	11	9.57	117.81
2	2	28.5432	30.96	12	5.60292	108.484		2	2	1412.78	30.96	12	5.60292	108.484		2	2	7278.55	30.96	12	5.60292	108.484		2	2	2203.43	30.96	12	5.60292	108.484		2	2	51.9261	30.96	12	5.60292	108.484
3	2	-36.8727	54	11	9.57	117.81		3	2	-2.2111	54	11	9.57	117.81		3	2	-1237.2	54	11	9.57	117.81		3	2	0.342068	54	11	9.57	117.81		3	2	2.6635	54	11	9.57	117.81
4	2	490.081	88.62	7	6.5105	55.7018		4	2	72.2689	88.62	7	6.5105	55.7018		4	2	7446.56	88.62	7	6.5105	55.7018		4	2	193.221	88.62	7	6.5105	55.7018		4	2	71.3109	88.62	7	6.5105	55.7018
5	2	113.481	89.07	5	6.5105	55.7018		5	2	19.3222	89.07	5	6.5105	55.7018		5	2	-826.29	89.07	5	6.5105	55.7018		5	2	47.9653	89.07	5	6.5105	55.7018		5	2	4.7089	89.07	5	6.5105	55.7018
6	2	48.9039	75.37	12	6.5105	55.7018		6	2	2.1956	75.37	12	6.5105	55.7018		6	2	-1273.25	75.37	12	6.5105	55.7018		6	2	29.9368	75.37	12	6.5105	55.7018		6	2	6.1837	75.37	12	6.5105	55.7018
7	2	4.9e-05	41.25	10	5.60292	108.484		7	2	-9.4711	41.25	10	5.60292	108.484		7	2	-1280.72	41.25	10	5.60292	108.484		7	2	-30.0842	41.25	10	5.60292	108.484		7	2	4.2127	41.25	10	5.60292	108.484
8	2	-87.0741	30.29	17	5.60292	108.484		8	2	-9.2244	30.29	17	5.60292	108.484		8	2	507.117	30.29	17	5.60292	108.484		8	2	48.6092	30.29	17	5.60292	108.484		8	2	-0.319158	30.29	17	5.60292	108.484
9	2	37.8606	35.6	6	5.60292	108.484		9	2	-20.7644	35.6	6	5.60292	108.484		9	2	-842.366	35.6	6	5.60292	108.484		9	2	31.1544	35.6	6	5.60292	108.484		9	2	-14.3785	35.6	6	5.60292	108.484
10	2	-41.5535	85.57	14	5.60292	108.484		10	2	5.8067	85.57	14	5.60292	108.484		10	2	982.268	85.57	14	5.60292	108.484		10	2	-3.77015	85.57	14	5.60292	108.484		10	2	-10.9244	85.57	14	5.60292	108.484
11	2	-6.30411	31.82	10	7.27678	57.4814		11	2	-17.9244	31.82	10	7.27678	57.4814		11	2	-40.2582	31.82	10	7.27678	57.4814		11	2	31.3002	31.82	10	7.27678	57.4814		11	2	-10.4929	31.82	10	7.27678	57.4814
12	2	9365.36	26.52	12	6.5105	55.7018		12	2	1700.04	26.52	12	6.5105	55.7018		12	2	5978.44	26.52	12	6.5105	55.7018		12	2	7056.22	26.52	12	6.5105	55.7018		12	2	104.072	26.52	12	6.5105	55.7018
13	2	12735.4	36.92	20	6.5105	55.7018		13	2	189.273	36.92	20	6.5105	55.7018		13	2	10147.4	36.92	20	6.5105	55.7018		13	2	1703.1	36.92	20	6.5105	55.7018		13	2	138.957	36.92	20	6.5105	55.7018
14	2	195.343	55.45	7	10.0569	126.291		14	2	13.8467	55.45	7	10.0569	126.291		14	2	-338.56	55.45	7	10.0569	126.291		14	2	23.5266	55.45	7	10.0569	126.291		14	2	-11.173	55.45	7	10.0569	126.291
15	2	-116.561	58.34	9	5.82548	46.5984		15	2	-11.3156	58.34	9	5.82548	46.5984		15	2	741.952	58.34	9	5.82548	46.5984		15	2	1.50139	58.34	9	5.82548	46.5984		15	2	-15.4686	58.34	9	5.82548	46.5984
16	2	118.586	62.69	11	6.5105	55.7018		16	2	15.0533	62.69	11	6.5105	55.7018		16	2	-1440.28	62.69	11	6.5105	55.7018		16	2	-57.0229	62.69	11	6.5105	55.7018		16	2	-5.58318	62.69	11	6.5105	55.7018
17	2	43497.8	22.56	12	9.57	117.81		17	2	671.04	22.56	12	9.57	117.81		17	2	33630.4	22.56	12	9.57	117.81		17	2	4924.44	22.56	12	9.57	117.81		17	2	957.096	22.56	12	9.57	117.81
18	2	-148.937	66.33	7	10.0569	126.291		18	2	0	66.33	7	10.0569	126.291		18	2	-0.021509	66.33	7	10.0569	126.291		18	2	-0.003129	66.33	7	10.0569	126.291		18	2	12.2668	66.33	7	10.0569	126.291
19	2	14601.9	22.47	14	6.5105	55.7018		19	2	1269.58	22.47	14	6.5105	55.7018		19	2	60387.1	22.47	14	6.5105	55.7018		19	2	14458.9	22.47	14	6.5105	55.7018		19	2	736.427	22.47	14	6.5105	55.7018
20	2	-96.694	28.94	14	10.0569	126.291		20	2	15.2644	28.94	14	10.0569	126.291		20	2	156.502	28.94	14	10.0569	126.291		20	2	-25.6489	28.94	14	10.0569	126.291		20	2	-5.46159	28.94	14	10.0569	126.291
21	2	-37.1392	40.34	11	5.60292	108.484		21	2	-18.5044	40.34	11	5.60292	108.484		21	2	-732.297	40.34	11	5.60292	108.484		21	2	2.79637	40.34	11	5.60292	108.484		21	2	0.9779	40.34	11	5.60292	108.484
22	2	-213.51	76.07	13	9.57	117.81		22	2	1.7844	76.07	13	9.57	117.81		22	2	-937.875	76.07	13	9.57	117.81		22	2	-2.7794	76.07	13	9.57	117.81		22	2	-13.9251	76.07	13	9.57	117.81
23	2	-237.875	35.67	12	6.5105	55.7018		23	2	-12.6067	35.67	12	6.5105	55.7018		23	2	-496.008	35.67	12	6.5105	55.7018		23	2	-20.0373	35.67	12	6.5105	55.7018		23	2	-1.01146	35.67	12	6.5105	55.7018
24	2	1055.05	34.29	12	5.82548	46.5984		24	2	521.336	34.29	12	5.82548	46.5984		24	2	7153.13	34.29	12	5.82548	46.5984		24	2	25967.6	34.29	12	5.82548	46.5984		24	2	7633.72	34.29	12	5.82548	46.5984
25	2	38367	30.52	25	6.5105	55.7018		25	2	2552.62	30.52	25	6.5105	55.7018		25	2	22578.5	30.52	25	6.5105	55.7018		25	2	4095.25	30.52	25	6.5105	55.7018		25	2	381.587	30.52	25	6.5105	55.7018
26	2	24192.3	48.58	18	7.27678	57.4814		26	2	1457.09	48.58	18	7.27678	57.4814		26	2	69201.7	48.58	18	7.27678	57.4814		26	2	31002.2	48.58	18	7.27678	57.4814		26	2	1036.36	48.58	18	7.27678	57.4814
27	2	50923.3	23.29	16	7.27678	57.4814		27	2	4408.07	23.29	16	7.27678	57.4814		27	2	26612.4	23.29	16	7.27678	57.4814		27	2	1468.45	23.29	16	7.27678	57.4814		27	2	416.855	23.29	16	7.27678	57.4814
28	2	-90.986	31.41	20	6.5105	55.7018		28	2	5.658	31.41	20	6.5105	55.7018		28	2	-1318.77	31.41	20	6.5105	55.7018		28	2	-64.7468	31.41	20	6.5105	55.7018		28	2	-10.1506	31.41	20	6.5105	55.7018
29	2	227.816	42.68	17	3.275	15.0854		29	2	21.2644	42.68	17	3.275	15.0854		29	2	-381.899	42.68	17	3.275	15.0854		29	2	31.3056	42.68	17	3.275	15.0854		29	2	-9.09896	42.68	17	3.275	15.0854
30	2	8131.57	40.42	13	9.57	117.81		30	2	816.309	40.42	13	9.57	117.81		30	2	40985.8	40.42	13	9.57	117.81		30	2	2138.07	40.42	13	9.57	117.81		30	2	4214.49	40.42	13	9.57	117.81
31	2	104354	36.73	12	6.5105	55.7018		31	2	408.313	36.73	12	6.5105	55.7018		31	2	23964.4	36.73	12	6.5105	55.7018		31	2	20547.3	36.73	12	6.5105	55.7018		31	2	299.056	36.73	12	6.5105	55.7018
32	2	-268.669	27.3	13	5.82548	46.5984		32	2	-5.73556	27.3	13	5.82548	46.5984		32	2	-0.0003	27.3	13	5.82548	46.5984		32	2	-37.9053	27.3	13	5.82548	46.5984		32	2	-10.1621	27.3	13	5.82548	46.5984
33	2	33.22	85.12	7	6.5105	55.7018		33	2	7.5556	85.12	7	6.5105	55.7018		33	2	-1370.25	85.12	7	6.5105	55.7018		33	2	-5.8396	85.12	7	6.5105	55.7018		33	2	-5.925	85.12	7	6.5105	55.7018
34	2	-105.843	93	11	6.5105	55.7018		34	2	9.51111	93	11	6.5105	55.7018		34	2	274.686	93	11	6.5105	55.7018		34	2	2.6e-05	93	11	6.5105	55.7018		34	2	0.759	93	11	6.5105	55.7018
35	2	-236.592	63.03	4	3.4404	13.73		35	2	0	63.03	4	3.4404	13.73		35	2	690.75	63.03	4	3.4404	13.73		35	2	30.0157	63.03	4	3.4404	13.73		35	2	2.2656	63.03	4	3.4404	13.73
36	2	-211.68	90	20	6.5105	55.7018		36	2	-1.6867	90	20	6.5105	55.7018		36	2	550.499	90	20	6.5105	55.7018		36	2	-20.5921	90	20	6.5105	55.7018		36	2	-11.615	90	20	6.5105	55.7018
37	2	3974.49	38.7804	18	6.5105	55.7018		37	2	289.044	38.7804	18	6.5105	55.7018		37	2	41861.4	38.7804	18	6.5105	55.7018		37	2	796.891	38.7804	18	6.5105	55.7018		37	2	2141.97	38.7804	18	6.5105	55.7018
38	2	17441.3	32.24	9	6.5105	55.7018		38	2	5993.99	32.24	9	6.5105	55.7018		38	2	54870.5	32.24	9	6.5105	55.7018		38	2	10018.1	32.24	9	6.5105	55.7018		38	2	11206.9	32.24	9	6.5105	55.7018
39	2	49256.2	22.79	11	6.5105	55.7018		39	2	1063.08	22.79	11	6.5105	55.7018		39	2	56907.9	22.79	11	6.5105	55.7018		39	2	7831.83	22.79	11	6.5105	55.7018		39	2	575.975	22.79	11	6.5105	55.7018
40	2	164.87	45.87	10	6.5105	55.7018		40	2	-21.4844	45.87	10	6.5105	55.7018		40	2	977.897	45.87	10	6.5105	55.7018		40	2	-53.8747	45.87	10	6.5105	55.7018		40	2	-11.6588	45.87	10	6.5105	55.7018
41	2	34977.2	54.87	13	7.27678	57.4814		41	2	331.551	54.87	13	7.27678	57.4814		41	2	19918.2	54.87	13	7.27678	57.4814		41	2	34615.3	54.87	13	7.27678	57.4814		41	2	275.495	54.87	13	7.27678	57.4814
42	2	37769.3	38.28	32	3.57016	6.61909		42	2	485.798	38.28	32	3.57016	6.61909		42	2	26278.5	38.28	32	3.57016	6.61909		42	2	7820.89	38.28	32	3.57016	6.61909		42	2	1791.53	38.28	32	3.57016	6.61909
43	2	52809.9	40.45	11	7.27678	57.4814		43	2	2367.12	40.45	11	7.27678	57.4814		43	2	108820	40.45	11	7.27678	57.4814		43	2	10818.8	40.45	11	7.27678	57.4814		43	2	4951.44	40.45	11	7.27678	57.4814
44	2	-20.8935	40.52	19	5.60292	108.484		44	2	-8.3778	40.52	19	5.60292	108.484		44	2	-412.097	40.52	19	5.60292	108.484		44	2	30.2615	40.52	19	5.60292	108.484		44	2	-7.89	40.52	19	5.60292	108.484
45	2	-6.92912	39.18	11	7.27678	57.4814		45	2	-7.4133	39.18	11	7.27678	57.4814		45	2	-1104.49	39.18	11	7.27678	57.4814		45	2	5.80137	39.18	11	7.27678	57.4814		45	2	8.7551	39.18	11	7.27678	57.4814
46	2	23902.1	26.29	20	4.86731	34.9475		46	2	864.78	26.29	20	4.86731	34.9475		46	2	18812.5	26.29	20	4.86731	34.9475		46	2	20241.9	26.29	20	4.86731	34.9475		46	2	236.667	26.29	20	4.86731	34.9475
47	2	1074.02	21.36	16	6.5105	55.7018		47	2	52.5156	21.36	16	6.5105	55.7018		47	2	2828.57	21.36	16	6.5105	55.7018		47	2	3706.28	21.36	16	6.5105	55.7018		47	2	66.6014	21.36	16	6.5105	55.7018
48	2	211597	24.21	14	4.86731	34.9475		48	2	9497.23	24.21	14	4.86731	34.9475		48	2	102207	24.21	14	4.86731	34.9475		48	2	16813.6	24.21	14	4.86731	34.9475		48	2	8597.17	24.21	14	4.86731	34.9475
49	2	94168	42.47	13	3.4404	13.73		49	2	6805.31	42.47	13	3.4404	13.73		49	2	176777	42.47	13	3.4404	13.73		49	2	46700.4	42.47	13	3.4404	13.73		49	2	3725.62	42.47	13	3.4404	13.73
50	2	58684.2	31.55	15	6.5105	55.7018		50	2	1886.16	31.55	15	6.5105	55.7018		50	2	74357	31.55	15	6.5105	55.7018		50	2	4558.12	31.55	15	6.5105	55.7018		50	2	4382.98	31.55	15	6.5105	55.7018
51	2	31561.9	28.5	22	5.82548	46.5984		51	2	294.547	28.5	22	5.82548	46.5984		51	2	16432.9	28.5	22	5.82548	46.5984		51	2	7069.65	28.5	22	5.82548	46.5984		51	2	156.12	28.5	22	5.82548	46.5984
52	2	-19.4637	20.82	14	4.86731	34.9475		52	2	-10.1667	20.82	14	4.86731	34.9475		52	2	346.573	20.82	14	4.86731	34.9475		52	2	-22.136	20.82	14	4.86731	34.9475		52	2	4.5e-05	20.82	14	4.86731	34.9475
53	2	-0.00355	13.63	25	4.86731	34.9475		53	2	-20.556	13.63	25	4.86731	34.9475		53	2	-412.245	13.63	25	4.86731	34.9475		53	2	8.18796	13.63	25	4.86731	34.9475		53	2	0	13.63	25	4.86731	34.9475
54	2	15593	41.94	19	6.5105	55.7018		54	2	1752.08	41.94	19	6.5105	55.7018		54	2	57947.8	41.94	19	6.5105	55.7018		54	2	7815.08	41.94	19	6.5105	55.7018		54	2	801.534	41.94	19	6.5105	55.7018
55	2	144369	33	18	3.3114	11.749		55	2	3101.38	33	18	3.3114	11.749		55	2	135006	33	18	3.3114	11.749		55	2	16369	33	18	3.3114	11.749		55	2	2046.78	33	18	3.3114	11.749
56	2	155383	8.448	19	7.27678	57.4814		56	2	1211.13	8.448	19	7.27678	57.4814		56	2	41415.7	8.448	19	7.27678	57.4814		56	2	5012.36	8.448	19	7.27678	57.4814		56	2	403.658	8.448	19	7.27678	57.4814
57	2	92.3302	46.4	15	3.4404	13.73		57	2	-16.5844	46.4	15	3.4404	13.73		57	2	-796.961	46.4	15	3.4404	13.73		57	2	-14.1884	46.4	15	3.4404	13.73		57	2	8.8523	46.4	15	3.4404	13.73
58	2	131.273	40.1	15	3.57016	6.61909		58	2	21.5822	40.1	15	3.57016	6.61909		58	2	632.442	40.1	15	3.57016	6.61909		58	2	6.75357	40.1	15	3.57016	6.61909		58	2	-4.7318	40.1	15	3.57016	6.61909
59	2	-70.6649	30.08	22	9.57	117.81		59	2	14.3089	30.08	22	9.57	117.81		59	2	802.457	30.08	22	9.57	117.81		59	2	14.6457	30.08	22	9.57	117.81		59	2	-11.6843	30.08	22	9.57	117.81
60	2	271.131	31.07	27	9.57	117.81		60	2	22.5511	31.07	27	9.57	117.81		60	2	903.625	31.07	27	9.57	117.81		60	2	20.9853	31.07	27	9.57	117.81		60	2	6.34247	31.07	27	9.57	117.81
1	3	111.97	92.5	12	10.28	113.431		1	3	-1.0756	92.5	12	10.28	113.431		1	3	983.799	92.5	12	10.28	113.431		1	3	-18.1197	92.5	12	10.28	113.431		1	3	8.22044	92.5	12	10.28	113.431
2	3	-276.447	30.98	13	5.99086	97.0138		2	3	-0.5022	30.98	13	5.99086	97.0138		2	3	-57.5822	30.98	13	5.99086	97.0138		2	3	-12.5159	30.98	13	5.99086	97.0138		2	3	3.71942	30.98	13	5.99086	97.0138
3	3	204.656	54	12	10.28	113.431		3	3	4.7778	54	12	10.28	113.431		3	3	464.76	54	12	10.28	113.431		3	3	-23.1906	54	12	10.28	113.431		3	3	-0.1484	54	12	10.28	113.431
4	3	249.348	88.62	8	6.8569	54.4929		4	3	348.098	88.62	8	6.8569	54.4929		4	3	8350.38	88.62	8	6.8569	54.4929		4	3	2566.99	88.62	8	6.8569	54.4929		4	3	35.0609	88.62	8	6.8569	54.4929
5	3	-230.713	76.08	6	6.8569	54.4929		5	3	5.0711	76.08	6	6.8569	54.4929		5	3	808.126	76.08	6	6.8569	54.4929		5	3	-24.7385	76.08	6	6.8569	54.4929		5	3	-17.3872	76.08	6	6.8569	54.4929
6	3	158.793	68.45	13	6.8569	54.4929		6	3	-19.9333	68.45	13	6.8569	54.4929		6	3	-315.746	68.45	13	6.8569	54.4929		6	3	40.9561	68.45	13	6.8569	54.4929		6	3	-5.8337	68.45	13	6.8569	54.4929
7	3	-1.8e-05	41.25	11	5.99086	97.0138		7	3	-16.7467	41.25	11	5.99086	97.0138		7	3	948.119	41.25	11	5.99086	97.0138		7	3	-29.4708	41.25	11	5.99086	97.0138		7	3	-11.5597	41.25	11	5.99086	97.0138
8	3	140.403	30.29	18	5.99086	97.0138		8	3	-18.1644	30.29	18	5.99086	97.0138		8	3	0.000106	30.29	18	5.99086	97.0138		8	3	60.6883	30.29	18	5.99086	97.0138		8	3	-3.8e-05	30.29	18	5.99086	97.0138
9	3	-96.4501	35.6	7	5.99086	97.0138		9	3	-2.7867	35.6	7	5.99086	97.0138		9	3	-1085.78	35.6	7	5.99086	97.0138		9	3	27.0703	35.6	7	5.99086	97.0138		9	3	-15.7686	35.6	7	5.99086	97.0138
10	3	44.459	85.57	15	5.99086	97.0138		10	3	13.1378	85.57	15	5.99086	97.0138		10	3	475.229	85.57	15	5.99086	97.0138		10	3	-74.1005	85.57	15	5.99086	97.0138		10	3	0.140153	85.57	15	5.99086	97.0138
11	3	213.229	32.24	11	7.87112	53.4174		11	3	14.76	32.24	11	7.87112	53.4174		11	3	833.486	32.24	11	7.87112	53.4174		11	3	77.1155	32.24	11	7.87112	53.4174		11	3	-9.26397	32.24	11	7.87112	53.4174
12	3	12326.2	26.52	13	6.8569	54.4929		12	3	1674.78	26.52	13	6.8569	54.4929		12	3	4291	26.52	13	6.8569	54.4929		12	3	4688.29	26.52	13	6.8569	54.4929		12	3	166.482	26.52	13	6.8569	54.4929
13	3	-1.16466	36.92	21	6.8569	54.4929		13	3	-4.2711	36.92	21	6.8569	54.4929		13	3	-137.822	36.92	21	6.8569	54.4929		13	3	-71.0827	36.92	21	6.8569	54.4929		13	3	-2.4059	36.92	21	6.8569	54.4929
14	3	-171.285	55.45	8	10.6732	111.306		14	3	3.0222	55.45	8	10.6732	111.306		14	3	439.751	55.45	8	10.6732	111.306		14	3	60.7041	55.45	8	10.6732	111.306		14	3	-2.3898	55.45	8	10.6732	111.306
15	3	100.274	58.73	10	6.3709	43.6906		15	3	-13.9244	58.73	10	6.3709	43.6906		15	3	58.9437	58.73	10	6.3709	43.6906		15	3	-9.60371	58.73	10	6.3709	43.6906		15	3	-0.2539	58.73	10	6.3709	43.6906
16	3	220.743	62.69	12	6.8569	54.4929		16	3	11.9822	62.69	12	6.8569	54.4929		16	3	-925.622	62.69	12	6.8569	54.4929		16	3	-70.9863	62.69	12	6.8569	54.4929		16	3	11.6832	62.69	12	6.8569	54.4929
17	3	36676.6	22.56	13	10.28	113.431		17	3	791.556	22.56	13	10.28	113.431		17	3	31490.3	22.56	13	10.28	113.431		17	3	7252.22	22.56	13	10.28	113.431		17	3	652.771	22.56	13	10.28	113.431
18	3	-244.107	66.33	8	10.6732	111.306		18	3	0	66.33	8	10.6732	111.306		18	3	-0.035608	66.33	8	10.6732	111.306		18	3	-0.004575	66.33	8	10.6732	111.306		18	3	9.41784	66.33	8	10.6732	111.306
19	3	13637.9	22.47	15	6.8569	54.4929		19	3	1211.02	22.47	15	6.8569	54.4929		19	3	53258.7	22.47	15	6.8569	54.4929		19	3	21455.3	22.47	15	6.8569	54.4929		19	3	706.044	22.47	15	6.8569	54.4929
20	3	59.7151	28.77	15	10.6732	111.306		20	3	-14.1067	28.77	15	10.6732	111.306		20	3	-436.439	28.77	15	10.6732	111.306		20	3	24.8294	28.77	15	10.6732	111.306		20	3	-6.41256	28.77	15	10.6732	111.306
21	3	1867.85	40.34	12	5.99086	97.0138		21	3	4705.01	40.34	12	5.99086	97.0138		21	3	8309.49	40.34	12	5.99086	97.0138		21	3	63061.4	40.34	12	5.99086	97.0138		21	3	133.976	40.34	12	5.99086	97.0138
22	3	17.8086	60.17	14	10.28	113.431		22	3	3.04	60.17	14	10.28	113.431		22	3	-959.898	60.17	14	10.28	113.431		22	3	67.6868	60.17	14	10.28	113.431		22	3	11.6079	60.17	14	10.28	113.431
23	3	50206.2	10.3	13	6.8569	54.4929		23	3	392.773	10.3	13	6.8569	54.4929		23	3	12111	10.3	13	6.8569	54.4929		23	3	35295.7	10.3	13	6.8569	54.4929		23	3	607.132	10.3	13	6.8569	54.4929
24	3	6850.2	34.29	13	6.3709	43.6906		24	3	481.711	34.29	13	6.3709	43.6906		24	3	23924.8	34.29	13	6.3709	43.6906		24	3	14919	34.29	13	6.3709	43.6906		24	3	4695.48	34.29	13	6.3709	43.6906
25	3	25615.4	30.84	26	6.8569	54.4929		25	3	1612.04	30.84	26	6.8569	54.4929		25	3	25574.7	30.84	26	6.8569	54.4929		25	3	2813.79	30.84	26	6.8569	54.4929		25	3	626.481	30.84	26	6.8569	54.4929
26	3	13599.7	49.59	19	7.87112	53.4174		26	3	1108.07	49.59	19	7.87112	53.4174		26	3	59107.5	49.59	19	7.87112	53.4174		26	3	5188.89	49.59	19	7.87112	53.4174		26	3	943.496	49.59	19	7.87112	53.4174
27	3	-211.526	39.31	17	7.87112	53.4174		27	3	-6.053	39.31	17	7.87112	53.4174		27	3	-290.621	39.31	17	7.87112	53.4174		27	3	-15.064	39.31	17	7.87112	53.4174		27	3	13.0543	39.31	17	7.87112	53.4174
28	3	68.8833	31.41	21	6.8569	54.4929		28	3	11.973	31.41	21	6.8569	54.4929		28	3	323.459	31.41	21	6.8569	54.4929		28	3	-98.8405	31.41	21	6.8569	54.4929		28	3	5.873	31.41	21	6.8569	54.4929
29	3	159.227	42.68	18	3.5563	14.9368		29	3	10	42.68	18	3.5563	14.9368		29	3	504.012	42.68	18	3.5563	14.9368		29	3	19.938	42.68	18	3.5563	14.9368		29	3	13.59	42.68	18	3.5563	14.9368
30	3	7184.73	40.42	14	10.28	113.431		30	3	618.08	40.42	14	10.28	113.431		30	3	49613.7	40.42	14	10.28	113.431		30	3	2227.25	40.42	14	10.28	113.431		30	3	3703.99	40.42	14	10.28	113.431
31	3	98066.9	36.73	13	6.8569	54.4929		31	3	955.4	36.73	13	6.8569	54.4929		31	3	50472	36.73	13	6.8569	54.4929		31	3	29133.9	36.73	13	6.8569	54.4929		31	3	926.291	36.73	13	6.8569	54.4929
32	3	88.2298	27.3	14	6.3709	43.6906		32	3	8.15556	27.3	14	6.3709	43.6906		32	3	873.945	27.3	14	6.3709	43.6906		32	3	-24.1667	27.3	14	6.3709	43.6906		32	3	9.5513	27.3	14	6.3709	43.6906
33	3	-43.0562	72.96	8	6.8569	54.4929		33	3	-0.6	72.96	8	6.8569	54.4929		33	3	-511.262	72.96	8	6.8569	54.4929		33	3	-59.1672	72.96	8	6.8569	54.4929		33	3	-15.8793	72.96	8	6.8569	54.4929
34	3	53.1047	93	12	6.8569	54.4929		34	3	0	93	12	6.8569	54.4929		34	3	-473.939	93	12	6.8569	54.4929		34	3	1.3e-05	93	12	6.8569	54.4929		34	3	-16.6371	93	12	6.8569	54.4929
35	3	-133.523	62.64	5	3.758	13.4404		35	3	-13.3689	62.64	5	3.758	13.4404		35	3	-614.592	62.64	5	3.758	13.4404		35	3	32.5379	62.64	5	3.758	13.4404		35	3	-14.3362	62.64	5	3.758	13.4404
36	3	20872.5	72	21	6.8569	54.4929		36	3	665.196	72	21	6.8569	54.4929		36	3	11551	72	21	6.8569	54.4929		36	3	3388.91	72	21	6.8569	54.4929		36	3	159.715	72	21	6.8569	54.4929
37	3	8273.21	38.2452	19	6.8569	54.4929		37	3	527.04	38.2452	19	6.8569	54.4929		37	3	52626.5	38.2452	19	6.8569	54.4929		37	3	2274.77	38.2452	19	6.8569	54.4929		37	3	783.255	38.2452	19	6.8569	54.4929
38	3	131121	32.24	10	6.8569	54.4929		38	3	9575.17	32.24	10	6.8569	54.4929		38	3	84015	32.24	10	6.8569	54.4929		38	3	7341.02	32.24	10	6.8569	54.4929		38	3	11926.5	32.24	10	6.8569	54.4929
39	3	53407.1	16.55	12	6.8569	54.4929		39	3	1321.07	16.55	12	6.8569	54.4929		39	3	61721.3	16.55	12	6.8569	54.4929		39	3	21581.1	16.55	12	6.8569	54.4929		39	3	699.354	16.55	12	6.8569	54.4929
40	3	-8.87607	45.87	11	6.8569	54.4929		40	3	17.1556	45.87	11	6.8569	54.4929		40	3	1173.26	45.87	11	6.8569	54.4929		40	3	93.2604	45.87	11	6.8569	54.4929		40	3	-0.574713	45.87	11	6.8569	54.4929
41	3	81932.3	54.87	14	7.87112	53.4174		41	3	393.138	54.87	14	7.87112	53.4174		41	3	20854	54.87	14	7.87112	53.4174		41	3	34803.5	54.87	14	7.87112	53.4174		41	3	350.927	54.87	14	7.87112	53.4174
42	3	30249.3	38.04	33	3.91814	7.36416		42	3	655.089	38.04	33	3.91814	7.36416		42	3	30320.7	38.04	33	3.91814	7.36416		42	3	18473.8	38.04	33	3.91814	7.36416		42	3	2284.02	38.04	33	3.91814	7.36416
43	3	75714	40.45	12	7.87112	53.4174		43	3	2857.59	40.45	12	7.87112	53.4174		43	3	125500	40.45	12	7.87112	53.4174		43	3	22873.5	40.45	12	7.87112	53.4174		43	3	4549.6	40.45	12	7.87112	53.4174
44	3	5205.19	39.65	20	5.99086	97.0138		44	3	1046.55	39.65	20	5.99086	97.0138		44	3	7698.68	39.65	20	5.99086	97.0138		44	3	621	39.65	20	5.99086	97.0138		44	3	111.672	39.65	20	5.99086	97.0138
45	3	2806.11	39.18	12	7.87112	53.4174		45	3	226.916	39.18	12	7.87112	53.4174		45	3	10699	39.18	12	7.87112	53.4174		45	3	923.194	39.18	12	7.87112	53.4174		45	3	3203.14	39.18	12	7.87112	53.4174
46	3	23875.4	26.29	21	5.19329	33.5258		46	3	574.516	26.29	21	5.19329	33.5258		46	3	10454.4	26.29	21	5.19329	33.5258		46	3	27801.5	26.29	21	5.19329	33.5258		46	3	191.186	26.29	21	5.19329	33.5258
47	3	85.7564	21.36	17	6.8569	54.4929		47	3	-18.2133	21.36	17	6.8569	54.4929		47	3	-283.368	21.36	17	6.8569	54.4929		47	3	17.0129	21.36	17	6.8569	54.4929		47	3	-11.4708	21.36	17	6.8569	54.4929
48	3	202937	24.65	15	5.19329	33.5258		48	3	9888.39	24.65	15	5.19329	33.5258		48	3	113326	24.65	15	5.19329	33.5258		48	3	10874.8	24.65	15	5.19329	33.5258		48	3	7211.32	24.65	15	5.19329	33.5258
49	3	241327	42.47	14	3.758	13.4404		49	3	8095.73	42.47	14	3.758	13.4404		49	3	171829	42.47	14	3.758	13.4404		49	3	30082.7	42.47	14	3.758	13.4404		49	3	3653.53	42.47	14	3.758	13.4404
50	3	96377.1	32.12	16	6.8569	54.4929		50	3	2923.27	32.12	16	6.8569	54.4929		50	3	96660.7	32.12	16	6.8569	54.4929		50	3	7884.92	32.12	16	6.8569	54.4929		50	3	5631.17	32.12	16	6.8569	54.4929
51	3	31376.8	28.5	23	6.3709	43.6906		51	3	366.671	28.5	23	6.3709	43.6906		51	3	23373	28.5	23	6.3709	43.6906		51	3	6045.81	28.5	23	6.3709	43.6906		51	3	58.1719	28.5	23	6.3709	43.6906
52	3	8615.3	15.31	15	5.19329	33.5258		52	3	554.391	15.31	15	5.19329	33.5258		52	3	31418.7	15.31	15	5.19329	33.5258		52	3	2381.8	15.31	15	5.19329	33.5258		52	3	4282.34	15.31	15	5.19329	33.5258
53	3	263390	14.69	26	5.19329	33.5258		53	3	7296.37	14.69	26	5.19329	33.5258		53	3	28378.6	14.69	26	5.19329	33.5258		53	3	1595.5	14.69	26	5.19329	33.5258		53	3	24679	14.69	26	5.19329	33.5258
54	3	15337.1	46.87	20	6.8569	54.4929		54	3	1271.13	46.87	20	6.8569	54.4929		54	3	49119	46.87	20	6.8569	54.4929		54	3	7315.44	46.87	20	6.8569	54.4929		54	3	867.763	46.87	20	6.8569	54.4929
55	3	177234	33.01	19	3.5982	11.5528		55	3	3551.32	33.01	19	3.5982	11.5528		55	3	145009	33.01	19	3.5982	11.5528		55	3	25797.3	33.01	19	3.5982	11.5528		55	3	2920.23	33.01	19	3.5982	11.5528
56	3	146615	8.448	20	7.87112	53.4174		56	3	770.84	8.448	20	7.87112	53.4174		56	3	28192	8.448	20	7.87112	53.4174		56	3	7963.47	8.448	20	7.87112	53.4174		56	3	313.659	8.448	20	7.87112	53.4174
57	3	-155.693	46.4	16	3.758	13.4404		57	3	8.84	46.4	16	3.758	13.4404		57	3	-48.1415	46.4	16	3.758	13.4404		57	3	65.4505	46.4	16	3.758	13.4404		57	3	-9.9102	46.4	16	3.758	13.4404
58	3	-236.399	40.11	16	3.91814	7.36416		58	3	18.3911	40.11	16	3.91814	7.36416		58	3	-501.103	40.11	16	3.91814	7.36416		58	3	44.5787	40.11	16	3.91814	7.36416		58	3	-4.94287	40.11	16	3.91814	7.36416
59	3	140.828	30.08	23	10.28	113.431		59	3	-15.7556	30.08	23	10.28	113.431		59	3	928.914	30.08	23	10.28	113.431		59	3	41.2161	30.08	23	10.28	113.431		59	3	-3.31074	30.08	23	10.28	113.431
60	3	-35.4451	31.07	28	10.28	113.431		60	3	8.0889	31.07	28	10.28	113.431		60	3	202.637	31.07	28	10.28	113.431		60	3	-21.9573	31.07	28	10.28	113.431		60	3	-4.78616	31.07	28	10.28	113.431
1	4	243.458	82.84	13	10.92	104.644		1	4	9.2933	82.84	13	10.92	104.644		1	4	-183.897	82.84	13	10.92	104.644		1	4	1.29563	82.84	13	10.92	104.644		1	4	16.3629	82.84	13	10.92	104.644
2	4	-285.438	31	14	6.45163	85.0497		2	4	-6.5567	31	14	6.45163	85.0497		2	4	-403.564	31	14	6.45163	85.0497		2	4	28.5838	31	14	6.45163	85.0497		2	4	-9.94307	31	14	6.45163	85.0497
3	4	229.284	54	13	10.92	104.644		3	4	7.2233	54	13	10.92	104.644		3	4	570.208	54	13	10.92	104.644		3	4	11.0307	54	13	10.92	104.644		3	4	-1.6048	54	13	10.92	104.644
4	4	-268.936	88.62	9	7.3276	49.5594		4	4	-1.1633	88.62	9	7.3276	49.5594		4	4	-1084.05	88.62	9	7.3276	49.5594		4	4	-82.9476	88.62	9	7.3276	49.5594		4	4	-8.14028	88.62	9	7.3276	49.5594
5	4	23498.8	63.09	7	7.3276	49.5594		5	4	777.447	63.09	7	7.3276	49.5594		5	4	2408.85	63.09	7	7.3276	49.5594		5	4	230.225	63.09	7	7.3276	49.5594		5	4	1975.27	63.09	7	7.3276	49.5594
6	4	-231.983	61.53	14	7.3276	49.5594		6	4	19.0933	61.53	14	7.3276	49.5594		6	4	-617.115	61.53	14	7.3276	49.5594		6	4	78.5416	61.53	14	7.3276	49.5594		6	4	17.7724	61.53	14	7.3276	49.5594
7	4	3.6e-05	41.25	12	6.45163	85.0497		7	4	-17.7	41.25	12	6.45163	85.0497		7	4	1124.62	41.25	12	6.45163	85.0497		7	4	-4.22215	41.25	12	6.45163	85.0497		7	4	11.5762	41.25	12	6.45163	85.0497
8	4	-140.834	30.29	19	6.45163	85.0497		8	4	18.38	30.29	19	6.45163	85.0497		8	4	360.786	30.29	19	6.45163	85.0497		8	4	-15.1625	30.29	19	6.45163	85.0497		8	4	-3.8e-05	30.29	19	6.45163	85.0497
9	4	9419.64	35.6	8	6.45163	85.0497		9	4	6939.83	35.6	8	6.45163	85.0497		9	4	2772.89	35.6	8	6.45163	85.0497		9	4	3266.13	35.6	8	6.45163	85.0497		9	4	1492.26	35.6	8	6.45163	85.0497
10	4	181.872	61.99	16	6.45163	85.0497		10	4	9.91	61.99	16	6.45163	85.0497		10	4	42.9556	61.99	16	6.45163	85.0497		10	4	10.3494	61.99	16	6.45163	85.0497		10	4	-14.7841	61.99	16	6.45163	85.0497
11	4	-119.253	32.66	12	8.58712	47.6915		11	4	-5.63	32.66	12	8.58712	47.6915		11	4	-296.299	32.66	12	8.58712	47.6915		11	4	-21.363	32.66	12	8.58712	47.6915		11	4	-4.7126	32.66	12	8.58712	47.6915
12	4	44689.8	13.54	14	7.3276	49.5594		12	4	2198.22	13.54	14	7.3276	49.5594		12	4	7800.9	13.54	14	7.3276	49.5594		12	4	9922.83	13.54	14	7.3276	49.5594		12	4	153.942	13.54	14	7.3276	49.5594
13	4	176.373	36.92	22	7.3276	49.5594		13	4	-10.3133	36.92	22	7.3276	49.5594		13	4	-314.253	36.92	22	7.3276	49.5594		13	4	18.8919	36.92	22	7.3276	49.5594		13	4	6.34403	36.92	22	7.3276	49.5594
14	4	159.964	50.79	9	11.3692	80.0176		14	4	10.9067	50.79	9	11.3692	80.0176		14	4	-401.494	50.79	9	11.3692	80.0176		14	4	-11.6818	50.79	9	11.3692	80.0176		14	4	-12.0629	50.79	9	11.3692	80.0176
15	4	-133.662	53.73	11	6.7649	39.0701		15	4	-0.9667	53.73	11	6.7649	39.0701		15	4	137.398	53.73	11	6.7649	39.0701		15	4	34.9451	53.73	11	6.7649	39.0701		15	4	11.4076	53.73	11	6.7649	39.0701
16	4	-103.128	17.23	13	7.3276	49.5594		16	4	-0.09	17.23	13	7.3276	49.5594		16	4	373.672	17.23	13	7.3276	49.5594		16	4	-0.001594	17.23	13	7.3276	49.5594		16	4	13.0448	17.23	13	7.3276	49.5594
17	4	63904	19.61	14	10.92	104.644		17	4	2041.76	19.61	14	10.92	104.644		17	4	30967.5	19.61	14	10.92	104.644		17	4	5858.07	19.61	14	10.92	104.644		17	4	655.041	19.61	14	10.92	104.644
18	4	52.3358	66.33	9	11.3692	80.0176		18	4	0	66.33	9	11.3692	80.0176		18	4	-0.046567	66.33	9	11.3692	80.0176		18	4	14.7484	66.33	9	11.3692	80.0176		18	4	14.1343	66.33	9	11.3692	80.0176
19	4	12734.4	21.83	16	7.3276	49.5594		19	4	1016.22	21.83	16	7.3276	49.5594		19	4	52333.8	21.83	16	7.3276	49.5594		19	4	18729.1	21.83	16	7.3276	49.5594		19	4	720.426	21.83	16	7.3276	49.5594
20	4	1.84192	28.72	16	11.3692	80.0176		20	4	-4.4733	28.72	16	11.3692	80.0176		20	4	-965.831	28.72	16	11.3692	80.0176		20	4	19.8696	28.72	16	11.3692	80.0176		20	4	9.6875	28.72	16	11.3692	80.0176
21	4	-41.8707	36.74	13	6.45163	85.0497		21	4	0.57	36.74	13	6.45163	85.0497		21	4	-133.007	36.74	13	6.45163	85.0497		21	4	-72.1509	36.74	13	6.45163	85.0497		21	4	2.68654	36.74	13	6.45163	85.0497
22	4	72647.5	50.38	15	10.92	104.644		22	4	601.023	50.38	15	10.92	104.644		22	4	25226.5	50.38	15	10.92	104.644		22	4	1777.25	50.38	15	10.92	104.644		22	4	15781.6	50.38	15	10.92	104.644
23	4	87.7112	10.53	14	7.3276	49.5594		23	4	-10.7333	10.53	14	7.3276	49.5594		23	4	-500.964	10.53	14	7.3276	49.5594		23	4	1.93396	10.53	14	7.3276	49.5594		23	4	11.0582	10.53	14	7.3276	49.5594
24	4	13033	34.29	14	6.7649	39.0701		24	4	638.757	34.29	14	6.7649	39.0701		24	4	33847.6	34.29	14	6.7649	39.0701		24	4	3819.9	34.29	14	6.7649	39.0701		24	4	3786.41	34.29	14	6.7649	39.0701
25	4	24136.1	30.84	27	7.3276	49.5594		25	4	3659.59	30.84	27	7.3276	49.5594		25	4	30317.9	30.84	27	7.3276	49.5594		25	4	2895.34	30.84	27	7.3276	49.5594		25	4	911.412	30.84	27	7.3276	49.5594
26	4	9408.45	57.82	20	8.58712	47.6915		26	4	761.52	57.82	20	8.58712	47.6915		26	4	40350.1	57.82	20	8.58712	47.6915		26	4	4580.42	57.82	20	8.58712	47.6915		26	4	475.211	57.82	20	8.58712	47.6915
27	4	-241.874	39.31	18	8.58712	47.6915		27	4	-8.4	39.31	18	8.58712	47.6915		27	4	-84.5303	39.31	18	8.58712	47.6915		27	4	-46.7482	39.31	18	8.58712	47.6915		27	4	-4.74064	39.31	18	8.58712	47.6915
28	4	-100.514	31.51	22	7.3276	49.5594		28	4	-10.5	31.51	22	7.3276	49.5594		28	4	178.316	31.51	22	7.3276	49.5594		28	4	-64.1654	31.51	22	7.3276	49.5594		28	4	-3.096	31.51	22	7.3276	49.5594
29	4	-111.359	42.68	19	3.715	10.5142		29	4	0	42.68	19	3.715	10.5142		29	4	-0.00029	42.68	19	3.715	10.5142		29	4	-32.8454	42.68	19	3.715	10.5142		29	4	10.1846	42.68	19	3.715	10.5142
30	4	2557.45	40.42	15	10.92	104.644		30	4	409.213	40.42	15	10.92	104.644		30	4	17416.8	40.42	15	10.92	104.644		30	4	896.521	40.42	15	10.92	104.644		30	4	3721.07	40.42	15	10.92	104.644
31	4	87185.4	36.73	14	7.3276	49.5594		31	4	1293.91	36.73	14	7.3276	49.5594		31	4	61875.1	36.73	14	7.3276	49.5594		31	4	8216.52	36.73	14	7.3276	49.5594		31	4	1497.8	36.73	14	7.3276	49.5594
32	4	1745.72	27.3	15	6.7649	39.0701		32	4	98.7667	27.3	15	6.7649	39.0701		32	4	6659.05	27.3	15	6.7649	39.0701		32	4	8845.95	27.3	15	6.7649	39.0701		32	4	1293.89	27.3	15	6.7649	39.0701
33	4	7446.56	60.8	9	7.3276	49.5594		33	4	738.3	60.8	9	7.3276	49.5594		33	4	6354.12	60.8	9	7.3276	49.5594		33	4	479.045	60.8	9	7.3276	49.5594		33	4	93.0053	60.8	9	7.3276	49.5594
34	4	-284.223	92.9375	13	7.3276	49.5594		34	4	12.46	92.9375	13	7.3276	49.5594		34	4	-869.15	92.9375	13	7.3276	49.5594		34	4	3e-05	92.9375	13	7.3276	49.5594		34	4	-11.524	92.9375	13	7.3276	49.5594
35	4	622.712	62.25	6	3.9692	12.7562		35	4	65.15	62.25	6	3.9692	12.7562		35	4	11912.8	62.25	6	3.9692	12.7562		35	4	6797.52	62.25	6	3.9692	12.7562		35	4	674.528	62.25	6	3.9692	12.7562
36	4	111.049	54	22	7.3276	49.5594		36	4	8.6	54	22	7.3276	49.5594		36	4	18.7057	54	22	7.3276	49.5594		36	4	-90.6529	54	22	7.3276	49.5594		36	4	-4.67182	54	22	7.3276	49.5594
37	4	6554.65	37.71	20	7.3276	49.5594		37	4	414.683	37.71	20	7.3276	49.5594		37	4	22530.8	37.71	20	7.3276	49.5594		37	4	1504.21	37.71	20	7.3276	49.5594		37	4	973.217	37.71	20	7.3276	49.5594
38	4	182163	29.72	11	7.3276	49.5594		38	4	9942.41	29.72	11	7.3276	49.5594		38	4	109941	29.72	11	7.3276	49.5594		38	4	9514.34	29.72	11	7.3276	49.5594		38	4	10912.1	29.72	11	7.3276	49.5594
39	4	50615.4	16.35	13	7.3276	49.5594		39	4	1200.9	16.35	13	7.3276	49.5594		39	4	58489.7	16.35	13	7.3276	49.5594		39	4	29617.5	16.35	13	7.3276	49.5594		39	4	622.596	16.35	13	7.3276	49.5594
40	4	22534.5	35.49	12	7.3276	49.5594		40	4	98.9933	35.49	12	7.3276	49.5594		40	4	3081.4	35.49	12	7.3276	49.5594		40	4	2299.88	35.49	12	7.3276	49.5594		40	4	76.0688	35.49	12	7.3276	49.5594
41	4	139.809	51.79	15	8.58712	47.6915		41	4	-15.5533	51.79	15	8.58712	47.6915		41	4	-1056.73	51.79	15	8.58712	47.6915		41	4	24.8043	51.79	15	8.58712	47.6915		41	4	2.99312	51.79	15	8.58712	47.6915
42	4	27892.7	37.79	34	4.31553	6.40914		42	4	552.297	37.79	34	4.31553	6.40914		42	4	25126.2	37.79	34	4.31553	6.40914		42	4	27508.4	37.79	34	4.31553	6.40914		42	4	1778.66	37.79	34	4.31553	6.40914
43	4	101688	40.45	13	8.58712	47.6915		43	4	3047.43	40.45	13	8.58712	47.6915		43	4	127125	40.45	13	8.58712	47.6915		43	4	12637	40.45	13	8.58712	47.6915		43	4	4159.26	40.45	13	8.58712	47.6915
44	4	9507.09	37.08	21	6.45163	85.0497		44	4	570.513	37.08	21	6.45163	85.0497		44	4	21252.9	37.08	21	6.45163	85.0497		44	4	8750.48	37.08	21	6.45163	85.0497		44	4	393.689	37.08	21	6.45163	85.0497
45	4	1465.81	17.81	13	8.58712	47.6915		45	4	104.367	17.81	13	8.58712	47.6915		45	4	4434.97	17.81	13	8.58712	47.6915		45	4	601.071	17.81	13	8.58712	47.6915		45	4	3747.29	17.81	13	8.58712	47.6915
46	4	13735.1	26.29	22	5.62049	27.2335		46	4	280.147	26.29	22	5.62049	27.2335		46	4	13724.1	26.29	22	5.62049	27.2335		46	4	12868.3	26.29	22	5.62049	27.2335		46	4	268.682	26.29	22	5.62049	27.2335
47	4	-94.0604	21.36	18	7.3276	49.5594		47	4	4.84333	21.36	18	7.3276	49.5594		47	4	368.378	21.36	18	7.3276	49.5594		47	4	-41.4885	21.36	18	7.3276	49.5594		47	4	-1.15304	21.36	18	7.3276	49.5594
48	4	195636	25.42	16	5.62049	27.2335		48	4	7342.49	25.42	16	5.62049	27.2335		48	4	108567	25.42	16	5.62049	27.2335		48	4	11768.3	25.42	16	5.62049	27.2335		48	4	4796.45	25.42	16	5.62049	27.2335
49	4	246089	41.67	15	3.9692	12.7562		49	4	5583.01	41.67	15	3.9692	12.7562		49	4	212560	41.67	15	3.9692	12.7562		49	4	28197.4	41.67	15	3.9692	12.7562		49	4	3559.91	41.67	15	3.9692	12.7562
50	4	78558.4	32.9	17	7.3276	49.5594		50	4	2513.66	32.9	17	7.3276	49.5594		50	4	66138.5	32.9	17	7.3276	49.5594		50	4	5252.39	32.9	17	7.3276	49.5594		50	4	4143.65	32.9	17	7.3276	49.5594
51	4	26852.7	10.72	24	6.7649	39.0701		51	4	201.07	10.72	24	6.7649	39.0701		51	4	18375.8	10.72	24	6.7649	39.0701		51	4	3084.17	10.72	24	6.7649	39.0701		51	4	137.536	10.72	24	6.7649	39.0701
52	4	15249.9	15.31	16	5.62049	27.2335		52	4	839.367	15.31	16	5.62049	27.2335		52	4	44347.5	15.31	16	5.62049	27.2335		52	4	3086.77	15.31	16	5.62049	27.2335		52	4	11171.1	15.31	16	5.62049	27.2335
53	4	288860	14.69	27	5.62049	27.2335		53	4	12602.9	14.69	27	5.62049	27.2335		53	4	48236.5	14.69	27	5.62049	27.2335		53	4	3089.23	14.69	27	5.62049	27.2335		53	4	24217.8	14.69	27	5.62049	27.2335
54	4	14497.6	46.87	21	7.3276	49.5594		54	4	1877.29	46.87	21	7.3276	49.5594		54	4	50258.1	46.87	21	7.3276	49.5594		54	4	9270.18	46.87	21	7.3276	49.5594		54	4	895.835	46.87	21	7.3276	49.5594
55	4	162874	33	20	3.8338	12.4048		55	4	3070.2	33	20	3.8338	12.4048		55	4	118085	33	20	3.8338	12.4048		55	4	14486.9	33	20	3.8338	12.4048		55	4	5284.4	33	20	3.8338	12.4048
56	4	150710	8.448	21	8.58712	47.6915		56	4	1375.36	8.448	21	8.58712	47.6915		56	4	23945.5	8.448	21	8.58712	47.6915		56	4	5952.21	8.448	21	8.58712	47.6915		56	4	304.732	8.448	21	8.58712	47.6915
57	4	65.8765	46.4	17	3.9692	12.7562		57	4	2.66	46.4	17	3.9692	12.7562		57	4	359.43	46.4	17	3.9692	12.7562		57	4	-3.45083	46.4	17	3.9692	12.7562		57	4	17.4682	46.4	17	3.9692	12.7562
58	4	75.3743	40.21	17	4.31553	6.40914		58	4	-16.5533	40.21	17	4.31553	6.40914		58	4	297.972	40.21	17	4.31553	6.40914		58	4	71.8933	40.21	17	4.31553	6.40914		58	4	-4.11979	40.21	17	4.31553	6.40914
59	4	225.707	30.08	24	10.92	104.644		59	4	-7.7033	30.08	24	10.92	104.644		59	4	425.327	30.08	24	10.92	104.644		59	4	1.84559	30.08	24	10.92	104.644		59	4	0.067427	30.08	24	10.92	104.644
60	4	-60.2183	31.07	29	10.92	104.644		60	4	17.5267	31.07	29	10.92	104.644		60	4	1115.08	31.07	29	10.92	104.644		60	4	88.6193	31.07	29	10.92	104.644		60	4	-3.25572	31.07	29	10.92	104.644
1	5	-244.626	73.18	14	12.14	96.4119		1	5	18.81	73.18	14	12.14	96.4119		1	5	1338.65	73.18	14	12.14	96.4119		1	5	-40.9214	73.18	14	12.14	96.4119		1	5	17.3838	73.18	14	12.14	96.4119
2	5	7478.43	31.02	15	6.96711	76.798		2	5	980.353	31.02	15	6.96711	76.798		2	5	4817.55	31.02	15	6.96711	76.798		2	5	1343.39	31.02	15	6.96711	76.798		2	5	68.5538	31.02	15	6.96711	76.798
3	5	-179.274	54	14	12.14	96.4119		3	5	-10.4933	54	14	12.14	96.4119		3	5	698.633	54	14	12.14	96.4119		3	5	-80.0442	54	14	12.14	96.4119		3	5	-9.6746	54	14	12.14	96.4119
4	5	-250.646	70.88	10	7.8384	46.9845		4	5	14.93	70.88	10	7.8384	46.9845		4	5	982.015	70.88	10	7.8384	46.9845		4	5	-1.4e-05	70.88	10	7.8384	46.9845		4	5	0	70.88	10	7.8384	46.9845
5	5	37161.5	50.1	8	7.8384	46.9845		5	5	880.2	50.1	8	7.8384	46.9845		5	5	-181.184	50.1	8	7.8384	46.9845		5	5	138.111	50.1	8	7.8384	46.9845		5	5	1186.99	50.1	8	7.8384	46.9845
6	5	-15.5843	54.61	15	7.8384	46.9845		6	5	12.17	54.61	15	7.8384	46.9845		6	5	-1171.91	54.61	15	7.8384	46.9845		6	5	57.585	54.61	15	7.8384	46.9845		6	5	-16.1296	54.61	15	7.8384	46.9845
7	5	2.4e-05	41.25	13	6.96711	76.798		7	5	4.32	41.25	13	6.96711	76.798		7	5	-1066.08	41.25	13	6.96711	76.798		7	5	-91.1533	41.25	13	6.96711	76.798		7	5	11.5383	41.25	13	6.96711	76.798
8	5	-236.096	30.29	20	6.96711	76.798		8	5	4.27	30.29	20	6.96711	76.798		8	5	-0.000307	30.29	20	6.96711	76.798		8	5	-25.0955	30.29	20	6.96711	76.798		8	5	-8.74924	30.29	20	6.96711	76.798
9	5	28397.3	35.6	9	6.96711	76.798		9	5	5409.27	35.6	9	6.96711	76.798		9	5	4129.52	35.6	9	6.96711	76.798		9	5	6319.47	35.6	9	6.96711	76.798		9	5	876.826	35.6	9	6.96711	76.798
10	5	-59.6909	61.99	17	6.96711	76.798		10	5	-0.3933	61.99	17	6.96711	76.798		10	5	-462.223	61.99	17	6.96711	76.798		10	5	37.1006	61.99	17	6.96711	76.798		10	5	-6.34992	61.99	17	6.96711	76.798
11	5	-169.18	32.66	13	9.26579	43.7616		11	5	20.37	32.66	13	9.26579	43.7616		11	5	456.02	32.66	13	9.26579	43.7616		11	5	22.5023	32.66	13	9.26579	43.7616		11	5	8.51527	32.66	13	9.26579	43.7616
12	5	39954	13.54	15	7.8384	46.9845		12	5	2115.29	13.54	15	7.8384	46.9845		12	5	6811.15	13.54	15	7.8384	46.9845		12	5	7107.19	13.54	15	7.8384	46.9845		12	5	76.7194	13.54	15	7.8384	46.9845
13	5	294.656	37.5	23	7.8384	46.9845		13	5	-1.9167	37.5	23	7.8384	46.9845		13	5	-252.621	37.5	23	7.8384	46.9845		13	5	-87.6453	37.5	23	7.8384	46.9845		13	5	15.287	37.5	23	7.8384	46.9845
14	5	229.614	50.79	10	12.3391	68.9769		14	5	-2.8867	50.79	10	12.3391	68.9769		14	5	968.331	50.79	10	12.3391	68.9769		14	5	36.6917	50.79	10	12.3391	68.9769		14	5	-2.65777	50.79	10	12.3391	68.9769
15	5	-58.8989	53.73	12	7.40236	34.9381		15	5	12.8367	53.73	12	7.40236	34.9381		15	5	1196.56	53.73	12	7.40236	34.9381		15	5	48.669	53.73	12	7.40236	34.9381		15	5	-16.1737	53.73	12	7.40236	34.9381
16	5	51.496	17.23	14	7.8384	46.9845		16	5	-0.7833	17.23	14	7.8384	46.9845		16	5	-1112.61	17.23	14	7.8384	46.9845		16	5	-0.002656	17.23	14	7.8384	46.9845		16	5	0.746851	17.23	14	7.8384	46.9845
17	5	71069.5	19.61	15	12.14	96.4119		17	5	2526.1	19.61	15	12.14	96.4119		17	5	30863.8	19.61	15	12.14	96.4119		17	5	6743.77	19.61	15	12.14	96.4119		17	5	487.974	19.61	15	12.14	96.4119
18	5	296.382	61.33	10	12.3391	68.9769		18	5	0	61.33	10	12.3391	68.9769		18	5	-0.049595	61.33	10	12.3391	68.9769		18	5	-25.8093	61.33	10	12.3391	68.9769		18	5	14.1801	61.33	10	12.3391	68.9769
19	5	9036.67	21.83	17	7.8384	46.9845		19	5	678.403	21.83	17	7.8384	46.9845		19	5	45194.3	21.83	17	7.8384	46.9845		19	5	19214.2	21.83	17	7.8384	46.9845		19	5	527.064	21.83	17	7.8384	46.9845
20	5	221.458	24.84	17	12.3391	68.9769		20	5	13.5567	24.84	17	12.3391	68.9769		20	5	1110.89	24.84	17	12.3391	68.9769		20	5	94.6606	24.84	17	12.3391	68.9769		20	5	3.63611	24.84	17	12.3391	68.9769
21	5	-299.142	29.24	14	6.96711	76.798		21	5	-9.8233	29.24	14	6.96711	76.798		21	5	750.981	29.24	14	6.96711	76.798		21	5	88.9501	29.24	14	6.96711	76.798		21	5	-4.41964	29.24	14	6.96711	76.798
22	5	63510.1	50.38	16	12.14	96.4119		22	5	1068.02	50.38	16	12.14	96.4119		22	5	47500.9	50.38	16	12.14	96.4119		22	5	4036.82	50.38	16	12.14	96.4119		22	5	17226.3	50.38	16	12.14	96.4119
23	5	-76.1762	10.76	15	7.8384	46.9845		23	5	-4.8233	10.76	15	7.8384	46.9845		23	5	-527.82	10.76	15	7.8384	46.9845		23	5	90.9719	10.76	15	7.8384	46.9845		23	5	0.230513	10.76	15	7.8384	46.9845
24	5	1039.39	34.29	15	7.40236	34.9381		24	5	66.59	34.29	15	7.40236	34.9381		24	5	3917.08	34.29	15	7.40236	34.9381		24	5	341.878	34.29	15	7.40236	34.9381		24	5	2695.61	34.29	15	7.40236	34.9381
25	5	60710.2	29.47	28	7.8384	46.9845		25	5	3649.52	29.47	28	7.8384	46.9845		25	5	49812.7	29.47	28	7.8384	46.9845		25	5	13872.6	29.47	28	7.8384	46.9845		25	5	1894.05	29.47	28	7.8384	46.9845
26	5	4499.87	51.5	21	9.26579	43.7616		26	5	344.723	51.5	21	9.26579	43.7616		26	5	84687.5	51.5	21	9.26579	43.7616		26	5	1420.11	51.5	21	9.26579	43.7616		26	5	323.753	51.5	21	9.26579	43.7616
27	5	56.6014	39.31	19	9.26579	43.7616		27	5	-4.667	39.31	19	9.26579	43.7616		27	5	285.638	39.31	19	9.26579	43.7616		27	5	-2.14882	39.31	19	9.26579	43.7616		27	5	4.98066	39.31	19	9.26579	43.7616
28	5	89.1911	29.01	23	7.8384	46.9845		28	5	-8.603	29.01	23	7.8384	46.9845		28	5	754.987	29.01	23	7.8384	46.9845		28	5	25.4198	29.01	23	7.8384	46.9845		28	5	-12.7741	29.01	23	7.8384	46.9845
29	5	-306.463	42.68	20	4.0297	9.84668		29	5	0	42.68	20	4.0297	9.84668		29	5	165.893	42.68	20	4.0297	9.84668		29	5	69.4217	42.68	20	4.0297	9.84668		29	5	-5.51193	42.68	20	4.0297	9.84668
30	5	2485.64	40.42	16	12.14	96.4119		30	5	804.64	40.42	16	12.14	96.4119		30	5	19538.7	40.42	16	12.14	96.4119		30	5	941.371	40.42	16	12.14	96.4119		30	5	2649.18	40.42	16	12.14	96.4119
31	5	95221.8	36.73	15	7.8384	46.9845		31	5	1140.61	36.73	15	7.8384	46.9845		31	5	68052.7	36.73	15	7.8384	46.9845		31	5	12042.3	36.73	15	7.8384	46.9845		31	5	1321.23	36.73	15	7.8384	46.9845
32	5	2979.55	27.3	16	7.40236	34.9381		32	5	127.44	27.3	16	7.40236	34.9381		32	5	8079.1	27.3	16	7.40236	34.9381		32	5	11537.6	27.3	16	7.40236	34.9381		32	5	1167.38	27.3	16	7.40236	34.9381
33	5	2619.98	48.64	10	7.8384	46.9845		33	5	631.727	48.64	10	7.8384	46.9845		33	5	9204.54	48.64	10	7.8384	46.9845		33	5	793.617	48.64	10	7.8384	46.9845		33	5	331.429	48.64	10	7.8384	46.9845
34	5	-47.5445	74.35	14	7.8384	46.9845		34	5	11.22	74.35	14	7.8384	46.9845		34	5	702.242	74.35	14	7.8384	46.9845		34	5	56.8823	74.35	14	7.8384	46.9845		34	5	0.805378	74.35	14	7.8384	46.9845
35	5	2727.34	61.86	7	4.3686	11.2053		35	5	198.88	61.86	7	4.3686	11.2053		35	5	14106.8	61.86	7	4.3686	11.2053		35	5	9627.13	61.86	7	4.3686	11.2053		35	5	351.044	61.86	7	4.3686	11.2053
36	5	171.349	43.72	23	7.8384	46.9845		36	5	-5.7833	43.72	23	7.8384	46.9845		36	5	-224.816	43.72	23	7.8384	46.9845		36	5	-76.5373	43.72	23	7.8384	46.9845		36	5	-10.7868	43.72	23	7.8384	46.9845
37	5	3452.89	37.64	21	7.8384	46.9845		37	5	210.15	37.64	21	7.8384	46.9845		37	5	37963.3	37.64	21	7.8384	46.9845		37	5	996.044	37.64	21	7.8384	46.9845		37	5	1211.6	37.64	21	7.8384	46.9845
38	5	168349	29.72	12	7.8384	46.9845		38	5	9243.14	29.72	12	7.8384	46.9845		38	5	163604	29.72	12	7.8384	46.9845		38	5	15552.6	29.72	12	7.8384	46.9845		38	5	12350.4	29.72	12	7.8384	46.9845
39	5	25642.8	13.29	14	7.8384	46.9845		39	5	1175.08	13.29	14	7.8384	46.9845		39	5	80918.1	13.29	14	7.8384	46.9845		39	5	56713	13.29	14	7.8384	46.9845		39	5	672.002	13.29	14	7.8384	46.9845
40	5	64.2515	36.49	13	7.8384	46.9845		40	5	-5.6967	36.49	13	7.8384	46.9845		40	5	1231.68	36.49	13	7.8384	46.9845		40	5	-13.7404	36.49	13	7.8384	46.9845		40	5	-11.1828	36.49	13	7.8384	46.9845
41	5	-89.5741	45.62	16	9.26579	43.7616		41	5	-0.19	45.62	16	9.26579	43.7616		41	5	-238.431	45.62	16	9.26579	43.7616		41	5	71.7742	45.62	16	9.26579	43.7616		41	5	-1.33265	45.62	16	9.26579	43.7616
42	5	45981.3	37.41	35	4.66064	5.78681		42	5	559.59	37.41	35	4.66064	5.78681		42	5	29235.8	37.41	35	4.66064	5.78681		42	5	30159.4	37.41	35	4.66064	5.78681		42	5	759.934	37.41	35	4.66064	5.78681
43	5	112700	40.45	14	9.26579	43.7616		43	5	2971.86	40.45	14	9.26579	43.7616		43	5	136774	40.45	14	9.26579	43.7616		43	5	14573.4	40.45	14	9.26579	43.7616		43	5	4131.93	40.45	14	9.26579	43.7616
44	5	4888.37	37.5	22	6.96711	76.798		44	5	378.417	37.5	22	6.96711	76.798		44	5	15461.8	37.5	22	6.96711	76.798		44	5	15945.5	37.5	22	6.96711	76.798		44	5	266.377	37.5	22	6.96711	76.798
45	5	1627.84	17.81	14	9.26579	43.7616		45	5	90.64	17.81	14	9.26579	43.7616		45	5	7257.89	17.81	14	9.26579	43.7616		45	5	702.279	17.81	14	9.26579	43.7616		45	5	1545.27	17.81	14	9.26579	43.7616
46	5	36587.1	16.07	23	5.92393	26.474		46	5	1342.79	16.07	23	5.92393	26.474		46	5	27404.8	16.07	23	5.92393	26.474		46	5	23091.8	16.07	23	5.92393	26.474		46	5	402.375	16.07	23	5.92393	26.474
47	5	18245.7	21.36	19	7.8384	46.9845		47	5	69.0333	21.36	19	7.8384	46.9845		47	5	7011.29	21.36	19	7.8384	46.9845		47	5	5938.5	21.36	19	7.8384	46.9845		47	5	431.898	21.36	19	7.8384	46.9845
48	5	145836	27.42	17	5.92393	26.474		48	5	9264.99	27.42	17	5.92393	26.474		48	5	113044	27.42	17	5.92393	26.474		48	5	10991.7	27.42	17	5.92393	26.474		48	5	5743.73	27.42	17	5.92393	26.474
49	5	234848	41.67	16	4.3686	11.2053		49	5	4895.88	41.67	16	4.3686	11.2053		49	5	244090	41.67	16	4.3686	11.2053		49	5	27622.4	41.67	16	4.3686	11.2053		49	5	3902.35	41.67	16	4.3686	11.2053
50	5	79806.6	32.9	18	7.8384	46.9845		50	5	2878.38	32.9	18	7.8384	46.9845		50	5	78380	32.9	18	7.8384	46.9845		50	5	6201.24	32.9	18	7.8384	46.9845		50	5	4292.67	32.9	18	7.8384	46.9845
51	5	17465.3	10.72	25	7.40236	34.9381		51	5	198.897	10.72	25	7.40236	34.9381		51	5	13360	10.72	25	7.40236	34.9381		51	5	1421.76	10.72	25	7.40236	34.9381		51	5	137.766	10.72	25	7.40236	34.9381
52	5	49325	15.31	17	5.92393	26.474		52	5	1153.23	15.31	17	5.92393	26.474		52	5	71553.5	15.31	17	5.92393	26.474		52	5	5960.83	15.31	17	5.92393	26.474		52	5	12360.6	15.31	17	5.92393	26.474
53	5	307453	15.21	28	5.92393	26.474		53	5	12354.1	15.21	28	5.92393	26.474		53	5	56180	15.21	28	5.92393	26.474		53	5	3944.1	15.21	28	5.92393	26.474		53	5	24645.9	15.21	28	5.92393	26.474
54	5	19637.8	46.87	22	7.8384	46.9845		54	5	1812.61	46.87	22	7.8384	46.9845		54	5	47217.3	46.87	22	7.8384	46.9845		54	5	5206.15	46.87	22	7.8384	46.9845		54	5	686.052	46.87	22	7.8384	46.9845
55	5	170998	27.3	21	4.1326	11.7137		55	5	1984.97	27.3	21	4.1326	11.7137		55	5	95328.7	27.3	21	4.1326	11.7137		55	5	11694.3	27.3	21	4.1326	11.7137		55	5	7606.22	27.3	21	4.1326	11.7137
56	5	89360.6	8.448	22	9.26579	43.7616		56	5	984.96	8.448	22	9.26579	43.7616		56	5	28491.4	8.448	22	9.26579	43.7616		56	5	16507.2	8.448	22	9.26579	43.7616		56	5	271.048	8.448	22	9.26579	43.7616
57	5	-111.411	46.4	18	4.3686	11.2053		57	5	-9.9733	46.4	18	4.3686	11.2053		57	5	-1362.5	46.4	18	4.3686	11.2053		57	5	-32.1731	46.4	18	4.3686	11.2053		57	5	-12.1128	46.4	18	4.3686	11.2053
58	5	193.262	40.31	18	4.66064	5.78681		58	5	18.98	40.31	18	4.66064	5.78681		58	5	-1094.25	40.31	18	4.66064	5.78681		58	5	79.5906	40.31	18	4.66064	5.78681		58	5	14.0979	40.31	18	4.66064	5.78681
59	5	236.176	30.08	25	12.14	96.4119		59	5	1.7767	30.08	25	12.14	96.4119		59	5	83.8674	30.08	25	12.14	96.4119		59	5	-18.2056	30.08	25	12.14	96.4119		59	5	13.1252	30.08	25	12.14	96.4119
60	5	-134.662	31.07	30	12.14	96.4119		60	5	-20.53	31.07	30	12.14	96.4119		60	5	-63.577	31.07	30	12.14	96.4119		60	5	46.6615	31.07	30	12.14	96.4119		60	5	1.16099	31.07	30	12.14	96.4119
1	6	-13.4934	63.52	15	13.35	97.6366		1	6	-11.1689	63.52	15	13.35	97.6366		1	6	415.617	63.52	15	13.35	97.6366		1	6	35.1944	63.52	15	13.35	97.6366		1	6	-13.0946	63.52	15	13.35	97.6366
2	6	1905.58	31.04	16	7.62184	74.3806		2	6	670.071	31.04	16	7.62184	74.3806		2	6	5161.29	31.04	16	7.62184	74.3806		2	6	1593.18	31.04	16	7.62184	74.3806		2	6	120.702	31.04	16	7.62184	74.3806
3	6	854.251	54	15	13.35	97.6366		3	6	78.2933	54	15	13.35	97.6366		3	6	4655	54	15	13.35	97.6366		3	6	638.752	54	15	13.35	97.6366		3	6	97.0302	54	15	13.35	97.6366
4	6	60.4712	53.14	11	8.5612	48.8622		4	6	-17.4311	53.14	11	8.5612	48.8622		4	6	-216.673	53.14	11	8.5612	48.8622		4	6	-3.9e-05	53.14	11	8.5612	48.8622		4	6	-1.1e-05	53.14	11	8.5612	48.8622
5	6	37923.6	37.11	9	8.5612	48.8622		5	6	1577.56	37.11	9	8.5612	48.8622		5	6	6465.38	37.11	9	8.5612	48.8622		5	6	2894.68	37.11	9	8.5612	48.8622		5	6	3021.46	37.11	9	8.5612	48.8622
6	6	-218.006	47.69	16	8.5612	48.8622		6	6	4.12	47.69	16	8.5612	48.8622		6	6	527.253	47.69	16	8.5612	48.8622		6	6	-89.6875	47.69	16	8.5612	48.8622		6	6	16.924	47.69	16	8.5612	48.8622
7	6	-2e-05	41.25	14	7.62184	74.3806		7	6	-7.9511	41.25	14	7.62184	74.3806		7	6	866.932	41.25	14	7.62184	74.3806		7	6	-114.117	41.25	14	7.62184	74.3806		7	6	-14.5271	41.25	14	7.62184	74.3806
8	6	-27.684	30.07	21	7.62184	74.3806		8	6	-8.4756	30.07	21	7.62184	74.3806		8	6	0.000393	30.07	21	7.62184	74.3806		8	6	-49.7891	30.07	21	7.62184	74.3806		8	6	9.77587	30.07	21	7.62184	74.3806
9	6	28302.1	35.6	10	7.62184	74.3806		9	6	4775.33	35.6	10	7.62184	74.3806		9	6	9582.93	35.6	10	7.62184	74.3806		9	6	2626.19	35.6	10	7.62184	74.3806		9	6	313.455	35.6	10	7.62184	74.3806
10	6	6206.53	59.36	18	7.62184	74.3806		10	6	460.324	59.36	18	7.62184	74.3806		10	6	2516.29	59.36	18	7.62184	74.3806		10	6	6827.41	59.36	18	7.62184	74.3806		10	6	1242.4	59.36	18	7.62184	74.3806
11	6	230.332	31.73	14	10.2202	46.4803		11	6	-16.9289	31.73	14	10.2202	46.4803		11	6	754.416	31.73	14	10.2202	46.4803		11	6	-57.3478	31.73	14	10.2202	46.4803		11	6	-8.22299	31.73	14	10.2202	46.4803
12	6	36862.7	13.54	16	8.5612	48.8622		12	6	1143.06	13.54	16	8.5612	48.8622		12	6	6322.9	13.54	16	8.5612	48.8622		12	6	11592.6	13.54	16	8.5612	48.8622		12	6	82.7314	13.54	16	8.5612	48.8622
13	6	-253.894	37.5	24	8.5612	48.8622		13	6	-10.4711	37.5	24	8.5612	48.8622		13	6	-720.609	37.5	24	8.5612	48.8622		13	6	-158.984	37.5	24	8.5612	48.8622		13	6	1.57219	37.5	24	8.5612	48.8622
14	6	15422.9	50.79	11	13.6172	73.3658		14	6	665.836	50.79	11	13.6172	73.3658		14	6	31152.8	50.79	11	13.6172	73.3658		14	6	10629.3	50.79	11	13.6172	73.3658		14	6	1037.26	50.79	11	13.6172	73.3658
15	6	57.2499	53.73	13	8.3758	34.2498		15	6	-4.5067	53.73	13	8.3758	34.2498		15	6	1242.14	53.73	13	8.3758	34.2498		15	6	-47.2649	53.73	13	8.3758	34.2498		15	6	-9.5494	53.73	13	8.3758	34.2498
16	6	264.524	17.24	15	8.5612	48.8622		16	6	5.5867	17.24	15	8.5612	48.8622		16	6	538.156	17.24	15	8.5612	48.8622		16	6	23.6726	17.24	15	8.5612	48.8622		16	6	0.00016	17.24	15	8.5612	48.8622
17	6	21387.3	19.61	16	13.35	97.6366		17	6	421.28	19.61	16	13.35	97.6366		17	6	36889.8	19.61	16	13.35	97.6366		17	6	4330.62	19.61	16	13.35	97.6366		17	6	569.224	19.61	16	13.35	97.6366
18	6	15.0898	43.57	11	13.6172	73.3658		18	6	0	43.57	11	13.6172	73.3658		18	6	-0.031598	43.57	11	13.6172	73.3658		18	6	-0.001475	43.57	11	13.6172	73.3658		18	6	-6.16112	43.57	11	13.6172	73.3658
19	6	9273.76	21.83	18	8.5612	48.8622		19	6	584.827	21.83	18	8.5612	48.8622		19	6	44171.5	21.83	18	8.5612	48.8622		19	6	10542.2	21.83	18	8.5612	48.8622		19	6	610.153	21.83	18	8.5612	48.8622
20	6	2901.14	21.91	18	13.6172	73.3658		20	6	169.542	21.91	18	13.6172	73.3658		20	6	16175.9	21.91	18	13.6172	73.3658		20	6	9803.14	21.91	18	13.6172	73.3658		20	6	2497.49	21.91	18	13.6172	73.3658
21	6	581.368	29.24	15	7.62184	74.3806		21	6	3070.84	29.24	15	7.62184	74.3806		21	6	1956.73	29.24	15	7.62184	74.3806		21	6	68249	29.24	15	7.62184	74.3806		21	6	39.3323	29.24	15	7.62184	74.3806
22	6	12968.4	50.65	17	13.35	97.6366		22	6	871.569	50.65	17	13.35	97.6366		22	6	35627.8	50.65	17	13.35	97.6366		22	6	5024.33	50.65	17	13.35	97.6366		22	6	9256.61	50.65	17	13.35	97.6366
23	6	-217.917	9.98	16	8.5612	48.8622		23	6	6.4889	9.98	16	8.5612	48.8622		23	6	330.804	9.98	16	8.5612	48.8622		23	6	-123.505	9.98	16	8.5612	48.8622		23	6	-2.73202	9.98	16	8.5612	48.8622
24	6	2320.38	34.29	16	8.3758	34.2498		24	6	121.569	34.29	16	8.3758	34.2498		24	6	10412.2	34.29	16	8.3758	34.2498		24	6	1565.7	34.29	16	8.3758	34.2498		24	6	2253.95	34.29	16	8.3758	34.2498
25	6	54564.2	29.47	29	8.5612	48.8622		25	6	4148.12	29.47	29	8.5612	48.8622		25	6	65795.1	29.47	29	8.5612	48.8622		25	6	21996.1	29.47	29	8.5612	48.8622		25	6	5405.82	29.47	29	8.5612	48.8622
26	6	7310.87	61.28	22	10.2202	46.4803		26	6	546.351	61.28	22	10.2202	46.4803		26	6	99969.1	61.28	22	10.2202	46.4803		26	6	4914.1	61.28	22	10.2202	46.4803		26	6	932.893	61.28	22	10.2202	46.4803
27	6	68.3656	39.31	20	10.2202	46.4803		27	6	3.511	39.31	20	10.2202	46.4803		27	6	-85.5823	39.31	20	10.2202	46.4803		27	6	-44.9581	39.31	20	10.2202	46.4803		27	6	9.57304	39.31	20	10.2202	46.4803
28	6	-0.000617	29.01	24	8.5612	48.8622		28	6	4.369	29.01	24	8.5612	48.8622		28	6	971.191	29.01	24	8.5612	48.8622		28	6	115.452	29.01	24	8.5612	48.8622		28	6	2.0677	29.01	24	8.5612	48.8622
29	6	264.454	42.68	21	4.5835	12.151		29	6	0	42.68	21	4.5835	12.151		29	6	31.5132	42.68	21	4.5835	12.151		29	6	-158.873	42.68	21	4.5835	12.151		29	6	-2.74356	42.68	21	4.5835	12.151
30	6	2551.94	40.42	17	13.35	97.6366		30	6	1116.84	40.42	17	13.35	97.6366		30	6	38330.7	40.42	17	13.35	97.6366		30	6	1362.47	40.42	17	13.35	97.6366		30	6	3757.13	40.42	17	13.35	97.6366
31	6	97878.7	36.73	16	8.5612	48.8622		31	6	1343.33	36.73	16	8.5612	48.8622		31	6	84135.2	36.73	16	8.5612	48.8622		31	6	13697.9	36.73	16	8.5612	48.8622		31	6	2283.69	36.73	16	8.5612	48.8622
32	6	6534.4	27.3	17	8.3758	34.2498		32	6	145.764	27.3	17	8.3758	34.2498		32	6	10808.3	27.3	17	8.3758	34.2498		32	6	6845.26	27.3	17	8.3758	34.2498		32	6	227.46	27.3	17	8.3758	34.2498
33	6	26614.7	36.48	11	8.5612	48.8622		33	6	412.804	36.48	11	8.5612	48.8622		33	6	17335.9	36.48	11	8.5612	48.8622		33	6	2705.06	36.48	11	8.5612	48.8622		33	6	362.306	36.48	11	8.5612	48.8622
34	6	31518.5	55.7625	15	8.5612	48.8622		34	6	57.52	55.7625	15	8.5612	48.8622		34	6	13373.4	55.7625	15	8.5612	48.8622		34	6	867.341	55.7625	15	8.5612	48.8622		34	6	418.929	55.7625	15	8.5612	48.8622
35	6	3728.1	61.47	8	4.9092	12.203		35	6	254.289	61.47	8	4.9092	12.203		35	6	22944	61.47	8	4.9092	12.203		35	6	11555.4	61.47	8	4.9092	12.203		35	6	322.781	61.47	8	4.9092	12.203
36	6	79378.2	40.09	24	8.5612	48.8622		36	6	1530.84	40.09	24	8.5612	48.8622		36	6	33264.7	40.09	24	8.5612	48.8622		36	6	13077.5	40.09	24	8.5612	48.8622		36	6	618.059	40.09	24	8.5612	48.8622
37	6	31973	31.09	22	8.5612	48.8622		37	6	194.062	31.09	22	8.5612	48.8622		37	6	51782.8	31.09	22	8.5612	48.8622		37	6	1767.45	31.09	22	8.5612	48.8622		37	6	4326.4	31.09	22	8.5612	48.8622
38	6	97155.1	29.72	13	8.5612	48.8622		38	6	9070.54	29.72	13	8.5612	48.8622		38	6	191662	29.72	13	8.5612	48.8622		38	6	21256.8	29.72	13	8.5612	48.8622		38	6	13529.3	29.72	13	8.5612	48.8622
39	6	29620.7	13.3	15	8.5612	48.8622		39	6	944.364	13.3	15	8.5612	48.8622		39	6	80696	13.3	15	8.5612	48.8622		39	6	112360	13.3	15	8.5612	48.8622		39	6	697.956	13.3	15	8.5612	48.8622
40	6	17750.1	36.49	14	8.5612	48.8622		40	6	25.5244	36.49	14	8.5612	48.8622		40	6	884.923	36.49	14	8.5612	48.8622		40	6	3633.44	36.49	14	8.5612	48.8622		40	6	38.507	36.49	14	8.5612	48.8622
41	6	111763	45.65	17	10.2202	46.4803		41	6	159.813	45.65	17	10.2202	46.4803		41	6	11999.3	45.65	17	10.2202	46.4803		41	6	48981.1	45.65	17	10.2202	46.4803		41	6	186.479	45.65	17	10.2202	46.4803
42	6	40629.3	20.23	36	5.10305	7.19319		42	6	978.582	20.23	36	5.10305	7.19319		42	6	49065.1	20.23	36	5.10305	7.19319		42	6	33309.8	20.23	36	5.10305	7.19319		42	6	1335.49	20.23	36	5.10305	7.19319
43	6	53615.4	40.45	15	10.2202	46.4803		43	6	2999.16	40.45	15	10.2202	46.4803		43	6	150564	40.45	15	10.2202	46.4803		43	6	22207.2	40.45	15	10.2202	46.4803		43	6	5261.99	40.45	15	10.2202	46.4803
44	6	31293.5	36.84	23	7.62184	74.3806		44	6	641.662	36.84	23	7.62184	74.3806		44	6	26495.1	36.84	23	7.62184	74.3806		44	6	20710.3	36.84	23	7.62184	74.3806		44	6	559.039	36.84	23	7.62184	74.3806
45	6	448.771	17.73	15	10.2202	46.4803		45	6	43.3422	17.73	15	10.2202	46.4803		45	6	3019.86	17.73	15	10.2202	46.4803		45	6	471.092	17.73	15	10.2202	46.4803		45	6	63.272	17.73	15	10.2202	46.4803
46	6	53725	16.07	24	6.29932	28.1867		46	6	1607.57	16.07	24	6.29932	28.1867		46	6	48135.5	16.07	24	6.29932	28.1867		46	6	40234.1	16.07	24	6.29932	28.1867		46	6	1073.48	16.07	24	6.29932	28.1867
47	6	-247.574	21.36	20	8.5612	48.8622		47	6	-13.4889	21.36	20	8.5612	48.8622		47	6	809.746	21.36	20	8.5612	48.8622		47	6	135.538	21.36	20	8.5612	48.8622		47	6	-14.352	21.36	20	8.5612	48.8622
48	6	96590.5	27.66	18	6.29932	28.1867		48	6	8069.75	27.66	18	6.29932	28.1867		48	6	170817	27.66	18	6.29932	28.1867		48	6	23651.9	27.66	18	6.29932	28.1867		48	6	6929.89	27.66	18	6.29932	28.1867
49	6	130633	34.27	17	4.9092	12.203		49	6	11267.9	34.27	17	4.9092	12.203		49	6	395381	34.27	17	4.9092	12.203		49	6	30151.2	34.27	17	4.9092	12.203		49	6	16251.6	34.27	17	4.9092	12.203
50	6	130866	34.26	19	8.5612	48.8622		50	6	4252.87	34.26	19	8.5612	48.8622		50	6	74945.4	34.26	19	8.5612	48.8622		50	6	8881.69	34.26	19	8.5612	48.8622		50	6	6761.51	34.26	19	8.5612	48.8622
51	6	307.175	10.72	26	8.3758	34.2498		51	6	-5.96	10.72	26	8.3758	34.2498		51	6	391.907	10.72	26	8.3758	34.2498		51	6	111.647	10.72	26	8.3758	34.2498		51	6	-9.53603	10.72	26	8.3758	34.2498
52	6	55042.5	14.26	18	6.29932	28.1867		52	6	1133.36	14.26	18	6.29932	28.1867		52	6	121267	14.26	18	6.29932	28.1867		52	6	8774.5	14.26	18	6.29932	28.1867		52	6	14011.3	14.26	18	6.29932	28.1867
53	6	383695	15.21	29	6.29932	28.1867		53	6	17630	15.21	29	6.29932	28.1867		53	6	104434	15.21	29	6.29932	28.1867		53	6	3283.91	15.21	29	6.29932	28.1867		53	6	28121	15.21	29	6.29932	28.1867
54	6	15889.7	46.87	23	8.5612	48.8622		54	6	661.538	46.87	23	8.5612	48.8622		54	6	45122.1	46.87	23	8.5612	48.8622		54	6	14942.9	46.87	23	8.5612	48.8622		54	6	844.198	46.87	23	8.5612	48.8622
55	6	190403	27.3	22	4.5723	11.6738		55	6	3192.18	27.3	22	4.5723	11.6738		55	6	179570	27.3	22	4.5723	11.6738		55	6	26532.6	27.3	22	4.5723	11.6738		55	6	9749.88	27.3	22	4.5723	11.6738
56	6	104661	8.448	23	10.2202	46.4803		56	6	1037.38	8.448	23	10.2202	46.4803		56	6	29969.1	8.448	23	10.2202	46.4803		56	6	21087.9	8.448	23	10.2202	46.4803		56	6	350.294	8.448	23	10.2202	46.4803
57	6	119493	46.4	19	4.9092	12.203		57	6	1610.36	46.4	19	4.9092	12.203		57	6	115975	46.4	19	4.9092	12.203		57	6	1413.04	46.4	19	4.9092	12.203		57	6	685.612	46.4	19	4.9092	12.203
58	6	-215.581	40.31	19	5.10305	7.19319		58	6	-2.9333	40.31	19	5.10305	7.19319		58	6	-543.841	40.31	19	5.10305	7.19319		58	6	55.2343	40.31	19	5.10305	7.19319		58	6	12.373	40.31	19	5.10305	7.19319
59	6	-10.2954	30.08	26	13.35	97.6366		59	6	-4.9467	30.08	26	13.35	97.6366		59	6	-1162.28	30.08	26	13.35	97.6366		59	6	-174.111	30.08	26	13.35	97.6366		59	6	-0.36172	30.08	26	13.35	97.6366
60	6	106550	31.07	31	13.35	97.6366		60	6	2631.97	31.07	31	13.35	97.6366		60	6	279133	31.07	31	13.35	97.6366		60	6	112773	31.07	31	13.35	97.6366		60	6	3759.14	31.07	31	13.35	97.6366
1	7	-301.898	53.86	16	14.57	94.7538		1	7	2.3911	53.86	16	14.57	94.7538		1	7	972.78	53.86	16	14.57	94.7538		1	7	-108.901	53.86	16	14.57	94.7538		1	7	-5.34841	53.86	16	14.57	94.7538
2	7	566.706	31.06	17	8.16246	71.685		2	7	177.508	31.06	17	8.16246	71.685		2	7	2680.58	31.06	17	8.16246	71.685		2	7	133.215	31.06	17	8.16246	71.685		2	7	50.6208	31.06	17	8.16246	71.685
3	7	1532.14	54	16	14.57	94.7538		3	7	68.7733	54	16	14.57	94.7538		3	7	5201.88	54	16	14.57	94.7538		3	7	1053.24	54	16	14.57	94.7538		3	7	428.707	54	16	14.57	94.7538
4	7	-176.459	53.14	12	9.323	49.1555		4	7	-2.8011	53.14	12	9.323	49.1555		4	7	-129.866	53.14	12	9.323	49.1555		4	7	186.834	53.14	12	9.323	49.1555		4	7	17.6102	53.14	12	9.323	49.1555
5	7	21173.7	37.39	10	9.323	49.1555		5	7	1641.08	37.39	10	9.323	49.1555		5	7	13551.1	37.39	10	9.323	49.1555		5	7	7215.14	37.39	10	9.323	49.1555		5	7	2722.48	37.39	10	9.323	49.1555
6	7	-58.7325	47.71	17	9.323	49.1555		6	7	-0.234	47.71	17	9.323	49.1555		6	7	679.141	47.71	17	9.323	49.1555		6	7	30.8921	47.71	17	9.323	49.1555		6	7	-10.57	47.71	17	9.323	49.1555
7	7	-7e-06	41.25	15	8.16246	71.685		7	7	-1.6867	41.25	15	8.16246	71.685		7	7	343.605	41.25	15	8.16246	71.685		7	7	-88.8977	41.25	15	8.16246	71.685		7	7	-11.6829	41.25	15	8.16246	71.685
8	7	-342.947	30.07	22	8.16246	71.685		8	7	-0.19	30.07	22	8.16246	71.685		8	7	0.000111	30.07	22	8.16246	71.685		8	7	2.9e-05	30.07	22	8.16246	71.685		8	7	15.2307	30.07	22	8.16246	71.685
9	7	276.063	35.6	11	8.16246	71.685		9	7	4.2511	35.6	11	8.16246	71.685		9	7	-542.626	35.6	11	8.16246	71.685		9	7	-48.9369	35.6	11	8.16246	71.685		9	7	17.0817	35.6	11	8.16246	71.685
10	7	-127.639	59.42	19	8.16246	71.685		10	7	7.0478	59.42	19	8.16246	71.685		10	7	861.922	59.42	19	8.16246	71.685		10	7	59.2204	59.42	19	8.16246	71.685		10	7	-14.6298	59.42	19	8.16246	71.685
11	7	18.9291	26.77	15	11.0508	47.1446		11	7	-4.84	26.77	15	11.0508	47.1446		11	7	741.904	26.77	15	11.0508	47.1446		11	7	-85.7853	26.77	15	11.0508	47.1446		11	7	-16.2276	26.77	15	11.0508	47.1446
12	7	20360.3	13.33	17	9.323	49.1555		12	7	1162.58	13.33	17	9.323	49.1555		12	7	15125	13.33	17	9.323	49.1555		12	7	14847.9	13.33	17	9.323	49.1555		12	7	336.76	13.33	17	9.323	49.1555
13	7	61.989	37.5	25	9.323	49.1555		13	7	-13.9978	37.5	25	9.323	49.1555		13	7	-530.939	37.5	25	9.323	49.1555		13	7	-31.6531	37.5	25	9.323	49.1555		13	7	17.7798	37.5	25	9.323	49.1555
14	7	11152.3	49.06	12	15.0962	82.1074		14	7	872.432	49.06	12	15.0962	82.1074		14	7	30792.8	49.06	12	15.0962	82.1074		14	7	7056.69	49.06	12	15.0962	82.1074		14	7	1133.31	49.06	12	15.0962	82.1074
15	7	77.38	53.73	14	9.47185	31.9411		15	7	0.2144	53.73	14	9.47185	31.9411		15	7	1094.86	53.73	14	9.47185	31.9411		15	7	-124.296	53.73	14	9.47185	31.9411		15	7	-14.238	53.73	14	9.47185	31.9411
16	7	-390.977	16.9	16	9.323	49.1555		16	7	-2.5589	16.9	16	9.323	49.1555		16	7	-688.601	16.9	16	9.323	49.1555		16	7	-190.541	16.9	16	9.323	49.1555		16	7	0.000195	16.9	16	9.323	49.1555
17	7	10755.5	19.61	17	14.57	94.7538		17	7	105.927	19.61	17	14.57	94.7538		17	7	7133.83	19.61	17	14.57	94.7538		17	7	914.853	19.61	17	14.57	94.7538		17	7	84.6967	19.61	17	14.57	94.7538
18	7	-118.429	43.57	12	15.0962	82.1074		18	7	0	43.57	12	15.0962	82.1074		18	7	0.011121	43.57	12	15.0962	82.1074		18	7	-0.004106	43.57	12	15.0962	82.1074		18	7	17.635	43.57	12	15.0962	82.1074
19	7	6436.69	19.67	19	9.323	49.1555		19	7	326.046	19.67	19	9.323	49.1555		19	7	52359	19.67	19	9.323	49.1555		19	7	14171.4	19.67	19	9.323	49.1555		19	7	415.077	19.67	19	9.323	49.1555
20	7	7134.4	21.91	19	15.0962	82.1074		20	7	330.272	21.91	19	15.0962	82.1074		20	7	30825.7	21.91	19	15.0962	82.1074		20	7	27804.1	21.91	19	15.0962	82.1074		20	7	657.163	21.91	19	15.0962	82.1074
21	7	-65.0877	29.24	16	8.16246	71.685		21	7	-14.9844	29.24	16	8.16246	71.685		21	7	-1193.46	29.24	16	8.16246	71.685		21	7	-216.577	29.24	16	8.16246	71.685		21	7	-13.6008	29.24	16	8.16246	71.685
22	7	11954.1	50.65	18	14.57	94.7538		22	7	652.251	50.65	18	14.57	94.7538		22	7	39097.7	50.65	18	14.57	94.7538		22	7	42106.8	50.65	18	14.57	94.7538		22	7	1156.6	50.65	18	14.57	94.7538
23	7	4835.17	10.95	17	9.323	49.1555		23	7	1498.44	10.95	17	9.323	49.1555		23	7	12688.1	10.95	17	9.323	49.1555		23	7	6123.97	10.95	17	9.323	49.1555		23	7	318.029	10.95	17	9.323	49.1555
24	7	-215.133	34.29	17	9.47185	31.9411		24	7	-6.6089	34.29	17	9.47185	31.9411		24	7	272.78	34.29	17	9.47185	31.9411		24	7	-120.388	34.29	17	9.47185	31.9411		24	7	19.9341	34.29	17	9.47185	31.9411
25	7	84463.1	30.27	30	9.323	49.1555		25	7	4906.85	30.27	30	9.323	49.1555		25	7	80017	30.27	30	9.323	49.1555		25	7	20551.4	30.27	30	9.323	49.1555		25	7	3246.83	30.27	30	9.323	49.1555
26	7	159.129	49.86	23	11.0508	47.1446		26	7	-3.49	49.86	23	11.0508	47.1446		26	7	87.0761	49.86	23	11.0508	47.1446		26	7	81.045	49.86	23	11.0508	47.1446		26	7	-0.321309	49.86	23	11.0508	47.1446
27	7	-129.72	39.31	21	11.0508	47.1446		27	7	-7.102	39.31	21	11.0508	47.1446		27	7	205.919	39.31	21	11.0508	47.1446		27	7	63.6801	39.31	21	11.0508	47.1446		27	7	2.6652	39.31	21	11.0508	47.1446
28	7	-0.002754	30.5	25	9.323	49.1555		28	7	1.138	30.5	25	9.323	49.1555		28	7	-658.561	30.5	25	9.323	49.1555		28	7	150.932	30.5	25	9.323	49.1555		28	7	-18.1861	30.5	25	9.323	49.1555
29	7	-395.939	42.68	22	5.1658	13.8611		29	7	0	42.68	22	5.1658	13.8611		29	7	-60.1547	42.68	22	5.1658	13.8611		29	7	136.5	42.68	22	5.1658	13.8611		29	7	11.148	42.68	22	5.1658	13.8611
30	7	6646.27	40.42	18	14.57	94.7538		30	7	380.778	40.42	18	14.57	94.7538		30	7	47550.2	40.42	18	14.57	94.7538		30	7	3400.94	40.42	18	14.57	94.7538		30	7	1877.18	40.42	18	14.57	94.7538
31	7	95269.3	36.73	17	9.323	49.1555		31	7	1719.85	36.73	17	9.323	49.1555		31	7	104940	36.73	17	9.323	49.1555		31	7	18143.9	36.73	17	9.323	49.1555		31	7	3700.25	36.73	17	9.323	49.1555
32	7	10091.5	27.3	18	9.47185	31.9411		32	7	267.732	27.3	18	9.47185	31.9411		32	7	19820	27.3	18	9.47185	31.9411		32	7	13058.4	27.3	18	9.47185	31.9411		32	7	1859.37	27.3	18	9.47185	31.9411
33	7	9953.04	36.63	12	9.323	49.1555		33	7	472.581	36.63	12	9.323	49.1555		33	7	26433.1	36.63	12	9.323	49.1555		33	7	4981.68	36.63	12	9.323	49.1555		33	7	644.622	36.63	12	9.323	49.1555
34	7	26029	55.7625	16	9.323	49.1555		34	7	71.54	55.7625	16	9.323	49.1555		34	7	24471.8	55.7625	16	9.323	49.1555		34	7	793.524	55.7625	16	9.323	49.1555		34	7	1159.97	55.7625	16	9.323	49.1555
35	7	1982.1	61.4	9	5.6063	12.2527		35	7	114.89	61.4	9	5.6063	12.2527		35	7	49997.1	61.4	9	5.6063	12.2527		35	7	7432.51	61.4	9	5.6063	12.2527		35	7	199.22	61.4	9	5.6063	12.2527
36	7	79595.7	35.42	25	9.323	49.1555		36	7	3571.51	35.42	25	9.323	49.1555		36	7	55262.6	35.42	25	9.323	49.1555		36	7	13817.2	35.42	25	9.323	49.1555		36	7	1310.56	35.42	25	9.323	49.1555
37	7	46983.3	31.09	23	9.323	49.1555		37	7	247.121	31.09	23	9.323	49.1555		37	7	94796.2	31.09	23	9.323	49.1555		37	7	2911.07	31.09	23	9.323	49.1555		37	7	2002.88	31.09	23	9.323	49.1555
38	7	54497.3	29.72	14	9.323	49.1555		38	7	7336.88	29.72	14	9.323	49.1555		38	7	217730	29.72	14	9.323	49.1555		38	7	9921.4	29.72	14	9.323	49.1555		38	7	7119.22	29.72	14	9.323	49.1555
39	7	5506.82	13.32	16	9.323	49.1555		39	7	229.396	13.32	16	9.323	49.1555		39	7	84613.1	13.32	16	9.323	49.1555		39	7	174569	13.32	16	9.323	49.1555		39	7	200.381	13.32	16	9.323	49.1555
40	7	25432.8	27.44	15	9.323	49.1555		40	7	43.3867	27.44	15	9.323	49.1555		40	7	3471.43	27.44	15	9.323	49.1555		40	7	6126.77	27.44	15	9.323	49.1555		40	7	67.6497	27.44	15	9.323	49.1555
41	7	129203	45.65	18	11.0508	47.1446		41	7	332.812	45.65	18	11.0508	47.1446		41	7	25073.3	45.65	18	11.0508	47.1446		41	7	46383.5	45.65	18	11.0508	47.1446		41	7	443.077	45.65	18	11.0508	47.1446
42	7	54449.8	17.82	37	5.47629	8.47536		42	7	1113.24	17.82	37	5.47629	8.47536		42	7	57816.5	17.82	37	5.47629	8.47536		42	7	30482.6	17.82	37	5.47629	8.47536		42	7	1893.61	17.82	37	5.47629	8.47536
43	7	57641.6	40.45	16	11.0508	47.1446		43	7	2853.36	40.45	16	11.0508	47.1446		43	7	150916	40.45	16	11.0508	47.1446		43	7	21803.7	40.45	16	11.0508	47.1446		43	7	4321.45	40.45	16	11.0508	47.1446
44	7	46243.3	35.94	24	8.16246	71.685		44	7	835.59	35.94	24	8.16246	71.685		44	7	35769.3	35.94	24	8.16246	71.685		44	7	22569.9	35.94	24	8.16246	71.685		44	7	880.553	35.94	24	8.16246	71.685
45	7	-46.8954	16.57	16	11.0508	47.1446		45	7	3.8556	16.57	16	11.0508	47.1446		45	7	-706.327	16.57	16	11.0508	47.1446		45	7	-70.0477	16.57	16	11.0508	47.1446		45	7	-12.16	16.57	16	11.0508	47.1446
46	7	106695	23.12	25	6.62843	29.0308		46	7	1224.05	23.12	25	6.62843	29.0308		46	7	55226.3	23.12	25	6.62843	29.0308		46	7	56396.7	23.12	25	6.62843	29.0308		46	7	1459.16	23.12	25	6.62843	29.0308
47	7	15086.9	22	21	9.323	49.1555		47	7	43.27	22	21	9.323	49.1555		47	7	4968.1	22	21	9.323	49.1555		47	7	5129.06	22	21	9.323	49.1555		47	7	516.361	22	21	9.323	49.1555
48	7	119587	27.66	19	6.62843	29.0308		48	7	7793.45	27.66	19	6.62843	29.0308		48	7	194811	27.66	19	6.62843	29.0308		48	7	32170	27.66	19	6.62843	29.0308		48	7	5108.02	27.66	19	6.62843	29.0308
49	7	121720	34.27	18	5.6063	12.2527		49	7	6900.55	34.27	18	5.6063	12.2527		49	7	464827	34.27	18	5.6063	12.2527		49	7	25218.2	34.27	18	5.6063	12.2527		49	7	13035.9	34.27	18	5.6063	12.2527
50	7	-287.711	36.73	20	9.323	49.1555		50	7	7.2189	36.73	20	9.323	49.1555		50	7	-293.363	36.73	20	9.323	49.1555		50	7	84.9467	36.73	20	9.323	49.1555		50	7	4.09032	36.73	20	9.323	49.1555
51	7	3593.08	10.72	27	9.47185	31.9411		51	7	165.657	10.72	27	9.47185	31.9411		51	7	22809.7	10.72	27	9.47185	31.9411		51	7	1889.84	10.72	27	9.47185	31.9411		51	7	216.101	10.72	27	9.47185	31.9411
52	7	42830.9	14.26	19	6.62843	29.0308		52	7	1330.78	14.26	19	6.62843	29.0308		52	7	162353	14.26	19	6.62843	29.0308		52	7	12926.2	14.26	19	6.62843	29.0308		52	7	11612.1	14.26	19	6.62843	29.0308
53	7	127403	15.21	30	6.62843	29.0308		53	7	11294.6	15.21	30	6.62843	29.0308		53	7	179952	15.21	30	6.62843	29.0308		53	7	6661.91	15.21	30	6.62843	29.0308		53	7	24120.2	15.21	30	6.62843	29.0308
54	7	213.571	48.58	24	9.323	49.1555		54	7	15.62	48.58	24	9.323	49.1555		54	7	535.266	48.58	24	9.323	49.1555		54	7	153.174	48.58	24	9.323	49.1555		54	7	-2.1e-05	48.58	24	9.323	49.1555
55	7	197927	27.3	23	5.0714	11.0396		55	7	3288.4	27.3	23	5.0714	11.0396		55	7	203098	27.3	23	5.0714	11.0396		55	7	32130.1	27.3	23	5.0714	11.0396		55	7	10418.3	27.3	23	5.0714	11.0396
56	7	113811	8.48	24	11.0508	47.1446		56	7	910.704	8.48	24	11.0508	47.1446		56	7	45265	8.48	24	11.0508	47.1446		56	7	26861.1	8.48	24	11.0508	47.1446		56	7	620.03	8.48	24	11.0508	47.1446
57	7	84724.2	46.4	20	5.6063	12.2527		57	7	468.359	46.4	20	5.6063	12.2527		57	7	133854	46.4	20	5.6063	12.2527		57	7	3696.56	46.4	20	5.6063	12.2527		57	7	3286.31	46.4	20	5.6063	12.2527
58	7	194.133	40.31	20	5.47629	8.47536		58	7	-3.5722	40.31	20	5.47629	8.47536		58	7	-548.503	40.31	20	5.47629	8.47536		58	7	-175.082	40.31	20	5.47629	8.47536		58	7	6.3417	40.31	20	5.47629	8.47536
59	7	-50.5213	30.08	27	14.57	94.7538		59	7	6.7733	30.08	27	14.57	94.7538		59	7	-897.938	30.08	27	14.57	94.7538		59	7	-184.005	30.08	27	14.57	94.7538		59	7	17.9635	30.08	27	14.57	94.7538
60	7	27870.2	31.07	32	14.57	94.7538		60	7	805.683	31.07	32	14.57	94.7538		60	7	477880	31.07	32	14.57	94.7538		60	7	46064	31.07	32	14.57	94.7538		60	7	1620.83	31.07	32	14.57	94.7538
1	8	-141	53.86	17	15.33	89.6741		1	8	-0.99	53.86	17	15.33	89.6741		1	8	-874.955	53.86	17	15.33	89.6741		1	8	102.059	53.86	17	15.33	89.6741		1	8	-6.07097	53.86	17	15.33	89.6741
2	8	-114.987	31.13	18	8.69565	66.1973		2	8	-10.52	31.13	18	8.69565	66.1973		2	8	375.834	31.13	18	8.69565	66.1973		2	8	-156.564	31.13	18	8.69565	66.1973		2	8	-7.37682	31.13	18	8.69565	66.1973
3	8	267.726	54	17	15.33	89.6741		3	8	4.11	54	17	15.33	89.6741		3	8	-757.29	54	17	15.33	89.6741		3	8	112.268	54	17	15.33	89.6741		3	8	-18.2115	54	17	15.33	89.6741
4	8	3.4e-05	53.14	13	9.877	49.3711		4	8	11.4	53.14	13	9.877	49.3711		4	8	1026.65	53.14	13	9.877	49.3711		4	8	-31.7778	53.14	13	9.877	49.3711		4	8	-2.7e-05	53.14	13	9.877	49.3711
5	8	13495.1	37.62	11	9.877	49.3711		5	8	718.94	37.62	11	9.877	49.3711		5	8	35246.8	37.62	11	9.877	49.3711		5	8	5817.46	37.62	11	9.877	49.3711		5	8	1727.65	37.62	11	9.877	49.3711
6	8	61.2879	47.9	18	9.877	49.3711		6	8	-3.18	47.9	18	9.877	49.3711		6	8	-1020.75	47.9	18	9.877	49.3711		6	8	-146.821	47.9	18	9.877	49.3711		6	8	5.53467	47.9	18	9.877	49.3711
7	8	-236.447	41.25	16	8.69565	66.1973		7	8	-2.57	41.25	16	8.69565	66.1973		7	8	617.429	41.25	16	8.69565	66.1973		7	8	-64.3072	41.25	16	8.69565	66.1973		7	8	-2.33468	41.25	16	8.69565	66.1973
8	8	-33.5036	30.29	23	8.69565	66.1973		8	8	6.78	30.29	23	8.69565	66.1973		8	8	-0.000157	30.29	23	8.69565	66.1973		8	8	-1.7e-05	30.29	23	8.69565	66.1973		8	8	-2.98608	30.29	23	8.69565	66.1973
9	8	30.3267	33.62	12	8.69565	66.1973		9	8	3.56	33.62	12	8.69565	66.1973		9	8	502.031	33.62	12	8.69565	66.1973		9	8	73.5673	33.62	12	8.69565	66.1973		9	8	-16.6303	33.62	12	8.69565	66.1973
10	8	-316.046	60.22	20	8.69565	66.1973		10	8	-1.25	60.22	20	8.69565	66.1973		10	8	-859.219	60.22	20	8.69565	66.1973		10	8	-49.7038	60.22	20	8.69565	66.1973		10	8	-8.59266	60.22	20	8.69565	66.1973
11	8	-208.995	26.81	16	11.665	44.0152		11	8	-8.66	26.81	16	11.665	44.0152		11	8	-195.974	26.81	16	11.665	44.0152		11	8	139.675	26.81	16	11.665	44.0152		11	8	-24.5744	26.81	16	11.665	44.0152
12	8	22465.4	13.52	18	9.877	49.3711		12	8	1721.89	13.52	18	9.877	49.3711		12	8	21257.7	13.52	18	9.877	49.3711		12	8	17296.1	13.52	18	9.877	49.3711		12	8	570.775	13.52	18	9.877	49.3711
13	8	4732.96	28.12	26	9.877	49.3711		13	8	196.75	28.12	26	9.877	49.3711		13	8	11103	28.12	26	9.877	49.3711		13	8	5577.91	28.12	26	9.877	49.3711		13	8	283.344	28.12	26	9.877	49.3711
14	8	9656.58	49.06	13	16.1776	80.8673		14	8	1058.85	49.06	13	16.1776	80.8673		14	8	27075.5	49.06	13	16.1776	80.8673		14	8	6129.65	49.06	13	16.1776	80.8673		14	8	2084.7	49.06	13	16.1776	80.8673
15	8	2408.01	53.73	15	10.2722	31.4397		15	8	2730.59	53.73	15	10.2722	31.4397		15	8	5996.18	53.73	15	10.2722	31.4397		15	8	982.282	53.73	15	10.2722	31.4397		15	8	172.538	53.73	15	10.2722	31.4397
16	8	194	16.61	17	9.877	49.3711		16	8	0.42	16.61	17	9.877	49.3711		16	8	-1064.19	16.61	17	9.877	49.3711		16	8	126.846	16.61	17	9.877	49.3711		16	8	-0.000131	16.61	17	9.877	49.3711
17	8	7962.82	19.61	18	15.33	89.6741		17	8	342.9	19.61	18	15.33	89.6741		17	8	22064.6	19.61	18	15.33	89.6741		17	8	14403.2	19.61	18	15.33	89.6741		17	8	486.485	19.61	18	15.33	89.6741
18	8	110.09	43.57	13	16.1776	80.8673		18	8	-12	43.57	13	16.1776	80.8673		18	8	0.025787	43.57	13	16.1776	80.8673		18	8	0.002555	43.57	13	16.1776	80.8673		18	8	-1.8368	43.57	13	16.1776	80.8673
19	8	6018.16	19.67	20	9.877	49.3711		19	8	304.58	19.67	20	9.877	49.3711		19	8	59188.7	19.67	20	9.877	49.3711		19	8	9498.1	19.67	20	9.877	49.3711		19	8	449.046	19.67	20	9.877	49.3711
20	8	-109.971	16.43	20	16.1776	80.8673		20	8	-14.7	16.43	20	16.1776	80.8673		20	8	547.37	16.43	20	16.1776	80.8673		20	8	-128.445	16.43	20	16.1776	80.8673		20	8	6.73535	16.43	20	16.1776	80.8673
21	8	711.749	17.7	17	8.69565	66.1973		21	8	689.55	17.7	17	8.69565	66.1973		21	8	8640.9	17.7	17	8.69565	66.1973		21	8	105494	17.7	17	8.69565	66.1973		21	8	38.9604	17.7	17	8.69565	66.1973
22	8	23967.7	50.65	19	15.33	89.6741		22	8	1066.02	50.65	19	15.33	89.6741		22	8	71544.3	50.65	19	15.33	89.6741		22	8	56953.1	50.65	19	15.33	89.6741		22	8	1956.38	50.65	19	15.33	89.6741
23	8	3919.98	15.24	18	9.877	49.3711		23	8	2186.34	15.24	18	9.877	49.3711		23	8	9849.86	15.24	18	9.877	49.3711		23	8	15371.4	15.24	18	9.877	49.3711		23	8	305.529	15.24	18	9.877	49.3711
24	8	36.2043	34.29	18	10.2722	31.4397		24	8	-13.66	34.29	18	10.2722	31.4397		24	8	583.601	34.29	18	10.2722	31.4397		24	8	-134.399	34.29	18	10.2722	31.4397		24	8	-23.2382	34.29	18	10.2722	31.4397
25	8	60112.1	30.69	31	9.877	49.3711		25	8	5851.64	30.69	31	9.877	49.3711		25	8	91402.4	30.69	31	9.877	49.3711		25	8	33354.2	30.69	31	9.877	49.3711		25	8	6125.49	30.69	31	9.877	49.3711
26	8	387.391	49.86	24	11.665	44.0152		26	8	-0.46	49.86	24	11.665	44.0152		26	8	-531.707	49.86	24	11.665	44.0152		26	8	-69.7994	49.86	24	11.665	44.0152		26	8	12.1137	49.86	24	11.665	44.0152
27	8	-230.147	39.95	22	11.665	44.0152		27	8	2.1	39.95	22	11.665	44.0152		27	8	-811.419	39.95	22	11.665	44.0152		27	8	46.0052	39.95	22	11.665	44.0152		27	8	4.31089	39.95	22	11.665	44.0152
28	8	-0.002341	30.5	26	9.877	49.3711		28	8	12.44	30.5	26	9.877	49.3711		28	8	-641.61	30.5	26	9.877	49.3711		28	8	-145.56	30.5	26	9.877	49.3711		28	8	7.3642	30.5	26	9.877	49.3711
29	8	-254.64	42.68	23	5.5619	14.5931		29	8	0	42.68	23	5.5619	14.5931		29	8	879.135	42.68	23	5.5619	14.5931		29	8	10.9415	42.68	23	5.5619	14.5931		29	8	8.7599	42.68	23	5.5619	14.5931
30	8	114.359	40.42	19	15.33	89.6741		30	8	15.24	40.42	19	15.33	89.6741		30	8	-195.561	40.42	19	15.33	89.6741		30	8	-64.889	40.42	19	15.33	89.6741		30	8	-13.966	40.42	19	15.33	89.6741
31	8	132788	36.73	18	9.877	49.3711		31	8	2162.04	36.73	18	9.877	49.3711		31	8	122398	36.73	18	9.877	49.3711		31	8	27311	36.73	18	9.877	49.3711		31	8	7405.07	36.73	18	9.877	49.3711
32	8	11881.6	27	19	10.2722	31.4397		32	8	295.48	27	19	10.2722	31.4397		32	8	20922.4	27	19	10.2722	31.4397		32	8	4363.59	27	19	10.2722	31.4397		32	8	640.15	27	19	10.2722	31.4397
33	8	12288.2	36.63	13	9.877	49.3711		33	8	571.38	36.63	13	9.877	49.3711		33	8	31053.4	36.63	13	9.877	49.3711		33	8	4964.76	36.63	13	9.877	49.3711		33	8	828.277	36.63	13	9.877	49.3711
34	8	42050.3	55.7625	17	9.877	49.3711		34	8	191.51	55.7625	17	9.877	49.3711		34	8	18507.7	55.7625	17	9.877	49.3711		34	8	2241.1	55.7625	17	9.877	49.3711		34	8	1901.49	55.7625	17	9.877	49.3711
35	8	4168.06	61.46	10	6.0561	12.8686		35	8	6175.73	61.46	10	6.0561	12.8686		35	8	72796.7	61.46	10	6.0561	12.8686		35	8	3678.39	61.46	10	6.0561	12.8686		35	8	598.669	61.46	10	6.0561	12.8686
36	8	91314.5	35.42	26	9.877	49.3711		36	8	5095.24	35.42	26	9.877	49.3711		36	8	63613.6	35.42	26	9.877	49.3711		36	8	17305.4	35.42	26	9.877	49.3711		36	8	1741.63	35.42	26	9.877	49.3711
37	8	50530.3	31.09	24	9.877	49.3711		37	8	557.83	31.09	24	9.877	49.3711		37	8	121024	31.09	24	9.877	49.3711		37	8	5388.08	31.09	24	9.877	49.3711		37	8	2332.18	31.09	24	9.877	49.3711
38	8	346599	29.72	15	9.877	49.3711		38	8	10508.5	29.72	15	9.877	49.3711		38	8	216132	29.72	15	9.877	49.3711		38	8	11944.2	29.72	15	9.877	49.3711		38	8	6238.6	29.72	15	9.877	49.3711
39	8	27468.9	13.32	17	9.877	49.3711		39	8	868.97	13.32	17	9.877	49.3711		39	8	57761.8	13.32	17	9.877	49.3711		39	8	150812	13.32	17	9.877	49.3711		39	8	834.708	13.32	17	9.877	49.3711
40	8	15144.3	26.44	16	9.877	49.3711		40	8	22.39	26.44	16	9.877	49.3711		40	8	697.669	26.44	16	9.877	49.3711		40	8	13490.1	26.44	16	9.877	49.3711		40	8	61.3906	26.44	16	9.877	49.3711
41	8	120784	46.63	19	11.665	44.0152		41	8	557.38	46.63	19	11.665	44.0152		41	8	36033.6	46.63	19	11.665	44.0152		41	8	55903.2	46.63	19	11.665	44.0152		41	8	833.202	46.63	19	11.665	44.0152
42	8	57449.2	19.21	38	6.01042	10.8736		42	8	1253.19	19.21	38	6.01042	10.8736		42	8	69639.6	19.21	38	6.01042	10.8736		42	8	35344.6	19.21	38	6.01042	10.8736		42	8	2488.32	19.21	38	6.01042	10.8736
43	8	60981.5	38.89	17	11.665	44.0152		43	8	3026.38	38.89	17	11.665	44.0152		43	8	148584	38.89	17	11.665	44.0152		43	8	23428.9	38.89	17	11.665	44.0152		43	8	4258.73	38.89	17	11.665	44.0152
44	8	34323.8	36.83	25	8.69565	66.1973		44	8	1037.24	36.83	25	8.69565	66.1973		44	8	48082.7	36.83	25	8.69565	66.1973		44	8	10659.1	36.83	25	8.69565	66.1973		44	8	1662.28	36.83	25	8.69565	66.1973
45	8	29.1464	16.54	17	11.665	44.0152		45	8	2.3	16.54	17	11.665	44.0152		45	8	436.525	16.54	17	11.665	44.0152		45	8	-100.292	16.54	17	11.665	44.0152		45	8	-17.6753	16.54	17	11.665	44.0152
46	8	99977.3	23.12	26	6.99009	28.9751		46	8	1152.59	23.12	26	6.99009	28.9751		46	8	47856.1	23.12	26	6.99009	28.9751		46	8	71951.5	23.12	26	6.99009	28.9751		46	8	1387.69	23.12	26	6.99009	28.9751
47	8	14267.4	22	22	9.877	49.3711		47	8	62.21	22	22	9.877	49.3711		47	8	4530.43	22	22	9.877	49.3711		47	8	2366.29	22	22	9.877	49.3711		47	8	865.622	22	22	9.877	49.3711
48	8	215579	23.68	20	6.99009	28.9751		48	8	9452.35	23.68	20	6.99009	28.9751		48	8	172849	23.68	20	6.99009	28.9751		48	8	25419.8	23.68	20	6.99009	28.9751		48	8	4793.3	23.68	20	6.99009	28.9751
49	8	238830	34.27	19	6.0561	12.8686		49	8	4785.46	34.27	19	6.0561	12.8686		49	8	527522	34.27	19	6.0561	12.8686		49	8	16477.5	34.27	19	6.0561	12.8686		49	8	9304.46	34.27	19	6.0561	12.8686
50	8	23866.7	37.5	21	9.877	49.3711		50	8	2369.17	37.5	21	9.877	49.3711		50	8	208872	37.5	21	9.877	49.3711		50	8	5159.91	37.5	21	9.877	49.3711		50	8	10084.1	37.5	21	9.877	49.3711
51	8	4628.33	10.72	28	10.2722	31.4397		51	8	-8.8	10.72	28	10.2722	31.4397		51	8	27645.3	10.72	28	10.2722	31.4397		51	8	-11.7845	10.72	28	10.2722	31.4397		51	8	18.5876	10.72	28	10.2722	31.4397
52	8	34457.5	14.26	20	6.99009	28.9751		52	8	1530.64	14.26	20	6.99009	28.9751		52	8	162853	14.26	20	6.99009	28.9751		52	8	9233.96	14.26	20	6.99009	28.9751		52	8	7531.74	14.26	20	6.99009	28.9751
53	8	370459	16.36	31	6.99009	28.9751		53	8	17439.9	16.36	31	6.99009	28.9751		53	8	172698	16.36	31	6.99009	28.9751		53	8	20925.3	16.36	31	6.99009	28.9751		53	8	23985.5	16.36	31	6.99009	28.9751
54	8	16725.4	48.58	25	9.877	49.3711		54	8	174.13	48.58	25	9.877	49.3711		54	8	10459.9	48.58	25	9.877	49.3711		54	8	10107.2	48.58	25	9.877	49.3711		54	8	164.952	48.58	25	9.877	49.3711
55	8	159594	27.3	24	5.4356	10.6327		55	8	3598.4	27.3	24	5.4356	10.6327		55	8	200888	27.3	24	5.4356	10.6327		55	8	33516.6	27.3	24	5.4356	10.6327		55	8	8384.13	27.3	24	5.4356	10.6327
56	8	102485	9.98	25	11.665	44.0152		56	8	1034.11	9.98	25	11.665	44.0152		56	8	36051.7	9.98	25	11.665	44.0152		56	8	22488.7	9.98	25	11.665	44.0152		56	8	532.287	9.98	25	11.665	44.0152
57	8	153156	46.4	21	6.0561	12.8686		57	8	2315.55	46.4	21	6.0561	12.8686		57	8	158064	46.4	21	6.0561	12.8686		57	8	13705.9	46.4	21	6.0561	12.8686		57	8	2975.44	46.4	21	6.0561	12.8686
58	8	-140.567	40.31	21	6.01042	10.8736		58	8	-10.53	40.31	21	6.01042	10.8736		58	8	512.1	40.31	21	6.01042	10.8736		58	8	-52.6871	40.31	21	6.01042	10.8736		58	8	-7.60628	40.31	21	6.01042	10.8736
59	8	149.112	30.08	28	15.33	89.6741		59	8	3.32	30.08	28	15.33	89.6741		59	8	540.867	30.08	28	15.33	89.6741		59	8	-88.483	30.08	28	15.33	89.6741		59	8	-23.7427	30.08	28	15.33	89.6741
60	8	103408	31.07	33	15.33	89.6741		60	8	2177.56	31.07	33	15.33	89.6741		60	8	455049	31.07	33	15.33	89.6741		60	8	43224.6	31.07	33	15.33	89.6741		60	8	5267.52	31.07	33	15.33	89.6741
1	9	1.62972	53.86	18	15.68	89.0786		1	9	-4.1133	53.86	18	15.68	89.0786		1	9	-605.065	53.86	18	15.68	89.0786		1	9	57.546	53.86	18	15.68	89.0786		1	9	-1.9429	53.86	18	15.68	89.0786
2	9	53.5307	31.29	19	8.85212	63.7531		2	9	-13.2056	31.29	19	8.85212	63.7531		2	9	-808.099	31.29	19	8.85212	63.7531		2	9	-120.788	31.29	19	8.85212	63.7531		2	9	3.98664	31.29	19	8.85212	63.7531
3	9	349.327	52.71	18	15.68	89.0786		3	9	7.64	52.71	18	15.68	89.0786		3	9	828.468	52.71	18	15.68	89.0786		3	9	1.40573	52.71	18	15.68	89.0786		3	9	3.47558	52.71	18	15.68	89.0786
4	9	4e-05	53.14	14	10.0738	52.3091		4	9	-2.9378	53.14	14	10.0738	52.3091		4	9	-395.778	53.14	14	10.0738	52.3091		4	9	-137.595	53.14	14	10.0738	52.3091		4	9	-10.5038	53.14	14	10.0738	52.3091
5	9	5236.26	37.78	12	10.0738	52.3091		5	9	335.719	37.78	12	10.0738	52.3091		5	9	50796.8	37.78	12	10.0738	52.3091		5	9	2936.14	37.78	12	10.0738	52.3091		5	9	471.039	37.78	12	10.0738	52.3091
6	9	78.4785	48.11	19	10.0738	52.3091		6	9	9.194	48.11	19	10.0738	52.3091		6	9	-26.8341	48.11	19	10.0738	52.3091		6	9	-67.4661	48.11	19	10.0738	52.3091		6	9	-13.769	48.11	19	10.0738	52.3091
7	9	-316.906	41.25	17	8.85212	63.7531		7	9	-8.6867	41.25	17	8.85212	63.7531		7	9	-461.928	41.25	17	8.85212	63.7531		7	9	35.0877	41.25	17	8.85212	63.7531		7	9	-3.77856	41.25	17	8.85212	63.7531
8	9	40.6447	30.29	24	8.85212	63.7531		8	9	-0.57333	30.29	24	8.85212	63.7531		8	9	0.000531	30.29	24	8.85212	63.7531		8	9	-4.6e-05	30.29	24	8.85212	63.7531		8	9	13.9064	30.29	24	8.85212	63.7531
9	9	272.973	33.66	13	8.85212	63.7531		9	9	-7.93	33.66	13	8.85212	63.7531		9	9	455.406	33.66	13	8.85212	63.7531		9	9	23.8434	33.66	13	8.85212	63.7531		9	9	18.139	33.66	13	8.85212	63.7531
10	9	-257.592	61.05	21	8.85212	63.7531		10	9	5.1711	61.05	21	8.85212	63.7531		10	9	-529.883	61.05	21	8.85212	63.7531		10	9	79.1517	61.05	21	8.85212	63.7531		10	9	-12.0141	61.05	21	8.85212	63.7531
11	9	291.207	26.8	17	12.1333	43.1252		11	9	12.9578	26.8	17	12.1333	43.1252		11	9	-441.131	26.8	17	12.1333	43.1252		11	9	-88.9972	26.8	17	12.1333	43.1252		11	9	-14.4833	26.8	17	12.1333	43.1252
12	9	20172.6	13.52	19	10.0738	52.3091		12	9	2233.25	13.52	19	10.0738	52.3091		12	9	23714	13.52	19	10.0738	52.3091		12	9	18472.2	13.52	19	10.0738	52.3091		12	9	2705.92	13.52	19	10.0738	52.3091
13	9	7078.96	21.17	27	10.0738	52.3091		13	9	252.033	21.17	27	10.0738	52.3091		13	9	13277.6	21.17	27	10.0738	52.3091		13	9	3211.57	21.17	27	10.0738	52.3091		13	9	362.505	21.17	27	10.0738	52.3091
14	9	8730.1	48.63	14	16.4158	64.5904		14	9	608.183	48.63	14	16.4158	64.5904		14	9	23484.7	48.63	14	16.4158	64.5904		14	9	5364.29	48.63	14	16.4158	64.5904		14	9	4033.46	48.63	14	16.4158	64.5904
15	9	-131.083	53.73	16	10.5106	32.2886		15	9	2.6933	53.73	16	10.5106	32.2886		15	9	162.048	53.73	16	10.5106	32.2886		15	9	189.589	53.73	16	10.5106	32.2886		15	9	-1.6412	53.73	16	10.5106	32.2886
16	9	174.154	16.32	18	10.0738	52.3091		16	9	-10.5822	16.32	18	10.0738	52.3091		16	9	300.487	16.32	18	10.0738	52.3091		16	9	-73.9009	16.32	18	10.0738	52.3091		16	9	17.1859	16.32	18	10.0738	52.3091
17	9	11791.8	17.85	19	15.68	89.0786		17	9	484.766	17.85	19	15.68	89.0786		17	9	38097	17.85	19	15.68	89.0786		17	9	6934.15	17.85	19	15.68	89.0786		17	9	1304.43	17.85	19	15.68	89.0786
18	9	-260.292	45.56	14	16.4158	64.5904		18	9	10.649	45.56	14	16.4158	64.5904		18	9	574.273	45.56	14	16.4158	64.5904		18	9	0.000931	45.56	14	16.4158	64.5904		18	9	0.000413	45.56	14	16.4158	64.5904
19	9	5395.66	19.67	21	10.0738	52.3091		19	9	270.761	19.67	21	10.0738	52.3091		19	9	57790.5	19.67	21	10.0738	52.3091		19	9	3787.98	19.67	21	10.0738	52.3091		19	9	423.107	19.67	21	10.0738	52.3091
20	9	3.80495	16.57	21	16.4158	64.5904		20	9	-3.39333	16.57	21	16.4158	64.5904		20	9	-398.288	16.57	21	16.4158	64.5904		20	9	-22.3448	16.57	21	16.4158	64.5904		20	9	11.8022	16.57	21	16.4158	64.5904
21	9	-209.922	12.21	18	8.85212	63.7531		21	9	-11.2011	12.21	18	8.85212	63.7531		21	9	821.337	12.21	18	8.85212	63.7531		21	9	163.389	12.21	18	8.85212	63.7531		21	9	11.6998	12.21	18	8.85212	63.7531
22	9	50315.7	50.65	20	15.68	89.0786		22	9	1337.61	50.65	20	15.68	89.0786		22	9	72197.7	50.65	20	15.68	89.0786		22	9	57693.3	50.65	20	15.68	89.0786		22	9	1781.69	50.65	20	15.68	89.0786
23	9	172.688	15.24	19	10.0738	52.3091		23	9	5.9778	15.24	19	10.0738	52.3091		23	9	-527.163	15.24	19	10.0738	52.3091		23	9	104.167	15.24	19	10.0738	52.3091		23	9	-9.95378	15.24	19	10.0738	52.3091
24	9	-260.765	34.29	19	10.5106	32.2886		24	9	11.1	34.29	19	10.5106	32.2886		24	9	750.082	34.29	19	10.5106	32.2886		24	9	-83.0696	34.29	19	10.5106	32.2886		24	9	7.70449	34.29	19	10.5106	32.2886
25	9	67155.4	29.98	32	10.0738	52.3091		25	9	5334.03	29.98	32	10.0738	52.3091		25	9	79722.5	29.98	32	10.0738	52.3091		25	9	14219	29.98	32	10.0738	52.3091		25	9	5289.5	29.98	32	10.0738	52.3091
26	9	168.072	49.86	25	12.1333	43.1252		26	9	-7.5278	49.86	25	12.1333	43.1252		26	9	-325.419	49.86	25	12.1333	43.1252		26	9	-72.2174	49.86	25	12.1333	43.1252		26	9	3.4e-05	49.86	25	12.1333	43.1252
27	9	97.7503	40.88	23	12.1333	43.1252		27	9	13.31	40.88	23	12.1333	43.1252		27	9	-326.825	40.88	23	12.1333	43.1252		27	9	92.2233	40.88	23	12.1333	43.1252		27	9	-5.48418	40.88	23	12.1333	43.1252
28	9	-0.00147	33.03	27	10.0738	52.3091		28	9	-11.439	33.03	27	10.0738	52.3091		28	9	297.99	33.03	27	10.0738	52.3091		28	9	-159.484	33.03	27	10.0738	52.3091		28	9	-7.2037	33.03	27	10.0738	52.3091
29	9	170.856	42.68	24	5.8009	16.6631		29	9	0	42.68	24	5.8009	16.6631		29	9	361	42.68	24	5.8009	16.6631		29	9	-61.7756	42.68	24	5.8009	16.6631		29	9	-5.88156	42.68	24	5.8009	16.6631
30	9	4285.95	40.42	20	15.68	89.0786		30	9	226.723	40.42	20	15.68	89.0786		30	9	67993.8	40.42	20	15.68	89.0786		30	9	2473.99	40.42	20	15.68	89.0786		30	9	425.807	40.42	20	15.68	89.0786
31	9	223746	33.84	19	10.0738	52.3091		31	9	2562.74	33.84	19	10.0738	52.3091		31	9	127296	33.84	19	10.0738	52.3091		31	9	32738.4	33.84	19	10.0738	52.3091		31	9	8280.45	33.84	19	10.0738	52.3091
32	9	-26.3919	26.58	20	10.5106	32.2886		32	9	-3.8956	26.58	20	10.5106	32.2886		32	9	-115.722	26.58	20	10.5106	32.2886		32	9	14.7431	26.58	20	10.5106	32.2886		32	9	14.838	26.58	20	10.5106	32.2886
33	9	15409.4	34.26	14	10.0738	52.3091		33	9	880.247	34.26	14	10.0738	52.3091		33	9	45491	34.26	14	10.0738	52.3091		33	9	6642.49	34.26	14	10.0738	52.3091		33	9	924.235	34.26	14	10.0738	52.3091
34	9	269.935	54.13	18	10.0738	52.3091		34	9	-10.6822	54.13	18	10.0738	52.3091		34	9	-587.512	54.13	18	10.0738	52.3091		34	9	157.696	54.13	18	10.0738	52.3091		34	9	7.5272	54.13	18	10.0738	52.3091
35	9	11319.2	55.63	11	6.2411	14.2431		35	9	4458.71	55.63	11	6.2411	14.2431		35	9	66066.5	55.63	11	6.2411	14.2431		35	9	8989.82	55.63	11	6.2411	14.2431		35	9	2228.98	55.63	11	6.2411	14.2431
36	9	113322	35.42	27	10.0738	52.3091		36	9	5950.85	35.42	27	10.0738	52.3091		36	9	68903.9	35.42	27	10.0738	52.3091		36	9	17213.7	35.42	27	10.0738	52.3091		36	9	1898.69	35.42	27	10.0738	52.3091
37	9	67608.1	31.09	25	10.0738	52.3091		37	9	1361.6	31.09	25	10.0738	52.3091		37	9	116948	31.09	25	10.0738	52.3091		37	9	15122.6	31.09	25	10.0738	52.3091		37	9	2511.18	31.09	25	10.0738	52.3091
38	9	156249	29.72	16	10.0738	52.3091		38	9	7756.12	29.72	16	10.0738	52.3091		38	9	294416	29.72	16	10.0738	52.3091		38	9	31091.1	29.72	16	10.0738	52.3091		38	9	7377.48	29.72	16	10.0738	52.3091
39	9	48198.3	13.32	18	10.0738	52.3091		39	9	957.744	13.32	18	10.0738	52.3091		39	9	55572.6	13.32	18	10.0738	52.3091		39	9	32769.2	13.32	18	10.0738	52.3091		39	9	1016.09	13.32	18	10.0738	52.3091
40	9	-154.957	23.71	17	10.0738	52.3091		40	9	6.74889	23.71	17	10.0738	52.3091		40	9	221.786	23.71	17	10.0738	52.3091		40	9	46.4369	23.71	17	10.0738	52.3091		40	9	14.2235	23.71	17	10.0738	52.3091
41	9	107184	46.63	20	12.1333	43.1252		41	9	483.389	46.63	20	12.1333	43.1252		41	9	28521.9	46.63	20	12.1333	43.1252		41	9	66591.6	46.63	20	12.1333	43.1252		41	9	631.41	46.63	20	12.1333	43.1252
42	9	64912	19.36	39	6.2537	11.7352		42	9	1342.07	19.36	39	6.2537	11.7352		42	9	69648.2	19.36	39	6.2537	11.7352		42	9	18854.1	19.36	39	6.2537	11.7352		42	9	2598.44	19.36	39	6.2537	11.7352
43	9	43991.4	39.35	18	12.1333	43.1252		43	9	3482.24	39.35	18	12.1333	43.1252		43	9	156994	39.35	18	12.1333	43.1252		43	9	13861.2	39.35	18	12.1333	43.1252		43	9	2231.25	39.35	18	12.1333	43.1252
44	9	29425.8	36.73	26	8.85212	63.7531		44	9	1146.79	36.73	26	8.85212	63.7531		44	9	48744.6	36.73	26	8.85212	63.7531		44	9	10038.7	36.73	26	8.85212	63.7531		44	9	1702.93	36.73	26	8.85212	63.7531
45	9	9595.8	16.6	18	12.1333	43.1252		45	9	333.259	16.6	18	12.1333	43.1252		45	9	25726.9	16.6	18	12.1333	43.1252		45	9	9224.54	16.6	18	12.1333	43.1252		45	9	775.99	16.6	18	12.1333	43.1252
46	9	96678	23.12	27	7.1825	30.1727		46	9	918.389	23.12	27	7.1825	30.1727		46	9	27696.5	23.12	27	7.1825	30.1727		46	9	86588.7	23.12	27	7.1825	30.1727		46	9	764.324	23.12	27	7.1825	30.1727
47	9	14559.6	22	23	10.0738	52.3091		47	9	13.41	22	23	10.0738	52.3091		47	9	1951.94	22	23	10.0738	52.3091		47	9	4106.04	22	23	10.0738	52.3091		47	9	2429.56	22	23	10.0738	52.3091
48	9	134135	18.72	21	7.1825	30.1727		48	9	7892.43	18.72	21	7.1825	30.1727		48	9	197579	18.72	21	7.1825	30.1727		48	9	27627.4	18.72	21	7.1825	30.1727		48	9	5279.95	18.72	21	7.1825	30.1727
49	9	96.7993	34.27	20	6.2411	14.2431		49	9	0.7	34.27	20	6.2411	14.2431		49	9	-0.017235	34.27	20	6.2411	14.2431		49	9	55.4168	34.27	20	6.2411	14.2431		49	9	-12.8402	34.27	20	6.2411	14.2431
50	9	16455.2	39.04	22	10.0738	52.3091		50	9	2222.69	39.04	22	10.0738	52.3091		50	9	200578	39.04	22	10.0738	52.3091		50	9	3368.38	39.04	22	10.0738	52.3091		50	9	7849.85	39.04	22	10.0738	52.3091
51	9	5551.26	10.72	29	10.5106	32.2886		51	9	250.372	10.72	29	10.5106	32.2886		51	9	24164.2	10.72	29	10.5106	32.2886		51	9	3750.23	10.72	29	10.5106	32.2886		51	9	319.122	10.72	29	10.5106	32.2886
52	9	33680	18.63	21	7.1825	30.1727		52	9	1234.97	18.63	21	7.1825	30.1727		52	9	163287	18.63	21	7.1825	30.1727		52	9	13353.9	18.63	21	7.1825	30.1727		52	9	8121.36	18.63	21	7.1825	30.1727
53	9	389154	16.36	32	7.1825	30.1727		53	9	16224.3	16.36	32	7.1825	30.1727		53	9	196037	16.36	32	7.1825	30.1727		53	9	30021.3	16.36	32	7.1825	30.1727		53	9	17020.6	16.36	32	7.1825	30.1727
54	9	16455.8	48.58	26	10.0738	52.3091		54	9	687.192	48.58	26	10.0738	52.3091		54	9	23480.1	48.58	26	10.0738	52.3091		54	9	10819.3	48.58	26	10.0738	52.3091		54	9	422.047	48.58	26	10.0738	52.3091
55	9	182835	27.3	25	5.4691	12.2648		55	9	4122.74	27.3	25	5.4691	12.2648		55	9	205004	27.3	25	5.4691	12.2648		55	9	41946.4	27.3	25	5.4691	12.2648		55	9	9015.27	27.3	25	5.4691	12.2648
56	9	127649	12.69	26	12.1333	43.1252		56	9	1772.19	12.69	26	12.1333	43.1252		56	9	21800.9	12.69	26	12.1333	43.1252		56	9	14587.3	12.69	26	12.1333	43.1252		56	9	291.32	12.69	26	12.1333	43.1252
57	9	142463	46.4	22	6.2411	14.2431		57	9	1297.01	46.4	22	6.2411	14.2431		57	9	163245	46.4	22	6.2411	14.2431		57	9	11812	46.4	22	6.2411	14.2431		57	9	5890.61	46.4	22	6.2411	14.2431
58	9	-34.8789	40.31	22	6.2537	11.7352		58	9	7.46	40.31	22	6.2537	11.7352		58	9	-281.892	40.31	22	6.2537	11.7352		58	9	-35.6343	40.31	22	6.2537	11.7352		58	9	2.2796	40.31	22	6.2537	11.7352
59	9	-129.568	30.08	29	15.68	89.0786		59	9	1.7444	30.08	29	15.68	89.0786		59	9	782.393	30.08	29	15.68	89.0786		59	9	-94.2228	30.08	29	15.68	89.0786		59	9	-5.27586	30.08	29	15.68	89.0786
60	9	126737	31.07	34	15.68	89.0786		60	9	1662.76	31.07	34	15.68	89.0786		60	9	322521	31.07	34	15.68	89.0786		60	9	45778.6	31.07	34	15.68	89.0786		60	9	2984.83	31.07	34	15.68	89.0786
1	10	83.2404	53.86	19	17.36	93.8435		1	10	9.6011	53.86	19	17.36	93.8435		1	10	-557.85	53.86	19	17.36	93.8435		1	10	-40.5359	53.86	19	17.36	93.8435		1	10	14.6921	53.86	19	17.36	93.8435
2	10	331.003	31.42	20	9.82849	66.4805		2	10	0.04	31.42	20	9.82849	66.4805		2	10	-434.78	31.42	20	9.82849	66.4805		2	10	-89.0204	31.42	20	9.82849	66.4805		2	10	12.4383	31.42	20	9.82849	66.4805
3	10	347.485	52.71	19	17.36	93.8435		3	10	-13.1144	52.71	19	17.36	93.8435		3	10	-40.0675	52.71	19	17.36	93.8435		3	10	100.477	52.71	19	17.36	93.8435		3	10	-12.6965	52.71	19	17.36	93.8435
4	10	2e-06	53.14	15	11.3032	56.3399		4	10	-11.7978	53.14	15	11.3032	56.3399		4	10	-655.426	53.14	15	11.3032	56.3399		4	10	101.482	53.14	15	11.3032	56.3399		4	10	-1.95001	53.14	15	11.3032	56.3399
5	10	18446.7	37.78	13	11.3032	56.3399		5	10	767.147	37.78	13	11.3032	56.3399		5	10	42850.3	37.78	13	11.3032	56.3399		5	10	6993.3	37.78	13	11.3032	56.3399		5	10	1380.7	37.78	13	11.3032	56.3399
6	10	48.4486	48.11	20	11.3032	56.3399		6	10	-9.302	48.11	20	11.3032	56.3399		6	10	94.9016	48.11	20	11.3032	56.3399		6	10	95.8397	48.11	20	11.3032	56.3399		6	10	-3.242	48.11	20	11.3032	56.3399
7	10	15.9194	39.28	18	9.82849	66.4805		7	10	-4.5133	39.28	18	9.82849	66.4805		7	10	12.2702	39.28	18	9.82849	66.4805		7	10	96.2107	39.28	18	9.82849	66.4805		7	10	-17.5247	39.28	18	9.82849	66.4805
8	10	-416.548	30.29	25	9.82849	66.4805		8	10	-7.41889	30.29	25	9.82849	66.4805		8	10	0.00023	30.29	25	9.82849	66.4805		8	10	-1.2e-05	30.29	25	9.82849	66.4805		8	10	2.17568	30.29	25	9.82849	66.4805
9	10	8.6636	33.76	14	9.82849	66.4805		9	10	-13.1333	33.76	14	9.82849	66.4805		9	10	222.57	33.76	14	9.82849	66.4805		9	10	-43.95	33.76	14	9.82849	66.4805		9	10	-20.0106	33.76	14	9.82849	66.4805
10	10	116.708	55.06	22	9.82849	66.4805		10	10	10.0044	55.06	22	9.82849	66.4805		10	10	-452.753	55.06	22	9.82849	66.4805		10	10	-39.8346	55.06	22	9.82849	66.4805		10	10	15.3509	55.06	22	9.82849	66.4805
11	10	387.218	22.81	18	13.7039	44.7349		11	10	10.7	22.81	18	13.7039	44.7349		11	10	-198.697	22.81	18	13.7039	44.7349		11	10	-7.12554	22.81	18	13.7039	44.7349		11	10	6.38623	22.81	18	13.7039	44.7349
12	10	28411.8	13.52	20	11.3032	56.3399		12	10	1725.74	13.52	20	11.3032	56.3399		12	10	27127.7	13.52	20	11.3032	56.3399		12	10	16938	13.52	20	11.3032	56.3399		12	10	3730.9	13.52	20	11.3032	56.3399
13	10	8378.31	21.17	28	11.3032	56.3399		13	10	320.957	21.17	28	11.3032	56.3399		13	10	14865.1	21.17	28	11.3032	56.3399		13	10	2002.4	21.17	28	11.3032	56.3399		13	10	376.747	21.17	28	11.3032	56.3399
14	10	12946.8	47.82	15	18.398	75.5865		14	10	2009.63	47.82	15	18.398	75.5865		14	10	47595	47.82	15	18.398	75.5865		14	10	4144.66	47.82	15	18.398	75.5865		14	10	4019.86	47.82	15	18.398	75.5865
15	10	-54.2363	53.73	17	11.6939	37.7646		15	10	3338.69	53.73	17	11.6939	37.7646		15	10	254.545	53.73	17	11.6939	37.7646		15	10	148.387	53.73	17	11.6939	37.7646		15	10	2.3198	53.73	17	11.6939	37.7646
16	10	-112.93	16.04	19	11.3032	56.3399		16	10	3.0678	16.04	19	11.3032	56.3399		16	10	654.111	16.04	19	11.3032	56.3399		16	10	-53.8796	16.04	19	11.3032	56.3399		16	10	13.9759	16.04	19	11.3032	56.3399
17	10	17316.4	17.55	20	17.36	93.8435		17	10	573.028	17.55	20	17.36	93.8435		17	10	38744.3	17.55	20	17.36	93.8435		17	10	6131.17	17.55	20	17.36	93.8435		17	10	1693.97	17.55	20	17.36	93.8435
18	10	-260.29	45.56	15	18.398	75.5865		18	10	2.501	45.56	15	18.398	75.5865		18	10	308.451	45.56	15	18.398	75.5865		18	10	0.003797	45.56	15	18.398	75.5865		18	10	6e-06	45.56	15	18.398	75.5865
19	10	6.05649	19.67	22	11.3032	56.3399		19	10	-11.8178	19.67	22	11.3032	56.3399		19	10	-360.947	19.67	22	11.3032	56.3399		19	10	44.3819	19.67	22	11.3032	56.3399		19	10	6.48416	19.67	22	11.3032	56.3399
20	10	62.8301	7.8	22	18.398	75.5865		20	10	-3.55333	7.8	22	18.398	75.5865		20	10	699.301	7.8	22	18.398	75.5865		20	10	-23.2091	7.8	22	18.398	75.5865		20	10	6.68968	7.8	22	18.398	75.5865
21	10	-344.373	9.69	19	9.82849	66.4805		21	10	-7.9089	9.69	19	9.82849	66.4805		21	10	-607.243	9.69	19	9.82849	66.4805		21	10	-110.311	9.69	19	9.82849	66.4805		21	10	7.84215	9.69	19	9.82849	66.4805
22	10	68883.5	41.65	21	17.36	93.8435		22	10	1085.98	41.65	21	17.36	93.8435		22	10	72021.8	41.65	21	17.36	93.8435		22	10	38822	41.65	21	17.36	93.8435		22	10	2182.51	41.65	21	17.36	93.8435
23	10	2361.1	15.24	20	11.3032	56.3399		23	10	4183.07	15.24	20	11.3032	56.3399		23	10	5756.59	15.24	20	11.3032	56.3399		23	10	20190.6	15.24	20	11.3032	56.3399		23	10	193.68	15.24	20	11.3032	56.3399
24	10	7848.28	34.29	20	11.6939	37.7646		24	10	319.083	34.29	20	11.6939	37.7646		24	10	82549.7	34.29	20	11.6939	37.7646		24	10	3964.08	34.29	20	11.6939	37.7646		24	10	1180.3	34.29	20	11.6939	37.7646
25	10	82413.7	29.16	33	11.3032	56.3399		25	10	6275.05	29.16	33	11.3032	56.3399		25	10	119652	29.16	33	11.3032	56.3399		25	10	22164.6	29.16	33	11.3032	56.3399		25	10	6915.92	29.16	33	11.3032	56.3399
26	10	-63.2969	68.37	26	13.7039	44.7349		26	10	-3.5289	68.37	26	13.7039	44.7349		26	10	307.085	68.37	26	13.7039	44.7349		26	10	-51.6259	68.37	26	13.7039	44.7349		26	10	1.16197	68.37	26	13.7039	44.7349
27	10	-96.4144	40.88	24	13.7039	44.7349		27	10	-4	40.88	24	13.7039	44.7349		27	10	-590.774	40.88	24	13.7039	44.7349		27	10	52.8631	40.88	24	13.7039	44.7349		27	10	12.2461	40.88	24	13.7039	44.7349
28	10	0.002059	33.03	28	11.3032	56.3399		28	10	-7.961	33.03	28	11.3032	56.3399		28	10	-521.497	33.03	28	11.3032	56.3399		28	10	84.0142	33.03	28	11.3032	56.3399		28	10	7.2154	33.03	28	11.3032	56.3399
29	10	66.6642	42.68	25	6.4326	17.6666		29	10	0	42.68	25	6.4326	17.6666		29	10	539.62	42.68	25	6.4326	17.6666		29	10	-6.41937	42.68	25	6.4326	17.6666		29	10	-4.41094	42.68	25	6.4326	17.6666
30	10	81.0523	40.42	21	17.36	93.8435		30	10	1.21	40.42	21	17.36	93.8435		30	10	-572.509	40.42	21	17.36	93.8435		30	10	-29.6596	40.42	21	17.36	93.8435		30	10	-7.87947	40.42	21	17.36	93.8435
31	10	242067	32.41	20	11.3032	56.3399		31	10	2190.32	32.41	20	11.3032	56.3399		31	10	157096	32.41	20	11.3032	56.3399		31	10	28178.5	32.41	20	11.3032	56.3399		31	10	12614.2	32.41	20	11.3032	56.3399
32	10	49330.9	25.93	21	11.6939	37.7646		32	10	412.134	25.93	21	11.6939	37.7646		32	10	33824	25.93	21	11.6939	37.7646		32	10	14912.4	25.93	21	11.6939	37.7646		32	10	948.914	25.93	21	11.6939	37.7646
33	10	23550.6	32.05	15	11.3032	56.3399		33	10	808.85	32.05	15	11.3032	56.3399		33	10	42844.3	32.05	15	11.3032	56.3399		33	10	6030.13	32.05	15	11.3032	56.3399		33	10	1722.88	32.05	15	11.3032	56.3399
34	10	77038.3	54.18	19	11.3032	56.3399		34	10	504.581	54.18	19	11.3032	56.3399		34	10	39444.5	54.18	19	11.3032	56.3399		34	10	5585.21	54.18	19	11.3032	56.3399		34	10	2291.59	54.18	19	11.3032	56.3399
35	10	14766.9	55.73	12	7.0321	16.0702		35	10	7272.66	55.73	12	7.0321	16.0702		35	10	76386.7	55.73	12	7.0321	16.0702		35	10	21699	55.73	12	7.0321	16.0702		35	10	1307.48	55.73	12	7.0321	16.0702
36	10	113303	37.53	28	11.3032	56.3399		36	10	6336.86	37.53	28	11.3032	56.3399		36	10	81881.8	37.53	28	11.3032	56.3399		36	10	26030.9	37.53	28	11.3032	56.3399		36	10	2425.29	37.53	28	11.3032	56.3399
37	10	47317	31.09	26	11.3032	56.3399		37	10	1323.25	31.09	26	11.3032	56.3399		37	10	145632	31.09	26	11.3032	56.3399		37	10	10701.9	31.09	26	11.3032	56.3399		37	10	2884.23	31.09	26	11.3032	56.3399
38	10	155242	29.72	17	11.3032	56.3399		38	10	8174.84	29.72	17	11.3032	56.3399		38	10	230973	29.72	17	11.3032	56.3399		38	10	27554.8	29.72	17	11.3032	56.3399		38	10	7443.83	29.72	17	11.3032	56.3399
39	10	6108.46	23.08	19	11.3032	56.3399		39	10	262.451	23.08	19	11.3032	56.3399		39	10	62683.7	23.08	19	11.3032	56.3399		39	10	2607.41	23.08	19	11.3032	56.3399		39	10	262.631	23.08	19	11.3032	56.3399
40	10	-22.0265	22.14	18	11.3032	56.3399		40	10	1.61667	22.14	18	11.3032	56.3399		40	10	-532.051	22.14	18	11.3032	56.3399		40	10	-5.96116	22.14	18	11.3032	56.3399		40	10	1.8e-05	22.14	18	11.3032	56.3399
41	10	103589	46.63	21	13.7039	44.7349		41	10	540.127	46.63	21	13.7039	44.7349		41	10	37407.6	46.63	21	13.7039	44.7349		41	10	79111.9	46.63	21	13.7039	44.7349		41	10	956.42	46.63	21	13.7039	44.7349
42	10	56372	17.22	40	6.944	12.9855		42	10	1380.02	17.22	40	6.944	12.9855		42	10	81584	17.22	40	6.944	12.9855		42	10	15330	17.22	40	6.944	12.9855		42	10	3130.77	17.22	40	6.944	12.9855
43	10	70391.9	39.81	19	13.7039	44.7349		43	10	3214.19	39.81	19	13.7039	44.7349		43	10	154898	39.81	19	13.7039	44.7349		43	10	20898.4	39.81	19	13.7039	44.7349		43	10	3832.99	39.81	19	13.7039	44.7349
44	10	36162.2	37.75	27	9.82849	66.4805		44	10	1245.42	37.75	27	9.82849	66.4805		44	10	55504.4	37.75	27	9.82849	66.4805		44	10	7567.2	37.75	27	9.82849	66.4805		44	10	1984.34	37.75	27	9.82849	66.4805
45	10	18486.8	16.39	19	13.7039	44.7349		45	10	594.246	16.39	19	13.7039	44.7349		45	10	48932.5	16.39	19	13.7039	44.7349		45	10	7073.28	16.39	19	13.7039	44.7349		45	10	1600.15	16.39	19	13.7039	44.7349
46	10	93278.3	22.47	28	8.1727	35.238		46	10	1429.51	22.47	28	8.1727	35.238		46	10	24182.9	22.47	28	8.1727	35.238		46	10	33504.6	22.47	28	8.1727	35.238		46	10	1169.64	22.47	28	8.1727	35.238
47	10	25009.3	23.36	24	11.3032	56.3399		47	10	65.2056	23.36	24	11.3032	56.3399		47	10	5323.08	23.36	24	11.3032	56.3399		47	10	7409.22	23.36	24	11.3032	56.3399		47	10	1711.94	23.36	24	11.3032	56.3399
48	10	97336.5	18.72	22	8.1727	35.238		48	10	7867.98	18.72	22	8.1727	35.238		48	10	245213	18.72	22	8.1727	35.238		48	10	21050.7	18.72	22	8.1727	35.238		48	10	19905.7	18.72	22	8.1727	35.238
49	10	339.084	30.62	21	7.0321	16.0702		49	10	-0.072	30.62	21	7.0321	16.0702		49	10	0.023973	30.62	21	7.0321	16.0702		49	10	41.2075	30.62	21	7.0321	16.0702		49	10	-18.4398	30.62	21	7.0321	16.0702
50	10	76.7264	41.11	23	11.3032	56.3399		50	10	-8.9233	41.11	23	11.3032	56.3399		50	10	-857.415	41.11	23	11.3032	56.3399		50	10	-70.7765	41.11	23	11.3032	56.3399		50	10	-6.37951	41.11	23	11.3032	56.3399
51	10	48484.7	10.72	30	11.6939	37.7646		51	10	262.957	10.72	30	11.6939	37.7646		51	10	21228.7	10.72	30	11.6939	37.7646		51	10	9800.8	10.72	30	11.6939	37.7646		51	10	419.294	10.72	30	11.6939	37.7646
52	10	100679	18.63	22	8.1727	35.238		52	10	1650.4	18.63	22	8.1727	35.238		52	10	191208	18.63	22	8.1727	35.238		52	10	16894.9	18.63	22	8.1727	35.238		52	10	9178.48	18.63	22	8.1727	35.238
53	10	396098	15.91	33	8.1727	35.238		53	10	17529.3	15.91	33	8.1727	35.238		53	10	238842	15.91	33	8.1727	35.238		53	10	36166	15.91	33	8.1727	35.238		53	10	18139.3	15.91	33	8.1727	35.238
54	10	7525.44	48.58	27	11.3032	56.3399		54	10	271.708	48.58	27	11.3032	56.3399		54	10	19731.7	48.58	27	11.3032	56.3399		54	10	2761.01	48.58	27	11.3032	56.3399		54	10	304.083	48.58	27	11.3032	56.3399
55	10	203362	27.3	26	5.94102	13.9386		55	10	4462.17	27.3	26	5.94102	13.9386		55	10	256756	27.3	26	5.94102	13.9386		55	10	48225.9	27.3	26	5.94102	13.9386		55	10	8153.81	27.3	26	5.94102	13.9386
56	10	87.7274	12.69	27	13.7039	44.7349		56	10	-9.0111	12.69	27	13.7039	44.7349		56	10	-758.176	12.69	27	13.7039	44.7349		56	10	38.0497	12.69	27	13.7039	44.7349		56	10	-11.8836	12.69	27	13.7039	44.7349
57	10	112303	46.4	23	7.0321	16.0702		57	10	1148.38	46.4	23	7.0321	16.0702		57	10	163667	46.4	23	7.0321	16.0702		57	10	7816.08	46.4	23	7.0321	16.0702		57	10	7545.18	46.4	23	7.0321	16.0702
58	10	123.222	40.31	23	6.944	12.9855		58	10	-4.98	40.31	23	6.944	12.9855		58	10	-373.801	40.31	23	6.944	12.9855		58	10	42.4244	40.31	23	6.944	12.9855		58	10	-1.8368	40.31	23	6.944	12.9855
59	10	23.0962	30.08	30	17.36	93.8435		59	10	2.4311	30.08	30	17.36	93.8435		59	10	-906.142	30.08	30	17.36	93.8435		59	10	93.321	30.08	30	17.36	93.8435		59	10	20.3891	30.08	30	17.36	93.8435
60	10	139174	46.98	35	17.36	93.8435		60	10	1749.79	46.98	35	17.36	93.8435		60	10	325001	46.98	35	17.36	93.8435		60	10	50135.7	46.98	35	17.36	93.8435		60	10	3252.92	46.98	35	17.36	93.8435
1	11	485.895	53.88	20	19.04	97.7548		1	11	-7.5378	53.88	20	19.04	97.7548		1	11	657.158	53.88	20	19.04	97.7548		1	11	-113.813	53.88	20	19.04	97.7548		1	11	-7.0692	53.88	20	19.04	97.7548
2	11	-117.873	25.05	21	10.8049	68.6838		2	11	4.8222	25.05	21	10.8049	68.6838		2	11	154.45	25.05	21	10.8049	68.6838		2	11	-104.26	25.05	21	10.8049	68.6838		2	11	3.99173	25.05	21	10.8049	68.6838
3	11	360.262	52.79	20	19.04	97.7548		3	11	-7.4933	52.79	20	19.04	97.7548		3	11	324.741	52.79	20	19.04	97.7548		3	11	98.5887	52.79	20	19.04	97.7548		3	11	13.0751	52.79	20	19.04	97.7548
4	11	3.6e-05	50.44	16	12.5326	59.5066		4	11	6.3289	50.44	16	12.5326	59.5066		4	11	618.858	50.44	16	12.5326	59.5066		4	11	53.8285	50.44	16	12.5326	59.5066		4	11	8.65273	50.44	16	12.5326	59.5066
5	11	20038.3	37.78	14	12.5326	59.5066		5	11	826.822	37.78	14	12.5326	59.5066		5	11	38532.4	37.78	14	12.5326	59.5066		5	11	8943.58	37.78	14	12.5326	59.5066		5	11	1523.26	37.78	14	12.5326	59.5066
6	11	53.0705	48.14	21	12.5326	59.5066		6	11	18.284	48.14	21	12.5326	59.5066		6	11	316.596	48.14	21	12.5326	59.5066		6	11	154.589	48.14	21	12.5326	59.5066		6	11	-7.25	48.14	21	12.5326	59.5066
7	11	374.843	37.88	19	10.8049	68.6838		7	11	-0.9467	37.88	19	10.8049	68.6838		7	11	670.399	37.88	19	10.8049	68.6838		7	11	-194.51	37.88	19	10.8049	68.6838		7	11	6.38077	37.88	19	10.8049	68.6838
8	11	-419.1	28.51	26	10.8049	68.6838		8	11	7.76444	28.51	26	10.8049	68.6838		8	11	0.000288	28.51	26	10.8049	68.6838		8	11	4.5e-05	28.51	26	10.8049	68.6838		8	11	-21.2491	28.51	26	10.8049	68.6838
9	11	1749.61	33.77	15	10.8049	68.6838		9	11	4451.04	33.77	15	10.8049	68.6838		9	11	2925.97	33.77	15	10.8049	68.6838		9	11	552.878	33.77	15	10.8049	68.6838		9	11	86.9152	33.77	15	10.8049	68.6838
10	11	72.988	55.06	23	10.8049	68.6838		10	11	-7.0311	55.06	23	10.8049	68.6838		10	11	-525.106	55.06	23	10.8049	68.6838		10	11	-92.9285	55.06	23	10.8049	68.6838		10	11	15.5883	55.06	23	10.8049	68.6838
11	11	-340.872	18.05	19	15.2745	46.0087		11	11	1.3333	18.05	19	15.2745	46.0087		11	11	-304.167	18.05	19	15.2745	46.0087		11	11	180.944	18.05	19	15.2745	46.0087		11	11	5.74701	18.05	19	15.2745	46.0087
12	11	20369.7	13.52	21	12.5326	59.5066		12	11	2083.4	13.52	21	12.5326	59.5066		12	11	30485.8	13.52	21	12.5326	59.5066		12	11	27605.1	13.52	21	12.5326	59.5066		12	11	4326.77	13.52	21	12.5326	59.5066
13	11	3793.53	21.17	29	12.5326	59.5066		13	11	765.956	21.17	29	12.5326	59.5066		13	11	6395.82	21.17	29	12.5326	59.5066		13	11	1572.44	21.17	29	12.5326	59.5066		13	11	177.88	21.17	29	12.5326	59.5066
14	11	1529.92	47.82	16	20.3802	84.4491		14	11	1514.24	47.82	16	20.3802	84.4491		14	11	3605.57	47.82	16	20.3802	84.4491		14	11	902.586	47.82	16	20.3802	84.4491		14	11	2798.99	47.82	16	20.3802	84.4491
15	11	-199.085	53.73	18	12.8772	42.1858		15	11	7.4044	53.73	18	12.8772	42.1858		15	11	-596.05	53.73	18	12.8772	42.1858		15	11	136.182	53.73	18	12.8772	42.1858		15	11	8.0539	53.73	18	12.8772	42.1858
16	11	-333.18	15.54	20	12.5326	59.5066		16	11	4.8622	15.54	20	12.5326	59.5066		16	11	745.831	15.54	20	12.5326	59.5066		16	11	-124.435	15.54	20	12.5326	59.5066		16	11	-0.053453	15.54	20	12.5326	59.5066
17	11	12017.7	17.55	21	19.04	97.7548		17	11	388.338	17.55	21	19.04	97.7548		17	11	56070.9	17.55	21	19.04	97.7548		17	11	5767.03	17.55	21	19.04	97.7548		17	11	1874.75	17.55	21	19.04	97.7548
18	11	-179.247	45.56	16	20.3802	84.4491		18	11	11.773	45.56	16	20.3802	84.4491		18	11	678.56	45.56	16	20.3802	84.4491		18	11	0.00088	45.56	16	20.3802	84.4491		18	11	0.000344	45.56	16	20.3802	84.4491
19	11	-209.433	19.67	23	12.5326	59.5066		19	11	-11.88	19.67	23	12.5326	59.5066		19	11	654.788	19.67	23	12.5326	59.5066		19	11	-78.0747	19.67	23	12.5326	59.5066		19	11	24.2505	19.67	23	12.5326	59.5066
20	11	323.614	7.8	23	20.3802	84.4491		20	11	10.0844	7.8	23	20.3802	84.4491		20	11	-452.786	7.8	23	20.3802	84.4491		20	11	-77.3809	7.8	23	20.3802	84.4491		20	11	-17.031	7.8	23	20.3802	84.4491
21	11	3725.98	8.08	20	10.8049	68.6838		21	11	96.6978	8.08	20	10.8049	68.6838		21	11	64408.2	8.08	20	10.8049	68.6838		21	11	84793.1	8.08	20	10.8049	68.6838		21	11	293.666	8.08	20	10.8049	68.6838
22	11	49408.3	41.65	22	19.04	97.7548		22	11	412.764	41.65	22	19.04	97.7548		22	11	27165.3	41.65	22	19.04	97.7548		22	11	20197	41.65	22	19.04	97.7548		22	11	954.109	41.65	22	19.04	97.7548
23	11	-199.066	25.2	21	12.5326	59.5066		23	11	-2.7067	25.2	21	12.5326	59.5066		23	11	-462.318	25.2	21	12.5326	59.5066		23	11	110.32	25.2	21	12.5326	59.5066		23	11	-3.39556	25.2	21	12.5326	59.5066
24	11	12438.9	34.29	21	12.8772	42.1858		24	11	475.951	34.29	21	12.8772	42.1858		24	11	29240.7	34.29	21	12.8772	42.1858		24	11	7010.48	34.29	21	12.8772	42.1858		24	11	1053.68	34.29	21	12.8772	42.1858
25	11	75691.3	29.16	34	12.5326	59.5066		25	11	5337.56	29.16	34	12.5326	59.5066		25	11	105407	29.16	34	12.5326	59.5066		25	11	22721.5	29.16	34	12.5326	59.5066		25	11	7334.85	29.16	34	12.5326	59.5066
26	11	175.775	60.04	27	15.2745	46.0087		26	11	10.6667	60.04	27	15.2745	46.0087		26	11	-759.049	60.04	27	15.2745	46.0087		26	11	-151.299	60.04	27	15.2745	46.0087		26	11	-5.22703	60.04	27	15.2745	46.0087
27	11	-64.9625	40.88	25	15.2745	46.0087		27	11	0	40.88	25	15.2745	46.0087		27	11	409.987	40.88	25	15.2745	46.0087		27	11	-82.5284	40.88	25	15.2745	46.0087		27	11	-17.4658	40.88	25	15.2745	46.0087
28	11	0.004674	34.95	29	12.5326	59.5066		28	11	10.191	34.95	29	12.5326	59.5066		28	11	-360.175	34.95	29	12.5326	59.5066		28	11	-128.082	34.95	29	12.5326	59.5066		28	11	-8.2582	34.95	29	12.5326	59.5066
29	11	-472.801	42.68	26	7.0643	18.4888		29	11	0	42.68	26	7.0643	18.4888		29	11	177.266	42.68	26	7.0643	18.4888		29	11	-165.822	42.68	26	7.0643	18.4888		29	11	-20.1355	42.68	26	7.0643	18.4888
30	11	5074.42	40.42	22	19.04	97.7548		30	11	245.649	40.42	22	19.04	97.7548		30	11	15096.3	40.42	22	19.04	97.7548		30	11	2993.25	40.42	22	19.04	97.7548		30	11	421.671	40.42	22	19.04	97.7548
31	11	215315	31.56	21	12.5326	59.5066		31	11	2359.12	31.56	21	12.5326	59.5066		31	11	149702	31.56	21	12.5326	59.5066		31	11	30927.6	31.56	21	12.5326	59.5066		31	11	13806.5	31.56	21	12.5326	59.5066
32	11	57805.1	21.2	22	12.8772	42.1858		32	11	521.573	21.2	22	12.8772	42.1858		32	11	35328.7	21.2	22	12.8772	42.1858		32	11	12471.9	21.2	22	12.8772	42.1858		32	11	1075.6	21.2	22	12.8772	42.1858
33	11	21680.2	15.81	16	12.5326	59.5066		33	11	480.08	15.81	16	12.5326	59.5066		33	11	33042.8	15.81	16	12.5326	59.5066		33	11	5275.7	15.81	16	12.5326	59.5066		33	11	3815.82	15.81	16	12.5326	59.5066
34	11	90079.7	54.21	20	12.5326	59.5066		34	11	606.169	54.21	20	12.5326	59.5066		34	11	45229.7	54.21	20	12.5326	59.5066		34	11	10848.9	54.21	20	12.5326	59.5066		34	11	2323.46	54.21	20	12.5326	59.5066
35	11	22051.7	53.9	13	7.8231	17.5233		35	11	8679.48	53.9	13	7.8231	17.5233		35	11	56673.5	53.9	13	7.8231	17.5233		35	11	17660.8	53.9	13	7.8231	17.5233		35	11	1438.72	53.9	13	7.8231	17.5233
36	11	65334.5	34.68	29	12.5326	59.5066		36	11	8226.61	34.68	29	12.5326	59.5066		36	11	82973.1	34.68	29	12.5326	59.5066		36	11	32777.4	34.68	29	12.5326	59.5066		36	11	2570.7	34.68	29	12.5326	59.5066
37	11	35700.3	31.09	27	12.5326	59.5066		37	11	1063.8	31.09	27	12.5326	59.5066		37	11	112713	31.09	27	12.5326	59.5066		37	11	13025.6	31.09	27	12.5326	59.5066		37	11	2447.3	31.09	27	12.5326	59.5066
38	11	108727	29.72	18	12.5326	59.5066		38	11	5605.19	29.72	18	12.5326	59.5066		38	11	195891	29.72	18	12.5326	59.5066		38	11	19376.4	29.72	18	12.5326	59.5066		38	11	3355.64	29.72	18	12.5326	59.5066
39	11	-195.23	23.08	20	12.5326	59.5066		39	11	-13.7556	23.08	20	12.5326	59.5066		39	11	-447.787	23.08	20	12.5326	59.5066		39	11	-183.851	23.08	20	12.5326	59.5066		39	11	7.89718	23.08	20	12.5326	59.5066
40	11	230.773	16.32	19	12.5326	59.5066		40	11	-11.1289	16.32	19	12.5326	59.5066		40	11	-257.555	16.32	19	12.5326	59.5066		40	11	94.1084	16.32	19	12.5326	59.5066		40	11	4e-06	16.32	19	12.5326	59.5066
41	11	83150.4	46.63	22	15.2745	46.0087		41	11	659.529	46.63	22	15.2745	46.0087		41	11	43260.2	46.63	22	15.2745	46.0087		41	11	73339.2	46.63	22	15.2745	46.0087		41	11	1359.61	46.63	22	15.2745	46.0087
42	11	32485.6	13.4	41	7.6343	14.0122		42	11	964.76	13.4	41	7.6343	14.0122		42	11	74520.1	13.4	41	7.6343	14.0122		42	11	10303.7	13.4	41	7.6343	14.0122		42	11	2142.24	13.4	41	7.6343	14.0122
43	11	72599	40.45	20	15.2745	46.0087		43	11	2799.9	40.45	20	15.2745	46.0087		43	11	135179	40.45	20	15.2745	46.0087		43	11	24596.3	40.45	20	15.2745	46.0087		43	11	3059.24	40.45	20	15.2745	46.0087
44	11	43533.8	39.75	28	10.8049	68.6838		44	11	1301.29	39.75	28	10.8049	68.6838		44	11	55748.8	39.75	28	10.8049	68.6838		44	11	12644.9	39.75	28	10.8049	68.6838		44	11	3133.96	39.75	28	10.8049	68.6838
45	11	9691.63	16.37	20	15.2745	46.0087		45	11	320.031	16.37	20	15.2745	46.0087		45	11	21810.9	16.37	20	15.2745	46.0087		45	11	14959.6	16.37	20	15.2745	46.0087		45	11	755.98	16.37	20	15.2745	46.0087
46	11	77290.7	18.65	29	9.1629	39.1863		46	11	1069.85	18.65	29	9.1629	39.1863		46	11	28806.5	18.65	29	9.1629	39.1863		46	11	35719.6	18.65	29	9.1629	39.1863		46	11	939.131	18.65	29	9.1629	39.1863
47	11	-209.058	23.36	25	12.5326	59.5066		47	11	3.08444	23.36	25	12.5326	59.5066		47	11	-51.1644	23.36	25	12.5326	59.5066		47	11	21.1052	23.36	25	12.5326	59.5066		47	11	-21.043	23.36	25	12.5326	59.5066
48	11	108214	20.68	23	9.1629	39.1863		48	11	5942.39	20.68	23	9.1629	39.1863		48	11	253906	20.68	23	9.1629	39.1863		48	11	25721.7	20.68	23	9.1629	39.1863		48	11	18423.6	20.68	23	9.1629	39.1863
49	11	-325.314	30.62	22	7.8231	17.5233		49	11	-2.111	30.62	22	7.8231	17.5233		49	11	0.015468	30.62	22	7.8231	17.5233		49	11	131.032	30.62	22	7.8231	17.5233		49	11	-15.7983	30.62	22	7.8231	17.5233
50	11	50.0891	42.61	24	12.5326	59.5066		50	11	-2.4356	42.61	24	12.5326	59.5066		50	11	-10.5889	42.61	24	12.5326	59.5066		50	11	51.5597	42.61	24	12.5326	59.5066		50	11	-7.61731	42.61	24	12.5326	59.5066
51	11	33536.5	10.72	31	12.8772	42.1858		51	11	160.636	10.72	31	12.8772	42.1858		51	11	24194.8	10.72	31	12.8772	42.1858		51	11	5694.57	10.72	31	12.8772	42.1858		51	11	256.48	10.72	31	12.8772	42.1858
52	11	99485.9	18.63	23	9.1629	39.1863		52	11	1602.46	18.63	23	9.1629	39.1863		52	11	179510	18.63	23	9.1629	39.1863		52	11	21951.6	18.63	23	9.1629	39.1863		52	11	7269.31	18.63	23	9.1629	39.1863
53	11	273276	15.81	34	9.1629	39.1863		53	11	14892	15.81	34	9.1629	39.1863		53	11	247055	15.81	34	9.1629	39.1863		53	11	39386.8	15.81	34	9.1629	39.1863		53	11	18337.3	15.81	34	9.1629	39.1863
54	11	8090.32	48.58	28	12.5326	59.5066		54	11	291.271	48.58	28	12.5326	59.5066		54	11	15762.4	48.58	28	12.5326	59.5066		54	11	4128.32	48.58	28	12.5326	59.5066		54	11	307.641	48.58	28	12.5326	59.5066
55	11	140311	27.3	27	6.41294	15.3685		55	11	4075.41	27.3	27	6.41294	15.3685		55	11	267914	27.3	27	6.41294	15.3685		55	11	46411.1	27.3	27	6.41294	15.3685		55	11	4612.49	27.3	27	6.41294	15.3685
56	11	-247.371	12.69	28	15.2745	46.0087		56	11	-1.2933	12.69	28	15.2745	46.0087		56	11	-139.376	12.69	28	15.2745	46.0087		56	11	2.98565	12.69	28	15.2745	46.0087		56	11	-13.1792	12.69	28	15.2745	46.0087
57	11	158152	46.4	24	7.8231	17.5233		57	11	1689.31	46.4	24	7.8231	17.5233		57	11	179713	46.4	24	7.8231	17.5233		57	11	19439.6	46.4	24	7.8231	17.5233		57	11	4066.86	46.4	24	7.8231	17.5233
58	11	-407.778	40.31	24	7.6343	14.0122		58	11	7.3378	40.31	24	7.6343	14.0122		58	11	35.5569	40.31	24	7.6343	14.0122		58	11	-9.52345	40.31	24	7.6343	14.0122		58	11	19.5313	40.31	24	7.6343	14.0122
59	11	-417.691	30.08	31	19.04	97.7548		59	11	-10.9822	30.08	31	19.04	97.7548		59	11	-101.77	30.08	31	19.04	97.7548		59	11	-158.192	30.08	31	19.04	97.7548		59	11	-14.0244	30.08	31	19.04	97.7548
60	11	34999.9	46.98	36	19.04	97.7548		60	11	1002.51	46.98	36	19.04	97.7548		60	11	141791	46.98	36	19.04	97.7548		60	11	80850.6	46.98	36	19.04	97.7548		60	11	1979.42	46.98	36	19.04	97.7548

## Sheet: results
1	coefficient		t	t-ratio		2	coefficient		t	t-ratio		3	coefficient		t	t-ratio		4	coefficient		t	t-ratio		5	coefficient		t	t-ratio
beta 0	-278.352	-278.352	-9.75288	-9.75288		beta 0	-1146.27	-1146.27	-1.89412	-1.89412		beta 0	-22495.1	-22495.1	-498.837	-498.837		beta 0	-4317.13	-4317.13	-153.125	-153.125		beta 0	-1746.15	-1746.15	-2.01116	-2.01116
beta 1	-443.333	-443.333	-3.62737	-3.62737		beta 1	-7.85036	-7.85036	-1.26319	-1.26319		beta 1	-249.128	-249.128	-1.67802	-1.67802		beta 1	-87.4541	-87.4541	-2.07279	-2.07279		beta 1	-16.0405	-16.0405	-2.27249	-2.27249
beta 2	1689.81	1689.81	22.5941	22.5941		beta 2	56.1083	56.1083	2.3723	2.3723		beta 2	1856.62	1856.62	6.33335	6.33335		beta 2	283.342	283.342	1.97975	1.97975		beta 2	101.94	101.94	2.62916	2.62916
beta 3	-2010.19	-2010.19	-6.50617	-6.50617		beta 3	-34.2578	-34.2578	-1.02432	-1.02432		beta 3	18.3328	18.3328	0.141689	0.141689		beta 3	429.112	429.112	1.52336	1.52336		beta 3	-72.6096	-72.6096	-1.29757	-1.29757
beta 4	-145.001	-145.001	-1.64779	-1.64779		beta 4	2.2471	2.2471	0.522246	0.522246		beta 4	-235.235	-235.235	-2.46067	-2.46067		beta 4	-67.2303	-67.2303	-2.13754	-2.13754		beta 4	1.31935	1.31935	0.18921	0.18921
sigma-squared	6494895200	6494895200	6494894900	6494894900		sigma-squared	12604696	12604696	12508868	12508868		sigma-squared	8181444500	8181444500	8181444200	8181444200		sigma-squared	473605350	473605350	473604430	473604430		sigma-squared	29102137	29102137	28461718	28461718
gamma	0.822954	0.822954	81.0914	81.0914		gamma	0.860675	0.860675	108.584	108.584		gamma	0.761065	0.761065	71.128	71.128		gamma	0.623957	0.623957	29.0333	29.0333		gamma	0.844038	0.844038	115.154	115.154
log	-7896.83	-7896.83				log	-5761.91	-5761.91				log	-8064.34	-8064.34				log	-7256.32	-7256.32				log	-6073.18	-6073.18
LR	504.36	504.36		504.36		LR	625.777	625.777		625.777		LR	380.536	380.536		380.536		LR	219.998	219.998		219.998		LR	564.571	564.571		564.571
t-value.10%（1.65*）5%（1.96**）1%（2.58***）LR1%（12.483***）						t-value.10%（1.65*）5%（1.96**）1%（2.58***）LR1%（12.483***）						t-value.10%（1.65*）5%（1.96**）1%（2.58***）LR1%（12.483***）						t-value.10%（1.65*）5%（1.96**）1%（2.58***）LR1%（12.483***）						t-value.10%（1.65*）5%（1.96**）1%（2.58***）LR1%（12.483***）
coefficient standard-error t-ratio						coefficient standard-error t-ratio						coefficient standard-error t-ratio						coefficient standard-error t-ratio						coefficient standard-error t-ratio
beta 0 -0.27835153E+03 0.28540434E+02 -0.97528834E+01						beta 0 -0.11462666E+04 0.60517242E+03 -0.18941158E+01						beta 0 -0.22495122E+05 0.45095140E+02 -0.49883694E+03						beta 0 -0.43171279E+04 0.28193504E+02 -0.15312491E+03						beta 0 -0.17461468E+04 0.86823041E+03 -0.20111560E+01
beta 1 -0.44333258E+03 0.12221861E+03 -0.36273738E+01						beta 1 -0.78503620E+01 0.62146993E+01 -0.12631926E+01						beta 1 -0.24912808E+03 0.14846567E+03 -0.16780181E+01						beta 1 -0.87454099E+02 0.42191429E+02 -0.20727930E+01						beta 1 -0.16040534E+02 0.70585721E+01 -0.22724899E+01
beta 2 0.16898116E+04 0.74789817E+02 0.22594140E+02						beta 2 0.56108276E+02 0.23651412E+02 0.23723013E+01						beta 2 0.18566180E+04 0.29314966E+03 0.63333455E+01						beta 2 0.28334181E+03 0.14312012E+03 0.19797483E+01						beta 2 0.10194018E+03 0.38772896E+02 0.26291609E+01
beta 3 -0.20101932E+04 0.30896723E+03 -0.65061697E+01						beta 3 -0.34257786E+02 0.33444362E+02 -0.10243217E+01						beta 3 0.18332797E+02 0.12938799E+03 0.14168855E+00						beta 3 0.42911200E+03 0.28168820E+03 0.15233581E+01						beta 3 -0.72609628E+02 0.55958183E+02 -0.12975694E+01
beta 4 -0.14500104E+03 0.87997455E+02 -0.16477867E+01						beta 4 0.22470987E+01 0.43027552E+01 0.52224646E+00						beta 4 -0.23523465E+03 0.95597918E+02 -0.24606671E+01						beta 4 -0.67230302E+02 0.31452255E+02 -0.21375352E+01						beta 4 0.13193515E+01 0.69729489E+01 0.18920998E+00
sigma-squared 0.64948952E+10 0.10000000E+01 0.64948949E+10						sigma-squared 0.12604696E+08 0.10076608E+01 0.12508868E+08						sigma-squared 0.81814445E+10 0.10000000E+01 0.81814442E+10						sigma-squared 0.47360535E+09 0.10000019E+01 0.47360443E+09						sigma-squared 0.29102137E+08 0.10225011E+01 0.28461718E+08
gamma 0.82295428E+00 0.10148483E-01 0.81091360E+02						gamma 0.86067451E+00 0.79263275E-02 0.10858427E+03						gamma 0.76106482E+00 0.10699926E-01 0.71128042E+02						gamma 0.62395668E+00 0.21491084E-01 0.29033281E+02						gamma 0.84403790E+00 0.73296264E-02 0.11515429E+03
mu is restricted to be zero						mu is restricted to be zero						mu is restricted to be zero						mu is restricted to be zero						mu is restricted to be zero
eta is restricted to be zero						eta is restricted to be zero						eta is restricted to be zero						eta is restricted to be zero						eta is restricted to be zero
log likelihood function = -0.78968252E+04						log likelihood function = -0.57619084E+04						log likelihood function = -0.80643351E+04						log likelihood function = -0.72563227E+04						log likelihood function = -0.60731832E+04
LR test of the one-sided error = 0.50436047E+03						LR test of the one-sided error = 0.62577715E+03						LR test of the one-sided error = 0.38053591E+03						LR test of the one-sided error = 0.21999751E+03						LR test of the one-sided error = 0.56457101E+03
