# Supplementary material for: Changes in technological innovation efficiency and influencing factors of listed textile and apparel companies research——Based on three-stage DEA with Tobit modeling
Source: PLoS One. 2024 Aug 8;19(8):e0307820. doi: 10.1371/journal.pone.0307820 (PMC11309499; doi:10.1371/journal.pone.0307820)
Supplement: S1 Raw data — (ZIP) [file pone.0307820.s001.zip › Raw Data/Textile and Clothing Industry/DEAP2.1/Phase 1/2012-dta.txt]

0.5655	0.1240	0.1000	0.1027	0.1475	0.1050	0.1293	0.1549
0.5257	0.1120	0.1034	0.1002	0.1517	0.1042	0.1221	0.1231
0.5522	0.1197	0.1063	0.1100	0.1328	0.1071	0.1409	0.1578
0.5244	0.1039	0.1068	0.1048	0.1162	0.1029	0.1219	0.1315
0.5868	0.1276	0.1214	0.1364	0.1461	0.1071	0.1728	0.2793
0.5436	0.1809	0.1420	0.1166	0.2466	0.1428	0.2223	0.1346
0.5383	0.1086	0.1230	0.1000	0.1200	0.1015	0.1202	0.1027
0.5344	0.1044	0.1011	0.1084	0.1207	0.1009	0.1000	0.1049
0.5437	0.1391	0.1450	0.1572	0.2843	0.1092	0.2260	0.2478
0.5500	0.1135	0.1077	0.1245	0.1463	0.1022	0.1407	0.1707
0.5420	0.1135	0.1062	0.1052	0.1586	0.1020	0.1209	0.1379
0.5422	0.1150	0.1302	0.1587	0.1630	0.1072	0.2207	0.1135
0.5259	0.1049	0.1011	0.1483	0.1217	0.1043	0.1383	0.1348
0.5820	0.1313	0.1373	0.1099	0.1772	0.1108	0.1715	0.2610
0.7101	0.1821	0.2036	0.2080	0.2556	0.1354	0.2718	0.1874
0.7371	0.3349	0.2010	0.3783	0.1475	0.2679	0.5710	0.2867
0.5254	0.1208	0.1068	0.1823	0.1492	0.1177	0.1427	0.1778
0.7578	1.0000	1.0000	0.6231	1.0000	1.0000	1.0000	0.5404
0.5441	0.1525	0.1477	0.1725	0.1961	0.1465	0.2422	0.1723
0.5635	0.1309	0.1048	0.1460	0.1109	0.1148	0.1244	0.2494
0.5308	0.1468	0.1154	0.1323	0.3169	0.1257	0.5719	0.1336
0.7631	0.4187	0.2164	0.5069	0.1418	0.2898	0.4320	0.3530
0.6516	0.1702	0.1620	0.3373	0.2248	0.1263	0.6958	0.2807
0.6800	0.2121	0.1322	0.1570	0.1941	0.1649	0.5391	0.4755
0.5647	0.1566	0.2020	0.2884	0.2629	0.1388	0.2311	0.2590
0.5207	0.1481	0.1701	0.2091	0.2116	0.1360	0.3811	0.2434
0.5457	0.1399	0.1239	0.2344	0.2532	0.1268	0.1632	0.1718
1.0000	0.4605	0.2562	1.0000	0.6368	0.2963	0.2958	0.2547
0.5172	0.1072	0.1320	0.1230	0.1106	0.1079	0.1643	0.1412
0.5424	0.1411	0.1203	0.1431	0.1625	0.1308	0.1620	0.3176
0.5536	0.1514	0.1855	0.3257	0.1525	0.1425	0.2719	0.1367
0.5186	0.1002	0.1028	0.1096	0.1100	0.1004	0.1229	0.1121
0.5275	0.1088	0.1261	0.1296	0.1414	0.1076	0.1294	0.2059
0.5243	0.1063	0.1034	0.1235	0.1086	0.1055	0.1040	0.1306
0.5203	0.1026	0.1066	0.1138	0.1000	0.1026	0.1424	0.1186
0.5333	0.1083	0.1109	0.1336	0.1524	0.1065	0.1363	0.1015
0.5378	0.1440	0.1156	0.1531	0.1415	0.1411	0.1508	0.2165
0.5878	0.2564	0.2672	0.3319	0.4034	0.2448	0.3299	0.5184
0.5174	0.1503	0.1442	0.2069	0.1981	0.1489	0.2127	0.1487
0.5219	0.1000	0.1092	0.1483	0.1138	0.1000	0.1339	0.1269
0.5535	0.1334	0.1374	0.1828	0.1415	0.1265	0.3226	0.2031
0.5306	0.1341	0.1248	0.1941	0.1484	0.1199	0.1659	0.2321
0.5844	0.1865	0.1382	0.3227	0.2431	0.1748	0.2928	0.3753
0.5905	0.1539	0.1385	0.1744	0.1960	0.1287	0.1412	0.1577
0.6262	0.1863	0.1481	0.1645	0.1882	0.1530	0.2102	0.3885
0.5148	0.1207	0.1502	0.2056	0.1437	0.1206	0.2563	0.1806
0.5479	0.1146	0.1235	0.1362	0.1145	0.1101	0.1856	0.1432
0.5189	0.2461	0.2981	0.7481	0.5143	0.2337	0.3449	0.5704
0.5410	0.2893	0.2278	0.6282	0.5019	0.2840	0.4867	0.3520
0.6077	0.1803	0.1439	0.3672	0.2714	0.1671	0.2076	0.3803
0.5177	0.1220	0.1197	0.2007	0.1485	0.1245	0.1904	0.1138
0.5165	0.1668	0.1171	0.1926	0.1641	0.1679	0.1650	0.1000
0.7240	0.2951	0.2969	0.9196	0.4647	0.2544	0.2600	1.0000
0.5148	0.1303	0.1404	0.1871	0.2053	0.1301	0.2138	0.1721
0.5377	0.2012	0.1668	0.4769	0.2722	0.1976	0.3344	0.2386
0.1000	0.1899	0.1979	0.5805	0.2433	0.1872	0.2305	0.1622
0.6116	0.1635	0.4397	0.4820	0.2352	0.1706	0.1853	0.3152
0.5151	0.1198	0.2038	0.1325	0.1734	0.1221	0.1079	0.1057
0.5276	0.2548	0.1343	0.1918	0.1590	0.2396	0.3014	0.1622
0.5658	0.3265	0.1410	0.2311	0.1425	0.3281	0.2658	0.3829
