# Supplementary material for: Changes in technological innovation efficiency and influencing factors of listed textile and apparel companies research——Based on three-stage DEA with Tobit modeling
Source: PLoS One. 2024 Aug 8;19(8):e0307820. doi: 10.1371/journal.pone.0307820 (PMC11309499; doi:10.1371/journal.pone.0307820)
Supplement: S1 Raw data — (ZIP) [file pone.0307820.s001.zip › Raw Data/Textile and Clothing Industry/DEAP2.1/Phase 1/2012-out.txt]

 Results from DEAP Version 2.1
 
Instruction file = 2012-ins.txt
Data file          = 2012-dta.txt
 
 Input orientated DEA
 
 Scale assumption: VRS
 
 Slacks calculated using multi-stage method
 
 
 EFFICIENCY SUMMARY:
 
  firm  crste  vrste  scale
 
    1  1.000  1.000  1.000  - 
    2  0.980  1.000  0.980 irs
    3  0.985  0.987  0.998 irs
    4  0.979  0.995  0.984 irs
    5  1.000  1.000  1.000  - 
    6  1.000  1.000  1.000  - 
    7  1.000  1.000  1.000  - 
    8  1.000  1.000  1.000  - 
    9  0.962  1.000  0.962 irs
   10  0.998  1.000  0.998 irs
   11  0.994  1.000  0.994 irs
   12  0.964  0.975  0.990 irs
   13  0.954  0.967  0.986 irs
   14  1.000  1.000  1.000  - 
   15  1.000  1.000  1.000  - 
   16  1.000  1.000  1.000  - 
   17  0.877  0.897  0.978 irs
   18  1.000  1.000  1.000  - 
   19  0.854  0.857  0.997 irs
   20  1.000  1.000  1.000  - 
   21  0.940  0.969  0.970 irs
   22  1.000  1.000  1.000  - 
   23  1.000  1.000  1.000  - 
   24  1.000  1.000  1.000  - 
   25  0.878  0.924  0.951 irs
   26  0.855  0.889  0.962 irs
   27  0.879  0.909  0.967 irs
   28  1.000  1.000  1.000  - 
   29  1.000  1.000  1.000  - 
   30  0.905  0.907  0.998 irs
   31  1.000  1.000  1.000  - 
   32  0.993  1.000  0.993 irs
   33  0.936  0.950  0.985 irs
   34  1.000  1.000  1.000  - 
   35  1.000  1.000  1.000  - 
   36  1.000  1.000  1.000  - 
   37  0.911  0.916  0.994 irs
   38  0.854  0.874  0.977 drs
   39  0.835  0.849  0.983 irs
   40  0.993  1.000  0.993 irs
   41  0.912  0.920  0.992 irs
   42  0.919  0.947  0.970 irs
   43  0.779  0.809  0.963 irs
   44  1.000  1.000  1.000  - 
   45  0.991  1.000  0.991 drs
   46  0.896  0.921  0.972 irs
   47  0.994  1.000  0.994 drs
   48  0.804  0.805  0.999 drs
   49  0.709  0.715  0.991 drs
   50  0.815  0.829  0.984 irs
   51  0.897  0.916  0.979 irs
   52  1.000  1.000  1.000  - 
   53  0.859  0.863  0.995 irs
   54  0.794  0.847  0.937 irs
   55  0.733  0.768  0.954 irs
   56  0.864  0.880  0.981 irs
   57  1.000  1.000  1.000  - 
   58  1.000  1.000  1.000  - 
   59  1.000  1.000  1.000  - 
   60  1.000  1.000  1.000  - 
 
 mean  0.942  0.951  0.989

Note: crste = technical efficiency from CRS DEA
      vrste = technical efficiency from VRS DEA
      scale = scale efficiency = crste/vrste


Note also that all subsequent tables refer to VRS results
 
 
 SUMMARY OF OUTPUT SLACKS:
 
 firm  output:           1           2           3
    1                0.000       0.000       0.000
    2                0.000       0.000       0.000
    3                0.002       0.000       0.006
    4                0.005       0.001       0.007
    5                0.000       0.000       0.000
    6                0.000       0.000       0.000
    7                0.000       0.000       0.000
    8                0.000       0.000       0.000
    9                0.000       0.000       0.000
   10                0.000       0.000       0.000
   11                0.000       0.000       0.000
   12                0.011       0.000       0.000
   13                0.005       0.000       0.016
   14                0.000       0.000       0.000
   15                0.000       0.000       0.000
   16                0.000       0.000       0.000
   17                0.033       0.000       0.001
   18                0.000       0.000       0.000
   19                0.043       0.000       0.000
   20                0.000       0.000       0.000
   21                0.043       0.000       0.029
   22                0.000       0.000       0.000
   23                0.000       0.000       0.000
   24                0.000       0.000       0.000
   25                0.064       0.000       0.000
   26                0.107       0.000       0.000
   27                0.046       0.000       0.000
   28                0.000       0.000       0.000
   29                0.000       0.000       0.000
   30                0.027       0.000       0.000
   31                0.000       0.000       0.000
   32                0.000       0.000       0.000
   33                0.012       0.000       0.000
   34                0.000       0.000       0.000
   35                0.000       0.000       0.000
   36                0.000       0.000       0.000
   37                0.022       0.000       0.000
   38                0.068       0.000       0.000
   39                0.059       0.000       0.000
   40                0.000       0.000       0.000
   41                0.011       0.000       0.000
   42                0.045       0.000       0.000
   43                0.071       0.000       0.023
   44                0.000       0.000       0.000
   45                0.000       0.000       0.000
   46                0.039       0.000       0.000
   47                0.000       0.000       0.000
   48                0.231       0.000       0.000
   49                0.237       0.000       0.000
   50                0.034       0.000       0.000
   51                0.023       0.000       0.004
   52                0.000       0.000       0.000
   53                0.049       0.000       0.000
   54                0.065       0.000       0.000
   55                0.124       0.000       0.000
   56                0.483       0.000       0.000
   57                0.000       0.000       0.000
   58                0.000       0.000       0.000
   59                0.000       0.000       0.000
   60                0.000       0.000       0.000

 mean                0.033       0.000       0.001
 
 
 SUMMARY OF INPUT SLACKS:
 
 firm  input:            1           2           3           4           5
    1                0.000       0.000       0.000       0.000       0.000
    2                0.000       0.000       0.000       0.000       0.000
    3                0.000       0.000       0.000       0.012       0.016
    4                0.000       0.000       0.001       0.000       0.024
    5                0.000       0.000       0.000       0.000       0.000
    6                0.000       0.000       0.000       0.000       0.000
    7                0.000       0.000       0.000       0.000       0.000
    8                0.000       0.000       0.000       0.000       0.000
    9                0.000       0.000       0.000       0.000       0.000
   10                0.000       0.000       0.000       0.000       0.000
   11                0.000       0.000       0.000       0.000       0.000
   12                0.045       0.027       0.000       0.082       0.000
   13                0.022       0.000       0.000       0.008       0.017
   14                0.000       0.000       0.000       0.000       0.000
   15                0.000       0.000       0.000       0.000       0.000
   16                0.000       0.000       0.000       0.000       0.000
   17                0.054       0.000       0.000       0.000       0.000
   18                0.000       0.000       0.000       0.000       0.000
   19                0.000       0.000       0.000       0.023       0.000
   20                0.000       0.000       0.000       0.000       0.000
   21                0.000       0.119       0.000       0.372       0.000
   22                0.000       0.000       0.000       0.000       0.000
   23                0.000       0.000       0.000       0.000       0.000
   24                0.000       0.000       0.000       0.000       0.000
   25                0.053       0.014       0.000       0.000       0.030
   26                0.009       0.000       0.000       0.136       0.000
   27                0.063       0.058       0.000       0.000       0.000
   28                0.000       0.000       0.000       0.000       0.000
   29                0.000       0.000       0.000       0.000       0.000
   30                0.000       0.000       0.000       0.000       0.133
   31                0.000       0.000       0.000       0.000       0.000
   32                0.000       0.000       0.000       0.000       0.000
   33                0.019       0.013       0.000       0.002       0.091
   34                0.000       0.000       0.000       0.000       0.000
   35                0.000       0.000       0.000       0.000       0.000
   36                0.000       0.000       0.000       0.000       0.000
   37                0.000       0.000       0.000       0.000       0.000
   38                0.000       0.107       0.000       0.000       0.228
   39                0.000       0.000       0.000       0.027       0.000
   40                0.000       0.000       0.000       0.000       0.000
   41                0.024       0.000       0.000       0.144       0.025
   42                0.051       0.000       0.000       0.000       0.041
   43                0.059       0.000       0.000       0.000       0.109
   44                0.000       0.000       0.000       0.000       0.000
   45                0.000       0.000       0.000       0.000       0.000
   46                0.047       0.000       0.000       0.100       0.024
   47                0.000       0.000       0.000       0.000       0.000
   48                0.100       0.069       0.000       0.030       0.211
   49                0.000       0.048       0.000       0.042       0.010
   50                0.051       0.000       0.000       0.000       0.155
   51                0.058       0.003       0.000       0.045       0.000
   52                0.000       0.000       0.000       0.000       0.000
   53                0.150       0.000       0.000       0.000       0.616
   54                0.028       0.000       0.000       0.014       0.000
   55                0.113       0.000       0.000       0.032       0.000
   56                0.253       0.000       0.000       0.035       0.000
   57                0.000       0.000       0.000       0.000       0.000
   58                0.000       0.000       0.000       0.000       0.000
   59                0.000       0.000       0.000       0.000       0.000
   60                0.000       0.000       0.000       0.000       0.000

 mean                0.020       0.008       0.000       0.018       0.029
 
 
 SUMMARY OF PEERS:
 
  firm  peers:
    1      1
    2      2
    3      7   20   22    1
    4      8   32    7
    5      5
    6      6
    7      7
    8      8
    9      9
   10     10
   11     11
   12      7   57    9   15
   13      7   40   11
   14     14
   15     15
   16     16
   17      7   20    1    5
   18     18
   19     58    6   15   22   14    7
   20     20
   21     15   28    6    7
   22     22
   23     23
   24     24
   25     15    9   57    1
   26      7   15    5   57   22
   27      7   28    1   15   57
   28     28
   29     29
   30     58    7   22   18    6    1
   31     31
   32     32
   33      7   57
   34     34
   35     35
   36     36
   37      8   60   22    1   20    7   58
   38     18   15   22   57   58
   39     58   15   28    6   22    7
   40     40
   41      7   22   57    5
   42      7   22   15    1    5
   43     22    1   23   15
   44     44
   45     45
   46      7    5   22   57
   47     47
   48     28   57   15
   49     57   22   28   15
   50     22   28    7    1   15
   51     52    7   28
   52     52
   53     22   28   57   58   20
   54      7    1    9   15
   55      1    7   22   28   15
   56     18   22   58   28   52
   57     57
   58     58
   59     59
   60     60
 
 
 SUMMARY OF PEER WEIGHTS:
   (in same order as above)
 
  firm  peer weights:
    1   1.000
    2   1.000
    3   0.477 0.089 0.008 0.426
    4   0.005 0.440 0.555
    5   1.000
    6   1.000
    7   1.000
    8   1.000
    9   1.000
   10   1.000
   11   1.000
   12   0.911 0.001 0.004 0.085
   13   0.554 0.436 0.010
   14   1.000
   15   1.000
   16   1.000
   17   0.287 0.156 0.518 0.039
   18   1.000
   19   0.005 0.138 0.189 0.060 0.060 0.548
   20   1.000
   21   0.189 0.003 0.323 0.485
   22   1.000
   23   1.000
   24   1.000
   25   0.413 0.174 0.151 0.262
   26   0.169 0.382 0.393 0.052 0.004
   27   0.150 0.036 0.704 0.095 0.015
   28   1.000
   29   1.000
   30   0.076 0.153 0.060 0.001 0.013 0.696
   31   1.000
   32   1.000
   33   0.990 0.010
   34   1.000
   35   1.000
   36   1.000
   37   0.144 0.071 0.023 0.267 0.378 0.052 0.066
   38   0.055 0.350 0.211 0.072 0.312
   39   0.082 0.015 0.059 0.082 0.042 0.719
   40   1.000
   41   0.699 0.062 0.028 0.211
   42   0.404 0.043 0.044 0.232 0.278
   43   0.121 0.415 0.011 0.453
   44   1.000
   45   1.000
   46   0.798 0.103 0.018 0.081
   47   1.000
   48   0.253 0.344 0.403
   49   0.044 0.209 0.210 0.536
   50   0.013 0.149 0.300 0.420 0.117
   51   0.151 0.836 0.013
   52   1.000
   53   0.020 0.456 0.306 0.185 0.032
   54   0.533 0.124 0.126 0.217
   55   0.181 0.292 0.131 0.072 0.324
   56   0.004 0.092 0.640 0.091 0.173
   57   1.000
   58   1.000
   59   1.000
   60   1.000
 
 
 PEER COUNT SUMMARY:
   (i.e., no. times each firm is a peer for another)
 
  firm  peer count:
    1      11
    2       0
    3       0
    4       0
    5       5
    6       4
    7      20
    8       2
    9       3
   10       0
   11       1
   12       0
   13       0
   14       1
   15      15
   16       0
   17       0
   18       3
   19       0
   20       4
   21       0
   22      16
   23       1
   24       0
   25       0
   26       0
   27       0
   28      10
   29       0
   30       0
   31       0
   32       1
   33       0
   34       0
   35       0
   36       0
   37       0
   38       0
   39       0
   40       1
   41       0
   42       0
   43       0
   44       0
   45       0
   46       0
   47       0
   48       0
   49       0
   50       0
   51       0
   52       2
   53       0
   54       0
   55       0
   56       0
   57      11
   58       7
   59       0
   60       1
 
 
 
 SUMMARY OF OUTPUT TARGETS:
 
 firm  output:           1           2           3
    1                0.566       0.124       0.100
    2                0.526       0.112       0.103
    3                0.554       0.120       0.112
    4                0.530       0.105       0.114
    5                0.587       0.128       0.121
    6                0.544       0.181       0.142
    7                0.538       0.109       0.123
    8                0.534       0.104       0.101
    9                0.544       0.139       0.145
   10                0.550       0.114       0.108
   11                0.542       0.114       0.106
   12                0.553       0.115       0.130
   13                0.531       0.105       0.117
   14                0.582       0.131       0.137
   15                0.710       0.182       0.204
   16                0.737       0.335       0.201
   17                0.558       0.121       0.108
   18                0.758       1.000       1.000
   19                0.587       0.152       0.148
   20                0.564       0.131       0.105
   21                0.574       0.147       0.145
   22                0.763       0.419       0.216
   23                0.652       0.170       0.162
   24                0.680       0.212       0.132
   25                0.628       0.157       0.202
   26                0.628       0.148       0.170
   27                0.591       0.140       0.124
   28                1.000       0.461       0.256
   29                0.517       0.107       0.132
   30                0.569       0.141       0.120
   31                0.554       0.151       0.185
   32                0.519       0.100       0.103
   33                0.539       0.109       0.126
   34                0.524       0.106       0.103
   35                0.520       0.103       0.107
   36                0.533       0.108       0.111
   37                0.560       0.144       0.116
   38                0.656       0.256       0.267
   39                0.576       0.150       0.144
   40                0.522       0.100       0.109
   41                0.565       0.133       0.137
   42                0.575       0.134       0.125
   43                0.656       0.186       0.162
   44                0.591       0.154       0.139
   45                0.626       0.186       0.148
   46                0.553       0.121       0.150
   47                0.548       0.115       0.123
   48                0.750       0.246       0.298
   49                0.778       0.289       0.228
   50                0.642       0.180       0.144
   51                0.541       0.122       0.124
   52                0.516       0.167       0.117
   53                0.773       0.295       0.297
   54                0.580       0.130       0.140
   55                0.662       0.201       0.167
   56                0.583       0.190       0.198
   57                0.612       0.164       0.440
   58                0.515       0.120       0.204
   59                0.528       0.255       0.134
   60                0.566       0.327       0.141
 
 
 SUMMARY OF INPUT TARGETS:
 
 firm  input:            1           2           3           4           5
    1                0.103       0.148       0.105       0.129       0.155
    2                0.100       0.152       0.104       0.122       0.123
    3                0.109       0.131       0.106       0.127       0.140
    4                0.104       0.116       0.101       0.121       0.107
    5                0.136       0.146       0.107       0.173       0.279
    6                0.117       0.247       0.143       0.222       0.135
    7                0.100       0.120       0.101       0.120       0.103
    8                0.108       0.121       0.101       0.100       0.105
    9                0.157       0.284       0.109       0.226       0.248
   10                0.124       0.146       0.102       0.141       0.171
   11                0.105       0.159       0.102       0.121       0.138
   12                0.110       0.132       0.104       0.134       0.111
   13                0.121       0.118       0.101       0.126       0.114
   14                0.110       0.177       0.111       0.172       0.261
   15                0.208       0.256       0.135       0.272       0.187
   16                0.378       0.148       0.268       0.571       0.287
   17                0.110       0.134       0.106       0.128       0.160
   18                0.623       1.000       1.000       1.000       0.540
   19                0.148       0.168       0.126       0.185       0.148
   20                0.146       0.111       0.115       0.124       0.249
   21                0.128       0.188       0.122       0.182       0.129
   22                0.507       0.142       0.290       0.432       0.353
   23                0.337       0.225       0.126       0.696       0.281
   24                0.157       0.194       0.165       0.539       0.476
   25                0.213       0.229       0.128       0.213       0.209
   26                0.177       0.188       0.121       0.203       0.216
   27                0.150       0.173       0.115       0.148       0.156
   28                1.000       0.637       0.296       0.296       0.255
   29                0.123       0.111       0.108       0.164       0.141
   30                0.130       0.147       0.119       0.147       0.155
   31                0.326       0.152       0.142       0.272       0.137
   32                0.110       0.110       0.100       0.123       0.112
   33                0.104       0.121       0.102       0.121       0.105
   34                0.124       0.109       0.106       0.104       0.131
   35                0.114       0.100       0.103       0.142       0.119
   36                0.134       0.152       0.107       0.136       0.102
   37                0.140       0.130       0.129       0.138       0.198
   38                0.290       0.245       0.214       0.288       0.226
   39                0.176       0.168       0.126       0.153       0.126
   40                0.148       0.114       0.100       0.134       0.127
   41                0.144       0.130       0.116       0.152       0.161
   42                0.133       0.140       0.114       0.157       0.178
   43                0.202       0.197       0.141       0.237       0.195
   44                0.174       0.196       0.129       0.141       0.158
   45                0.165       0.188       0.153       0.210       0.389
   46                0.142       0.132       0.111       0.137       0.143
   47                0.136       0.115       0.110       0.186       0.143
   48                0.503       0.345       0.188       0.248       0.248
   49                0.449       0.311       0.203       0.307       0.242
   50                0.254       0.225       0.139       0.172       0.161
   51                0.126       0.133       0.114       0.129       0.104
   52                0.193       0.164       0.168       0.165       0.100
   53                0.643       0.401       0.220       0.224       0.247
   54                0.131       0.174       0.110       0.168       0.146
   55                0.254       0.209       0.152       0.224       0.183
   56                0.258       0.214       0.165       0.168       0.143
   57                0.482       0.235       0.171       0.185       0.315
   58                0.133       0.173       0.122       0.108       0.106
   59                0.192       0.159       0.240       0.301       0.162
   60                0.231       0.142       0.328       0.266       0.383
 
 
 
 FIRM BY FIRM RESULTS:
 
 
Results for firm:     1
Technical efficiency = 1.000
Scale efficiency     = 1.000  (crs)
 PROJECTION SUMMARY:
  variable           original        radial         slack     projected
                        value      movement      movement         value
 output     1           0.566         0.000         0.000         0.566
 output     2           0.124         0.000         0.000         0.124
 output     3           0.100         0.000         0.000         0.100
 input      1           0.103         0.000         0.000         0.103
 input      2           0.147         0.000         0.000         0.148
 input      3           0.105         0.000         0.000         0.105
 input      4           0.129         0.000         0.000         0.129
 input      5           0.155         0.000         0.000         0.155
 LISTING OF PEERS:
  peer   lambda weight
    1      1.000
 
 
Results for firm:     2
Technical efficiency = 1.000
Scale efficiency     = 0.980  (irs)
 PROJECTION SUMMARY:
  variable           original        radial         slack     projected
                        value      movement      movement         value
 output     1           0.526         0.000         0.000         0.526
 output     2           0.112         0.000         0.000         0.112
 output     3           0.103         0.000         0.000         0.103
 input      1           0.100         0.000         0.000         0.100
 input      2           0.152         0.000         0.000         0.152
 input      3           0.104         0.000         0.000         0.104
 input      4           0.122         0.000         0.000         0.122
 input      5           0.123         0.000         0.000         0.123
 LISTING OF PEERS:
  peer   lambda weight
    2      1.000
 
 
Results for firm:     3
Technical efficiency = 0.987
Scale efficiency     = 0.998  (irs)
 PROJECTION SUMMARY:
  variable           original        radial         slack     projected
                        value      movement      movement         value
 output     1           0.552         0.000         0.002         0.554
 output     2           0.120         0.000         0.000         0.120
 output     3           0.106         0.000         0.006         0.112
 input      1           0.110        -0.001         0.000         0.109
 input      2           0.133        -0.002         0.000         0.131
 input      3           0.107        -0.001         0.000         0.106
 input      4           0.141        -0.002        -0.012         0.127
 input      5           0.158        -0.002        -0.016         0.140
 LISTING OF PEERS:
  peer   lambda weight
    7      0.477
   20      0.089
   22      0.008
    1      0.426
 
 
Results for firm:     4
Technical efficiency = 0.995
Scale efficiency     = 0.984  (irs)
 PROJECTION SUMMARY:
  variable           original        radial         slack     projected
                        value      movement      movement         value
 output     1           0.524         0.000         0.005         0.530
 output     2           0.104         0.000         0.001         0.105
 output     3           0.107         0.000         0.007         0.114
 input      1           0.105        -0.001         0.000         0.104
 input      2           0.116        -0.001         0.000         0.116
 input      3           0.103        -0.001        -0.001         0.101
 input      4           0.122        -0.001         0.000         0.121
 input      5           0.132        -0.001        -0.024         0.107
 LISTING OF PEERS:
  peer   lambda weight
    8      0.005
   32      0.440
    7      0.555
 
 
Results for firm:     5
Technical efficiency = 1.000
Scale efficiency     = 1.000  (crs)
 PROJECTION SUMMARY:
  variable           original        radial         slack     projected
                        value      movement      movement         value
 output     1           0.587         0.000         0.000         0.587
 output     2           0.128         0.000         0.000         0.128
 output     3           0.121         0.000         0.000         0.121
 input      1           0.136         0.000         0.000         0.136
 input      2           0.146         0.000         0.000         0.146
 input      3           0.107         0.000         0.000         0.107
 input      4           0.173         0.000         0.000         0.173
 input      5           0.279         0.000         0.000         0.279
 LISTING OF PEERS:
  peer   lambda weight
    5      1.000
 
 
Results for firm:     6
Technical efficiency = 1.000
Scale efficiency     = 1.000  (crs)
 PROJECTION SUMMARY:
  variable           original        radial         slack     projected
                        value      movement      movement         value
 output     1           0.544         0.000         0.000         0.544
 output     2           0.181         0.000         0.000         0.181
 output     3           0.142         0.000         0.000         0.142
 input      1           0.117         0.000         0.000         0.117
 input      2           0.247         0.000         0.000         0.247
 input      3           0.143         0.000         0.000         0.143
 input      4           0.222         0.000         0.000         0.222
 input      5           0.135         0.000         0.000         0.135
 LISTING OF PEERS:
  peer   lambda weight
    6      1.000
 
 
Results for firm:     7
Technical efficiency = 1.000
Scale efficiency     = 1.000  (crs)
 PROJECTION SUMMARY:
  variable           original        radial         slack     projected
                        value      movement      movement         value
 output     1           0.538         0.000         0.000         0.538
 output     2           0.109         0.000         0.000         0.109
 output     3           0.123         0.000         0.000         0.123
 input      1           0.100         0.000         0.000         0.100
 input      2           0.120         0.000         0.000         0.120
 input      3           0.102         0.000         0.000         0.101
 input      4           0.120         0.000         0.000         0.120
 input      5           0.103         0.000         0.000         0.103
 LISTING OF PEERS:
  peer   lambda weight
    7      1.000
 
 
Results for firm:     8
Technical efficiency = 1.000
Scale efficiency     = 1.000  (crs)
 PROJECTION SUMMARY:
  variable           original        radial         slack     projected
                        value      movement      movement         value
 output     1           0.534         0.000         0.000         0.534
 output     2           0.104         0.000         0.000         0.104
 output     3           0.101         0.000         0.000         0.101
 input      1           0.108         0.000         0.000         0.108
 input      2           0.121         0.000         0.000         0.121
 input      3           0.101         0.000         0.000         0.101
 input      4           0.100         0.000         0.000         0.100
 input      5           0.105         0.000         0.000         0.105
 LISTING OF PEERS:
  peer   lambda weight
    8      1.000
 
 
Results for firm:     9
Technical efficiency = 1.000
Scale efficiency     = 0.962  (irs)
 PROJECTION SUMMARY:
  variable           original        radial         slack     projected
                        value      movement      movement         value
 output     1           0.544         0.000         0.000         0.544
 output     2           0.139         0.000         0.000         0.139
 output     3           0.145         0.000         0.000         0.145
 input      1           0.157         0.000         0.000         0.157
 input      2           0.284         0.000         0.000         0.284
 input      3           0.109         0.000         0.000         0.109
 input      4           0.226         0.000         0.000         0.226
 input      5           0.248         0.000         0.000         0.248
 LISTING OF PEERS:
  peer   lambda weight
    9      1.000
 
 
Results for firm:    10
Technical efficiency = 1.000
Scale efficiency     = 0.998  (irs)
 PROJECTION SUMMARY:
  variable           original        radial         slack     projected
                        value      movement      movement         value
 output     1           0.550         0.000         0.000         0.550
 output     2           0.114         0.000         0.000         0.114
 output     3           0.108         0.000         0.000         0.108
 input      1           0.124         0.000         0.000         0.124
 input      2           0.146         0.000         0.000         0.146
 input      3           0.102         0.000         0.000         0.102
 input      4           0.141         0.000         0.000         0.141
 input      5           0.171         0.000         0.000         0.171
 LISTING OF PEERS:
  peer   lambda weight
   10      1.000
 
 
Results for firm:    11
Technical efficiency = 1.000
Scale efficiency     = 0.994  (irs)
 PROJECTION SUMMARY:
  variable           original        radial         slack     projected
                        value      movement      movement         value
 output     1           0.542         0.000         0.000         0.542
 output     2           0.114         0.000         0.000         0.114
 output     3           0.106         0.000         0.000         0.106
 input      1           0.105         0.000         0.000         0.105
 input      2           0.159         0.000         0.000         0.159
 input      3           0.102         0.000         0.000         0.102
 input      4           0.121         0.000         0.000         0.121
 input      5           0.138         0.000         0.000         0.138
 LISTING OF PEERS:
  peer   lambda weight
   11      1.000
 
 
Results for firm:    12
Technical efficiency = 0.975
Scale efficiency     = 0.990  (irs)
 PROJECTION SUMMARY:
  variable           original        radial         slack     projected
                        value      movement      movement         value
 output     1           0.542         0.000         0.011         0.553
 output     2           0.115         0.000         0.000         0.115
 output     3           0.130         0.000         0.000         0.130
 input      1           0.159        -0.004        -0.045         0.110
 input      2           0.163        -0.004        -0.027         0.132
 input      3           0.107        -0.003         0.000         0.104
 input      4           0.221        -0.006        -0.082         0.134
 input      5           0.114        -0.003         0.000         0.111
 LISTING OF PEERS:
  peer   lambda weight
    7      0.911
   57      0.001
    9      0.004
   15      0.085
 
 
Results for firm:    13
Technical efficiency = 0.967
Scale efficiency     = 0.986  (irs)
 PROJECTION SUMMARY:
  variable           original        radial         slack     projected
                        value      movement      movement         value
 output     1           0.526         0.000         0.005         0.531
 output     2           0.105         0.000         0.000         0.105
 output     3           0.101         0.000         0.016         0.117
 input      1           0.148        -0.005        -0.022         0.121
 input      2           0.122        -0.004         0.000         0.118
 input      3           0.104        -0.003         0.000         0.101
 input      4           0.138        -0.005        -0.008         0.126
 input      5           0.135        -0.004        -0.017         0.114
 LISTING OF PEERS:
  peer   lambda weight
    7      0.554
   40      0.436
   11      0.010
 
 
Results for firm:    14
Technical efficiency = 1.000
Scale efficiency     = 1.000  (crs)
 PROJECTION SUMMARY:
  variable           original        radial         slack     projected
                        value      movement      movement         value
 output     1           0.582         0.000         0.000         0.582
 output     2           0.131         0.000         0.000         0.131
 output     3           0.137         0.000         0.000         0.137
 input      1           0.110         0.000         0.000         0.110
 input      2           0.177         0.000         0.000         0.177
 input      3           0.111         0.000         0.000         0.111
 input      4           0.172         0.000         0.000         0.172
 input      5           0.261         0.000         0.000         0.261
 LISTING OF PEERS:
  peer   lambda weight
   14      1.000
 
 
Results for firm:    15
Technical efficiency = 1.000
Scale efficiency     = 1.000  (crs)
 PROJECTION SUMMARY:
  variable           original        radial         slack     projected
                        value      movement      movement         value
 output     1           0.710         0.000         0.000         0.710
 output     2           0.182         0.000         0.000         0.182
 output     3           0.204         0.000         0.000         0.204
 input      1           0.208         0.000         0.000         0.208
 input      2           0.256         0.000         0.000         0.256
 input      3           0.135         0.000         0.000         0.135
 input      4           0.272         0.000         0.000         0.272
 input      5           0.187         0.000         0.000         0.187
 LISTING OF PEERS:
  peer   lambda weight
   15      1.000
 
 
Results for firm:    16
Technical efficiency = 1.000
Scale efficiency     = 1.000  (crs)
 PROJECTION SUMMARY:
  variable           original        radial         slack     projected
                        value      movement      movement         value
 output     1           0.737         0.000         0.000         0.737
 output     2           0.335         0.000         0.000         0.335
 output     3           0.201         0.000         0.000         0.201
 input      1           0.378         0.000         0.000         0.378
 input      2           0.147         0.000         0.000         0.148
 input      3           0.268         0.000         0.000         0.268
 input      4           0.571         0.000         0.000         0.571
 input      5           0.287         0.000         0.000         0.287
 LISTING OF PEERS:
  peer   lambda weight
   16      1.000
 
 
Results for firm:    17
Technical efficiency = 0.897
Scale efficiency     = 0.978  (irs)
 PROJECTION SUMMARY:
  variable           original        radial         slack     projected
                        value      movement      movement         value
 output     1           0.525         0.000         0.033         0.558
 output     2           0.121         0.000         0.000         0.121
 output     3           0.107         0.000         0.001         0.108
 input      1           0.182        -0.019        -0.054         0.110
 input      2           0.149        -0.015         0.000         0.134
 input      3           0.118        -0.012         0.000         0.106
 input      4           0.143        -0.015         0.000         0.128
 input      5           0.178        -0.018         0.000         0.160
 LISTING OF PEERS:
  peer   lambda weight
    7      0.287
   20      0.156
    1      0.518
    5      0.039
 
 
Results for firm:    18
Technical efficiency = 1.000
Scale efficiency     = 1.000  (crs)
 PROJECTION SUMMARY:
  variable           original        radial         slack     projected
                        value      movement      movement         value
 output     1           0.758         0.000         0.000         0.758
 output     2           1.000         0.000         0.000         1.000
 output     3           1.000         0.000         0.000         1.000
 input      1           0.623         0.000         0.000         0.623
 input      2           1.000         0.000         0.000         1.000
 input      3           1.000         0.000         0.000         1.000
 input      4           1.000         0.000         0.000         1.000
 input      5           0.540         0.000         0.000         0.540
 LISTING OF PEERS:
  peer   lambda weight
   18      1.000
 
 
Results for firm:    19
Technical efficiency = 0.857
Scale efficiency     = 0.997  (irs)
 PROJECTION SUMMARY:
  variable           original        radial         slack     projected
                        value      movement      movement         value
 output     1           0.544         0.000         0.043         0.587
 output     2           0.152         0.000         0.000         0.152
 output     3           0.148         0.000         0.000         0.148
 input      1           0.172        -0.025         0.000         0.148
 input      2           0.196        -0.028         0.000         0.168
 input      3           0.146        -0.021         0.000         0.126
 input      4           0.242        -0.035        -0.023         0.185
 input      5           0.172        -0.025         0.000         0.148
 LISTING OF PEERS:
  peer   lambda weight
   58      0.005
    6      0.138
   15      0.189
   22      0.060
   14      0.060
    7      0.548
 
 
Results for firm:    20
Technical efficiency = 1.000
Scale efficiency     = 1.000  (crs)
 PROJECTION SUMMARY:
  variable           original        radial         slack     projected
                        value      movement      movement         value
 output     1           0.564         0.000         0.000         0.564
 output     2           0.131         0.000         0.000         0.131
 output     3           0.105         0.000         0.000         0.105
 input      1           0.146         0.000         0.000         0.146
 input      2           0.111         0.000         0.000         0.111
 input      3           0.115         0.000         0.000         0.115
 input      4           0.124         0.000         0.000         0.124
 input      5           0.249         0.000         0.000         0.249
 LISTING OF PEERS:
  peer   lambda weight
   20      1.000
 
 
Results for firm:    21
Technical efficiency = 0.969
Scale efficiency     = 0.970  (irs)
 PROJECTION SUMMARY:
  variable           original        radial         slack     projected
                        value      movement      movement         value
 output     1           0.531         0.000         0.043         0.574
 output     2           0.147         0.000         0.000         0.147
 output     3           0.115         0.000         0.029         0.145
 input      1           0.132        -0.004         0.000         0.128
 input      2           0.317        -0.010        -0.119         0.188
 input      3           0.126        -0.004         0.000         0.122
 input      4           0.572        -0.018        -0.372         0.182
 input      5           0.134        -0.004         0.000         0.129
 LISTING OF PEERS:
  peer   lambda weight
   15      0.189
   28      0.003
    6      0.323
    7      0.485
 
 
Results for firm:    22
Technical efficiency = 1.000
Scale efficiency     = 1.000  (crs)
 PROJECTION SUMMARY:
  variable           original        radial         slack     projected
                        value      movement      movement         value
 output     1           0.763         0.000         0.000         0.763
 output     2           0.419         0.000         0.000         0.419
 output     3           0.216         0.000         0.000         0.216
 input      1           0.507         0.000         0.000         0.507
 input      2           0.142         0.000         0.000         0.142
 input      3           0.290         0.000         0.000         0.290
 input      4           0.432         0.000         0.000         0.432
 input      5           0.353         0.000         0.000         0.353
 LISTING OF PEERS:
  peer   lambda weight
   22      1.000
 
 
Results for firm:    23
Technical efficiency = 1.000
Scale efficiency     = 1.000  (crs)
 PROJECTION SUMMARY:
  variable           original        radial         slack     projected
                        value      movement      movement         value
 output     1           0.652         0.000         0.000         0.652
 output     2           0.170         0.000         0.000         0.170
 output     3           0.162         0.000         0.000         0.162
 input      1           0.337         0.000         0.000         0.337
 input      2           0.225         0.000         0.000         0.225
 input      3           0.126         0.000         0.000         0.126
 input      4           0.696         0.000         0.000         0.696
 input      5           0.281         0.000         0.000         0.281
 LISTING OF PEERS:
  peer   lambda weight
   23      1.000
 
 
Results for firm:    24
Technical efficiency = 1.000
Scale efficiency     = 1.000  (crs)
 PROJECTION SUMMARY:
  variable           original        radial         slack     projected
                        value      movement      movement         value
 output     1           0.680         0.000         0.000         0.680
 output     2           0.212         0.000         0.000         0.212
 output     3           0.132         0.000         0.000         0.132
 input      1           0.157         0.000         0.000         0.157
 input      2           0.194         0.000         0.000         0.194
 input      3           0.165         0.000         0.000         0.165
 input      4           0.539         0.000         0.000         0.539
 input      5           0.475         0.000         0.000         0.476
 LISTING OF PEERS:
  peer   lambda weight
   24      1.000
 
 
Results for firm:    25
Technical efficiency = 0.924
Scale efficiency     = 0.951  (irs)
 PROJECTION SUMMARY:
  variable           original        radial         slack     projected
                        value      movement      movement         value
 output     1           0.565         0.000         0.064         0.628
 output     2           0.157         0.000         0.000         0.157
 output     3           0.202         0.000         0.000         0.202
 input      1           0.288        -0.022        -0.053         0.213
 input      2           0.263        -0.020        -0.014         0.229
 input      3           0.139        -0.011         0.000         0.128
 input      4           0.231        -0.018         0.000         0.213
 input      5           0.259        -0.020        -0.030         0.209
 LISTING OF PEERS:
  peer   lambda weight
   15      0.413
    9      0.174
   57      0.151
    1      0.262
 
 
Results for firm:    26
Technical efficiency = 0.889
Scale efficiency     = 0.962  (irs)
 PROJECTION SUMMARY:
  variable           original        radial         slack     projected
                        value      movement      movement         value
 output     1           0.521         0.000         0.107         0.628
 output     2           0.148         0.000         0.000         0.148
 output     3           0.170         0.000         0.000         0.170
 input      1           0.209        -0.023        -0.009         0.177
 input      2           0.212        -0.023         0.000         0.188
 input      3           0.136        -0.015         0.000         0.121
 input      4           0.381        -0.042        -0.136         0.203
 input      5           0.243        -0.027         0.000         0.216
 LISTING OF PEERS:
  peer   lambda weight
    7      0.169
   15      0.382
    5      0.393
   57      0.052
   22      0.004
 
 
Results for firm:    27
Technical efficiency = 0.909
Scale efficiency     = 0.967  (irs)
 PROJECTION SUMMARY:
  variable           original        radial         slack     projected
                        value      movement      movement         value
 output     1           0.546         0.000         0.046         0.591
 output     2           0.140         0.000         0.000         0.140
 output     3           0.124         0.000         0.000         0.124
 input      1           0.234        -0.021        -0.063         0.150
 input      2           0.253        -0.023        -0.058         0.173
 input      3           0.127        -0.012         0.000         0.115
 input      4           0.163        -0.015         0.000         0.148
 input      5           0.172        -0.016         0.000         0.156
 LISTING OF PEERS:
  peer   lambda weight
    7      0.150
   28      0.036
    1      0.704
   15      0.095
   57      0.015
 
 
Results for firm:    28
Technical efficiency = 1.000
Scale efficiency     = 1.000  (crs)
 PROJECTION SUMMARY:
  variable           original        radial         slack     projected
                        value      movement      movement         value
 output     1           1.000         0.000         0.000         1.000
 output     2           0.461         0.000         0.000         0.461
 output     3           0.256         0.000         0.000         0.256
 input      1           1.000         0.000         0.000         1.000
 input      2           0.637         0.000         0.000         0.637
 input      3           0.296         0.000         0.000         0.296
 input      4           0.296         0.000         0.000         0.296
 input      5           0.255         0.000         0.000         0.255
 LISTING OF PEERS:
  peer   lambda weight
   28      1.000
 
 
Results for firm:    29
Technical efficiency = 1.000
Scale efficiency     = 1.000  (crs)
 PROJECTION SUMMARY:
  variable           original        radial         slack     projected
                        value      movement      movement         value
 output     1           0.517         0.000         0.000         0.517
 output     2           0.107         0.000         0.000         0.107
 output     3           0.132         0.000         0.000         0.132
 input      1           0.123         0.000         0.000         0.123
 input      2           0.111         0.000         0.000         0.111
 input      3           0.108         0.000         0.000         0.108
 input      4           0.164         0.000         0.000         0.164
 input      5           0.141         0.000         0.000         0.141
 LISTING OF PEERS:
  peer   lambda weight
   29      1.000
 
 
Results for firm:    30
Technical efficiency = 0.907
Scale efficiency     = 0.998  (irs)
 PROJECTION SUMMARY:
  variable           original        radial         slack     projected
                        value      movement      movement         value
 output     1           0.542         0.000         0.027         0.569
 output     2           0.141         0.000         0.000         0.141
 output     3           0.120         0.000         0.000         0.120
 input      1           0.143        -0.013         0.000         0.130
 input      2           0.163        -0.015         0.000         0.147
 input      3           0.131        -0.012         0.000         0.119
 input      4           0.162        -0.015         0.000         0.147
 input      5           0.318        -0.029        -0.133         0.155
 LISTING OF PEERS:
  peer   lambda weight
   58      0.076
    7      0.153
   22      0.060
   18      0.001
    6      0.013
    1      0.696
 
 
Results for firm:    31
Technical efficiency = 1.000
Scale efficiency     = 1.000  (crs)
 PROJECTION SUMMARY:
  variable           original        radial         slack     projected
                        value      movement      movement         value
 output     1           0.554         0.000         0.000         0.554
 output     2           0.151         0.000         0.000         0.151
 output     3           0.185         0.000         0.000         0.185
 input      1           0.326         0.000         0.000         0.326
 input      2           0.152         0.000         0.000         0.152
 input      3           0.142         0.000         0.000         0.142
 input      4           0.272         0.000         0.000         0.272
 input      5           0.137         0.000         0.000         0.137
 LISTING OF PEERS:
  peer   lambda weight
   31      1.000
 
 
Results for firm:    32
Technical efficiency = 1.000
Scale efficiency     = 0.993  (irs)
 PROJECTION SUMMARY:
  variable           original        radial         slack     projected
                        value      movement      movement         value
 output     1           0.519         0.000         0.000         0.519
 output     2           0.100         0.000         0.000         0.100
 output     3           0.103         0.000         0.000         0.103
 input      1           0.110         0.000         0.000         0.110
 input      2           0.110         0.000         0.000         0.110
 input      3           0.100         0.000         0.000         0.100
 input      4           0.123         0.000         0.000         0.123
 input      5           0.112         0.000         0.000         0.112
 LISTING OF PEERS:
  peer   lambda weight
   32      1.000
 
 
Results for firm:    33
Technical efficiency = 0.950
Scale efficiency     = 0.985  (irs)
 PROJECTION SUMMARY:
  variable           original        radial         slack     projected
                        value      movement      movement         value
 output     1           0.527         0.000         0.012         0.539
 output     2           0.109         0.000         0.000         0.109
 output     3           0.126         0.000         0.000         0.126
 input      1           0.130        -0.007        -0.019         0.104
 input      2           0.141        -0.007        -0.013         0.121
 input      3           0.108        -0.005         0.000         0.102
 input      4           0.129        -0.007        -0.002         0.121
 input      5           0.206        -0.010        -0.091         0.105
 LISTING OF PEERS:
  peer   lambda weight
    7      0.990
   57      0.010
 
 
Results for firm:    34
Technical efficiency = 1.000
Scale efficiency     = 1.000  (crs)
 PROJECTION SUMMARY:
  variable           original        radial         slack     projected
                        value      movement      movement         value
 output     1           0.524         0.000         0.000         0.524
 output     2           0.106         0.000         0.000         0.106
 output     3           0.103         0.000         0.000         0.103
 input      1           0.123         0.000         0.000         0.124
 input      2           0.109         0.000         0.000         0.109
 input      3           0.105         0.000         0.000         0.106
 input      4           0.104         0.000         0.000         0.104
 input      5           0.131         0.000         0.000         0.131
 LISTING OF PEERS:
  peer   lambda weight
   34      1.000
 
 
Results for firm:    35
Technical efficiency = 1.000
Scale efficiency     = 1.000  (crs)
 PROJECTION SUMMARY:
  variable           original        radial         slack     projected
                        value      movement      movement         value
 output     1           0.520         0.000         0.000         0.520
 output     2           0.103         0.000         0.000         0.103
 output     3           0.107         0.000         0.000         0.107
 input      1           0.114         0.000         0.000         0.114
 input      2           0.100         0.000         0.000         0.100
 input      3           0.103         0.000         0.000         0.103
 input      4           0.142         0.000         0.000         0.142
 input      5           0.119         0.000         0.000         0.119
 LISTING OF PEERS:
  peer   lambda weight
   35      1.000
 
 
Results for firm:    36
Technical efficiency = 1.000
Scale efficiency     = 1.000  (crs)
 PROJECTION SUMMARY:
  variable           original        radial         slack     projected
                        value      movement      movement         value
 output     1           0.533         0.000         0.000         0.533
 output     2           0.108         0.000         0.000         0.108
 output     3           0.111         0.000         0.000         0.111
 input      1           0.134         0.000         0.000         0.134
 input      2           0.152         0.000         0.000         0.152
 input      3           0.106         0.000         0.000         0.107
 input      4           0.136         0.000         0.000         0.136
 input      5           0.102         0.000         0.000         0.102
 LISTING OF PEERS:
  peer   lambda weight
   36      1.000
 
 
Results for firm:    37
Technical efficiency = 0.916
Scale efficiency     = 0.994  (irs)
 PROJECTION SUMMARY:
  variable           original        radial         slack     projected
                        value      movement      movement         value
 output     1           0.538         0.000         0.022         0.560
 output     2           0.144         0.000         0.000         0.144
 output     3           0.116         0.000         0.000         0.116
 input      1           0.153        -0.013         0.000         0.140
 input      2           0.141        -0.012         0.000         0.130
 input      3           0.141        -0.012         0.000         0.129
 input      4           0.151        -0.013         0.000         0.138
 input      5           0.216        -0.018         0.000         0.198
 LISTING OF PEERS:
  peer   lambda weight
    8      0.144
   60      0.071
   22      0.023
    1      0.267
   20      0.378
    7      0.052
   58      0.066
 
 
Results for firm:    38
Technical efficiency = 0.874
Scale efficiency     = 0.977  (drs)
 PROJECTION SUMMARY:
  variable           original        radial         slack     projected
                        value      movement      movement         value
 output     1           0.588         0.000         0.068         0.656
 output     2           0.256         0.000         0.000         0.256
 output     3           0.267         0.000         0.000         0.267
 input      1           0.332        -0.042         0.000         0.290
 input      2           0.403        -0.051        -0.107         0.245
 input      3           0.245        -0.031         0.000         0.214
 input      4           0.330        -0.041         0.000         0.288
 input      5           0.518        -0.065        -0.228         0.226
 LISTING OF PEERS:
  peer   lambda weight
   18      0.055
   15      0.350
   22      0.211
   57      0.072
   58      0.312
 
 
Results for firm:    39
Technical efficiency = 0.849
Scale efficiency     = 0.983  (irs)
 PROJECTION SUMMARY:
  variable           original        radial         slack     projected
                        value      movement      movement         value
 output     1           0.517         0.000         0.059         0.576
 output     2           0.150         0.000         0.000         0.150
 output     3           0.144         0.000         0.000         0.144
 input      1           0.207        -0.031         0.000         0.176
 input      2           0.198        -0.030         0.000         0.168
 input      3           0.149        -0.022         0.000         0.126
 input      4           0.213        -0.032        -0.027         0.153
 input      5           0.149        -0.022         0.000         0.126
 LISTING OF PEERS:
  peer   lambda weight
   58      0.082
   15      0.015
   28      0.059
    6      0.082
   22      0.042
    7      0.719
 
 
Results for firm:    40
Technical efficiency = 1.000
Scale efficiency     = 0.993  (irs)
 PROJECTION SUMMARY:
  variable           original        radial         slack     projected
                        value      movement      movement         value
 output     1           0.522         0.000         0.000         0.522
 output     2           0.100         0.000         0.000         0.100
 output     3           0.109         0.000         0.000         0.109
 input      1           0.148         0.000         0.000         0.148
 input      2           0.114         0.000         0.000         0.114
 input      3           0.100         0.000         0.000         0.100
 input      4           0.134         0.000         0.000         0.134
 input      5           0.127         0.000         0.000         0.127
 LISTING OF PEERS:
  peer   lambda weight
   40      1.000
 
 
Results for firm:    41
Technical efficiency = 0.920
Scale efficiency     = 0.992  (irs)
 PROJECTION SUMMARY:
  variable           original        radial         slack     projected
                        value      movement      movement         value
 output     1           0.553         0.000         0.011         0.565
 output     2           0.133         0.000         0.000         0.133
 output     3           0.137         0.000         0.000         0.137
 input      1           0.183        -0.015        -0.024         0.144
 input      2           0.141        -0.011         0.000         0.130
 input      3           0.127        -0.010         0.000         0.116
 input      4           0.323        -0.026        -0.144         0.152
 input      5           0.203        -0.016        -0.025         0.161
 LISTING OF PEERS:
  peer   lambda weight
    7      0.699
   22      0.062
   57      0.028
    5      0.211
 
 
Results for firm:    42
Technical efficiency = 0.947
Scale efficiency     = 0.970  (irs)
 PROJECTION SUMMARY:
  variable           original        radial         slack     projected
                        value      movement      movement         value
 output     1           0.531         0.000         0.045         0.575
 output     2           0.134         0.000         0.000         0.134
 output     3           0.125         0.000         0.000         0.125
 input      1           0.194        -0.010        -0.051         0.133
 input      2           0.148        -0.008         0.000         0.140
 input      3           0.120        -0.006         0.000         0.114
 input      4           0.166        -0.009         0.000         0.157
 input      5           0.232        -0.012        -0.041         0.178
 LISTING OF PEERS:
  peer   lambda weight
    7      0.404
   22      0.043
   15      0.044
    1      0.232
    5      0.278
 
 
Results for firm:    43
Technical efficiency = 0.809
Scale efficiency     = 0.963  (irs)
 PROJECTION SUMMARY:
  variable           original        radial         slack     projected
                        value      movement      movement         value
 output     1           0.584         0.000         0.071         0.656
 output     2           0.186         0.000         0.000         0.186
 output     3           0.138         0.000         0.023         0.162
 input      1           0.323        -0.062        -0.059         0.202
 input      2           0.243        -0.046         0.000         0.197
 input      3           0.175        -0.033         0.000         0.141
 input      4           0.293        -0.056         0.000         0.237
 input      5           0.375        -0.072        -0.109         0.195
 LISTING OF PEERS:
  peer   lambda weight
   22      0.121
    1      0.415
   23      0.011
   15      0.453
 
 
Results for firm:    44
Technical efficiency = 1.000
Scale efficiency     = 1.000  (crs)
 PROJECTION SUMMARY:
  variable           original        radial         slack     projected
                        value      movement      movement         value
 output     1           0.591         0.000         0.000         0.591
 output     2           0.154         0.000         0.000         0.154
 output     3           0.139         0.000         0.000         0.139
 input      1           0.174         0.000         0.000         0.174
 input      2           0.196         0.000         0.000         0.196
 input      3           0.129         0.000         0.000         0.129
 input      4           0.141         0.000         0.000         0.141
 input      5           0.158         0.000         0.000         0.158
 LISTING OF PEERS:
  peer   lambda weight
   44      1.000
 
 
Results for firm:    45
Technical efficiency = 1.000
Scale efficiency     = 0.991  (drs)
 PROJECTION SUMMARY:
  variable           original        radial         slack     projected
                        value      movement      movement         value
 output     1           0.626         0.000         0.000         0.626
 output     2           0.186         0.000         0.000         0.186
 output     3           0.148         0.000         0.000         0.148
 input      1           0.165         0.000         0.000         0.165
 input      2           0.188         0.000         0.000         0.188
 input      3           0.153         0.000         0.000         0.153
 input      4           0.210         0.000         0.000         0.210
 input      5           0.389         0.000         0.000         0.389
 LISTING OF PEERS:
  peer   lambda weight
   45      1.000
 
 
Results for firm:    46
Technical efficiency = 0.921
Scale efficiency     = 0.972  (irs)
 PROJECTION SUMMARY:
  variable           original        radial         slack     projected
                        value      movement      movement         value
 output     1           0.515         0.000         0.039         0.553
 output     2           0.121         0.000         0.000         0.121
 output     3           0.150         0.000         0.000         0.150
 input      1           0.206        -0.016        -0.047         0.142
 input      2           0.144        -0.011         0.000         0.132
 input      3           0.121        -0.009         0.000         0.111
 input      4           0.256        -0.020        -0.100         0.137
 input      5           0.181        -0.014        -0.024         0.143
 LISTING OF PEERS:
  peer   lambda weight
    7      0.798
    5      0.103
   22      0.018
   57      0.081
 
 
Results for firm:    47
Technical efficiency = 1.000
Scale efficiency     = 0.994  (drs)
 PROJECTION SUMMARY:
  variable           original        radial         slack     projected
                        value      movement      movement         value
 output     1           0.548         0.000         0.000         0.548
 output     2           0.115         0.000         0.000         0.115
 output     3           0.123         0.000         0.000         0.123
 input      1           0.136         0.000         0.000         0.136
 input      2           0.115         0.000         0.000         0.115
 input      3           0.110         0.000         0.000         0.110
 input      4           0.186         0.000         0.000         0.186
 input      5           0.143         0.000         0.000         0.143
 LISTING OF PEERS:
  peer   lambda weight
   47      1.000
 
 
Results for firm:    48
Technical efficiency = 0.805
Scale efficiency     = 0.999  (drs)
 PROJECTION SUMMARY:
  variable           original        radial         slack     projected
                        value      movement      movement         value
 output     1           0.519         0.000         0.231         0.750
 output     2           0.246         0.000         0.000         0.246
 output     3           0.298         0.000         0.000         0.298
 input      1           0.748        -0.146        -0.100         0.503
 input      2           0.514        -0.100        -0.069         0.345
 input      3           0.234        -0.046         0.000         0.188
 input      4           0.345        -0.067        -0.030         0.248
 input      5           0.570        -0.111        -0.211         0.248
 LISTING OF PEERS:
  peer   lambda weight
   28      0.253
   57      0.344
   15      0.403
 
 
Results for firm:    49
Technical efficiency = 0.715
Scale efficiency     = 0.991  (drs)
 PROJECTION SUMMARY:
  variable           original        radial         slack     projected
                        value      movement      movement         value
 output     1           0.541         0.000         0.237         0.778
 output     2           0.289         0.000         0.000         0.289
 output     3           0.228         0.000         0.000         0.228
 input      1           0.628        -0.179         0.000         0.449
 input      2           0.502        -0.143        -0.048         0.311
 input      3           0.284        -0.081         0.000         0.203
 input      4           0.487        -0.139        -0.042         0.307
 input      5           0.352        -0.100        -0.010         0.242
 LISTING OF PEERS:
  peer   lambda weight
   57      0.044
   22      0.209
   28      0.210
   15      0.536
 
 
Results for firm:    50
Technical efficiency = 0.829
Scale efficiency     = 0.984  (irs)
 PROJECTION SUMMARY:
  variable           original        radial         slack     projected
                        value      movement      movement         value
 output     1           0.608         0.000         0.034         0.642
 output     2           0.180         0.000         0.000         0.180
 output     3           0.144         0.000         0.000         0.144
 input      1           0.367        -0.063        -0.051         0.254
 input      2           0.271        -0.046         0.000         0.225
 input      3           0.167        -0.029         0.000         0.139
 input      4           0.208        -0.036         0.000         0.172
 input      5           0.380        -0.065        -0.155         0.161
 LISTING OF PEERS:
  peer   lambda weight
   22      0.013
   28      0.149
    7      0.300
    1      0.420
   15      0.117
 
 
Results for firm:    51
Technical efficiency = 0.916
Scale efficiency     = 0.979  (irs)
 PROJECTION SUMMARY:
  variable           original        radial         slack     projected
                        value      movement      movement         value
 output     1           0.518         0.000         0.023         0.541
 output     2           0.122         0.000         0.000         0.122
 output     3           0.120         0.000         0.004         0.124
 input      1           0.201        -0.017        -0.058         0.126
 input      2           0.148        -0.012        -0.003         0.133
 input      3           0.124        -0.010         0.000         0.114
 input      4           0.190        -0.016        -0.045         0.129
 input      5           0.114        -0.010         0.000         0.104
 LISTING OF PEERS:
  peer   lambda weight
   52      0.151
    7      0.836
   28      0.013
 
 
Results for firm:    52
Technical efficiency = 1.000
Scale efficiency     = 1.000  (crs)
 PROJECTION SUMMARY:
  variable           original        radial         slack     projected
                        value      movement      movement         value
 output     1           0.516         0.000         0.000         0.516
 output     2           0.167         0.000         0.000         0.167
 output     3           0.117         0.000         0.000         0.117
 input      1           0.193         0.000         0.000         0.193
 input      2           0.164         0.000         0.000         0.164
 input      3           0.168         0.000         0.000         0.168
 input      4           0.165         0.000         0.000         0.165
 input      5           0.100         0.000         0.000         0.100
 LISTING OF PEERS:
  peer   lambda weight
   52      1.000
 
 
Results for firm:    53
Technical efficiency = 0.863
Scale efficiency     = 0.995  (irs)
 PROJECTION SUMMARY:
  variable           original        radial         slack     projected
                        value      movement      movement         value
 output     1           0.724         0.000         0.049         0.773
 output     2           0.295         0.000         0.000         0.295
 output     3           0.297         0.000         0.000         0.297
 input      1           0.920        -0.126        -0.150         0.643
 input      2           0.465        -0.064         0.000         0.401
 input      3           0.254        -0.035         0.000         0.220
 input      4           0.260        -0.036         0.000         0.224
 input      5           1.000        -0.137        -0.616         0.247
 LISTING OF PEERS:
  peer   lambda weight
   22      0.020
   28      0.456
   57      0.306
   58      0.185
   20      0.032
 
 
Results for firm:    54
Technical efficiency = 0.847
Scale efficiency     = 0.937  (irs)
 PROJECTION SUMMARY:
  variable           original        radial         slack     projected
                        value      movement      movement         value
 output     1           0.515         0.000         0.065         0.580
 output     2           0.130         0.000         0.000         0.130
 output     3           0.140         0.000         0.000         0.140
 input      1           0.187        -0.029        -0.028         0.131
 input      2           0.205        -0.031         0.000         0.174
 input      3           0.130        -0.020         0.000         0.110
 input      4           0.214        -0.033        -0.014         0.168
 input      5           0.172        -0.026         0.000         0.146
 LISTING OF PEERS:
  peer   lambda weight
    7      0.533
    1      0.124
    9      0.126
   15      0.217
 
 
Results for firm:    55
Technical efficiency = 0.768
Scale efficiency     = 0.954  (irs)
 PROJECTION SUMMARY:
  variable           original        radial         slack     projected
                        value      movement      movement         value
 output     1           0.538         0.000         0.124         0.662
 output     2           0.201         0.000         0.000         0.201
 output     3           0.167         0.000         0.000         0.167
 input      1           0.477        -0.110        -0.113         0.254
 input      2           0.272        -0.063         0.000         0.209
 input      3           0.198        -0.046         0.000         0.152
 input      4           0.334        -0.077        -0.032         0.224
 input      5           0.239        -0.055         0.000         0.183
 LISTING OF PEERS:
  peer   lambda weight
    1      0.181
    7      0.292
   22      0.131
   28      0.072
   15      0.324
 
 
Results for firm:    56
Technical efficiency = 0.880
Scale efficiency     = 0.981  (irs)
 PROJECTION SUMMARY:
  variable           original        radial         slack     projected
                        value      movement      movement         value
 output     1           0.100         0.000         0.483         0.583
 output     2           0.190         0.000         0.000         0.190
 output     3           0.198         0.000         0.000         0.198
 input      1           0.581        -0.070        -0.253         0.258
 input      2           0.243        -0.029         0.000         0.214
 input      3           0.187        -0.022         0.000         0.165
 input      4           0.231        -0.028        -0.035         0.168
 input      5           0.162        -0.019         0.000         0.143
 LISTING OF PEERS:
  peer   lambda weight
   18      0.004
   22      0.092
   58      0.640
   28      0.091
   52      0.173
 
 
Results for firm:    57
Technical efficiency = 1.000
Scale efficiency     = 1.000  (crs)
 PROJECTION SUMMARY:
  variable           original        radial         slack     projected
                        value      movement      movement         value
 output     1           0.612         0.000         0.000         0.612
 output     2           0.164         0.000         0.000         0.164
 output     3           0.440         0.000         0.000         0.440
 input      1           0.482         0.000         0.000         0.482
 input      2           0.235         0.000         0.000         0.235
 input      3           0.171         0.000         0.000         0.171
 input      4           0.185         0.000         0.000         0.185
 input      5           0.315         0.000         0.000         0.315
 LISTING OF PEERS:
  peer   lambda weight
   57      1.000
 
 
Results for firm:    58
Technical efficiency = 1.000
Scale efficiency     = 1.000  (crs)
 PROJECTION SUMMARY:
  variable           original        radial         slack     projected
                        value      movement      movement         value
 output     1           0.515         0.000         0.000         0.515
 output     2           0.120         0.000         0.000         0.120
 output     3           0.204         0.000         0.000         0.204
 input      1           0.133         0.000         0.000         0.133
 input      2           0.173         0.000         0.000         0.173
 input      3           0.122         0.000         0.000         0.122
 input      4           0.108         0.000         0.000         0.108
 input      5           0.106         0.000         0.000         0.106
 LISTING OF PEERS:
  peer   lambda weight
   58      1.000
 
 
Results for firm:    59
Technical efficiency = 1.000
Scale efficiency     = 1.000  (crs)
 PROJECTION SUMMARY:
  variable           original        radial         slack     projected
                        value      movement      movement         value
 output     1           0.528         0.000         0.000         0.528
 output     2           0.255         0.000         0.000         0.255
 output     3           0.134         0.000         0.000         0.134
 input      1           0.192         0.000         0.000         0.192
 input      2           0.159         0.000         0.000         0.159
 input      3           0.240         0.000         0.000         0.240
 input      4           0.301         0.000         0.000         0.301
 input      5           0.162         0.000         0.000         0.162
 LISTING OF PEERS:
  peer   lambda weight
   59      1.000
 
 
Results for firm:    60
Technical efficiency = 1.000
Scale efficiency     = 1.000  (crs)
 PROJECTION SUMMARY:
  variable           original        radial         slack     projected
                        value      movement      movement         value
 output     1           0.566         0.000         0.000         0.566
 output     2           0.327         0.000         0.000         0.327
 output     3           0.141         0.000         0.000         0.141
 input      1           0.231         0.000         0.000         0.231
 input      2           0.142         0.000         0.000         0.142
 input      3           0.328         0.000         0.000         0.328
 input      4           0.266         0.000         0.000         0.266
 input      5           0.383         0.000         0.000         0.383
 LISTING OF PEERS:
  peer   lambda weight
   60      1.000
