# Supplementary material for: Changes in technological innovation efficiency and influencing factors of listed textile and apparel companies research——Based on three-stage DEA with Tobit modeling
Source: PLoS One. 2024 Aug 8;19(8):e0307820. doi: 10.1371/journal.pone.0307820 (PMC11309499; doi:10.1371/journal.pone.0307820)
Supplement: S1 Raw data — (ZIP) [file pone.0307820.s001.zip › Raw Data/Textile and Clothing Industry/DEAP2.1/Phase 1/2013-dta.txt]

0.2913	0.1379	0.1000	0.1034	0.1546	0.1079	0.1408	0.1770
0.1356	0.1165	0.1023	0.1011	0.1648	0.1057	0.1304	0.1318
0.1732	0.1240	0.1369	0.1159	0.1349	0.1085	0.1260	0.1581
0.1289	0.1060	0.1048	0.1060	0.1187	0.1047	0.1246	0.1225
0.2656	0.1312	0.1287	0.1442	0.1655	0.1077	0.1624	0.2792
0.2383	0.2226	0.1853	0.1181	0.2761	0.1625	0.2763	0.2032
0.1620	0.1117	0.1152	0.1000	0.1258	0.1025	0.1057	0.1191
0.1564	0.1054	0.1008	0.1088	0.1228	0.1012	0.1014	0.1030
0.1706	0.1428	0.1298	0.1751	0.3115	0.1107	0.2223	0.2545
0.1891	0.1166	0.1053	0.1469	0.1511	0.1024	0.1430	0.1846
0.1884	0.1178	0.1048	0.1060	0.1676	0.1030	0.1143	0.1486
0.1418	0.1122	0.1200	0.1579	0.1727	0.1052	0.1910	0.1657
0.1177	0.1052	0.1085	0.1467	0.1255	0.1047	0.1352	0.1329
0.2535	0.1393	0.1580	0.1114	0.1873	0.1139	0.1802	0.2966
0.4549	0.1774	0.1612	0.2688	0.2657	0.1343	0.2360	0.1925
0.6967	0.3402	0.1660	0.4492	0.1484	0.2685	0.5985	0.3258
0.1637	0.1229	0.1186	0.1949	0.1521	0.1184	0.1642	0.1819
0.7259	1.0000	1.0000	0.7357	1.0000	1.0000	1.0000	0.6744
0.1566	0.1541	0.1316	0.1695	0.2044	0.1483	0.2749	0.1711
0.2586	0.1416	0.1032	0.1478	0.1134	0.1211	0.1448	0.2848
0.1224	0.1551	0.1117	0.1319	0.3206	0.1297	0.6660	0.1330
0.3674	0.3605	0.1709	0.4936	0.1310	0.2557	0.3510	0.3935
0.2042	0.1610	0.1390	0.3215	0.2287	0.1218	0.5258	0.2340
0.3488	0.1867	0.1241	0.1651	0.1895	0.1486	0.4521	0.4775
0.2388	0.1527	0.1719	0.2966	0.2711	0.1343	0.2232	0.2265
0.1275	0.1738	0.1473	0.1879	0.2189	0.1615	0.4511	0.2257
0.1957	0.1389	0.1158	0.2299	0.2696	0.1228	0.1493	0.1828
1.0000	0.6076	0.2286	0.9698	0.6921	0.3935	0.4585	0.2276
0.1038	0.1073	0.1211	0.1235	0.1135	0.1079	0.1433	0.1387
0.1700	0.1465	0.1138	0.1464	0.1726	0.1341	0.1619	0.3163
0.1751	0.1554	0.1569	0.3940	0.1668	0.1478	0.3238	0.1786
0.1121	0.1000	0.1020	0.1135	0.1129	0.1000	0.1267	0.1326
0.1303	0.1108	0.1487	0.1301	0.1502	0.1085	0.1310	0.1908
0.1246	0.1061	0.1193	0.1358	0.1102	0.1051	0.1000	0.1380
0.1135	0.1025	0.1045	0.1145	0.1000	0.1023	0.1583	0.1231
0.1485	0.1114	0.1074	0.1656	0.1570	0.1092	0.1408	0.1056
0.1656	0.1410	0.1105	0.1680	0.1469	0.1375	0.1367	0.2199
0.4352	0.2376	0.2484	0.3933	0.4626	0.2213	0.3657	0.6401
0.1084	0.1551	0.1287	0.2686	0.1935	0.1530	0.2135	0.1544
0.1129	0.1000	0.1217	0.1673	0.1135	0.1004	0.1345	0.1216
0.1972	0.1409	0.1587	0.2657	0.1539	0.1324	0.4493	0.1898
0.1638	0.1408	0.1155	0.2014	0.1546	0.1237	0.2084	0.2515
0.2914	0.2013	0.1257	0.3638	0.2647	0.1882	0.3624	0.3924
0.3074	0.1558	0.1316	0.1900	0.2098	0.1278	0.1413	0.1597
0.3188	0.1782	0.1446	0.1820	0.1778	0.1466	0.1940	0.3773
0.1000	0.1124	0.1331	0.1983	0.1477	0.1119	0.3022	0.1534
0.1523	0.1124	0.1162	0.1402	0.1153	0.1090	0.1790	0.1494
0.1599	0.2434	0.2254	0.7188	0.5355	0.2217	0.4145	0.5326
0.2235	0.3044	0.2568	0.6984	0.5430	0.2923	0.6854	0.3790
0.4130	0.1920	0.1321	0.3836	0.2852	0.1725	0.2361	0.4013
0.1077	0.1224	0.1128	0.1958	0.1491	0.1241	0.1821	0.1135
0.1088	0.1679	0.1144	0.1930	0.1748	0.1701	0.1668	0.1000
0.7883	0.3125	0.2474	1.0000	0.4995	0.2598	0.3181	1.0000
0.1080	0.1354	0.1268	0.1825	0.2140	0.1344	0.2153	0.1794
0.1516	0.2032	0.1453	0.4989	0.2953	0.1998	0.4208	0.2895
0.1824	0.1720	0.1589	0.5301	0.2450	0.1643	0.2199	0.1543
0.2149	0.1624	0.3306	0.4952	0.2486	0.1647	0.1979	0.2943
0.1531	0.1258	0.1705	0.1343	0.1745	0.1282	0.1621	0.1398
0.1331	0.2348	0.1137	0.1729	0.1533	0.2193	0.3301	0.1716
0.2363	0.3286	0.1126	0.2395	0.1465	0.3303	0.3512	0.3402
