# Supplementary material for: Changes in technological innovation efficiency and influencing factors of listed textile and apparel companies research——Based on three-stage DEA with Tobit modeling
Source: PLoS One. 2024 Aug 8;19(8):e0307820. doi: 10.1371/journal.pone.0307820 (PMC11309499; doi:10.1371/journal.pone.0307820)
Supplement: S1 Raw data — (ZIP) [file pone.0307820.s001.zip › Raw Data/Textile and Clothing Industry/DEAP2.1/Phase 1/2013-out.txt]

 Results from DEAP Version 2.1
 
Instruction file = 2013-ins.txt
Data file          = 2013-dta.txt
 
 Input orientated DEA
 
 Scale assumption: VRS
 
 Slacks calculated using multi-stage method
 
 
 EFFICIENCY SUMMARY:
 
  firm  crste  vrste  scale
 
    1  1.000  1.000  1.000  - 
    2  0.918  0.995  0.922 irs
    3  1.000  1.000  1.000  - 
    4  0.901  0.988  0.911 irs
    5  0.990  1.000  0.990 irs
    6  1.000  1.000  1.000  - 
    7  1.000  1.000  1.000  - 
    8  0.988  1.000  0.988 irs
    9  0.966  1.000  0.966 irs
   10  0.890  1.000  0.890 irs
   11  0.988  1.000  0.988 irs
   12  0.841  0.978  0.860 irs
   13  0.864  0.965  0.895 irs
   14  1.000  1.000  1.000  - 
   15  1.000  1.000  1.000  - 
   16  1.000  1.000  1.000  - 
   17  0.829  0.896  0.926 irs
   18  1.000  1.000  1.000  - 
   19  0.819  0.850  0.964 irs
   20  1.000  1.000  1.000  - 
   21  0.902  1.000  0.902 irs
   22  1.000  1.000  1.000  - 
   23  0.976  1.000  0.976 irs
   24  0.966  0.985  0.980 drs
   25  0.912  0.939  0.971 irs
   26  0.819  0.840  0.976 irs
   27  0.869  0.919  0.946 irs
   28  1.000  1.000  1.000  - 
   29  0.991  1.000  0.991 irs
   30  0.889  0.889  1.000  - 
   31  0.905  0.940  0.963 irs
   32  0.875  1.000  0.875 irs
   33  1.000  1.000  1.000  - 
   34  1.000  1.000  1.000  - 
   35  0.981  1.000  0.981 irs
   36  0.878  1.000  0.878 irs
   37  0.942  0.953  0.988 irs
   38  0.842  0.909  0.927 drs
   39  0.824  0.866  0.952 irs
   40  0.935  1.000  0.935 irs
   41  0.918  0.947  0.970 irs
   42  0.857  0.924  0.927 irs
   43  0.757  0.785  0.964 irs
   44  1.000  1.000  1.000  - 
   45  0.981  1.000  0.981 drs
   46  0.869  0.942  0.922 irs
   47  0.941  0.987  0.954 irs
   48  0.826  0.832  0.992 drs
   49  0.763  0.778  0.981 drs
   50  0.840  0.840  0.999 drs
   51  0.862  0.954  0.903 irs
   52  0.960  1.000  0.960 irs
   53  1.000  1.000  1.000  - 
   54  0.766  0.839  0.912 irs
   55  0.730  0.749  0.974 irs
   56  0.869  0.909  0.956 irs
   57  1.000  1.000  1.000  - 
   58  1.000  1.000  1.000  - 
   59  1.000  1.000  1.000  - 
   60  1.000  1.000  1.000  - 
 
 mean  0.924  0.957  0.966

Note: crste = technical efficiency from CRS DEA
      vrste = technical efficiency from VRS DEA
      scale = scale efficiency = crste/vrste


Note also that all subsequent tables refer to VRS results
 
 
 SUMMARY OF OUTPUT SLACKS:
 
 firm  output:           1           2           3
    1                0.000       0.000       0.000
    2                0.050       0.000       0.010
    3                0.000       0.000       0.000
    4                0.017       0.003       0.007
    5                0.000       0.000       0.000
    6                0.000       0.000       0.000
    7                0.000       0.000       0.000
    8                0.000       0.000       0.000
    9                0.000       0.000       0.000
   10                0.000       0.000       0.000
   11                0.000       0.000       0.000
   12                0.028       0.000       0.000
   13                0.020       0.000       0.000
   14                0.000       0.000       0.000
   15                0.000       0.000       0.000
   16                0.000       0.000       0.000
   17                0.036       0.000       0.000
   18                0.000       0.000       0.000
   19                0.059       0.000       0.000
   20                0.000       0.000       0.000
   21                0.000       0.000       0.000
   22                0.000       0.000       0.000
   23                0.000       0.000       0.000
   24                0.000       0.000       0.004
   25                0.068       0.000       0.000
   26                0.100       0.000       0.000
   27                0.072       0.000       0.000
   28                0.000       0.000       0.000
   29                0.000       0.000       0.000
   30                0.088       0.000       0.000
   31                0.023       0.000       0.000
   32                0.000       0.000       0.000
   33                0.000       0.000       0.000
   34                0.000       0.000       0.000
   35                0.000       0.000       0.000
   36                0.000       0.000       0.000
   37                0.026       0.000       0.013
   38                0.000       0.000       0.000
   39                0.119       0.000       0.000
   40                0.000       0.000       0.000
   41                0.000       0.000       0.000
   42                0.086       0.000       0.000
   43                0.040       0.000       0.000
   44                0.000       0.000       0.000
   45                0.000       0.000       0.000
   46                0.044       0.000       0.000
   47                0.000       0.002       0.000
   48                0.143       0.000       0.000
   49                0.216       0.000       0.000
   50                0.000       0.000       0.001
   51                0.047       0.000       0.000
   52                0.000       0.000       0.000
   53                0.000       0.000       0.000
   54                0.161       0.000       0.000
   55                0.133       0.000       0.000
   56                0.062       0.000       0.000
   57                0.000       0.000       0.000
   58                0.000       0.000       0.000
   59                0.000       0.000       0.000
   60                0.000       0.000       0.000

 mean                0.027       0.000       0.001
 
 
 SUMMARY OF INPUT SLACKS:
 
 firm  input:            1           2           3           4           5
    1                0.000       0.000       0.000       0.000       0.000
    2                0.000       0.033       0.002       0.018       0.001
    3                0.000       0.000       0.000       0.000       0.000
    4                0.000       0.000       0.001       0.000       0.001
    5                0.000       0.000       0.000       0.000       0.000
    6                0.000       0.000       0.000       0.000       0.000
    7                0.000       0.000       0.000       0.000       0.000
    8                0.000       0.000       0.000       0.000       0.000
    9                0.000       0.000       0.000       0.000       0.000
   10                0.000       0.000       0.000       0.000       0.000
   11                0.000       0.000       0.000       0.000       0.000
   12                0.015       0.037       0.000       0.054       0.000
   13                0.020       0.000       0.000       0.010       0.000
   14                0.000       0.000       0.000       0.000       0.000
   15                0.000       0.000       0.000       0.000       0.000
   16                0.000       0.000       0.000       0.000       0.000
   17                0.068       0.000       0.000       0.024       0.014
   18                0.000       0.000       0.000       0.000       0.000
   19                0.004       0.000       0.000       0.080       0.000
   20                0.000       0.000       0.000       0.000       0.000
   21                0.000       0.000       0.000       0.000       0.000
   22                0.000       0.000       0.000       0.000       0.000
   23                0.000       0.000       0.000       0.000       0.000
   24                0.000       0.010       0.000       0.210       0.264
   25                0.060       0.044       0.000       0.021       0.000
   26                0.019       0.000       0.000       0.187       0.000
   27                0.084       0.084       0.000       0.000       0.000
   28                0.000       0.000       0.000       0.000       0.000
   29                0.000       0.000       0.000       0.000       0.000
   30                0.000       0.000       0.000       0.000       0.114
   31                0.187       0.000       0.000       0.152       0.000
   32                0.000       0.000       0.000       0.000       0.000
   33                0.000       0.000       0.000       0.000       0.000
   34                0.000       0.000       0.000       0.000       0.000
   35                0.000       0.000       0.000       0.000       0.000
   36                0.000       0.000       0.000       0.000       0.000
   37                0.000       0.000       0.009       0.000       0.066
   38                0.000       0.101       0.000       0.050       0.339
   39                0.064       0.000       0.000       0.037       0.000
   40                0.000       0.000       0.000       0.000       0.000
   41                0.056       0.000       0.000       0.265       0.000
   42                0.061       0.000       0.000       0.050       0.044
   43                0.028       0.000       0.000       0.012       0.091
   44                0.000       0.000       0.000       0.000       0.000
   45                0.000       0.000       0.000       0.000       0.000
   46                0.036       0.012       0.000       0.152       0.000
   47                0.000       0.000       0.000       0.029       0.000
   48                0.307       0.138       0.000       0.071       0.215
   49                0.035       0.042       0.000       0.238       0.047
   50                0.057       0.000       0.000       0.000       0.091
   51                0.054       0.000       0.000       0.051       0.000
   52                0.000       0.000       0.000       0.000       0.000
   53                0.000       0.000       0.000       0.000       0.000
   54                0.003       0.008       0.000       0.031       0.000
   55                0.166       0.000       0.000       0.031       0.000
   56                0.266       0.007       0.000       0.022       0.000
   57                0.000       0.000       0.000       0.000       0.000
   58                0.000       0.000       0.000       0.000       0.000
   59                0.000       0.000       0.000       0.000       0.000
   60                0.000       0.000       0.000       0.000       0.000

 mean                0.027       0.009       0.000       0.030       0.021
 
 
 SUMMARY OF PEERS:
 
  firm  peers:
    1      1
    2      1    7
    3      3
    4      7   35
    5      5
    6      6
    7      7
    8      8
    9      9
   10     10
   11     11
   12     10   40    7    5
   13      7   40   10    8   32
   14     14
   15     15
   16     16
   17      1    7   35    3
   18     18
   19     22   28    7    1    6
   20     20
   21     21
   22     22
   23     23
   24      6   18   16    1
   25     15    3   57   14
   26     22    3    1    6    7
   27      1    3    7   44
   28     28
   29     29
   30      1   60   18   28   22    7
   31     18   57   28    7   22
   32     32
   33     33
   34     34
   35     35
   36     36
   37     34   28   22    7
   38     15   28   57    6   18
   39     16   28   52   18    7
   40     40
   41      7   40   57    3   16   22
   42     20    1   22    3
   43      1   23   28   22
   44     44
   45     45
   46     57   40   14    3
   47     40   16    7   20   35    3
   48      6   28   57
   49     28   57    6
   50      1   28   15   53   16
   51     28    7    8   52   58
   52     52
   53     53
   54      7    1    3   15
   55      6    1   23   22   28
   56     28   58    7    8
   57     57
   58     58
   59     59
   60     60
 
 
 SUMMARY OF PEER WEIGHTS:
   (in same order as above)
 
  firm  peer weights:
    1   1.000
    2   0.183 0.817
    3   1.000
    4   0.671 0.329
    5   1.000
    6   1.000
    7   1.000
    8   1.000
    9   1.000
   10   1.000
   11   1.000
   12   0.077 0.375 0.317 0.231
   13   0.246 0.158 0.094 0.140 0.362
   14   1.000
   15   1.000
   16   1.000
   17   0.268 0.360 0.019 0.354
   18   1.000
   19   0.016 0.035 0.717 0.055 0.176
   20   1.000
   21   1.000
   22   1.000
   23   1.000
   24   0.139 0.007 0.152 0.702
   25   0.405 0.299 0.110 0.186
   26   0.067 0.369 0.173 0.328 0.063
   27   0.526 0.210 0.018 0.246
   28   1.000
   29   1.000
   30   0.583 0.001 0.005 0.012 0.038 0.362
   31   0.019 0.091 0.004 0.806 0.079
   32   1.000
   33   1.000
   34   1.000
   35   1.000
   36   1.000
   37   0.248 0.031 0.061 0.660
   38   0.698 0.026 0.195 0.019 0.062
   39   0.027 0.060 0.040 0.006 0.868
   40   1.000
   41   0.157 0.129 0.128 0.510 0.041 0.034
   42   0.099 0.520 0.033 0.348
   43   0.597 0.223 0.073 0.108
   44   1.000
   45   1.000
   46   0.019 0.529 0.022 0.430
   47   0.297 0.018 0.105 0.103 0.339 0.138
   48   0.659 0.093 0.248
   49   0.277 0.410 0.314
   50   0.641 0.067 0.211 0.075 0.007
   51   0.008 0.025 0.678 0.169 0.120
   52   1.000
   53   1.000
   54   0.528 0.157 0.021 0.294
   55   0.330 0.368 0.184 0.090 0.028
   56   0.106 0.627 0.055 0.211
   57   1.000
   58   1.000
   59   1.000
   60   1.000
 
 
 PEER COUNT SUMMARY:
   (i.e., no. times each firm is a peer for another)
 
  firm  peer count:
    1      12
    2       0
    3       9
    4       0
    5       1
    6       7
    7      17
    8       3
    9       0
   10       2
   11       0
   12       0
   13       0
   14       2
   15       4
   16       5
   17       0
   18       5
   19       0
   20       2
   21       0
   22       9
   23       2
   24       0
   25       0
   26       0
   27       0
   28      13
   29       0
   30       0
   31       0
   32       1
   33       0
   34       1
   35       3
   36       0
   37       0
   38       0
   39       0
   40       5
   41       0
   42       0
   43       0
   44       1
   45       0
   46       0
   47       0
   48       0
   49       0
   50       0
   51       0
   52       2
   53       1
   54       0
   55       0
   56       0
   57       7
   58       2
   59       0
   60       1
 
 
 
 SUMMARY OF OUTPUT TARGETS:
 
 firm  output:           1           2           3
    1                0.291       0.138       0.100
    2                0.186       0.117       0.112
    3                0.173       0.124       0.137
    4                0.146       0.109       0.112
    5                0.266       0.131       0.129
    6                0.238       0.223       0.185
    7                0.162       0.112       0.115
    8                0.156       0.105       0.101
    9                0.171       0.143       0.130
   10                0.189       0.117       0.105
   11                0.188       0.118       0.105
   12                0.170       0.112       0.120
   13                0.138       0.105       0.108
   14                0.254       0.139       0.158
   15                0.455       0.177       0.161
   16                0.697       0.340       0.166
   17                0.200       0.123       0.119
   18                0.726       1.000       1.000
   19                0.215       0.154       0.132
   20                0.259       0.142       0.103
   21                0.122       0.155       0.112
   22                0.367       0.360       0.171
   23                0.204       0.161       0.139
   24                0.349       0.187       0.128
   25                0.307       0.153       0.172
   26                0.227       0.174       0.147
   27                0.268       0.139       0.116
   28                1.000       0.608       0.229
   29                0.104       0.107       0.121
   30                0.258       0.146       0.114
   31                0.198       0.155       0.157
   32                0.112       0.100       0.102
   33                0.130       0.111       0.149
   34                0.125       0.106       0.119
   35                0.114       0.102       0.104
   36                0.148       0.111       0.107
   37                0.191       0.141       0.123
   38                0.435       0.238       0.248
   39                0.228       0.155       0.129
   40                0.113       0.100       0.122
   41                0.197       0.141       0.159
   42                0.249       0.141       0.116
   43                0.332       0.201       0.126
   44                0.307       0.156       0.132
   45                0.319       0.178       0.145
   46                0.144       0.112       0.133
   47                0.152       0.114       0.116
   48                0.303       0.243       0.225
   49                0.439       0.304       0.257
   50                0.413       0.192       0.133
   51                0.154       0.122       0.113
   52                0.109       0.168       0.114
   53                0.788       0.313       0.247
   54                0.269       0.135       0.127
   55                0.284       0.203       0.145
   56                0.244       0.172       0.159
   57                0.215       0.162       0.331
   58                0.153       0.126       0.171
   59                0.133       0.235       0.114
   60                0.236       0.329       0.113
 
 
 SUMMARY OF INPUT TARGETS:
 
 firm  input:            1           2           3           4           5
    1                0.103       0.155       0.108       0.141       0.177
    2                0.101       0.131       0.103       0.112       0.130
    3                0.116       0.135       0.109       0.126       0.158
    4                0.105       0.117       0.102       0.123       0.120
    5                0.144       0.165       0.108       0.162       0.279
    6                0.118       0.276       0.163       0.276       0.203
    7                0.100       0.126       0.103       0.106       0.119
    8                0.109       0.123       0.101       0.101       0.103
    9                0.175       0.312       0.111       0.222       0.255
   10                0.147       0.151       0.102       0.143       0.185
   11                0.106       0.168       0.103       0.114       0.149
   12                0.139       0.132       0.103       0.132       0.162
   13                0.121       0.121       0.101       0.121       0.128
   14                0.111       0.187       0.114       0.180       0.297
   15                0.269       0.266       0.134       0.236       0.193
   16                0.449       0.148       0.269       0.599       0.326
   17                0.107       0.136       0.106       0.123       0.148
   18                0.736       1.000       1.000       1.000       0.674
   19                0.140       0.174       0.126       0.154       0.145
   20                0.148       0.113       0.121       0.145       0.285
   21                0.132       0.321       0.130       0.666       0.133
   22                0.494       0.131       0.256       0.351       0.394
   23                0.322       0.229       0.122       0.526       0.234
   24                0.163       0.177       0.146       0.235       0.207
   25                0.219       0.210       0.126       0.189       0.213
   26                0.139       0.184       0.136       0.192       0.189
   27                0.127       0.164       0.113       0.137       0.168
   28                0.970       0.692       0.394       0.459       0.228
   29                0.123       0.113       0.108       0.143       0.139
   30                0.130       0.153       0.119       0.144       0.167
   31                0.183       0.157       0.139       0.152       0.168
   32                0.114       0.113       0.100       0.127       0.133
   33                0.130       0.150       0.109       0.131       0.191
   34                0.136       0.110       0.105       0.100       0.138
   35                0.115       0.100       0.102       0.158       0.123
   36                0.166       0.157       0.109       0.141       0.106
   37                0.160       0.140       0.122       0.130       0.144
   38                0.358       0.319       0.201       0.282       0.243
   39                0.169       0.168       0.132       0.148       0.134
   40                0.167       0.114       0.100       0.135       0.122
   41                0.195       0.146       0.125       0.160       0.180
   42                0.125       0.143       0.114       0.143       0.188
   43                0.257       0.208       0.148       0.272       0.217
   44                0.190       0.210       0.128       0.141       0.160
   45                0.182       0.178       0.147       0.194       0.377
   46                0.150       0.127       0.105       0.133       0.145
   47                0.138       0.114       0.108       0.148       0.147
   48                0.291       0.308       0.184       0.274       0.228
   49                0.508       0.380       0.227       0.295       0.247
   50                0.265       0.240       0.145       0.198       0.246
   51                0.132       0.142       0.118       0.123       0.108
   52                0.193       0.175       0.170       0.167       0.100
   53                1.000       0.500       0.260       0.318       1.000
   54                0.151       0.172       0.113       0.150       0.151
   55                0.207       0.221       0.150       0.284       0.217
   56                0.216       0.216       0.149       0.178       0.140
   57                0.495       0.249       0.165       0.198       0.294
   58                0.134       0.174       0.128       0.162       0.140
   59                0.173       0.153       0.219       0.330       0.172
   60                0.239       0.146       0.330       0.351       0.340
 
 
 
 FIRM BY FIRM RESULTS:
 
 
Results for firm:     1
Technical efficiency = 1.000
Scale efficiency     = 1.000  (crs)
 PROJECTION SUMMARY:
  variable           original        radial         slack     projected
                        value      movement      movement         value
 output     1           0.291         0.000         0.000         0.291
 output     2           0.138         0.000         0.000         0.138
 output     3           0.100         0.000         0.000         0.100
 input      1           0.103         0.000         0.000         0.103
 input      2           0.155         0.000         0.000         0.155
 input      3           0.108         0.000         0.000         0.108
 input      4           0.141         0.000         0.000         0.141
 input      5           0.177         0.000         0.000         0.177
 LISTING OF PEERS:
  peer   lambda weight
    1      1.000
 
 
Results for firm:     2
Technical efficiency = 0.995
Scale efficiency     = 0.922  (irs)
 PROJECTION SUMMARY:
  variable           original        radial         slack     projected
                        value      movement      movement         value
 output     1           0.136         0.000         0.050         0.186
 output     2           0.117         0.000         0.000         0.117
 output     3           0.102         0.000         0.010         0.112
 input      1           0.101         0.000         0.000         0.101
 input      2           0.165        -0.001        -0.033         0.131
 input      3           0.106         0.000        -0.002         0.103
 input      4           0.130        -0.001        -0.018         0.112
 input      5           0.132        -0.001        -0.001         0.130
 LISTING OF PEERS:
  peer   lambda weight
    1      0.183
    7      0.817
 
 
Results for firm:     3
Technical efficiency = 1.000
Scale efficiency     = 1.000  (crs)
 PROJECTION SUMMARY:
  variable           original        radial         slack     projected
                        value      movement      movement         value
 output     1           0.173         0.000         0.000         0.173
 output     2           0.124         0.000         0.000         0.124
 output     3           0.137         0.000         0.000         0.137
 input      1           0.116         0.000         0.000         0.116
 input      2           0.135         0.000         0.000         0.135
 input      3           0.108         0.000         0.000         0.109
 input      4           0.126         0.000         0.000         0.126
 input      5           0.158         0.000         0.000         0.158
 LISTING OF PEERS:
  peer   lambda weight
    3      1.000
 
 
Results for firm:     4
Technical efficiency = 0.988
Scale efficiency     = 0.911  (irs)
 PROJECTION SUMMARY:
  variable           original        radial         slack     projected
                        value      movement      movement         value
 output     1           0.129         0.000         0.017         0.146
 output     2           0.106         0.000         0.003         0.109
 output     3           0.105         0.000         0.007         0.112
 input      1           0.106        -0.001         0.000         0.105
 input      2           0.119        -0.001         0.000         0.117
 input      3           0.105        -0.001        -0.001         0.102
 input      4           0.125        -0.001         0.000         0.123
 input      5           0.122        -0.001        -0.001         0.120
 LISTING OF PEERS:
  peer   lambda weight
    7      0.671
   35      0.329
 
 
Results for firm:     5
Technical efficiency = 1.000
Scale efficiency     = 0.990  (irs)
 PROJECTION SUMMARY:
  variable           original        radial         slack     projected
                        value      movement      movement         value
 output     1           0.266         0.000         0.000         0.266
 output     2           0.131         0.000         0.000         0.131
 output     3           0.129         0.000         0.000         0.129
 input      1           0.144         0.000         0.000         0.144
 input      2           0.166         0.000         0.000         0.165
 input      3           0.108         0.000         0.000         0.108
 input      4           0.162         0.000         0.000         0.162
 input      5           0.279         0.000         0.000         0.279
 LISTING OF PEERS:
  peer   lambda weight
    5      1.000
 
 
Results for firm:     6
Technical efficiency = 1.000
Scale efficiency     = 1.000  (crs)
 PROJECTION SUMMARY:
  variable           original        radial         slack     projected
                        value      movement      movement         value
 output     1           0.238         0.000         0.000         0.238
 output     2           0.223         0.000         0.000         0.223
 output     3           0.185         0.000         0.000         0.185
 input      1           0.118         0.000         0.000         0.118
 input      2           0.276         0.000         0.000         0.276
 input      3           0.163         0.000         0.000         0.163
 input      4           0.276         0.000         0.000         0.276
 input      5           0.203         0.000         0.000         0.203
 LISTING OF PEERS:
  peer   lambda weight
    6      1.000
 
 
Results for firm:     7
Technical efficiency = 1.000
Scale efficiency     = 1.000  (crs)
 PROJECTION SUMMARY:
  variable           original        radial         slack     projected
                        value      movement      movement         value
 output     1           0.162         0.000         0.000         0.162
 output     2           0.112         0.000         0.000         0.112
 output     3           0.115         0.000         0.000         0.115
 input      1           0.100         0.000         0.000         0.100
 input      2           0.126         0.000         0.000         0.126
 input      3           0.102         0.000         0.000         0.103
 input      4           0.106         0.000         0.000         0.106
 input      5           0.119         0.000         0.000         0.119
 LISTING OF PEERS:
  peer   lambda weight
    7      1.000
 
 
Results for firm:     8
Technical efficiency = 1.000
Scale efficiency     = 0.988  (irs)
 PROJECTION SUMMARY:
  variable           original        radial         slack     projected
                        value      movement      movement         value
 output     1           0.156         0.000         0.000         0.156
 output     2           0.105         0.000         0.000         0.105
 output     3           0.101         0.000         0.000         0.101
 input      1           0.109         0.000         0.000         0.109
 input      2           0.123         0.000         0.000         0.123
 input      3           0.101         0.000         0.000         0.101
 input      4           0.101         0.000         0.000         0.101
 input      5           0.103         0.000         0.000         0.103
 LISTING OF PEERS:
  peer   lambda weight
    8      1.000
 
 
Results for firm:     9
Technical efficiency = 1.000
Scale efficiency     = 0.966  (irs)
 PROJECTION SUMMARY:
  variable           original        radial         slack     projected
                        value      movement      movement         value
 output     1           0.171         0.000         0.000         0.171
 output     2           0.143         0.000         0.000         0.143
 output     3           0.130         0.000         0.000         0.130
 input      1           0.175         0.000         0.000         0.175
 input      2           0.311         0.000         0.000         0.312
 input      3           0.111         0.000         0.000         0.111
 input      4           0.222         0.000         0.000         0.222
 input      5           0.255         0.000         0.000         0.255
 LISTING OF PEERS:
  peer   lambda weight
    9      1.000
 
 
Results for firm:    10
Technical efficiency = 1.000
Scale efficiency     = 0.890  (irs)
 PROJECTION SUMMARY:
  variable           original        radial         slack     projected
                        value      movement      movement         value
 output     1           0.189         0.000         0.000         0.189
 output     2           0.117         0.000         0.000         0.117
 output     3           0.105         0.000         0.000         0.105
 input      1           0.147         0.000         0.000         0.147
 input      2           0.151         0.000         0.000         0.151
 input      3           0.102         0.000         0.000         0.102
 input      4           0.143         0.000         0.000         0.143
 input      5           0.185         0.000         0.000         0.185
 LISTING OF PEERS:
  peer   lambda weight
   10      1.000
 
 
Results for firm:    11
Technical efficiency = 1.000
Scale efficiency     = 0.988  (irs)
 PROJECTION SUMMARY:
  variable           original        radial         slack     projected
                        value      movement      movement         value
 output     1           0.188         0.000         0.000         0.188
 output     2           0.118         0.000         0.000         0.118
 output     3           0.105         0.000         0.000         0.105
 input      1           0.106         0.000         0.000         0.106
 input      2           0.168         0.000         0.000         0.168
 input      3           0.103         0.000         0.000         0.103
 input      4           0.114         0.000         0.000         0.114
 input      5           0.149         0.000         0.000         0.149
 LISTING OF PEERS:
  peer   lambda weight
   11      1.000
 
 
Results for firm:    12
Technical efficiency = 0.978
Scale efficiency     = 0.860  (irs)
 PROJECTION SUMMARY:
  variable           original        radial         slack     projected
                        value      movement      movement         value
 output     1           0.142         0.000         0.028         0.170
 output     2           0.112         0.000         0.000         0.112
 output     3           0.120         0.000         0.000         0.120
 input      1           0.158        -0.003        -0.015         0.139
 input      2           0.173        -0.004        -0.037         0.132
 input      3           0.105        -0.002         0.000         0.103
 input      4           0.191        -0.004        -0.054         0.132
 input      5           0.166        -0.004         0.000         0.162
 LISTING OF PEERS:
  peer   lambda weight
   10      0.077
   40      0.375
    7      0.317
    5      0.231
 
 
Results for firm:    13
Technical efficiency = 0.965
Scale efficiency     = 0.895  (irs)
 PROJECTION SUMMARY:
  variable           original        radial         slack     projected
                        value      movement      movement         value
 output     1           0.118         0.000         0.020         0.138
 output     2           0.105         0.000         0.000         0.105
 output     3           0.108         0.000         0.000         0.108
 input      1           0.147        -0.005        -0.020         0.121
 input      2           0.126        -0.004         0.000         0.121
 input      3           0.105        -0.004         0.000         0.101
 input      4           0.135        -0.005        -0.010         0.121
 input      5           0.133        -0.005         0.000         0.128
 LISTING OF PEERS:
  peer   lambda weight
    7      0.246
   40      0.158
   10      0.094
    8      0.140
   32      0.362
 
 
Results for firm:    14
Technical efficiency = 1.000
Scale efficiency     = 1.000  (crs)
 PROJECTION SUMMARY:
  variable           original        radial         slack     projected
                        value      movement      movement         value
 output     1           0.254         0.000         0.000         0.254
 output     2           0.139         0.000         0.000         0.139
 output     3           0.158         0.000         0.000         0.158
 input      1           0.111         0.000         0.000         0.111
 input      2           0.187         0.000         0.000         0.187
 input      3           0.114         0.000         0.000         0.114
 input      4           0.180         0.000         0.000         0.180
 input      5           0.297         0.000         0.000         0.297
 LISTING OF PEERS:
  peer   lambda weight
   14      1.000
 
 
Results for firm:    15
Technical efficiency = 1.000
Scale efficiency     = 1.000  (crs)
 PROJECTION SUMMARY:
  variable           original        radial         slack     projected
                        value      movement      movement         value
 output     1           0.455         0.000         0.000         0.455
 output     2           0.177         0.000         0.000         0.177
 output     3           0.161         0.000         0.000         0.161
 input      1           0.269         0.000         0.000         0.269
 input      2           0.266         0.000         0.000         0.266
 input      3           0.134         0.000         0.000         0.134
 input      4           0.236         0.000         0.000         0.236
 input      5           0.193         0.000         0.000         0.193
 LISTING OF PEERS:
  peer   lambda weight
   15      1.000
 
 
Results for firm:    16
Technical efficiency = 1.000
Scale efficiency     = 1.000  (crs)
 PROJECTION SUMMARY:
  variable           original        radial         slack     projected
                        value      movement      movement         value
 output     1           0.697         0.000         0.000         0.697
 output     2           0.340         0.000         0.000         0.340
 output     3           0.166         0.000         0.000         0.166
 input      1           0.449         0.000         0.000         0.449
 input      2           0.148         0.000         0.000         0.148
 input      3           0.269         0.000         0.000         0.269
 input      4           0.599         0.000         0.000         0.599
 input      5           0.326         0.000         0.000         0.326
 LISTING OF PEERS:
  peer   lambda weight
   16      1.000
 
 
Results for firm:    17
Technical efficiency = 0.896
Scale efficiency     = 0.926  (irs)
 PROJECTION SUMMARY:
  variable           original        radial         slack     projected
                        value      movement      movement         value
 output     1           0.164         0.000         0.036         0.200
 output     2           0.123         0.000         0.000         0.123
 output     3           0.119         0.000         0.000         0.119
 input      1           0.195        -0.020        -0.068         0.107
 input      2           0.152        -0.016         0.000         0.136
 input      3           0.118        -0.012         0.000         0.106
 input      4           0.164        -0.017        -0.024         0.123
 input      5           0.182        -0.019        -0.014         0.148
 LISTING OF PEERS:
  peer   lambda weight
    1      0.268
    7      0.360
   35      0.019
    3      0.354
 
 
Results for firm:    18
Technical efficiency = 1.000
Scale efficiency     = 1.000  (crs)
 PROJECTION SUMMARY:
  variable           original        radial         slack     projected
                        value      movement      movement         value
 output     1           0.726         0.000         0.000         0.726
 output     2           1.000         0.000         0.000         1.000
 output     3           1.000         0.000         0.000         1.000
 input      1           0.736         0.000         0.000         0.736
 input      2           1.000         0.000         0.000         1.000
 input      3           1.000         0.000         0.000         1.000
 input      4           1.000         0.000         0.000         1.000
 input      5           0.674         0.000         0.000         0.674
 LISTING OF PEERS:
  peer   lambda weight
   18      1.000
 
 
Results for firm:    19
Technical efficiency = 0.850
Scale efficiency     = 0.964  (irs)
 PROJECTION SUMMARY:
  variable           original        radial         slack     projected
                        value      movement      movement         value
 output     1           0.157         0.000         0.059         0.215
 output     2           0.154         0.000         0.000         0.154
 output     3           0.132         0.000         0.000         0.132
 input      1           0.170        -0.025        -0.004         0.140
 input      2           0.204        -0.031         0.000         0.174
 input      3           0.148        -0.022         0.000         0.126
 input      4           0.275        -0.041        -0.080         0.154
 input      5           0.171        -0.026         0.000         0.145
 LISTING OF PEERS:
  peer   lambda weight
   22      0.016
   28      0.035
    7      0.717
    1      0.055
    6      0.176
 
 
Results for firm:    20
Technical efficiency = 1.000
Scale efficiency     = 1.000  (crs)
 PROJECTION SUMMARY:
  variable           original        radial         slack     projected
                        value      movement      movement         value
 output     1           0.259         0.000         0.000         0.259
 output     2           0.142         0.000         0.000         0.142
 output     3           0.103         0.000         0.000         0.103
 input      1           0.148         0.000         0.000         0.148
 input      2           0.113         0.000         0.000         0.113
 input      3           0.121         0.000         0.000         0.121
 input      4           0.145         0.000         0.000         0.145
 input      5           0.285         0.000         0.000         0.285
 LISTING OF PEERS:
  peer   lambda weight
   20      1.000
 
 
Results for firm:    21
Technical efficiency = 1.000
Scale efficiency     = 0.902  (irs)
 PROJECTION SUMMARY:
  variable           original        radial         slack     projected
                        value      movement      movement         value
 output     1           0.122         0.000         0.000         0.122
 output     2           0.155         0.000         0.000         0.155
 output     3           0.112         0.000         0.000         0.112
 input      1           0.132         0.000         0.000         0.132
 input      2           0.321         0.000         0.000         0.321
 input      3           0.130         0.000         0.000         0.130
 input      4           0.666         0.000         0.000         0.666
 input      5           0.133         0.000         0.000         0.133
 LISTING OF PEERS:
  peer   lambda weight
   21      1.000
 
 
Results for firm:    22
Technical efficiency = 1.000
Scale efficiency     = 1.000  (crs)
 PROJECTION SUMMARY:
  variable           original        radial         slack     projected
                        value      movement      movement         value
 output     1           0.367         0.000         0.000         0.367
 output     2           0.360         0.000         0.000         0.360
 output     3           0.171         0.000         0.000         0.171
 input      1           0.494         0.000         0.000         0.494
 input      2           0.131         0.000         0.000         0.131
 input      3           0.256         0.000         0.000         0.256
 input      4           0.351         0.000         0.000         0.351
 input      5           0.394         0.000         0.000         0.394
 LISTING OF PEERS:
  peer   lambda weight
   22      1.000
 
 
Results for firm:    23
Technical efficiency = 1.000
Scale efficiency     = 0.976  (irs)
 PROJECTION SUMMARY:
  variable           original        radial         slack     projected
                        value      movement      movement         value
 output     1           0.204         0.000         0.000         0.204
 output     2           0.161         0.000         0.000         0.161
 output     3           0.139         0.000         0.000         0.139
 input      1           0.322         0.000         0.000         0.322
 input      2           0.229         0.000         0.000         0.229
 input      3           0.122         0.000         0.000         0.122
 input      4           0.526         0.000         0.000         0.526
 input      5           0.234         0.000         0.000         0.234
 LISTING OF PEERS:
  peer   lambda weight
   23      1.000
 
 
Results for firm:    24
Technical efficiency = 0.985
Scale efficiency     = 0.980  (drs)
 PROJECTION SUMMARY:
  variable           original        radial         slack     projected
                        value      movement      movement         value
 output     1           0.349         0.000         0.000         0.349
 output     2           0.187         0.000         0.000         0.187
 output     3           0.124         0.000         0.004         0.128
 input      1           0.165        -0.002         0.000         0.163
 input      2           0.190        -0.003        -0.010         0.177
 input      3           0.149        -0.002         0.000         0.146
 input      4           0.452        -0.007        -0.210         0.235
 input      5           0.477        -0.007        -0.264         0.207
 LISTING OF PEERS:
  peer   lambda weight
    6      0.139
   18      0.007
   16      0.152
    1      0.702
 
 
Results for firm:    25
Technical efficiency = 0.939
Scale efficiency     = 0.971  (irs)
 PROJECTION SUMMARY:
  variable           original        radial         slack     projected
                        value      movement      movement         value
 output     1           0.239         0.000         0.068         0.307
 output     2           0.153         0.000         0.000         0.153
 output     3           0.172         0.000         0.000         0.172
 input      1           0.297        -0.018        -0.060         0.219
 input      2           0.271        -0.017        -0.044         0.210
 input      3           0.134        -0.008         0.000         0.126
 input      4           0.223        -0.014        -0.021         0.189
 input      5           0.227        -0.014         0.000         0.213
 LISTING OF PEERS:
  peer   lambda weight
   15      0.405
    3      0.299
   57      0.110
   14      0.186
 
 
Results for firm:    26
Technical efficiency = 0.840
Scale efficiency     = 0.976  (irs)
 PROJECTION SUMMARY:
  variable           original        radial         slack     projected
                        value      movement      movement         value
 output     1           0.128         0.000         0.100         0.227
 output     2           0.174         0.000         0.000         0.174
 output     3           0.147         0.000         0.000         0.147
 input      1           0.188        -0.030        -0.019         0.139
 input      2           0.219        -0.035         0.000         0.184
 input      3           0.162        -0.026         0.000         0.136
 input      4           0.451        -0.072        -0.187         0.192
 input      5           0.226        -0.036         0.000         0.189
 LISTING OF PEERS:
  peer   lambda weight
   22      0.067
    3      0.369
    1      0.173
    6      0.328
    7      0.063
 
 
Results for firm:    27
Technical efficiency = 0.919
Scale efficiency     = 0.946  (irs)
 PROJECTION SUMMARY:
  variable           original        radial         slack     projected
                        value      movement      movement         value
 output     1           0.196         0.000         0.072         0.268
 output     2           0.139         0.000         0.000         0.139
 output     3           0.116         0.000         0.000         0.116
 input      1           0.230        -0.019        -0.084         0.127
 input      2           0.270        -0.022        -0.084         0.164
 input      3           0.123        -0.010         0.000         0.113
 input      4           0.149        -0.012         0.000         0.137
 input      5           0.183        -0.015         0.000         0.168
 LISTING OF PEERS:
  peer   lambda weight
    1      0.526
    3      0.210
    7      0.018
   44      0.246
 
 
Results for firm:    28
Technical efficiency = 1.000
Scale efficiency     = 1.000  (crs)
 PROJECTION SUMMARY:
  variable           original        radial         slack     projected
                        value      movement      movement         value
 output     1           1.000         0.000         0.000         1.000
 output     2           0.608         0.000         0.000         0.608
 output     3           0.229         0.000         0.000         0.229
 input      1           0.970         0.000         0.000         0.970
 input      2           0.692         0.000         0.000         0.692
 input      3           0.394         0.000         0.000         0.394
 input      4           0.459         0.000         0.000         0.459
 input      5           0.228         0.000         0.000         0.228
 LISTING OF PEERS:
  peer   lambda weight
   28      1.000
 
 
Results for firm:    29
Technical efficiency = 1.000
Scale efficiency     = 0.991  (irs)
 PROJECTION SUMMARY:
  variable           original        radial         slack     projected
                        value      movement      movement         value
 output     1           0.104         0.000         0.000         0.104
 output     2           0.107         0.000         0.000         0.107
 output     3           0.121         0.000         0.000         0.121
 input      1           0.123         0.000         0.000         0.123
 input      2           0.114         0.000         0.000         0.113
 input      3           0.108         0.000         0.000         0.108
 input      4           0.143         0.000         0.000         0.143
 input      5           0.139         0.000         0.000         0.139
 LISTING OF PEERS:
  peer   lambda weight
   29      1.000
 
 
Results for firm:    30
Technical efficiency = 0.889
Scale efficiency     = 1.000  (crs)
 PROJECTION SUMMARY:
  variable           original        radial         slack     projected
                        value      movement      movement         value
 output     1           0.170         0.000         0.088         0.258
 output     2           0.146         0.000         0.000         0.146
 output     3           0.114         0.000         0.000         0.114
 input      1           0.146        -0.016         0.000         0.130
 input      2           0.173        -0.019         0.000         0.153
 input      3           0.134        -0.015         0.000         0.119
 input      4           0.162        -0.018         0.000         0.144
 input      5           0.316        -0.035        -0.114         0.167
 LISTING OF PEERS:
  peer   lambda weight
    1      0.583
   60      0.001
   18      0.005
   28      0.012
   22      0.038
    7      0.362
 
 
Results for firm:    31
Technical efficiency = 0.940
Scale efficiency     = 0.963  (irs)
 PROJECTION SUMMARY:
  variable           original        radial         slack     projected
                        value      movement      movement         value
 output     1           0.175         0.000         0.023         0.198
 output     2           0.155         0.000         0.000         0.155
 output     3           0.157         0.000         0.000         0.157
 input      1           0.394        -0.023        -0.187         0.183
 input      2           0.167        -0.010         0.000         0.157
 input      3           0.148        -0.009         0.000         0.139
 input      4           0.324        -0.019        -0.152         0.152
 input      5           0.179        -0.011         0.000         0.168
 LISTING OF PEERS:
  peer   lambda weight
   18      0.019
   57      0.091
   28      0.004
    7      0.806
   22      0.079
 
 
Results for firm:    32
Technical efficiency = 1.000
Scale efficiency     = 0.875  (irs)
 PROJECTION SUMMARY:
  variable           original        radial         slack     projected
                        value      movement      movement         value
 output     1           0.112         0.000         0.000         0.112
 output     2           0.100         0.000         0.000         0.100
 output     3           0.102         0.000         0.000         0.102
 input      1           0.114         0.000         0.000         0.114
 input      2           0.113         0.000         0.000         0.113
 input      3           0.100         0.000         0.000         0.100
 input      4           0.127         0.000         0.000         0.127
 input      5           0.133         0.000         0.000         0.133
 LISTING OF PEERS:
  peer   lambda weight
   32      1.000
 
 
Results for firm:    33
Technical efficiency = 1.000
Scale efficiency     = 1.000  (crs)
 PROJECTION SUMMARY:
  variable           original        radial         slack     projected
                        value      movement      movement         value
 output     1           0.130         0.000         0.000         0.130
 output     2           0.111         0.000         0.000         0.111
 output     3           0.149         0.000         0.000         0.149
 input      1           0.130         0.000         0.000         0.130
 input      2           0.150         0.000         0.000         0.150
 input      3           0.108         0.000         0.000         0.109
 input      4           0.131         0.000         0.000         0.131
 input      5           0.191         0.000         0.000         0.191
 LISTING OF PEERS:
  peer   lambda weight
   33      1.000
 
 
Results for firm:    34
Technical efficiency = 1.000
Scale efficiency     = 1.000  (crs)
 PROJECTION SUMMARY:
  variable           original        radial         slack     projected
                        value      movement      movement         value
 output     1           0.125         0.000         0.000         0.125
 output     2           0.106         0.000         0.000         0.106
 output     3           0.119         0.000         0.000         0.119
 input      1           0.136         0.000         0.000         0.136
 input      2           0.110         0.000         0.000         0.110
 input      3           0.105         0.000         0.000         0.105
 input      4           0.100         0.000         0.000         0.100
 input      5           0.138         0.000         0.000         0.138
 LISTING OF PEERS:
  peer   lambda weight
   34      1.000
 
 
Results for firm:    35
Technical efficiency = 1.000
Scale efficiency     = 0.981  (irs)
 PROJECTION SUMMARY:
  variable           original        radial         slack     projected
                        value      movement      movement         value
 output     1           0.114         0.000         0.000         0.114
 output     2           0.102         0.000         0.000         0.102
 output     3           0.104         0.000         0.000         0.104
 input      1           0.115         0.000         0.000         0.115
 input      2           0.100         0.000         0.000         0.100
 input      3           0.102         0.000         0.000         0.102
 input      4           0.158         0.000         0.000         0.158
 input      5           0.123         0.000         0.000         0.123
 LISTING OF PEERS:
  peer   lambda weight
   35      1.000
 
 
Results for firm:    36
Technical efficiency = 1.000
Scale efficiency     = 0.878  (irs)
 PROJECTION SUMMARY:
  variable           original        radial         slack     projected
                        value      movement      movement         value
 output     1           0.148         0.000         0.000         0.148
 output     2           0.111         0.000         0.000         0.111
 output     3           0.107         0.000         0.000         0.107
 input      1           0.166         0.000         0.000         0.166
 input      2           0.157         0.000         0.000         0.157
 input      3           0.109         0.000         0.000         0.109
 input      4           0.141         0.000         0.000         0.141
 input      5           0.106         0.000         0.000         0.106
 LISTING OF PEERS:
  peer   lambda weight
   36      1.000
 
 
Results for firm:    37
Technical efficiency = 0.953
Scale efficiency     = 0.988  (irs)
 PROJECTION SUMMARY:
  variable           original        radial         slack     projected
                        value      movement      movement         value
 output     1           0.166         0.000         0.026         0.191
 output     2           0.141         0.000         0.000         0.141
 output     3           0.111         0.000         0.013         0.123
 input      1           0.168        -0.008         0.000         0.160
 input      2           0.147        -0.007         0.000         0.140
 input      3           0.138        -0.006        -0.009         0.122
 input      4           0.137        -0.006         0.000         0.130
 input      5           0.220        -0.010        -0.066         0.144
 LISTING OF PEERS:
  peer   lambda weight
   34      0.248
   28      0.031
   22      0.061
    7      0.660
 
 
Results for firm:    38
Technical efficiency = 0.909
Scale efficiency     = 0.927  (drs)
 PROJECTION SUMMARY:
  variable           original        radial         slack     projected
                        value      movement      movement         value
 output     1           0.435         0.000         0.000         0.435
 output     2           0.238         0.000         0.000         0.238
 output     3           0.248         0.000         0.000         0.248
 input      1           0.393        -0.036         0.000         0.358
 input      2           0.463        -0.042        -0.101         0.319
 input      3           0.221        -0.020         0.000         0.201
 input      4           0.366        -0.033        -0.050         0.282
 input      5           0.640        -0.058        -0.339         0.243
 LISTING OF PEERS:
  peer   lambda weight
   15      0.698
   28      0.026
   57      0.195
    6      0.019
   18      0.062
 
 
Results for firm:    39
Technical efficiency = 0.866
Scale efficiency     = 0.952  (irs)
 PROJECTION SUMMARY:
  variable           original        radial         slack     projected
                        value      movement      movement         value
 output     1           0.108         0.000         0.119         0.228
 output     2           0.155         0.000         0.000         0.155
 output     3           0.129         0.000         0.000         0.129
 input      1           0.269        -0.036        -0.064         0.169
 input      2           0.194        -0.026         0.000         0.168
 input      3           0.153        -0.021         0.000         0.132
 input      4           0.213        -0.029        -0.037         0.148
 input      5           0.154        -0.021         0.000         0.134
 LISTING OF PEERS:
  peer   lambda weight
   16      0.027
   28      0.060
   52      0.040
   18      0.006
    7      0.868
 
 
Results for firm:    40
Technical efficiency = 1.000
Scale efficiency     = 0.935  (irs)
 PROJECTION SUMMARY:
  variable           original        radial         slack     projected
                        value      movement      movement         value
 output     1           0.113         0.000         0.000         0.113
 output     2           0.100         0.000         0.000         0.100
 output     3           0.122         0.000         0.000         0.122
 input      1           0.167         0.000         0.000         0.167
 input      2           0.114         0.000         0.000         0.114
 input      3           0.100         0.000         0.000         0.100
 input      4           0.135         0.000         0.000         0.135
 input      5           0.122         0.000         0.000         0.122
 LISTING OF PEERS:
  peer   lambda weight
   40      1.000
 
 
Results for firm:    41
Technical efficiency = 0.947
Scale efficiency     = 0.970  (irs)
 PROJECTION SUMMARY:
  variable           original        radial         slack     projected
                        value      movement      movement         value
 output     1           0.197         0.000         0.000         0.197
 output     2           0.141         0.000         0.000         0.141
 output     3           0.159         0.000         0.000         0.159
 input      1           0.266        -0.014        -0.056         0.195
 input      2           0.154        -0.008         0.000         0.146
 input      3           0.132        -0.007         0.000         0.125
 input      4           0.449        -0.024        -0.265         0.160
 input      5           0.190        -0.010         0.000         0.180
 LISTING OF PEERS:
  peer   lambda weight
    7      0.157
   40      0.129
   57      0.128
    3      0.510
   16      0.041
   22      0.034
 
 
Results for firm:    42
Technical efficiency = 0.924
Scale efficiency     = 0.927  (irs)
 PROJECTION SUMMARY:
  variable           original        radial         slack     projected
                        value      movement      movement         value
 output     1           0.164         0.000         0.086         0.249
 output     2           0.141         0.000         0.000         0.141
 output     3           0.116         0.000         0.000         0.116
 input      1           0.201        -0.015        -0.061         0.125
 input      2           0.155        -0.012         0.000         0.143
 input      3           0.124        -0.009         0.000         0.114
 input      4           0.208        -0.016        -0.050         0.143
 input      5           0.252        -0.019        -0.044         0.188
 LISTING OF PEERS:
  peer   lambda weight
   20      0.099
    1      0.520
   22      0.033
    3      0.348
 
 
Results for firm:    43
Technical efficiency = 0.785
Scale efficiency     = 0.964  (irs)
 PROJECTION SUMMARY:
  variable           original        radial         slack     projected
                        value      movement      movement         value
 output     1           0.291         0.000         0.040         0.332
 output     2           0.201         0.000         0.000         0.201
 output     3           0.126         0.000         0.000         0.126
 input      1           0.364        -0.078        -0.028         0.257
 input      2           0.265        -0.057         0.000         0.208
 input      3           0.188        -0.040         0.000         0.148
 input      4           0.362        -0.078        -0.012         0.272
 input      5           0.392        -0.084        -0.091         0.217
 LISTING OF PEERS:
  peer   lambda weight
    1      0.597
   23      0.223
   28      0.073
   22      0.108
 
 
Results for firm:    44
Technical efficiency = 1.000
Scale efficiency     = 1.000  (crs)
 PROJECTION SUMMARY:
  variable           original        radial         slack     projected
                        value      movement      movement         value
 output     1           0.307         0.000         0.000         0.307
 output     2           0.156         0.000         0.000         0.156
 output     3           0.132         0.000         0.000         0.132
 input      1           0.190         0.000         0.000         0.190
 input      2           0.210         0.000         0.000         0.210
 input      3           0.128         0.000         0.000         0.128
 input      4           0.141         0.000         0.000         0.141
 input      5           0.160         0.000         0.000         0.160
 LISTING OF PEERS:
  peer   lambda weight
   44      1.000
 
 
Results for firm:    45
Technical efficiency = 1.000
Scale efficiency     = 0.981  (drs)
 PROJECTION SUMMARY:
  variable           original        radial         slack     projected
                        value      movement      movement         value
 output     1           0.319         0.000         0.000         0.319
 output     2           0.178         0.000         0.000         0.178
 output     3           0.145         0.000         0.000         0.145
 input      1           0.182         0.000         0.000         0.182
 input      2           0.178         0.000         0.000         0.178
 input      3           0.147         0.000         0.000         0.147
 input      4           0.194         0.000         0.000         0.194
 input      5           0.377         0.000         0.000         0.377
 LISTING OF PEERS:
  peer   lambda weight
   45      1.000
 
 
Results for firm:    46
Technical efficiency = 0.942
Scale efficiency     = 0.922  (irs)
 PROJECTION SUMMARY:
  variable           original        radial         slack     projected
                        value      movement      movement         value
 output     1           0.100         0.000         0.044         0.144
 output     2           0.112         0.000         0.000         0.112
 output     3           0.133         0.000         0.000         0.133
 input      1           0.198        -0.011        -0.036         0.150
 input      2           0.148        -0.009        -0.012         0.127
 input      3           0.112        -0.006         0.000         0.105
 input      4           0.302        -0.017        -0.152         0.133
 input      5           0.153        -0.009         0.000         0.145
 LISTING OF PEERS:
  peer   lambda weight
   57      0.019
   40      0.529
   14      0.022
    3      0.430
 
 
Results for firm:    47
Technical efficiency = 0.987
Scale efficiency     = 0.954  (irs)
 PROJECTION SUMMARY:
  variable           original        radial         slack     projected
                        value      movement      movement         value
 output     1           0.152         0.000         0.000         0.152
 output     2           0.112         0.000         0.002         0.114
 output     3           0.116         0.000         0.000         0.116
 input      1           0.140        -0.002         0.000         0.138
 input      2           0.115        -0.001         0.000         0.114
 input      3           0.109        -0.001         0.000         0.108
 input      4           0.179        -0.002        -0.029         0.148
 input      5           0.149        -0.002         0.000         0.147
 LISTING OF PEERS:
  peer   lambda weight
   40      0.297
   16      0.018
    7      0.105
   20      0.103
   35      0.339
    3      0.138
 
 
Results for firm:    48
Technical efficiency = 0.832
Scale efficiency     = 0.992  (drs)
 PROJECTION SUMMARY:
  variable           original        radial         slack     projected
                        value      movement      movement         value
 output     1           0.160         0.000         0.143         0.303
 output     2           0.243         0.000         0.000         0.243
 output     3           0.225         0.000         0.000         0.225
 input      1           0.719        -0.121        -0.307         0.291
 input      2           0.535        -0.090        -0.138         0.308
 input      3           0.222        -0.037         0.000         0.184
 input      4           0.414        -0.070        -0.071         0.274
 input      5           0.533        -0.089        -0.215         0.228
 LISTING OF PEERS:
  peer   lambda weight
    6      0.659
   28      0.093
   57      0.248
 
 
Results for firm:    49
Technical efficiency = 0.778
Scale efficiency     = 0.981  (drs)
 PROJECTION SUMMARY:
  variable           original        radial         slack     projected
                        value      movement      movement         value
 output     1           0.224         0.000         0.216         0.439
 output     2           0.304         0.000         0.000         0.304
 output     3           0.257         0.000         0.000         0.257
 input      1           0.698        -0.155        -0.035         0.508
 input      2           0.543        -0.121        -0.042         0.380
 input      3           0.292        -0.065         0.000         0.227
 input      4           0.685        -0.152        -0.238         0.295
 input      5           0.379        -0.084        -0.047         0.247
 LISTING OF PEERS:
  peer   lambda weight
   28      0.277
   57      0.410
    6      0.314
 
 
Results for firm:    50
Technical efficiency = 0.840
Scale efficiency     = 0.999  (drs)
 PROJECTION SUMMARY:
  variable           original        radial         slack     projected
                        value      movement      movement         value
 output     1           0.413         0.000         0.000         0.413
 output     2           0.192         0.000         0.000         0.192
 output     3           0.132         0.000         0.001         0.133
 input      1           0.384        -0.061        -0.057         0.265
 input      2           0.285        -0.046         0.000         0.240
 input      3           0.172        -0.028         0.000         0.145
 input      4           0.236        -0.038         0.000         0.198
 input      5           0.401        -0.064        -0.091         0.246
 LISTING OF PEERS:
  peer   lambda weight
    1      0.641
   28      0.067
   15      0.211
   53      0.075
   16      0.007
 
 
Results for firm:    51
Technical efficiency = 0.954
Scale efficiency     = 0.903  (irs)
 PROJECTION SUMMARY:
  variable           original        radial         slack     projected
                        value      movement      movement         value
 output     1           0.108         0.000         0.047         0.154
 output     2           0.122         0.000         0.000         0.122
 output     3           0.113         0.000         0.000         0.113
 input      1           0.196        -0.009        -0.054         0.132
 input      2           0.149        -0.007         0.000         0.142
 input      3           0.124        -0.006         0.000         0.118
 input      4           0.182        -0.008        -0.051         0.123
 input      5           0.114        -0.005         0.000         0.108
 LISTING OF PEERS:
  peer   lambda weight
   28      0.008
    7      0.025
    8      0.678
   52      0.169
   58      0.120
 
 
Results for firm:    52
Technical efficiency = 1.000
Scale efficiency     = 0.960  (irs)
 PROJECTION SUMMARY:
  variable           original        radial         slack     projected
                        value      movement      movement         value
 output     1           0.109         0.000         0.000         0.109
 output     2           0.168         0.000         0.000         0.168
 output     3           0.114         0.000         0.000         0.114
 input      1           0.193         0.000         0.000         0.193
 input      2           0.175         0.000         0.000         0.175
 input      3           0.170         0.000         0.000         0.170
 input      4           0.167         0.000         0.000         0.167
 input      5           0.100         0.000         0.000         0.100
 LISTING OF PEERS:
  peer   lambda weight
   52      1.000
 
 
Results for firm:    53
Technical efficiency = 1.000
Scale efficiency     = 1.000  (crs)
 PROJECTION SUMMARY:
  variable           original        radial         slack     projected
                        value      movement      movement         value
 output     1           0.788         0.000         0.000         0.788
 output     2           0.313         0.000         0.000         0.313
 output     3           0.247         0.000         0.000         0.247
 input      1           1.000         0.000         0.000         1.000
 input      2           0.499         0.000         0.000         0.500
 input      3           0.260         0.000         0.000         0.260
 input      4           0.318         0.000         0.000         0.318
 input      5           1.000         0.000         0.000         1.000
 LISTING OF PEERS:
  peer   lambda weight
   53      1.000
 
 
Results for firm:    54
Technical efficiency = 0.839
Scale efficiency     = 0.912  (irs)
 PROJECTION SUMMARY:
  variable           original        radial         slack     projected
                        value      movement      movement         value
 output     1           0.108         0.000         0.161         0.269
 output     2           0.135         0.000         0.000         0.135
 output     3           0.127         0.000         0.000         0.127
 input      1           0.182        -0.029        -0.003         0.151
 input      2           0.214        -0.034        -0.008         0.172
 input      3           0.134        -0.022         0.000         0.113
 input      4           0.215        -0.035        -0.031         0.150
 input      5           0.179        -0.029         0.000         0.151
 LISTING OF PEERS:
  peer   lambda weight
    7      0.528
    1      0.157
    3      0.021
   15      0.294
 
 
Results for firm:    55
Technical efficiency = 0.749
Scale efficiency     = 0.974  (irs)
 PROJECTION SUMMARY:
  variable           original        radial         slack     projected
                        value      movement      movement         value
 output     1           0.152         0.000         0.133         0.284
 output     2           0.203         0.000         0.000         0.203
 output     3           0.145         0.000         0.000         0.145
 input      1           0.499        -0.125        -0.166         0.207
 input      2           0.295        -0.074         0.000         0.221
 input      3           0.200        -0.050         0.000         0.150
 input      4           0.421        -0.105        -0.031         0.284
 input      5           0.289        -0.073         0.000         0.217
 LISTING OF PEERS:
  peer   lambda weight
    6      0.330
    1      0.368
   23      0.184
   22      0.090
   28      0.028
 
 
Results for firm:    56
Technical efficiency = 0.909
Scale efficiency     = 0.956  (irs)
 PROJECTION SUMMARY:
  variable           original        radial         slack     projected
                        value      movement      movement         value
 output     1           0.182         0.000         0.062         0.244
 output     2           0.172         0.000         0.000         0.172
 output     3           0.159         0.000         0.000         0.159
 input      1           0.530        -0.048        -0.266         0.216
 input      2           0.245        -0.022        -0.007         0.216
 input      3           0.164        -0.015         0.000         0.149
 input      4           0.220        -0.020        -0.022         0.178
 input      5           0.154        -0.014         0.000         0.140
 LISTING OF PEERS:
  peer   lambda weight
   28      0.106
   58      0.627
    7      0.055
    8      0.211
 
 
Results for firm:    57
Technical efficiency = 1.000
Scale efficiency     = 1.000  (crs)
 PROJECTION SUMMARY:
  variable           original        radial         slack     projected
                        value      movement      movement         value
 output     1           0.215         0.000         0.000         0.215
 output     2           0.162         0.000         0.000         0.162
 output     3           0.331         0.000         0.000         0.331
 input      1           0.495         0.000         0.000         0.495
 input      2           0.249         0.000         0.000         0.249
 input      3           0.165         0.000         0.000         0.165
 input      4           0.198         0.000         0.000         0.198
 input      5           0.294         0.000         0.000         0.294
 LISTING OF PEERS:
  peer   lambda weight
   57      1.000
 
 
Results for firm:    58
Technical efficiency = 1.000
Scale efficiency     = 1.000  (crs)
 PROJECTION SUMMARY:
  variable           original        radial         slack     projected
                        value      movement      movement         value
 output     1           0.153         0.000         0.000         0.153
 output     2           0.126         0.000         0.000         0.126
 output     3           0.171         0.000         0.000         0.171
 input      1           0.134         0.000         0.000         0.134
 input      2           0.174         0.000         0.000         0.174
 input      3           0.128         0.000         0.000         0.128
 input      4           0.162         0.000         0.000         0.162
 input      5           0.140         0.000         0.000         0.140
 LISTING OF PEERS:
  peer   lambda weight
   58      1.000
 
 
Results for firm:    59
Technical efficiency = 1.000
Scale efficiency     = 1.000  (crs)
 PROJECTION SUMMARY:
  variable           original        radial         slack     projected
                        value      movement      movement         value
 output     1           0.133         0.000         0.000         0.133
 output     2           0.235         0.000         0.000         0.235
 output     3           0.114         0.000         0.000         0.114
 input      1           0.173         0.000         0.000         0.173
 input      2           0.153         0.000         0.000         0.153
 input      3           0.219         0.000         0.000         0.219
 input      4           0.330         0.000         0.000         0.330
 input      5           0.172         0.000         0.000         0.172
 LISTING OF PEERS:
  peer   lambda weight
   59      1.000
 
 
Results for firm:    60
Technical efficiency = 1.000
Scale efficiency     = 1.000  (crs)
 PROJECTION SUMMARY:
  variable           original        radial         slack     projected
                        value      movement      movement         value
 output     1           0.236         0.000         0.000         0.236
 output     2           0.329         0.000         0.000         0.329
 output     3           0.113         0.000         0.000         0.113
 input      1           0.239         0.000         0.000         0.239
 input      2           0.146         0.000         0.000         0.146
 input      3           0.330         0.000         0.000         0.330
 input      4           0.351         0.000         0.000         0.351
 input      5           0.340         0.000         0.000         0.340
 LISTING OF PEERS:
  peer   lambda weight
   60      1.000
