# Supplementary material for: Changes in technological innovation efficiency and influencing factors of listed textile and apparel companies research——Based on three-stage DEA with Tobit modeling
Source: PLoS One. 2024 Aug 8;19(8):e0307820. doi: 10.1371/journal.pone.0307820 (PMC11309499; doi:10.1371/journal.pone.0307820)
Supplement: S1 Raw data — (ZIP) [file pone.0307820.s001.zip › Raw Data/Textile and Clothing Industry/DEAP2.1/Phase 1/2014-dta.txt]

0.2373	0.1593	0.1000	0.1392	0.1490	0.1124	0.1129	0.1873
0.1310	0.1190	0.1014	0.1005	0.1610	0.1060	0.1129	0.1351
0.1325	0.1238	0.1256	0.1144	0.1251	0.1082	0.1169	0.1510
0.1189	0.1042	0.1033	0.1055	0.1246	0.1048	0.1202	0.1111
0.1726	0.1346	0.1240	0.1366	0.1731	0.1074	0.1659	0.2585
0.2285	0.2918	0.1650	0.1843	0.2945	0.1959	0.2432	0.2518
0.1389	0.1131	0.1103	0.1000	0.1206	0.1024	0.1078	0.1306
0.1353	0.1031	0.1006	0.1073	0.1136	0.1000	0.1053	0.1000
0.1459	0.1544	0.1207	0.1788	0.3189	0.1125	0.1912	0.2385
0.1474	0.1170	0.1054	0.1411	0.1433	0.1022	0.1386	0.1840
0.1475	0.1212	0.1032	0.1054	0.1634	0.1024	0.1194	0.1657
0.1315	0.1135	0.1197	0.1825	0.1665	0.1069	0.1630	0.1742
0.1185	0.1018	0.1165	0.1370	0.1169	0.1039	0.1136	0.1289
0.1427	0.1372	0.1422	0.1647	0.1651	0.1132	0.1493	0.2809
0.2063	0.1714	0.1426	0.2462	0.2757	0.1320	0.1869	0.1590
0.4107	0.4211	0.1449	0.3744	0.1383	0.3256	0.6866	0.4154
0.1157	0.1223	0.1148	0.1820	0.1696	0.1192	0.1622	0.1746
0.4228	1.0000	1.0000	0.6806	1.0000	1.0000	1.0000	0.5403
0.1339	0.1688	0.1146	0.1709	0.1950	0.1629	0.2681	0.1562
0.1873	0.1569	0.1027	0.1421	0.1027	0.1308	0.1631	0.3108
0.1199	0.1586	0.1083	0.1264	0.3006	0.1297	0.4919	0.1632
0.1495	0.3584	0.1476	0.4400	0.1271	0.2546	0.2194	0.3964
0.1463	0.1798	0.1294	0.2607	0.2567	0.1344	0.3729	0.2571
0.1907	0.1846	0.1241	0.1735	0.1669	0.1508	0.2528	0.3498
0.1741	0.1624	0.1498	0.2748	0.2699	0.1415	0.1896	0.2317
0.1295	0.2032	0.1307	0.1748	0.2004	0.1916	0.2068	0.2127
0.7684	0.5932	0.2037	0.5476	0.4389	0.4249	0.3629	0.1694
1.0000	0.7397	0.2052	0.8311	0.6073	0.5251	0.2615	0.2022
0.1097	0.1000	0.1145	0.1193	0.1002	0.1042	0.1231	0.1214
0.1423	0.1594	0.1097	0.1431	0.1693	0.1443	0.1414	0.2906
0.1315	0.1662	0.1378	0.3581	0.1687	0.1607	0.3017	0.2062
0.1210	0.1016	0.1012	0.1172	0.1052	0.1024	0.1429	0.1463
0.1227	0.1124	0.1309	0.1279	0.1450	0.1108	0.1257	0.1665
0.1252	0.1068	0.1131	0.1291	0.1000	0.1068	0.1000	0.1395
0.1208	0.1035	0.1030	0.1118	0.1007	0.1047	0.1432	0.1235
0.1305	0.1129	0.1096	0.1601	0.1485	0.1122	0.1368	0.1110
0.1421	0.1494	0.1199	0.1621	0.1401	0.1467	0.1366	0.2017
0.2404	0.2762	0.2210	0.5935	0.5292	0.2578	0.2747	0.6275
0.1273	0.1781	0.1200	0.2775	0.2057	0.1768	0.2688	0.1380
0.1178	0.1048	0.1155	0.1670	0.1054	0.1035	0.1265	0.1280
0.1565	0.1580	0.1446	0.3516	0.1527	0.1474	0.3391	0.1850
0.1504	0.1507	0.1106	0.1922	0.1512	0.1296	0.2245	0.2629
0.1965	0.2257	0.1174	0.3253	0.2668	0.2124	0.2959	0.3752
0.2135	0.1673	0.1213	0.1785	0.1949	0.1345	0.1314	0.1645
0.2195	0.1998	0.1307	0.1721	0.1736	0.1598	0.1761	0.3538
0.1087	0.1102	0.1228	0.1836	0.1372	0.1117	0.2713	0.1500
0.1417	0.1088	0.1138	0.1472	0.1055	0.1089	0.1461	0.1476
0.1300	0.2722	0.1986	0.6406	0.5310	0.2540	0.2983	0.4800
0.1555	0.3383	0.2278	0.6707	0.5425	0.3303	0.4619	0.3870
0.2528	0.2172	0.1214	0.3620	0.2774	0.1955	0.1938	0.3803
0.1119	0.1183	0.1087	0.1783	0.1371	0.1225	0.1515	0.1048
0.1155	0.1789	0.1712	0.2037	0.1777	0.1841	0.1762	0.3138
0.3805	0.3398	0.2110	1.0000	0.5047	0.2818	0.2069	1.0000
0.1167	0.1347	0.1185	0.1690	0.1935	0.1361	0.1726	0.1653
0.1321	0.2261	0.1380	0.4947	0.3010	0.2242	0.3242	0.3129
0.1345	0.1795	0.1578	0.4597	0.2361	0.1727	0.2302	0.1419
0.2081	0.1678	0.2557	0.4867	0.2172	0.1760	0.1854	0.2447
0.1000	0.1237	0.1490	0.1276	0.1645	0.1288	0.1562	0.1148
0.1268	0.2559	0.1089	0.1603	0.1396	0.2404	0.2422	0.1469
0.1560	0.3747	0.1106	0.2379	0.1352	0.3811	0.3049	0.3168
