# Supplementary material for: Changes in technological innovation efficiency and influencing factors of listed textile and apparel companies research——Based on three-stage DEA with Tobit modeling
Source: PLoS One. 2024 Aug 8;19(8):e0307820. doi: 10.1371/journal.pone.0307820 (PMC11309499; doi:10.1371/journal.pone.0307820)
Supplement: S1 Raw data — (ZIP) [file pone.0307820.s001.zip › Raw Data/Textile and Clothing Industry/DEAP2.1/Phase 1/2014-out.txt]

 Results from DEAP Version 2.1
 
Instruction file = 2014-ins.txt
Data file          = 2014-dta.txt
 
 Input orientated DEA
 
 Scale assumption: VRS
 
 Slacks calculated using multi-stage method
 
 
 EFFICIENCY SUMMARY:
 
  firm  crste  vrste  scale
 
    1  1.000  1.000  1.000  - 
    2  0.961  1.000  0.961 irs
    3  1.000  1.000  1.000  - 
    4  0.937  0.994  0.943 irs
    5  1.000  1.000  1.000  - 
    6  1.000  1.000  1.000  - 
    7  1.000  1.000  1.000  - 
    8  1.000  1.000  1.000  - 
    9  1.000  1.000  1.000  - 
   10  0.923  1.000  0.923 irs
   11  0.982  1.000  0.982 irs
   12  0.917  0.984  0.931 irs
   13  0.968  1.000  0.968 irs
   14  1.000  1.000  1.000  - 
   15  1.000  1.000  1.000  - 
   16  1.000  1.000  1.000  - 
   17  0.843  0.883  0.955 irs
   18  1.000  1.000  1.000  - 
   19  0.809  0.855  0.946 irs
   20  1.000  1.000  1.000  - 
   21  0.893  0.974  0.917 irs
   22  1.000  1.000  1.000  - 
   23  0.960  0.963  0.997 irs
   24  0.928  0.928  0.999 irs
   25  0.917  0.917  1.000  - 
   26  0.854  0.861  0.993 irs
   27  1.000  1.000  1.000  - 
   28  1.000  1.000  1.000  - 
   29  1.000  1.000  1.000  - 
   30  0.885  0.910  0.972 irs
   31  0.855  0.857  0.998 irs
   32  0.930  1.000  0.930 irs
   33  0.999  1.000  0.999 irs
   34  1.000  1.000  1.000  - 
   35  0.989  1.000  0.989 irs
   36  0.924  0.956  0.966 irs
   37  0.901  0.906  0.994 irs
   38  0.820  0.852  0.963 drs
   39  0.807  0.842  0.959 irs
   40  0.988  1.000  0.988 irs
   41  0.927  0.938  0.989 irs
   42  0.879  0.894  0.982 irs
   43  0.730  0.735  0.993 irs
   44  0.974  0.977  0.996 irs
   45  0.968  0.968  1.000  - 
   46  0.895  0.957  0.935 irs
   47  1.000  1.000  1.000  - 
   48  0.783  0.799  0.980 drs
   49  0.743  0.765  0.971 drs
   50  0.774  0.776  0.998 drs
   51  0.870  0.987  0.881 irs
   52  0.917  0.923  0.994 drs
   53  0.953  0.955  0.998 drs
   54  0.812  0.836  0.971 irs
   55  0.707  0.708  0.999 irs
   56  0.909  0.928  0.980 irs
   57  1.000  1.000  1.000  - 
   58  1.000  1.000  1.000  - 
   59  1.000  1.000  1.000  - 
   60  1.000  1.000  1.000  - 
 
 mean  0.931  0.947  0.982

Note: crste = technical efficiency from CRS DEA
      vrste = technical efficiency from VRS DEA
      scale = scale efficiency = crste/vrste


Note also that all subsequent tables refer to VRS results
 
 
 SUMMARY OF OUTPUT SLACKS:
 
 firm  output:           1           2           3
    1                0.000       0.000       0.000
    2                0.000       0.000       0.000
    3                0.000       0.000       0.000
    4                0.018       0.002       0.001
    5                0.000       0.000       0.000
    6                0.000       0.000       0.000
    7                0.000       0.000       0.000
    8                0.000       0.000       0.000
    9                0.000       0.000       0.000
   10                0.000       0.000       0.000
   11                0.000       0.000       0.000
   12                0.000       0.000       0.000
   13                0.000       0.000       0.000
   14                0.000       0.000       0.000
   15                0.000       0.000       0.000
   16                0.000       0.000       0.000
   17                0.026       0.000       0.000
   18                0.000       0.000       0.000
   19                0.051       0.000       0.004
   20                0.000       0.000       0.000
   21                0.040       0.000       0.008
   22                0.000       0.000       0.000
   23                0.035       0.000       0.000
   24                0.006       0.000       0.000
   25                0.010       0.000       0.000
   26                0.040       0.000       0.000
   27                0.000       0.000       0.000
   28                0.000       0.000       0.000
   29                0.000       0.000       0.000
   30                0.054       0.000       0.002
   31                0.035       0.000       0.000
   32                0.000       0.000       0.000
   33                0.000       0.000       0.000
   34                0.000       0.000       0.000
   35                0.000       0.000       0.000
   36                0.009       0.000       0.000
   37                0.013       0.000       0.000
   38                0.023       0.000       0.000
   39                0.101       0.000       0.000
   40                0.000       0.000       0.000
   41                0.000       0.000       0.000
   42                0.042       0.000       0.000
   43                0.028       0.000       0.010
   44                0.000       0.000       0.000
   45                0.000       0.000       0.000
   46                0.016       0.000       0.000
   47                0.000       0.000       0.000
   48                0.100       0.000       0.000
   49                0.086       0.000       0.000
   50                0.019       0.000       0.000
   51                0.036       0.000       0.000
   52                0.039       0.000       0.000
   53                0.067       0.000       0.000
   54                0.043       0.000       0.000
   55                0.078       0.000       0.000
   56                0.047       0.000       0.000
   57                0.000       0.000       0.000
   58                0.000       0.000       0.000
   59                0.000       0.000       0.000
   60                0.000       0.000       0.000

 mean                0.018       0.000       0.000
 
 
 SUMMARY OF INPUT SLACKS:
 
 firm  input:            1           2           3           4           5
    1                0.000       0.000       0.000       0.000       0.000
    2                0.000       0.000       0.000       0.000       0.000
    3                0.000       0.000       0.000       0.000       0.000
    4                0.000       0.008       0.003       0.013       0.000
    5                0.000       0.000       0.000       0.000       0.000
    6                0.000       0.000       0.000       0.000       0.000
    7                0.000       0.000       0.000       0.000       0.000
    8                0.000       0.000       0.000       0.000       0.000
    9                0.000       0.000       0.000       0.000       0.000
   10                0.000       0.000       0.000       0.000       0.000
   11                0.000       0.000       0.000       0.000       0.000
   12                0.019       0.039       0.000       0.024       0.002
   13                0.000       0.000       0.000       0.000       0.000
   14                0.000       0.000       0.000       0.000       0.000
   15                0.000       0.000       0.000       0.000       0.000
   16                0.000       0.000       0.000       0.000       0.000
   17                0.046       0.000       0.000       0.021       0.000
   18                0.000       0.000       0.000       0.000       0.000
   19                0.000       0.002       0.000       0.080       0.000
   20                0.000       0.000       0.000       0.000       0.000
   21                0.000       0.109       0.000       0.337       0.000
   22                0.000       0.000       0.000       0.000       0.000
   23                0.082       0.000       0.000       0.183       0.009
   24                0.000       0.000       0.000       0.064       0.123
   25                0.024       0.017       0.000       0.000       0.000
   26                0.000       0.000       0.000       0.000       0.000
   27                0.000       0.000       0.000       0.000       0.000
   28                0.000       0.000       0.000       0.000       0.000
   29                0.000       0.000       0.000       0.000       0.000
   30                0.000       0.000       0.009       0.000       0.090
   31                0.128       0.000       0.000       0.119       0.000
   32                0.000       0.000       0.000       0.000       0.000
   33                0.000       0.000       0.000       0.000       0.000
   34                0.000       0.000       0.000       0.000       0.000
   35                0.000       0.000       0.000       0.000       0.000
   36                0.031       0.010       0.000       0.013       0.000
   37                0.000       0.000       0.010       0.000       0.006
   38                0.152       0.160       0.000       0.000       0.283
   39                0.053       0.000       0.000       0.077       0.000
   40                0.000       0.000       0.000       0.000       0.000
   41                0.128       0.000       0.000       0.172       0.000
   42                0.035       0.000       0.000       0.079       0.044
   43                0.052       0.000       0.000       0.049       0.044
   44                0.006       0.021       0.000       0.000       0.000
   45                0.000       0.000       0.000       0.000       0.089
   46                0.036       0.008       0.000       0.142       0.000
   47                0.000       0.000       0.000       0.000       0.000
   48                0.242       0.139       0.000       0.000       0.130
   49                0.283       0.073       0.000       0.058       0.024
   50                0.095       0.011       0.000       0.000       0.092
   51                0.055       0.008       0.009       0.032       0.000
   52                0.000       0.000       0.000       0.000       0.111
   53                0.436       0.158       0.000       0.000       0.732
   54                0.000       0.000       0.000       0.012       0.000
   55                0.179       0.000       0.000       0.048       0.000
   56                0.234       0.002       0.000       0.028       0.000
   57                0.000       0.000       0.000       0.000       0.000
   58                0.000       0.000       0.000       0.000       0.000
   59                0.000       0.000       0.000       0.000       0.000
   60                0.000       0.000       0.000       0.000       0.000

 mean                0.039       0.013       0.001       0.026       0.030
 
 
 SUMMARY OF PEERS:
 
  firm  peers:
    1      1
    2      2
    3      3
    4      7    8
    5      5
    6      6
    7      7
    8      8
    9      9
   10     10
   11     11
   12     40    5   14
   13     13
   14     14
   15     15
   16     16
   17      9    3    7    5    1
   18     18
   19     59    8    6   27
   20     20
   21      8    2    1    6
   22     22
   23      1   14    9    6
   24     22    6    3   16    1
   25     15   57   14    6    1
   26     18   60   22    6   59    3    1
   27     27
   28     28
   29     29
   30      6    1   60    7
   31     57   22    6    3   27
   32     32
   33     33
   34     34
   35     35
   36      8   27   15   58
   37     22    3    1   34   60
   38     18   57   28    6
   39     27   58   15    8    3
   40     40
   41     18   57    3   40   27   22
   42     22    3    1   20
   43      1    6   22
   44      8    3   28    1   15
   45     60   20   22    1    6   18    3
   46     57    3   14   13
   47     47
   48     18   57    6   28
   49     18    6   57
   50     57   28    6    1
   51     58    8   27
   52     18   34   28   57   22    3
   53     57    6   28    1
   54      6   15    7    1    3    8
   55      6   22    1   27    3
   56     18   15   27   58
   57     57
   58     58
   59     59
   60     60
 
 
 SUMMARY OF PEER WEIGHTS:
   (in same order as above)
 
  firm  peer weights:
    1   1.000
    2   1.000
    3   1.000
    4   0.339 0.661
    5   1.000
    6   1.000
    7   1.000
    8   1.000
    9   1.000
   10   1.000
   11   1.000
   12   0.700 0.209 0.091
   13   1.000
   14   1.000
   15   1.000
   16   1.000
   17   0.130 0.191 0.622 0.033 0.023
   18   1.000
   19   0.033 0.728 0.188 0.052
   20   1.000
   21   0.169 0.549 0.048 0.234
   22   1.000
   23   0.215 0.196 0.387 0.202
   24   0.043 0.124 0.440 0.061 0.332
   25   0.524 0.064 0.365 0.032 0.014
   26   0.004 0.009 0.011 0.217 0.221 0.392 0.147
   27   1.000
   28   1.000
   29   1.000
   30   0.114 0.472 0.015 0.398
   31   0.053 0.080 0.004 0.819 0.044
   32   1.000
   33   1.000
   34   1.000
   35   1.000
   36   0.811 0.006 0.069 0.114
   37   0.072 0.567 0.210 0.137 0.014
   38   0.019 0.420 0.052 0.509
   39   0.140 0.019 0.078 0.733 0.030
   40   1.000
   41   0.007 0.093 0.533 0.271 0.028 0.069
   42   0.023 0.362 0.516 0.100
   43   0.553 0.339 0.108
   44   0.086 0.472 0.049 0.299 0.094
   45   0.007 0.358 0.027 0.468 0.115 0.023 0.003
   46   0.021 0.248 0.044 0.687
   47   1.000
   48   0.013 0.251 0.730 0.006
   49   0.072 0.895 0.034
   50   0.010 0.048 0.228 0.714
   51   0.111 0.862 0.026
   52   0.056 0.702 0.010 0.026 0.045 0.161
   53   0.498 0.035 0.296 0.171
   54   0.050 0.212 0.233 0.044 0.142 0.320
   55   0.474 0.049 0.293 0.002 0.182
   56   0.007 0.215 0.085 0.694
   57   1.000
   58   1.000
   59   1.000
   60   1.000
 
 
 PEER COUNT SUMMARY:
   (i.e., no. times each firm is a peer for another)
 
  firm  peer count:
    1      16
    2       1
    3      14
    4       0
    5       2
    6      17
    7       4
    8       8
    9       2
   10       0
   11       0
   12       0
   13       1
   14       4
   15       6
   16       1
   17       0
   18       8
   19       0
   20       2
   21       0
   22      10
   23       0
   24       0
   25       0
   26       0
   27       8
   28       6
   29       0
   30       0
   31       0
   32       0
   33       0
   34       2
   35       0
   36       0
   37       0
   38       0
   39       0
   40       2
   41       0
   42       0
   43       0
   44       0
   45       0
   46       0
   47       0
   48       0
   49       0
   50       0
   51       0
   52       0
   53       0
   54       0
   55       0
   56       0
   57      10
   58       4
   59       2
   60       4
 
 
 
 SUMMARY OF OUTPUT TARGETS:
 
 firm  output:           1           2           3
    1                0.237       0.159       0.100
    2                0.131       0.119       0.101
    3                0.133       0.124       0.126
    4                0.137       0.106       0.104
    5                0.173       0.135       0.124
    6                0.229       0.292       0.165
    7                0.139       0.113       0.110
    8                0.135       0.103       0.101
    9                0.146       0.154       0.121
   10                0.147       0.117       0.105
   11                0.147       0.121       0.103
   12                0.132       0.114       0.120
   13                0.118       0.102       0.117
   14                0.143       0.137       0.142
   15                0.206       0.171       0.143
   16                0.411       0.421       0.145
   17                0.142       0.122       0.115
   18                0.423       1.000       1.000
   19                0.185       0.169       0.118
   20                0.187       0.157       0.103
   21                0.160       0.159       0.116
   22                0.149       0.358       0.148
   23                0.182       0.180       0.129
   24                0.197       0.185       0.124
   25                0.184       0.162       0.150
   26                0.169       0.203       0.131
   27                0.768       0.593       0.204
   28                1.000       0.740       0.205
   29                0.110       0.100       0.115
   30                0.196       0.159       0.112
   31                0.166       0.166       0.138
   32                0.121       0.102       0.101
   33                0.123       0.112       0.131
   34                0.125       0.107       0.113
   35                0.121       0.103       0.103
   36                0.140       0.113       0.110
   37                0.155       0.149       0.120
   38                0.263       0.276       0.221
   39                0.229       0.178       0.120
   40                0.118       0.105       0.116
   41                0.157       0.158       0.145
   42                0.192       0.151       0.111
   43                0.225       0.226       0.127
   44                0.214       0.167       0.121
   45                0.220       0.200       0.131
   46                0.125       0.110       0.123
   47                0.142       0.109       0.114
   48                0.230       0.272       0.199
   49                0.242       0.338       0.228
   50                0.271       0.217       0.121
   51                0.148       0.118       0.109
   52                0.155       0.179       0.171
   53                0.448       0.340       0.211
   54                0.160       0.135       0.118
   55                0.211       0.226       0.138
   56                0.182       0.179       0.158
   57                0.208       0.168       0.256
   58                0.100       0.124       0.149
   59                0.127       0.256       0.109
   60                0.156       0.375       0.111
 
 
 SUMMARY OF INPUT TARGETS:
 
 firm  input:            1           2           3           4           5
    1                0.139       0.149       0.112       0.113       0.187
    2                0.101       0.161       0.106       0.113       0.135
    3                0.114       0.125       0.108       0.117       0.151
    4                0.105       0.116       0.101       0.106       0.110
    5                0.137       0.173       0.107       0.166       0.259
    6                0.184       0.295       0.196       0.243       0.252
    7                0.100       0.121       0.102       0.108       0.131
    8                0.107       0.114       0.100       0.105       0.100
    9                0.179       0.319       0.113       0.191       0.239
   10                0.141       0.143       0.102       0.139       0.184
   11                0.105       0.163       0.102       0.119       0.166
   12                0.160       0.125       0.105       0.137       0.169
   13                0.137       0.117       0.104       0.114       0.129
   14                0.165       0.165       0.113       0.149       0.281
   15                0.246       0.276       0.132       0.187       0.159
   16                0.374       0.138       0.326       0.687       0.415
   17                0.115       0.150       0.105       0.122       0.154
   18                0.681       1.000       1.000       1.000       0.540
   19                0.146       0.165       0.139       0.149       0.134
   20                0.142       0.103       0.131       0.163       0.311
   21                0.123       0.184       0.126       0.142       0.159
   22                0.440       0.127       0.255       0.219       0.396
   23                0.169       0.247       0.129       0.177       0.238
   24                0.161       0.155       0.140       0.170       0.202
   25                0.228       0.230       0.130       0.174       0.212
   26                0.150       0.173       0.165       0.178       0.183
   27                0.548       0.439       0.425       0.363       0.169
   28                0.831       0.607       0.525       0.262       0.202
   29                0.119       0.100       0.104       0.123       0.121
   30                0.130       0.154       0.122       0.129       0.174
   31                0.179       0.145       0.138       0.140       0.177
   32                0.117       0.105       0.102       0.143       0.146
   33                0.128       0.145       0.111       0.126       0.167
   34                0.129       0.100       0.107       0.100       0.140
   35                0.112       0.101       0.105       0.143       0.124
   36                0.122       0.132       0.107       0.118       0.106
   37                0.147       0.127       0.123       0.124       0.177
   38                0.354       0.292       0.220       0.234       0.252
   39                0.180       0.173       0.149       0.149       0.116
   40                0.167       0.105       0.103       0.126       0.128
   41                0.202       0.143       0.138       0.146       0.174
   42                0.137       0.135       0.116       0.122       0.191
   43                0.187       0.196       0.156       0.169       0.232
   44                0.169       0.169       0.131       0.128       0.161
   45                0.167       0.168       0.155       0.171       0.253
   46                0.140       0.123       0.107       0.117       0.144
   47                0.147       0.106       0.109       0.146       0.148
   48                0.270       0.286       0.203       0.238       0.253
   49                0.230       0.342       0.253       0.295       0.272
   50                0.186       0.205       0.152       0.150       0.203
   51                0.121       0.128       0.112       0.118       0.103
   52                0.188       0.164       0.170       0.163       0.179
   53                0.519       0.324       0.269       0.198       0.223
   54                0.141       0.162       0.114       0.132       0.138
   55                0.171       0.213       0.159       0.181       0.221
   56                0.192       0.217       0.160       0.186       0.132
   57                0.487       0.217       0.176       0.185       0.245
   58                0.128       0.164       0.129       0.156       0.115
   59                0.160       0.140       0.240       0.242       0.147
   60                0.238       0.135       0.381       0.305       0.317
 
 
 
 FIRM BY FIRM RESULTS:
 
 
Results for firm:     1
Technical efficiency = 1.000
Scale efficiency     = 1.000  (crs)
 PROJECTION SUMMARY:
  variable           original        radial         slack     projected
                        value      movement      movement         value
 output     1           0.237         0.000         0.000         0.237
 output     2           0.159         0.000         0.000         0.159
 output     3           0.100         0.000         0.000         0.100
 input      1           0.139         0.000         0.000         0.139
 input      2           0.149         0.000         0.000         0.149
 input      3           0.112         0.000         0.000         0.112
 input      4           0.113         0.000         0.000         0.113
 input      5           0.187         0.000         0.000         0.187
 LISTING OF PEERS:
  peer   lambda weight
    1      1.000
 
 
Results for firm:     2
Technical efficiency = 1.000
Scale efficiency     = 0.961  (irs)
 PROJECTION SUMMARY:
  variable           original        radial         slack     projected
                        value      movement      movement         value
 output     1           0.131         0.000         0.000         0.131
 output     2           0.119         0.000         0.000         0.119
 output     3           0.101         0.000         0.000         0.101
 input      1           0.101         0.000         0.000         0.101
 input      2           0.161         0.000         0.000         0.161
 input      3           0.106         0.000         0.000         0.106
 input      4           0.113         0.000         0.000         0.113
 input      5           0.135         0.000         0.000         0.135
 LISTING OF PEERS:
  peer   lambda weight
    2      1.000
 
 
Results for firm:     3
Technical efficiency = 1.000
Scale efficiency     = 1.000  (crs)
 PROJECTION SUMMARY:
  variable           original        radial         slack     projected
                        value      movement      movement         value
 output     1           0.133         0.000         0.000         0.133
 output     2           0.124         0.000         0.000         0.124
 output     3           0.126         0.000         0.000         0.126
 input      1           0.114         0.000         0.000         0.114
 input      2           0.125         0.000         0.000         0.125
 input      3           0.108         0.000         0.000         0.108
 input      4           0.117         0.000         0.000         0.117
 input      5           0.151         0.000         0.000         0.151
 LISTING OF PEERS:
  peer   lambda weight
    3      1.000
 
 
Results for firm:     4
Technical efficiency = 0.994
Scale efficiency     = 0.943  (irs)
 PROJECTION SUMMARY:
  variable           original        radial         slack     projected
                        value      movement      movement         value
 output     1           0.119         0.000         0.018         0.137
 output     2           0.104         0.000         0.002         0.106
 output     3           0.103         0.000         0.001         0.104
 input      1           0.105        -0.001         0.000         0.105
 input      2           0.125        -0.001        -0.008         0.116
 input      3           0.105        -0.001        -0.003         0.101
 input      4           0.120        -0.001        -0.013         0.106
 input      5           0.111        -0.001         0.000         0.110
 LISTING OF PEERS:
  peer   lambda weight
    7      0.339
    8      0.661
 
 
Results for firm:     5
Technical efficiency = 1.000
Scale efficiency     = 1.000  (crs)
 PROJECTION SUMMARY:
  variable           original        radial         slack     projected
                        value      movement      movement         value
 output     1           0.173         0.000         0.000         0.173
 output     2           0.135         0.000         0.000         0.135
 output     3           0.124         0.000         0.000         0.124
 input      1           0.137         0.000         0.000         0.137
 input      2           0.173         0.000         0.000         0.173
 input      3           0.107         0.000         0.000         0.107
 input      4           0.166         0.000         0.000         0.166
 input      5           0.259         0.000         0.000         0.259
 LISTING OF PEERS:
  peer   lambda weight
    5      1.000
 
 
Results for firm:     6
Technical efficiency = 1.000
Scale efficiency     = 1.000  (crs)
 PROJECTION SUMMARY:
  variable           original        radial         slack     projected
                        value      movement      movement         value
 output     1           0.229         0.000         0.000         0.229
 output     2           0.292         0.000         0.000         0.292
 output     3           0.165         0.000         0.000         0.165
 input      1           0.184         0.000         0.000         0.184
 input      2           0.294         0.000         0.000         0.295
 input      3           0.196         0.000         0.000         0.196
 input      4           0.243         0.000         0.000         0.243
 input      5           0.252         0.000         0.000         0.252
 LISTING OF PEERS:
  peer   lambda weight
    6      1.000
 
 
Results for firm:     7
Technical efficiency = 1.000
Scale efficiency     = 1.000  (crs)
 PROJECTION SUMMARY:
  variable           original        radial         slack     projected
                        value      movement      movement         value
 output     1           0.139         0.000         0.000         0.139
 output     2           0.113         0.000         0.000         0.113
 output     3           0.110         0.000         0.000         0.110
 input      1           0.100         0.000         0.000         0.100
 input      2           0.121         0.000         0.000         0.121
 input      3           0.102         0.000         0.000         0.102
 input      4           0.108         0.000         0.000         0.108
 input      5           0.131         0.000         0.000         0.131
 LISTING OF PEERS:
  peer   lambda weight
    7      1.000
 
 
Results for firm:     8
Technical efficiency = 1.000
Scale efficiency     = 1.000  (crs)
 PROJECTION SUMMARY:
  variable           original        radial         slack     projected
                        value      movement      movement         value
 output     1           0.135         0.000         0.000         0.135
 output     2           0.103         0.000         0.000         0.103
 output     3           0.101         0.000         0.000         0.101
 input      1           0.107         0.000         0.000         0.107
 input      2           0.114         0.000         0.000         0.114
 input      3           0.100         0.000         0.000         0.100
 input      4           0.105         0.000         0.000         0.105
 input      5           0.100         0.000         0.000         0.100
 LISTING OF PEERS:
  peer   lambda weight
    8      1.000
 
 
Results for firm:     9
Technical efficiency = 1.000
Scale efficiency     = 1.000  (crs)
 PROJECTION SUMMARY:
  variable           original        radial         slack     projected
                        value      movement      movement         value
 output     1           0.146         0.000         0.000         0.146
 output     2           0.154         0.000         0.000         0.154
 output     3           0.121         0.000         0.000         0.121
 input      1           0.179         0.000         0.000         0.179
 input      2           0.319         0.000         0.000         0.319
 input      3           0.113         0.000         0.000         0.113
 input      4           0.191         0.000         0.000         0.191
 input      5           0.238         0.000         0.000         0.239
 LISTING OF PEERS:
  peer   lambda weight
    9      1.000
 
 
Results for firm:    10
Technical efficiency = 1.000
Scale efficiency     = 0.923  (irs)
 PROJECTION SUMMARY:
  variable           original        radial         slack     projected
                        value      movement      movement         value
 output     1           0.147         0.000         0.000         0.147
 output     2           0.117         0.000         0.000         0.117
 output     3           0.105         0.000         0.000         0.105
 input      1           0.141         0.000         0.000         0.141
 input      2           0.143         0.000         0.000         0.143
 input      3           0.102         0.000         0.000         0.102
 input      4           0.139         0.000         0.000         0.139
 input      5           0.184         0.000         0.000         0.184
 LISTING OF PEERS:
  peer   lambda weight
   10      1.000
 
 
Results for firm:    11
Technical efficiency = 1.000
Scale efficiency     = 0.982  (irs)
 PROJECTION SUMMARY:
  variable           original        radial         slack     projected
                        value      movement      movement         value
 output     1           0.147         0.000         0.000         0.147
 output     2           0.121         0.000         0.000         0.121
 output     3           0.103         0.000         0.000         0.103
 input      1           0.105         0.000         0.000         0.105
 input      2           0.163         0.000         0.000         0.163
 input      3           0.102         0.000         0.000         0.102
 input      4           0.119         0.000         0.000         0.119
 input      5           0.166         0.000         0.000         0.166
 LISTING OF PEERS:
  peer   lambda weight
   11      1.000
 
 
Results for firm:    12
Technical efficiency = 0.984
Scale efficiency     = 0.931  (irs)
 PROJECTION SUMMARY:
  variable           original        radial         slack     projected
                        value      movement      movement         value
 output     1           0.132         0.000         0.000         0.132
 output     2           0.113         0.000         0.000         0.114
 output     3           0.120         0.000         0.000         0.120
 input      1           0.182        -0.003        -0.019         0.160
 input      2           0.167        -0.003        -0.039         0.125
 input      3           0.107        -0.002         0.000         0.105
 input      4           0.163        -0.003        -0.024         0.137
 input      5           0.174        -0.003        -0.002         0.169
 LISTING OF PEERS:
  peer   lambda weight
   40      0.700
    5      0.209
   14      0.091
 
 
Results for firm:    13
Technical efficiency = 1.000
Scale efficiency     = 0.968  (irs)
 PROJECTION SUMMARY:
  variable           original        radial         slack     projected
                        value      movement      movement         value
 output     1           0.118         0.000         0.000         0.118
 output     2           0.102         0.000         0.000         0.102
 output     3           0.117         0.000         0.000         0.117
 input      1           0.137         0.000         0.000         0.137
 input      2           0.117         0.000         0.000         0.117
 input      3           0.104         0.000         0.000         0.104
 input      4           0.114         0.000         0.000         0.114
 input      5           0.129         0.000         0.000         0.129
 LISTING OF PEERS:
  peer   lambda weight
   13      1.000
 
 
Results for firm:    14
Technical efficiency = 1.000
Scale efficiency     = 1.000  (crs)
 PROJECTION SUMMARY:
  variable           original        radial         slack     projected
                        value      movement      movement         value
 output     1           0.143         0.000         0.000         0.143
 output     2           0.137         0.000         0.000         0.137
 output     3           0.142         0.000         0.000         0.142
 input      1           0.165         0.000         0.000         0.165
 input      2           0.165         0.000         0.000         0.165
 input      3           0.113         0.000         0.000         0.113
 input      4           0.149         0.000         0.000         0.149
 input      5           0.281         0.000         0.000         0.281
 LISTING OF PEERS:
  peer   lambda weight
   14      1.000
 
 
Results for firm:    15
Technical efficiency = 1.000
Scale efficiency     = 1.000  (crs)
 PROJECTION SUMMARY:
  variable           original        radial         slack     projected
                        value      movement      movement         value
 output     1           0.206         0.000         0.000         0.206
 output     2           0.171         0.000         0.000         0.171
 output     3           0.143         0.000         0.000         0.143
 input      1           0.246         0.000         0.000         0.246
 input      2           0.276         0.000         0.000         0.276
 input      3           0.132         0.000         0.000         0.132
 input      4           0.187         0.000         0.000         0.187
 input      5           0.159         0.000         0.000         0.159
 LISTING OF PEERS:
  peer   lambda weight
   15      1.000
 
 
Results for firm:    16
Technical efficiency = 1.000
Scale efficiency     = 1.000  (crs)
 PROJECTION SUMMARY:
  variable           original        radial         slack     projected
                        value      movement      movement         value
 output     1           0.411         0.000         0.000         0.411
 output     2           0.421         0.000         0.000         0.421
 output     3           0.145         0.000         0.000         0.145
 input      1           0.374         0.000         0.000         0.374
 input      2           0.138         0.000         0.000         0.138
 input      3           0.326         0.000         0.000         0.326
 input      4           0.687         0.000         0.000         0.687
 input      5           0.415         0.000         0.000         0.415
 LISTING OF PEERS:
  peer   lambda weight
   16      1.000
 
 
Results for firm:    17
Technical efficiency = 0.883
Scale efficiency     = 0.955  (irs)
 PROJECTION SUMMARY:
  variable           original        radial         slack     projected
                        value      movement      movement         value
 output     1           0.116         0.000         0.026         0.142
 output     2           0.122         0.000         0.000         0.122
 output     3           0.115         0.000         0.000         0.115
 input      1           0.182        -0.021        -0.046         0.115
 input      2           0.170        -0.020         0.000         0.150
 input      3           0.119        -0.014         0.000         0.105
 input      4           0.162        -0.019        -0.021         0.122
 input      5           0.175        -0.020         0.000         0.154
 LISTING OF PEERS:
  peer   lambda weight
    9      0.130
    3      0.191
    7      0.622
    5      0.033
    1      0.023
 
 
Results for firm:    18
Technical efficiency = 1.000
Scale efficiency     = 1.000  (crs)
 PROJECTION SUMMARY:
  variable           original        radial         slack     projected
                        value      movement      movement         value
 output     1           0.423         0.000         0.000         0.423
 output     2           1.000         0.000         0.000         1.000
 output     3           1.000         0.000         0.000         1.000
 input      1           0.681         0.000         0.000         0.681
 input      2           1.000         0.000         0.000         1.000
 input      3           1.000         0.000         0.000         1.000
 input      4           1.000         0.000         0.000         1.000
 input      5           0.540         0.000         0.000         0.540
 LISTING OF PEERS:
  peer   lambda weight
   18      1.000
 
 
Results for firm:    19
Technical efficiency = 0.855
Scale efficiency     = 0.946  (irs)
 PROJECTION SUMMARY:
  variable           original        radial         slack     projected
                        value      movement      movement         value
 output     1           0.134         0.000         0.051         0.185
 output     2           0.169         0.000         0.000         0.169
 output     3           0.115         0.000         0.004         0.118
 input      1           0.171        -0.025         0.000         0.146
 input      2           0.195        -0.028        -0.002         0.165
 input      3           0.163        -0.024         0.000         0.139
 input      4           0.268        -0.039        -0.080         0.149
 input      5           0.156        -0.023         0.000         0.134
 LISTING OF PEERS:
  peer   lambda weight
   59      0.033
    8      0.728
    6      0.188
   27      0.052
 
 
Results for firm:    20
Technical efficiency = 1.000
Scale efficiency     = 1.000  (crs)
 PROJECTION SUMMARY:
  variable           original        radial         slack     projected
                        value      movement      movement         value
 output     1           0.187         0.000         0.000         0.187
 output     2           0.157         0.000         0.000         0.157
 output     3           0.103         0.000         0.000         0.103
 input      1           0.142         0.000         0.000         0.142
 input      2           0.103         0.000         0.000         0.103
 input      3           0.131         0.000         0.000         0.131
 input      4           0.163         0.000         0.000         0.163
 input      5           0.311         0.000         0.000         0.311
 LISTING OF PEERS:
  peer   lambda weight
   20      1.000
 
 
Results for firm:    21
Technical efficiency = 0.974
Scale efficiency     = 0.917  (irs)
 PROJECTION SUMMARY:
  variable           original        radial         slack     projected
                        value      movement      movement         value
 output     1           0.120         0.000         0.040         0.160
 output     2           0.159         0.000         0.000         0.159
 output     3           0.108         0.000         0.008         0.116
 input      1           0.126        -0.003         0.000         0.123
 input      2           0.301        -0.008        -0.109         0.184
 input      3           0.130        -0.003         0.000         0.126
 input      4           0.492        -0.013        -0.337         0.142
 input      5           0.163        -0.004         0.000         0.159
 LISTING OF PEERS:
  peer   lambda weight
    8      0.169
    2      0.549
    1      0.048
    6      0.234
 
 
Results for firm:    22
Technical efficiency = 1.000
Scale efficiency     = 1.000  (crs)
 PROJECTION SUMMARY:
  variable           original        radial         slack     projected
                        value      movement      movement         value
 output     1           0.149         0.000         0.000         0.149
 output     2           0.358         0.000         0.000         0.358
 output     3           0.148         0.000         0.000         0.148
 input      1           0.440         0.000         0.000         0.440
 input      2           0.127         0.000         0.000         0.127
 input      3           0.255         0.000         0.000         0.255
 input      4           0.219         0.000         0.000         0.219
 input      5           0.396         0.000         0.000         0.396
 LISTING OF PEERS:
  peer   lambda weight
   22      1.000
 
 
Results for firm:    23
Technical efficiency = 0.963
Scale efficiency     = 0.997  (irs)
 PROJECTION SUMMARY:
  variable           original        radial         slack     projected
                        value      movement      movement         value
 output     1           0.146         0.000         0.035         0.182
 output     2           0.180         0.000         0.000         0.180
 output     3           0.129         0.000         0.000         0.129
 input      1           0.261        -0.010        -0.082         0.169
 input      2           0.257        -0.009         0.000         0.247
 input      3           0.134        -0.005         0.000         0.129
 input      4           0.373        -0.014        -0.183         0.177
 input      5           0.257        -0.009        -0.009         0.238
 LISTING OF PEERS:
  peer   lambda weight
    1      0.215
   14      0.196
    9      0.387
    6      0.202
 
 
Results for firm:    24
Technical efficiency = 0.928
Scale efficiency     = 0.999  (irs)
 PROJECTION SUMMARY:
  variable           original        radial         slack     projected
                        value      movement      movement         value
 output     1           0.191         0.000         0.006         0.197
 output     2           0.185         0.000         0.000         0.185
 output     3           0.124         0.000         0.000         0.124
 input      1           0.173        -0.012         0.000         0.161
 input      2           0.167        -0.012         0.000         0.155
 input      3           0.151        -0.011         0.000         0.140
 input      4           0.253        -0.018        -0.064         0.170
 input      5           0.350        -0.025        -0.123         0.202
 LISTING OF PEERS:
  peer   lambda weight
   22      0.043
    6      0.124
    3      0.440
   16      0.061
    1      0.332
 
 
Results for firm:    25
Technical efficiency = 0.917
Scale efficiency     = 1.000  (crs)
 PROJECTION SUMMARY:
  variable           original        radial         slack     projected
                        value      movement      movement         value
 output     1           0.174         0.000         0.010         0.184
 output     2           0.162         0.000         0.000         0.162
 output     3           0.150         0.000         0.000         0.150
 input      1           0.275        -0.023        -0.024         0.228
 input      2           0.270        -0.022        -0.017         0.230
 input      3           0.141        -0.012         0.000         0.130
 input      4           0.190        -0.016         0.000         0.174
 input      5           0.232        -0.019         0.000         0.212
 LISTING OF PEERS:
  peer   lambda weight
   15      0.524
   57      0.064
   14      0.365
    6      0.032
    1      0.014
 
 
Results for firm:    26
Technical efficiency = 0.861
Scale efficiency     = 0.993  (irs)
 PROJECTION SUMMARY:
  variable           original        radial         slack     projected
                        value      movement      movement         value
 output     1           0.130         0.000         0.040         0.169
 output     2           0.203         0.000         0.000         0.203
 output     3           0.131         0.000         0.000         0.131
 input      1           0.175        -0.024         0.000         0.150
 input      2           0.200        -0.028         0.000         0.173
 input      3           0.192        -0.027         0.000         0.165
 input      4           0.207        -0.029         0.000         0.178
 input      5           0.213        -0.030         0.000         0.183
 LISTING OF PEERS:
  peer   lambda weight
   18      0.004
   60      0.009
   22      0.011
    6      0.217
   59      0.221
    3      0.392
    1      0.147
 
 
Results for firm:    27
Technical efficiency = 1.000
Scale efficiency     = 1.000  (crs)
 PROJECTION SUMMARY:
  variable           original        radial         slack     projected
                        value      movement      movement         value
 output     1           0.768         0.000         0.000         0.768
 output     2           0.593         0.000         0.000         0.593
 output     3           0.204         0.000         0.000         0.204
 input      1           0.548         0.000         0.000         0.548
 input      2           0.439         0.000         0.000         0.439
 input      3           0.425         0.000         0.000         0.425
 input      4           0.363         0.000         0.000         0.363
 input      5           0.169         0.000         0.000         0.169
 LISTING OF PEERS:
  peer   lambda weight
   27      1.000
 
 
Results for firm:    28
Technical efficiency = 1.000
Scale efficiency     = 1.000  (crs)
 PROJECTION SUMMARY:
  variable           original        radial         slack     projected
                        value      movement      movement         value
 output     1           1.000         0.000         0.000         1.000
 output     2           0.740         0.000         0.000         0.740
 output     3           0.205         0.000         0.000         0.205
 input      1           0.831         0.000         0.000         0.831
 input      2           0.607         0.000         0.000         0.607
 input      3           0.525         0.000         0.000         0.525
 input      4           0.262         0.000         0.000         0.262
 input      5           0.202         0.000         0.000         0.202
 LISTING OF PEERS:
  peer   lambda weight
   28      1.000
 
 
Results for firm:    29
Technical efficiency = 1.000
Scale efficiency     = 1.000  (crs)
 PROJECTION SUMMARY:
  variable           original        radial         slack     projected
                        value      movement      movement         value
 output     1           0.110         0.000         0.000         0.110
 output     2           0.100         0.000         0.000         0.100
 output     3           0.115         0.000         0.000         0.115
 input      1           0.119         0.000         0.000         0.119
 input      2           0.100         0.000         0.000         0.100
 input      3           0.104         0.000         0.000         0.104
 input      4           0.123         0.000         0.000         0.123
 input      5           0.121         0.000         0.000         0.121
 LISTING OF PEERS:
  peer   lambda weight
   29      1.000
 
 
Results for firm:    30
Technical efficiency = 0.910
Scale efficiency     = 0.972  (irs)
 PROJECTION SUMMARY:
  variable           original        radial         slack     projected
                        value      movement      movement         value
 output     1           0.142         0.000         0.054         0.196
 output     2           0.159         0.000         0.000         0.159
 output     3           0.110         0.000         0.002         0.112
 input      1           0.143        -0.013         0.000         0.130
 input      2           0.169        -0.015         0.000         0.154
 input      3           0.144        -0.013        -0.009         0.122
 input      4           0.141        -0.013         0.000         0.129
 input      5           0.291        -0.026        -0.090         0.174
 LISTING OF PEERS:
  peer   lambda weight
    6      0.114
    1      0.472
   60      0.015
    7      0.398
 
 
Results for firm:    31
Technical efficiency = 0.857
Scale efficiency     = 0.998  (irs)
 PROJECTION SUMMARY:
  variable           original        radial         slack     projected
                        value      movement      movement         value
 output     1           0.132         0.000         0.035         0.166
 output     2           0.166         0.000         0.000         0.166
 output     3           0.138         0.000         0.000         0.138
 input      1           0.358        -0.051        -0.128         0.179
 input      2           0.169        -0.024         0.000         0.145
 input      3           0.161        -0.023         0.000         0.138
 input      4           0.302        -0.043        -0.119         0.140
 input      5           0.206        -0.029         0.000         0.177
 LISTING OF PEERS:
  peer   lambda weight
   57      0.053
   22      0.080
    6      0.004
    3      0.819
   27      0.044
 
 
Results for firm:    32
Technical efficiency = 1.000
Scale efficiency     = 0.930  (irs)
 PROJECTION SUMMARY:
  variable           original        radial         slack     projected
                        value      movement      movement         value
 output     1           0.121         0.000         0.000         0.121
 output     2           0.102         0.000         0.000         0.102
 output     3           0.101         0.000         0.000         0.101
 input      1           0.117         0.000         0.000         0.117
 input      2           0.105         0.000         0.000         0.105
 input      3           0.102         0.000         0.000         0.102
 input      4           0.143         0.000         0.000         0.143
 input      5           0.146         0.000         0.000         0.146
 LISTING OF PEERS:
  peer   lambda weight
   32      1.000
 
 
Results for firm:    33
Technical efficiency = 1.000
Scale efficiency     = 0.999  (irs)
 PROJECTION SUMMARY:
  variable           original        radial         slack     projected
                        value      movement      movement         value
 output     1           0.123         0.000         0.000         0.123
 output     2           0.112         0.000         0.000         0.112
 output     3           0.131         0.000         0.000         0.131
 input      1           0.128         0.000         0.000         0.128
 input      2           0.145         0.000         0.000         0.145
 input      3           0.111         0.000         0.000         0.111
 input      4           0.126         0.000         0.000         0.126
 input      5           0.167         0.000         0.000         0.167
 LISTING OF PEERS:
  peer   lambda weight
   33      1.000
 
 
Results for firm:    34
Technical efficiency = 1.000
Scale efficiency     = 1.000  (crs)
 PROJECTION SUMMARY:
  variable           original        radial         slack     projected
                        value      movement      movement         value
 output     1           0.125         0.000         0.000         0.125
 output     2           0.107         0.000         0.000         0.107
 output     3           0.113         0.000         0.000         0.113
 input      1           0.129         0.000         0.000         0.129
 input      2           0.100         0.000         0.000         0.100
 input      3           0.107         0.000         0.000         0.107
 input      4           0.100         0.000         0.000         0.100
 input      5           0.140         0.000         0.000         0.140
 LISTING OF PEERS:
  peer   lambda weight
   34      1.000
 
 
Results for firm:    35
Technical efficiency = 1.000
Scale efficiency     = 0.989  (irs)
 PROJECTION SUMMARY:
  variable           original        radial         slack     projected
                        value      movement      movement         value
 output     1           0.121         0.000         0.000         0.121
 output     2           0.103         0.000         0.000         0.103
 output     3           0.103         0.000         0.000         0.103
 input      1           0.112         0.000         0.000         0.112
 input      2           0.101         0.000         0.000         0.101
 input      3           0.105         0.000         0.000         0.105
 input      4           0.143         0.000         0.000         0.143
 input      5           0.124         0.000         0.000         0.124
 LISTING OF PEERS:
  peer   lambda weight
   35      1.000
 
 
Results for firm:    36
Technical efficiency = 0.956
Scale efficiency     = 0.966  (irs)
 PROJECTION SUMMARY:
  variable           original        radial         slack     projected
                        value      movement      movement         value
 output     1           0.131         0.000         0.009         0.140
 output     2           0.113         0.000         0.000         0.113
 output     3           0.110         0.000         0.000         0.110
 input      1           0.160        -0.007        -0.031         0.122
 input      2           0.148        -0.006        -0.010         0.132
 input      3           0.112        -0.005         0.000         0.107
 input      4           0.137        -0.006        -0.013         0.118
 input      5           0.111        -0.005         0.000         0.106
 LISTING OF PEERS:
  peer   lambda weight
    8      0.811
   27      0.006
   15      0.069
   58      0.114
 
 
Results for firm:    37
Technical efficiency = 0.906
Scale efficiency     = 0.994  (irs)
 PROJECTION SUMMARY:
  variable           original        radial         slack     projected
                        value      movement      movement         value
 output     1           0.142         0.000         0.013         0.155
 output     2           0.149         0.000         0.000         0.149
 output     3           0.120         0.000         0.000         0.120
 input      1           0.162        -0.015         0.000         0.147
 input      2           0.140        -0.013         0.000         0.127
 input      3           0.147        -0.014        -0.010         0.123
 input      4           0.137        -0.013         0.000         0.124
 input      5           0.202        -0.019        -0.006         0.177
 LISTING OF PEERS:
  peer   lambda weight
   22      0.072
    3      0.567
    1      0.210
   34      0.137
   60      0.014
 
 
Results for firm:    38
Technical efficiency = 0.852
Scale efficiency     = 0.963  (drs)
 PROJECTION SUMMARY:
  variable           original        radial         slack     projected
                        value      movement      movement         value
 output     1           0.240         0.000         0.023         0.263
 output     2           0.276         0.000         0.000         0.276
 output     3           0.221         0.000         0.000         0.221
 input      1           0.594        -0.088        -0.152         0.354
 input      2           0.529        -0.078        -0.160         0.292
 input      3           0.258        -0.038         0.000         0.220
 input      4           0.275        -0.041         0.000         0.234
 input      5           0.627        -0.093        -0.283         0.252
 LISTING OF PEERS:
  peer   lambda weight
   18      0.019
   57      0.420
   28      0.052
    6      0.509
 
 
Results for firm:    39
Technical efficiency = 0.842
Scale efficiency     = 0.959  (irs)
 PROJECTION SUMMARY:
  variable           original        radial         slack     projected
                        value      movement      movement         value
 output     1           0.127         0.000         0.101         0.229
 output     2           0.178         0.000         0.000         0.178
 output     3           0.120         0.000         0.000         0.120
 input      1           0.278        -0.044        -0.053         0.180
 input      2           0.206        -0.033         0.000         0.173
 input      3           0.177        -0.028         0.000         0.149
 input      4           0.269        -0.043        -0.077         0.149
 input      5           0.138        -0.022         0.000         0.116
 LISTING OF PEERS:
  peer   lambda weight
   27      0.140
   58      0.019
   15      0.078
    8      0.733
    3      0.030
 
 
Results for firm:    40
Technical efficiency = 1.000
Scale efficiency     = 0.988  (irs)
 PROJECTION SUMMARY:
  variable           original        radial         slack     projected
                        value      movement      movement         value
 output     1           0.118         0.000         0.000         0.118
 output     2           0.105         0.000         0.000         0.105
 output     3           0.116         0.000         0.000         0.116
 input      1           0.167         0.000         0.000         0.167
 input      2           0.105         0.000         0.000         0.105
 input      3           0.104         0.000         0.000         0.103
 input      4           0.127         0.000         0.000         0.126
 input      5           0.128         0.000         0.000         0.128
 LISTING OF PEERS:
  peer   lambda weight
   40      1.000
 
 
Results for firm:    41
Technical efficiency = 0.938
Scale efficiency     = 0.989  (irs)
 PROJECTION SUMMARY:
  variable           original        radial         slack     projected
                        value      movement      movement         value
 output     1           0.157         0.000         0.000         0.157
 output     2           0.158         0.000         0.000         0.158
 output     3           0.145         0.000         0.000         0.145
 input      1           0.352        -0.022        -0.128         0.202
 input      2           0.153        -0.009         0.000         0.143
 input      3           0.147        -0.009         0.000         0.138
 input      4           0.339        -0.021        -0.172         0.146
 input      5           0.185        -0.011         0.000         0.174
 LISTING OF PEERS:
  peer   lambda weight
   18      0.007
   57      0.093
    3      0.533
   40      0.271
   27      0.028
   22      0.069
 
 
Results for firm:    42
Technical efficiency = 0.894
Scale efficiency     = 0.982  (irs)
 PROJECTION SUMMARY:
  variable           original        radial         slack     projected
                        value      movement      movement         value
 output     1           0.150         0.000         0.042         0.192
 output     2           0.151         0.000         0.000         0.151
 output     3           0.111         0.000         0.000         0.111
 input      1           0.192        -0.020        -0.035         0.137
 input      2           0.151        -0.016         0.000         0.135
 input      3           0.130        -0.014         0.000         0.116
 input      4           0.225        -0.024        -0.079         0.122
 input      5           0.263        -0.028        -0.044         0.191
 LISTING OF PEERS:
  peer   lambda weight
   22      0.023
    3      0.362
    1      0.516
   20      0.100
 
 
Results for firm:    43
Technical efficiency = 0.735
Scale efficiency     = 0.993  (irs)
 PROJECTION SUMMARY:
  variable           original        radial         slack     projected
                        value      movement      movement         value
 output     1           0.197         0.000         0.028         0.225
 output     2           0.226         0.000         0.000         0.226
 output     3           0.117         0.000         0.010         0.127
 input      1           0.325        -0.086        -0.052         0.187
 input      2           0.267        -0.071         0.000         0.196
 input      3           0.212        -0.056         0.000         0.156
 input      4           0.296        -0.079        -0.049         0.169
 input      5           0.375        -0.100        -0.044         0.232
 LISTING OF PEERS:
  peer   lambda weight
    1      0.553
    6      0.339
   22      0.108
 
 
Results for firm:    44
Technical efficiency = 0.977
Scale efficiency     = 0.996  (irs)
 PROJECTION SUMMARY:
  variable           original        radial         slack     projected
                        value      movement      movement         value
 output     1           0.213         0.000         0.000         0.214
 output     2           0.167         0.000         0.000         0.167
 output     3           0.121         0.000         0.000         0.121
 input      1           0.178        -0.004        -0.006         0.169
 input      2           0.195        -0.004        -0.021         0.169
 input      3           0.135        -0.003         0.000         0.131
 input      4           0.131        -0.003         0.000         0.128
 input      5           0.165        -0.004         0.000         0.161
 LISTING OF PEERS:
  peer   lambda weight
    8      0.086
    3      0.472
   28      0.049
    1      0.299
   15      0.094
 
 
Results for firm:    45
Technical efficiency = 0.968
Scale efficiency     = 1.000  (crs)
 PROJECTION SUMMARY:
  variable           original        radial         slack     projected
                        value      movement      movement         value
 output     1           0.220         0.000         0.000         0.220
 output     2           0.200         0.000         0.000         0.200
 output     3           0.131         0.000         0.000         0.131
 input      1           0.172        -0.005         0.000         0.167
 input      2           0.174        -0.006         0.000         0.168
 input      3           0.160        -0.005         0.000         0.155
 input      4           0.176        -0.006         0.000         0.171
 input      5           0.354        -0.011        -0.089         0.253
 LISTING OF PEERS:
  peer   lambda weight
   60      0.007
   20      0.358
   22      0.027
    1      0.468
    6      0.115
   18      0.023
    3      0.003
 
 
Results for firm:    46
Technical efficiency = 0.957
Scale efficiency     = 0.935  (irs)
 PROJECTION SUMMARY:
  variable           original        radial         slack     projected
                        value      movement      movement         value
 output     1           0.109         0.000         0.016         0.125
 output     2           0.110         0.000         0.000         0.110
 output     3           0.123         0.000         0.000         0.123
 input      1           0.184        -0.008        -0.036         0.140
 input      2           0.137        -0.006        -0.008         0.123
 input      3           0.112        -0.005         0.000         0.107
 input      4           0.271        -0.012        -0.142         0.117
 input      5           0.150        -0.006         0.000         0.144
 LISTING OF PEERS:
  peer   lambda weight
   57      0.021
    3      0.248
   14      0.044
   13      0.687
 
 
Results for firm:    47
Technical efficiency = 1.000
Scale efficiency     = 1.000  (crs)
 PROJECTION SUMMARY:
  variable           original        radial         slack     projected
                        value      movement      movement         value
 output     1           0.142         0.000         0.000         0.142
 output     2           0.109         0.000         0.000         0.109
 output     3           0.114         0.000         0.000         0.114
 input      1           0.147         0.000         0.000         0.147
 input      2           0.105         0.000         0.000         0.106
 input      3           0.109         0.000         0.000         0.109
 input      4           0.146         0.000         0.000         0.146
 input      5           0.148         0.000         0.000         0.148
 LISTING OF PEERS:
  peer   lambda weight
   47      1.000
 
 
Results for firm:    48
Technical efficiency = 0.799
Scale efficiency     = 0.980  (drs)
 PROJECTION SUMMARY:
  variable           original        radial         slack     projected
                        value      movement      movement         value
 output     1           0.130         0.000         0.100         0.230
 output     2           0.272         0.000         0.000         0.272
 output     3           0.199         0.000         0.000         0.199
 input      1           0.641        -0.129        -0.242         0.270
 input      2           0.531        -0.107        -0.139         0.286
 input      3           0.254        -0.051         0.000         0.203
 input      4           0.298        -0.060         0.000         0.238
 input      5           0.480        -0.096        -0.130         0.253
 LISTING OF PEERS:
  peer   lambda weight
   18      0.013
   57      0.251
    6      0.730
   28      0.006
 
 
Results for firm:    49
Technical efficiency = 0.765
Scale efficiency     = 0.971  (drs)
 PROJECTION SUMMARY:
  variable           original        radial         slack     projected
                        value      movement      movement         value
 output     1           0.155         0.000         0.086         0.242
 output     2           0.338         0.000         0.000         0.338
 output     3           0.228         0.000         0.000         0.228
 input      1           0.671        -0.157        -0.283         0.230
 input      2           0.542        -0.127        -0.073         0.342
 input      3           0.330        -0.078         0.000         0.253
 input      4           0.462        -0.108        -0.058         0.295
 input      5           0.387        -0.091        -0.024         0.272
 LISTING OF PEERS:
  peer   lambda weight
   18      0.072
    6      0.895
   57      0.034
 
 
Results for firm:    50
Technical efficiency = 0.776
Scale efficiency     = 0.998  (drs)
 PROJECTION SUMMARY:
  variable           original        radial         slack     projected
                        value      movement      movement         value
 output     1           0.253         0.000         0.019         0.271
 output     2           0.217         0.000         0.000         0.217
 output     3           0.121         0.000         0.000         0.121
 input      1           0.362        -0.081        -0.095         0.186
 input      2           0.277        -0.062        -0.011         0.205
 input      3           0.196        -0.044         0.000         0.152
 input      4           0.194        -0.043         0.000         0.150
 input      5           0.380        -0.085        -0.092         0.203
 LISTING OF PEERS:
  peer   lambda weight
   57      0.010
   28      0.048
    6      0.228
    1      0.714
 
 
Results for firm:    51
Technical efficiency = 0.987
Scale efficiency     = 0.881  (irs)
 PROJECTION SUMMARY:
  variable           original        radial         slack     projected
                        value      movement      movement         value
 output     1           0.112         0.000         0.036         0.148
 output     2           0.118         0.000         0.000         0.118
 output     3           0.109         0.000         0.000         0.109
 input      1           0.178        -0.002        -0.055         0.121
 input      2           0.137        -0.002        -0.008         0.128
 input      3           0.122        -0.002        -0.009         0.112
 input      4           0.151        -0.002        -0.032         0.118
 input      5           0.105        -0.001         0.000         0.103
 LISTING OF PEERS:
  peer   lambda weight
   58      0.111
    8      0.862
   27      0.026
 
 
Results for firm:    52
Technical efficiency = 0.923
Scale efficiency     = 0.994  (drs)
 PROJECTION SUMMARY:
  variable           original        radial         slack     projected
                        value      movement      movement         value
 output     1           0.116         0.000         0.039         0.155
 output     2           0.179         0.000         0.000         0.179
 output     3           0.171         0.000         0.000         0.171
 input      1           0.204        -0.016         0.000         0.188
 input      2           0.178        -0.014         0.000         0.164
 input      3           0.184        -0.014         0.000         0.170
 input      4           0.176        -0.014         0.000         0.163
 input      5           0.314        -0.024        -0.111         0.179
 LISTING OF PEERS:
  peer   lambda weight
   18      0.056
   34      0.702
   28      0.010
   57      0.026
   22      0.045
    3      0.161
 
 
Results for firm:    53
Technical efficiency = 0.955
Scale efficiency     = 0.998  (drs)
 PROJECTION SUMMARY:
  variable           original        radial         slack     projected
                        value      movement      movement         value
 output     1           0.381         0.000         0.067         0.448
 output     2           0.340         0.000         0.000         0.340
 output     3           0.211         0.000         0.000         0.211
 input      1           1.000        -0.045        -0.436         0.519
 input      2           0.505        -0.023        -0.158         0.324
 input      3           0.282        -0.013         0.000         0.269
 input      4           0.207        -0.009         0.000         0.198
 input      5           1.000        -0.045        -0.732         0.223
 LISTING OF PEERS:
  peer   lambda weight
   57      0.498
    6      0.035
   28      0.296
    1      0.171
 
 
Results for firm:    54
Technical efficiency = 0.836
Scale efficiency     = 0.971  (irs)
 PROJECTION SUMMARY:
  variable           original        radial         slack     projected
                        value      movement      movement         value
 output     1           0.117         0.000         0.043         0.160
 output     2           0.135         0.000         0.000         0.135
 output     3           0.118         0.000         0.000         0.118
 input      1           0.169        -0.028         0.000         0.141
 input      2           0.194        -0.032         0.000         0.162
 input      3           0.136        -0.022         0.000         0.114
 input      4           0.173        -0.028        -0.012         0.132
 input      5           0.165        -0.027         0.000         0.138
 LISTING OF PEERS:
  peer   lambda weight
    6      0.050
   15      0.212
    7      0.233
    1      0.044
    3      0.142
    8      0.320
 
 
Results for firm:    55
Technical efficiency = 0.708
Scale efficiency     = 0.999  (irs)
 PROJECTION SUMMARY:
  variable           original        radial         slack     projected
                        value      movement      movement         value
 output     1           0.132         0.000         0.078         0.211
 output     2           0.226         0.000         0.000         0.226
 output     3           0.138         0.000         0.000         0.138
 input      1           0.495        -0.145        -0.179         0.171
 input      2           0.301        -0.088         0.000         0.213
 input      3           0.224        -0.066         0.000         0.159
 input      4           0.324        -0.095        -0.048         0.181
 input      5           0.313        -0.091         0.000         0.221
 LISTING OF PEERS:
  peer   lambda weight
    6      0.474
   22      0.049
    1      0.293
   27      0.002
    3      0.182
 
 
Results for firm:    56
Technical efficiency = 0.928
Scale efficiency     = 0.980  (irs)
 PROJECTION SUMMARY:
  variable           original        radial         slack     projected
                        value      movement      movement         value
 output     1           0.135         0.000         0.047         0.182
 output     2           0.179         0.000         0.000         0.179
 output     3           0.158         0.000         0.000         0.158
 input      1           0.460        -0.033        -0.234         0.192
 input      2           0.236        -0.017        -0.002         0.217
 input      3           0.173        -0.012         0.000         0.160
 input      4           0.230        -0.017        -0.028         0.186
 input      5           0.142        -0.010         0.000         0.132
 LISTING OF PEERS:
  peer   lambda weight
   18      0.007
   15      0.215
   27      0.085
   58      0.694
 
 
Results for firm:    57
Technical efficiency = 1.000
Scale efficiency     = 1.000  (crs)
 PROJECTION SUMMARY:
  variable           original        radial         slack     projected
                        value      movement      movement         value
 output     1           0.208         0.000         0.000         0.208
 output     2           0.168         0.000         0.000         0.168
 output     3           0.256         0.000         0.000         0.256
 input      1           0.487         0.000         0.000         0.487
 input      2           0.217         0.000         0.000         0.217
 input      3           0.176         0.000         0.000         0.176
 input      4           0.185         0.000         0.000         0.185
 input      5           0.245         0.000         0.000         0.245
 LISTING OF PEERS:
  peer   lambda weight
   57      1.000
 
 
Results for firm:    58
Technical efficiency = 1.000
Scale efficiency     = 1.000  (crs)
 PROJECTION SUMMARY:
  variable           original        radial         slack     projected
                        value      movement      movement         value
 output     1           0.100         0.000         0.000         0.100
 output     2           0.124         0.000         0.000         0.124
 output     3           0.149         0.000         0.000         0.149
 input      1           0.128         0.000         0.000         0.128
 input      2           0.165         0.000         0.000         0.164
 input      3           0.129         0.000         0.000         0.129
 input      4           0.156         0.000         0.000         0.156
 input      5           0.115         0.000         0.000         0.115
 LISTING OF PEERS:
  peer   lambda weight
   58      1.000
 
 
Results for firm:    59
Technical efficiency = 1.000
Scale efficiency     = 1.000  (crs)
 PROJECTION SUMMARY:
  variable           original        radial         slack     projected
                        value      movement      movement         value
 output     1           0.127         0.000         0.000         0.127
 output     2           0.256         0.000         0.000         0.256
 output     3           0.109         0.000         0.000         0.109
 input      1           0.160         0.000         0.000         0.160
 input      2           0.140         0.000         0.000         0.140
 input      3           0.240         0.000         0.000         0.240
 input      4           0.242         0.000         0.000         0.242
 input      5           0.147         0.000         0.000         0.147
 LISTING OF PEERS:
  peer   lambda weight
   59      1.000
 
 
Results for firm:    60
Technical efficiency = 1.000
Scale efficiency     = 1.000  (crs)
 PROJECTION SUMMARY:
  variable           original        radial         slack     projected
                        value      movement      movement         value
 output     1           0.156         0.000         0.000         0.156
 output     2           0.375         0.000         0.000         0.375
 output     3           0.111         0.000         0.000         0.111
 input      1           0.238         0.000         0.000         0.238
 input      2           0.135         0.000         0.000         0.135
 input      3           0.381         0.000         0.000         0.381
 input      4           0.305         0.000         0.000         0.305
 input      5           0.317         0.000         0.000         0.317
 LISTING OF PEERS:
  peer   lambda weight
   60      1.000
