# Supplementary material for: Changes in technological innovation efficiency and influencing factors of listed textile and apparel companies research——Based on three-stage DEA with Tobit modeling
Source: PLoS One. 2024 Aug 8;19(8):e0307820. doi: 10.1371/journal.pone.0307820 (PMC11309499; doi:10.1371/journal.pone.0307820)
Supplement: S1 Raw data — (ZIP) [file pone.0307820.s001.zip › Raw Data/Textile and Clothing Industry/DEAP2.1/Phase 1/2015-dta.txt]

0.2751	0.1667	0.1000	0.1374	0.1562	0.1129	0.1170	0.2065
0.1941	0.1257	0.1010	0.1005	0.1708	0.1068	0.1132	0.1437
0.1949	0.1280	0.1256	0.1204	0.1292	0.1073	0.1281	0.1520
0.1910	0.1101	0.1027	0.1055	0.1370	0.1055	0.1055	0.1047
0.2265	0.1413	0.1200	0.1881	0.1770	0.1091	0.1524	0.2629
0.2806	0.3307	0.1558	0.1876	0.3365	0.2117	0.3075	0.2875
0.2039	0.1222	0.1086	0.1000	0.1296	0.1045	0.1090	0.1424
0.1937	0.1064	0.1019	0.1097	0.1184	0.1002	0.1059	0.1000
0.2118	0.1681	0.1174	0.1803	0.3456	0.1182	0.1945	0.2530
0.2108	0.1255	0.1248	0.1393	0.1512	0.1040	0.1521	0.1935
0.2018	0.1251	0.1070	0.1188	0.1569	0.1029	0.1209	0.1779
0.1922	0.1189	0.1166	0.2030	0.1827	0.1075	0.1844	0.1467
0.1897	0.1051	0.1146	0.1333	0.1217	0.1029	0.1071	0.1322
0.1948	0.1380	0.1353	0.1633	0.1643	0.1128	0.1419	0.2876
0.2565	0.1830	0.1375	0.2218	0.2700	0.1341	0.1812	0.1604
0.4322	0.4744	0.1506	0.3628	0.1510	0.3532	1.0000	0.5054
0.1601	0.1201	0.1126	0.2423	0.1859	0.1167	0.1621	0.1702
0.3919	1.0000	1.0000	0.6941	1.0000	1.0000	0.9351	0.6164
0.1929	0.1732	0.1117	0.1644	0.1798	0.1642	0.2531	0.1562
0.2282	0.2458	0.1027	0.1420	0.1459	0.2206	0.1851	0.3203
0.1853	0.1582	0.1083	0.1239	0.2770	0.1259	0.5076	0.1411
0.1000	0.3465	0.1398	0.4313	0.3237	0.2482	0.2326	0.7138
0.1996	0.1824	0.1831	0.2692	0.2597	0.1338	0.4020	0.2123
0.2333	0.1923	0.1121	0.1859	0.1646	0.1550	0.2399	0.3408
0.2274	0.1675	0.1421	0.2693	0.2754	0.1414	0.1893	0.2591
0.1975	0.1990	0.1271	0.1793	0.1906	0.1809	0.1894	0.1527
0.7338	0.7325	0.1951	0.5446	0.4598	0.5110	0.4487	0.1749
1.0000	0.6798	0.1793	0.8028	0.5497	0.4921	0.2306	0.1649
0.1770	0.1000	0.1109	0.1168	0.1000	0.1000	0.1118	0.1093
0.2061	0.1666	0.1352	0.1407	0.1780	0.1467	0.1434	0.2878
0.1886	0.1685	0.1314	0.3450	0.1826	0.1584	0.2892	0.2422
0.1930	0.1105	0.1026	0.1222	0.1124	0.1050	0.1649	0.1649
0.1927	0.1165	0.1265	0.1497	0.1480	0.1108	0.1279	0.1539
0.1947	0.1126	0.1120	0.1475	0.1063	0.1076	0.1000	0.1436
0.1927	0.1117	0.1024	0.1111	0.1166	0.1073	0.1517	0.1488
0.1998	0.1206	0.1240	0.1852	0.1602	0.1140	0.1505	0.1109
0.2066	0.1573	0.1203	0.1710	0.1451	0.1500	0.1360	0.2130
0.2415	0.2948	0.2037	0.6832	0.5570	0.2737	0.3179	0.6226
0.2053	0.1876	0.1188	0.2689	0.2063	0.1779	0.3352	0.1352
0.1864	0.1218	0.1151	0.1633	0.1284	0.1094	0.1378	0.1273
0.2281	0.1670	0.1650	0.6473	0.1576	0.1435	0.4871	0.1921
0.2101	0.1531	0.1167	0.2082	0.1565	0.1271	0.3206	0.2389
0.2359	0.2324	0.1242	0.3536	0.2845	0.2143	0.2896	0.3723
0.2560	0.1764	0.1178	0.1904	0.2119	0.1374	0.2004	0.1851
0.2600	0.2097	0.1297	0.1717	0.1726	0.1580	0.2446	0.3496
0.1841	0.1157	0.1266	0.1772	0.1348	0.1141	0.2210	0.1483
0.2042	0.1130	0.1120	0.1558	0.1111	0.1092	0.1648	0.1600
0.2394	0.2611	0.1790	0.6320	0.4684	0.2361	0.3444	0.4249
0.2444	0.3671	0.2095	0.6785	0.5104	0.3522	0.5217	0.4118
0.2863	0.2143	0.1369	0.3801	0.2744	0.1853	0.1934	0.3598
0.1833	0.1208	0.1071	0.1703	0.1319	0.1191	0.1375	0.1072
0.1832	0.1838	0.1604	0.2120	0.1905	0.1856	0.1765	0.5216
0.3185	0.3416	0.1943	1.0000	0.6420	0.2844	0.2415	1.0000
0.1868	0.1368	0.1156	0.1626	0.2019	0.1343	0.1865	0.1676
0.2028	0.2150	0.1452	0.4928	0.2950	0.2053	0.3417	0.3970
0.2046	0.1747	0.1471	0.4515	0.2296	0.1626	0.2496	0.1374
0.1892	0.1698	0.2321	0.4541	0.2261	0.1712	0.1870	0.2905
0.1813	0.1226	0.1410	0.1271	0.1576	0.1231	0.1814	0.1129
0.1960	0.2643	0.1092	0.1584	0.1428	0.2422	0.2730	0.1540
0.2161	0.4037	0.1113	0.2759	0.1464	0.4055	0.5075	0.3359
