# Supplementary material for: Changes in technological innovation efficiency and influencing factors of listed textile and apparel companies research——Based on three-stage DEA with Tobit modeling
Source: PLoS One. 2024 Aug 8;19(8):e0307820. doi: 10.1371/journal.pone.0307820 (PMC11309499; doi:10.1371/journal.pone.0307820)
Supplement: S1 Raw data — (ZIP) [file pone.0307820.s001.zip › Raw Data/Textile and Clothing Industry/DEAP2.1/Phase 1/2015-out.txt]

 Results from DEAP Version 2.1
 
Instruction file = 2015-ins.txt
Data file          = 2015-dta.txt
 
 Input orientated DEA
 
 Scale assumption: VRS
 
 Slacks calculated using multi-stage method
 
 
 EFFICIENCY SUMMARY:
 
  firm  crste  vrste  scale
 
    1  1.000  1.000  1.000  - 
    2  0.979  1.000  0.979 irs
    3  1.000  1.000  1.000  - 
    4  1.000  1.000  1.000  - 
    5  0.992  0.994  0.998 irs
    6  1.000  1.000  1.000  - 
    7  1.000  1.000  1.000  - 
    8  1.000  1.000  1.000  - 
    9  0.980  0.987  0.993 irs
   10  1.000  1.000  1.000  - 
   11  0.963  1.000  0.963 irs
   12  0.953  0.966  0.987 irs
   13  1.000  1.000  1.000  - 
   14  1.000  1.000  1.000  - 
   15  1.000  1.000  1.000  - 
   16  1.000  1.000  1.000  - 
   17  0.829  0.883  0.938 irs
   18  1.000  1.000  1.000  - 
   19  0.826  0.860  0.959 irs
   20  1.000  1.000  1.000  - 
   21  0.966  1.000  0.966 irs
   22  0.954  0.955  0.999 drs
   23  1.000  1.000  1.000  - 
   24  0.902  0.903  0.999 irs
   25  0.907  0.907  0.999  - 
   26  0.873  0.902  0.967 irs
   27  1.000  1.000  1.000  - 
   28  1.000  1.000  1.000  - 
   29  1.000  1.000  1.000  - 
   30  0.957  0.963  0.994 irs
   31  0.827  0.829  0.997 drs
   32  0.963  0.976  0.987 irs
   33  0.978  0.979  1.000  - 
   34  1.000  1.000  1.000  - 
   35  0.976  0.990  0.986 irs
   36  1.000  1.000  1.000  - 
   37  0.931  0.932  0.999 irs
   38  0.762  0.822  0.927 drs
   39  0.829  0.857  0.967 irs
   40  0.975  0.984  0.991 irs
   41  1.000  1.000  1.000  - 
   42  0.912  0.912  1.000  - 
   43  0.731  0.739  0.989 drs
   44  0.925  0.934  0.991 irs
   45  0.983  0.985  0.997 drs
   46  0.945  0.947  0.998 irs
   47  1.000  1.000  1.000  - 
   48  0.763  0.795  0.960 drs
   49  0.723  0.734  0.985 drs
   50  0.802  0.840  0.955 drs
   51  0.925  0.963  0.961 irs
   52  0.892  0.894  0.997 drs
   53  0.878  0.923  0.950 drs
   54  0.812  0.834  0.974 irs
   55  0.729  0.746  0.977 drs
   56  0.927  0.933  0.993 irs
   57  1.000  1.000  1.000  - 
   58  1.000  1.000  1.000  - 
   59  1.000  1.000  1.000  - 
   60  1.000  1.000  1.000  - 
 
 mean  0.938  0.948  0.989

Note: crste = technical efficiency from CRS DEA
      vrste = technical efficiency from VRS DEA
      scale = scale efficiency = crste/vrste


Note also that all subsequent tables refer to VRS results
 
 
 SUMMARY OF OUTPUT SLACKS:
 
 firm  output:           1           2           3
    1                0.000       0.000       0.000
    2                0.000       0.000       0.000
    3                0.000       0.000       0.000
    4                0.000       0.000       0.000
    5                0.003       0.000       0.000
    6                0.000       0.000       0.000
    7                0.000       0.000       0.000
    8                0.000       0.000       0.000
    9                0.046       0.000       0.000
   10                0.000       0.000       0.000
   11                0.000       0.000       0.000
   12                0.005       0.000       0.000
   13                0.000       0.000       0.000
   14                0.000       0.000       0.000
   15                0.000       0.000       0.000
   16                0.000       0.000       0.000
   17                0.047       0.000       0.000
   18                0.000       0.000       0.000
   19                0.053       0.000       0.002
   20                0.000       0.000       0.000
   21                0.000       0.000       0.000
   22                0.332       0.000       0.000
   23                0.000       0.000       0.000
   24                0.040       0.000       0.000
   25                0.014       0.000       0.000
   26                0.061       0.000       0.000
   27                0.000       0.000       0.000
   28                0.000       0.000       0.000
   29                0.000       0.000       0.000
   30                0.030       0.000       0.000
   31                0.040       0.000       0.000
   32                0.000       0.001       0.007
   33                0.000       0.007       0.000
   34                0.000       0.000       0.000
   35                0.000       0.001       0.007
   36                0.000       0.000       0.000
   37                0.017       0.000       0.000
   38                0.047       0.000       0.000
   39                0.057       0.000       0.000
   40                0.011       0.000       0.000
   41                0.000       0.000       0.000
   42                0.026       0.000       0.000
   43                0.051       0.000       0.000
   44                0.008       0.000       0.000
   45                0.011       0.000       0.000
   46                0.000       0.000       0.000
   47                0.000       0.000       0.000
   48                0.006       0.000       0.000
   49                0.043       0.000       0.000
   50                0.007       0.000       0.000
   51                0.020       0.000       0.000
   52                0.046       0.000       0.000
   53                0.110       0.000       0.000
   54                0.028       0.000       0.000
   55                0.060       0.000       0.000
   56                0.024       0.000       0.000
   57                0.000       0.000       0.000
   58                0.000       0.000       0.000
   59                0.000       0.000       0.000
   60                0.000       0.000       0.000

 mean                0.021       0.000       0.000
 
 
 SUMMARY OF INPUT SLACKS:
 
 firm  input:            1           2           3           4           5
    1                0.000       0.000       0.000       0.000       0.000
    2                0.000       0.000       0.000       0.000       0.000
    3                0.000       0.000       0.000       0.000       0.000
    4                0.000       0.000       0.000       0.000       0.000
    5                0.042       0.018       0.000       0.000       0.059
    6                0.000       0.000       0.000       0.000       0.000
    7                0.000       0.000       0.000       0.000       0.000
    8                0.000       0.000       0.000       0.000       0.000
    9                0.014       0.165       0.000       0.017       0.043
   10                0.000       0.000       0.000       0.000       0.000
   11                0.000       0.000       0.000       0.000       0.000
   12                0.075       0.047       0.000       0.053       0.000
   13                0.000       0.000       0.000       0.000       0.000
   14                0.000       0.000       0.000       0.000       0.000
   15                0.000       0.000       0.000       0.000       0.000
   16                0.000       0.000       0.000       0.000       0.000
   17                0.089       0.028       0.000       0.016       0.000
   18                0.000       0.000       0.000       0.000       0.000
   19                0.000       0.000       0.000       0.077       0.000
   20                0.000       0.000       0.000       0.000       0.000
   21                0.000       0.000       0.000       0.000       0.000
   22                0.114       0.000       0.000       0.000       0.454
   23                0.000       0.000       0.000       0.000       0.000
   24                0.006       0.000       0.000       0.000       0.084
   25                0.019       0.064       0.000       0.000       0.004
   26                0.000       0.000       0.000       0.009       0.000
   27                0.000       0.000       0.000       0.000       0.000
   28                0.000       0.000       0.000       0.000       0.000
   29                0.000       0.000       0.000       0.000       0.000
   30                0.000       0.003       0.002       0.000       0.104
   31                0.101       0.000       0.000       0.000       0.004
   32                0.000       0.000       0.000       0.048       0.036
   33                0.011       0.015       0.000       0.000       0.000
   34                0.000       0.000       0.000       0.000       0.000
   35                0.000       0.000       0.004       0.039       0.020
   36                0.000       0.000       0.000       0.000       0.000
   37                0.000       0.000       0.000       0.000       0.015
   38                0.213       0.144       0.000       0.000       0.225
   39                0.055       0.000       0.000       0.129       0.000
   40                0.039       0.000       0.000       0.011       0.000
   41                0.000       0.000       0.000       0.000       0.000
   42                0.033       0.000       0.000       0.136       0.034
   43                0.094       0.000       0.000       0.000       0.031
   44                0.005       0.000       0.000       0.040       0.000
   45                0.000       0.000       0.000       0.000       0.111
   46                0.016       0.000       0.000       0.065       0.000
   47                0.000       0.000       0.000       0.000       0.000
   48                0.229       0.084       0.000       0.000       0.060
   49                0.271       0.001       0.000       0.030       0.000
   50                0.083       0.017       0.000       0.000       0.070
   51                0.043       0.000       0.004       0.014       0.000
   52                0.006       0.000       0.000       0.000       0.290
   53                0.454       0.259       0.000       0.000       0.671
   54                0.000       0.013       0.000       0.025       0.000
   55                0.174       0.000       0.000       0.000       0.062
   56                0.247       0.018       0.000       0.019       0.000
   57                0.000       0.000       0.000       0.000       0.000
   58                0.000       0.000       0.000       0.000       0.000
   59                0.000       0.000       0.000       0.000       0.000
   60                0.000       0.000       0.000       0.000       0.000

 mean                0.041       0.015       0.000       0.012       0.040
 
 
 SUMMARY OF PEERS:
 
  firm  peers:
    1      1
    2      2
    3      3
    4      4
    5     14   23   10    1
    6      6
    7      7
    8      8
    9     10   23    1
   10     10
   11     11
   12     10    3    8   29
   13     13
   14     14
   15     15
   16     16
   17      3    1   10    8
   18     18
   19      8    1   59   27    7
   20     20
   21     21
   22     18    1   28    6   27
   23     23
   24     34    3   27   16    1
   25      1   57   14   23
   26     18   27   59    3    7    8
   27     27
   28     28
   29     29
   30     18    7    1   28
   31     41   16   23    3    1
   32     29    7    1
   33     36   57    3   29   13
   34     34
   35     29    7    1
   36     36
   37     27   20   34   18    1   28
   38     18   57   28    6
   39     36   58    8   15   27
   40      8   27   23    3   29
   41     41
   42     16   41    1    3
   43     18   16    6   27    1
   44      3   15    8   27    1
   45     18    6   23   16    1    3
   46     10   57    3   29   23
   47     47
   48     23   57    1    6
   49     18    6   23   27
   50      1   57   28    6
   51     58   27   29    8
   52     18   27    3    1   34
   53      1   57   28    6
   54      3    6   15    1    8
   55      1   18    6   16   23
   56     15   58   27   23
   57     57
   58     58
   59     59
   60     60
 
 
 SUMMARY OF PEER WEIGHTS:
   (in same order as above)
 
  firm  peer weights:
    1   1.000
    2   1.000
    3   1.000
    4   1.000
    5   0.041 0.043 0.604 0.312
    6   1.000
    7   1.000
    8   1.000
    9   0.041 0.197 0.762
   10   1.000
   11   1.000
   12   0.226 0.389 0.351 0.034
   13   1.000
   14   1.000
   15   1.000
   16   1.000
   17   0.044 0.076 0.428 0.452
   18   1.000
   19   0.262 0.001 0.028 0.084 0.624
   20   1.000
   21   1.000
   22   0.001 0.405 0.188 0.367 0.040
   23   1.000
   24   0.064 0.205 0.006 0.109 0.616
   25   0.582 0.217 0.068 0.133
   26   0.012 0.107 0.042 0.058 0.433 0.348
   27   1.000
   28   1.000
   29   1.000
   30   0.031 0.719 0.239 0.011
   31   0.052 0.074 0.111 0.589 0.174
   32   0.809 0.039 0.152
   33   0.005 0.037 0.695 0.051 0.211
   34   1.000
   35   0.512 0.452 0.036
   36   1.000
   37   0.004 0.140 0.688 0.012 0.148 0.009
   38   0.016 0.428 0.063 0.492
   39   0.048 0.037 0.697 0.103 0.115
   40   0.436 0.010 0.018 0.410 0.126
   41   1.000
   42   0.018 0.047 0.438 0.497
   43   0.008 0.046 0.254 0.006 0.687
   44   0.073 0.357 0.117 0.024 0.428
   45   0.015 0.048 0.010 0.110 0.531 0.286
   46   0.095 0.061 0.096 0.671 0.077
   47   1.000
   48   0.103 0.297 0.040 0.560
   49   0.061 0.871 0.058 0.010
   50   0.621 0.192 0.047 0.140
   51   0.062 0.022 0.078 0.837
   52   0.052 0.029 0.097 0.108 0.715
   53   0.047 0.458 0.264 0.231
   54   0.281 0.028 0.161 0.096 0.435
   55   0.568 0.017 0.128 0.030 0.257
   56   0.099 0.768 0.069 0.064
   57   1.000
   58   1.000
   59   1.000
   60   1.000
 
 
 PEER COUNT SUMMARY:
   (i.e., no. times each firm is a peer for another)
 
  firm  peer count:
    1      22
    2       0
    3      13
    4       0
    5       0
    6      10
    7       5
    8       9
    9       0
   10       5
   11       0
   12       0
   13       1
   14       2
   15       4
   16       6
   17       0
   18      10
   19       0
   20       1
   21       0
   22       0
   23      11
   24       0
   25       0
   26       0
   27      13
   28       6
   29       7
   30       0
   31       0
   32       0
   33       0
   34       3
   35       0
   36       2
   37       0
   38       0
   39       0
   40       0
   41       2
   42       0
   43       0
   44       0
   45       0
   46       0
   47       0
   48       0
   49       0
   50       0
   51       0
   52       0
   53       0
   54       0
   55       0
   56       0
   57       7
   58       3
   59       2
   60       0
 
 
 
 SUMMARY OF OUTPUT TARGETS:
 
 firm  output:           1           2           3
    1                0.275       0.167       0.100
    2                0.194       0.126       0.101
    3                0.195       0.128       0.126
    4                0.191       0.110       0.103
    5                0.230       0.141       0.120
    6                0.281       0.331       0.156
    7                0.204       0.122       0.109
    8                0.194       0.106       0.102
    9                0.258       0.168       0.117
   10                0.211       0.126       0.125
   11                0.202       0.125       0.107
   12                0.197       0.119       0.117
   13                0.190       0.105       0.115
   14                0.195       0.138       0.135
   15                0.257       0.183       0.138
   16                0.432       0.474       0.151
   17                0.207       0.120       0.113
   18                0.392       1.000       1.000
   19                0.245       0.173       0.114
   20                0.228       0.246       0.103
   21                0.185       0.158       0.108
   22                0.432       0.346       0.140
   23                0.200       0.182       0.183
   24                0.273       0.192       0.112
   25                0.241       0.168       0.142
   26                0.259       0.199       0.127
   27                0.734       0.733       0.195
   28                1.000       0.680       0.179
   29                0.177       0.100       0.111
   30                0.236       0.167       0.135
   31                0.229       0.169       0.131
   32                0.193       0.111       0.109
   33                0.193       0.123       0.127
   34                0.195       0.113       0.112
   35                0.193       0.112       0.109
   36                0.200       0.121       0.124
   37                0.223       0.157       0.120
   38                0.289       0.295       0.204
   39                0.262       0.188       0.119
   40                0.197       0.122       0.115
   41                0.228       0.167       0.165
   42                0.236       0.153       0.117
   43                0.287       0.232       0.124
   44                0.264       0.176       0.118
   45                0.271       0.210       0.130
   46                0.184       0.116       0.127
   47                0.204       0.113       0.112
   48                0.245       0.261       0.179
   49                0.287       0.367       0.209
   50                0.293       0.214       0.137
   51                0.204       0.121       0.107
   52                0.229       0.184       0.160
   53                0.429       0.342       0.194
   54                0.214       0.137       0.116
   55                0.263       0.215       0.145
   56                0.228       0.175       0.147
   57                0.189       0.170       0.232
   58                0.181       0.123       0.141
   59                0.196       0.264       0.109
   60                0.216       0.404       0.111
 
 
 SUMMARY OF INPUT TARGETS:
 
 firm  input:            1           2           3           4           5
    1                0.137       0.156       0.113       0.117       0.206
    2                0.101       0.171       0.107       0.113       0.144
    3                0.120       0.129       0.107       0.128       0.152
    4                0.106       0.137       0.106       0.106       0.105
    5                0.145       0.158       0.108       0.151       0.202
    6                0.188       0.336       0.212       0.307       0.287
    7                0.100       0.130       0.104       0.109       0.142
    8                0.110       0.118       0.100       0.106       0.100
    9                0.163       0.176       0.117       0.175       0.207
   10                0.139       0.151       0.104       0.152       0.194
   11                0.119       0.157       0.103       0.121       0.178
   12                0.121       0.129       0.104       0.125       0.142
   13                0.133       0.122       0.103       0.107       0.132
   14                0.163       0.164       0.113       0.142       0.288
   15                0.222       0.270       0.134       0.181       0.160
   16                0.363       0.151       0.353       1.000       0.505
   17                0.125       0.136       0.103       0.127       0.150
   18                0.694       1.000       1.000       0.935       0.616
   19                0.141       0.155       0.141       0.141       0.134
   20                0.142       0.146       0.221       0.185       0.320
   21                0.124       0.277       0.126       0.508       0.141
   22                0.298       0.309       0.237       0.222       0.227
   23                0.269       0.260       0.134       0.402       0.212
   24                0.162       0.149       0.140       0.217       0.224
   25                0.225       0.186       0.128       0.172       0.231
   26                0.162       0.172       0.163       0.162       0.138
   27                0.545       0.460       0.511       0.449       0.175
   28                0.803       0.550       0.492       0.231       0.165
   29                0.117       0.100       0.100       0.112       0.109
   30                0.136       0.168       0.139       0.138       0.173
   31                0.185       0.151       0.131       0.240       0.196
   32                0.119       0.110       0.102       0.112       0.125
   33                0.136       0.130       0.108       0.125       0.151
   34                0.148       0.106       0.108       0.100       0.144
   35                0.110       0.115       0.102       0.111       0.128
   36                0.185       0.160       0.114       0.151       0.111
   37                0.159       0.135       0.140       0.127       0.183
   38                0.349       0.314       0.225       0.261       0.286
   39                0.176       0.177       0.152       0.158       0.116
   40                0.122       0.126       0.108       0.124       0.125
   41                0.647       0.158       0.144       0.487       0.192
   42                0.157       0.143       0.116       0.156       0.184
   43                0.167       0.210       0.158       0.214       0.244
   44                0.173       0.198       0.128       0.148       0.173
   45                0.169       0.170       0.156       0.241       0.234
   46                0.152       0.128       0.108       0.144       0.140
   47                0.156       0.111       0.109       0.165       0.160
   48                0.273       0.289       0.188       0.274       0.277
   49                0.227       0.374       0.258       0.353       0.302
   50                0.236       0.213       0.156       0.162       0.232
   51                0.121       0.127       0.111       0.119       0.103
   52                0.184       0.170       0.166       0.158       0.177
   53                0.470       0.334       0.263       0.223       0.253
   54                0.136       0.156       0.112       0.131       0.140
   55                0.194       0.220       0.153       0.255       0.234
   56                0.175       0.196       0.152       0.214       0.128
   57                0.454       0.226       0.171       0.187       0.290
   58                0.127       0.158       0.123       0.181       0.113
   59                0.158       0.143       0.242       0.273       0.154
   60                0.276       0.146       0.405       0.507       0.336
 
 
 
 FIRM BY FIRM RESULTS:
 
 
Results for firm:     1
Technical efficiency = 1.000
Scale efficiency     = 1.000  (crs)
 PROJECTION SUMMARY:
  variable           original        radial         slack     projected
                        value      movement      movement         value
 output     1           0.275         0.000         0.000         0.275
 output     2           0.167         0.000         0.000         0.167
 output     3           0.100         0.000         0.000         0.100
 input      1           0.137         0.000         0.000         0.137
 input      2           0.156         0.000         0.000         0.156
 input      3           0.113         0.000         0.000         0.113
 input      4           0.117         0.000         0.000         0.117
 input      5           0.206         0.000         0.000         0.206
 LISTING OF PEERS:
  peer   lambda weight
    1      1.000
 
 
Results for firm:     2
Technical efficiency = 1.000
Scale efficiency     = 0.979  (irs)
 PROJECTION SUMMARY:
  variable           original        radial         slack     projected
                        value      movement      movement         value
 output     1           0.194         0.000         0.000         0.194
 output     2           0.126         0.000         0.000         0.126
 output     3           0.101         0.000         0.000         0.101
 input      1           0.101         0.000         0.000         0.101
 input      2           0.171         0.000         0.000         0.171
 input      3           0.107         0.000         0.000         0.107
 input      4           0.113         0.000         0.000         0.113
 input      5           0.144         0.000         0.000         0.144
 LISTING OF PEERS:
  peer   lambda weight
    2      1.000
 
 
Results for firm:     3
Technical efficiency = 1.000
Scale efficiency     = 1.000  (crs)
 PROJECTION SUMMARY:
  variable           original        radial         slack     projected
                        value      movement      movement         value
 output     1           0.195         0.000         0.000         0.195
 output     2           0.128         0.000         0.000         0.128
 output     3           0.126         0.000         0.000         0.126
 input      1           0.120         0.000         0.000         0.120
 input      2           0.129         0.000         0.000         0.129
 input      3           0.107         0.000         0.000         0.107
 input      4           0.128         0.000         0.000         0.128
 input      5           0.152         0.000         0.000         0.152
 LISTING OF PEERS:
  peer   lambda weight
    3      1.000
 
 
Results for firm:     4
Technical efficiency = 1.000
Scale efficiency     = 1.000  (crs)
 PROJECTION SUMMARY:
  variable           original        radial         slack     projected
                        value      movement      movement         value
 output     1           0.191         0.000         0.000         0.191
 output     2           0.110         0.000         0.000         0.110
 output     3           0.103         0.000         0.000         0.103
 input      1           0.105         0.000         0.000         0.106
 input      2           0.137         0.000         0.000         0.137
 input      3           0.106         0.000         0.000         0.106
 input      4           0.105         0.000         0.000         0.106
 input      5           0.105         0.000         0.000         0.105
 LISTING OF PEERS:
  peer   lambda weight
    4      1.000
 
 
Results for firm:     5
Technical efficiency = 0.994
Scale efficiency     = 0.998  (irs)
 PROJECTION SUMMARY:
  variable           original        radial         slack     projected
                        value      movement      movement         value
 output     1           0.227         0.000         0.003         0.230
 output     2           0.141         0.000         0.000         0.141
 output     3           0.120         0.000         0.000         0.120
 input      1           0.188        -0.001        -0.042         0.145
 input      2           0.177        -0.001        -0.018         0.158
 input      3           0.109        -0.001         0.000         0.108
 input      4           0.152        -0.001         0.000         0.151
 input      5           0.263        -0.002        -0.059         0.202
 LISTING OF PEERS:
  peer   lambda weight
   14      0.041
   23      0.043
   10      0.604
    1      0.312
 
 
Results for firm:     6
Technical efficiency = 1.000
Scale efficiency     = 1.000  (crs)
 PROJECTION SUMMARY:
  variable           original        radial         slack     projected
                        value      movement      movement         value
 output     1           0.281         0.000         0.000         0.281
 output     2           0.331         0.000         0.000         0.331
 output     3           0.156         0.000         0.000         0.156
 input      1           0.188         0.000         0.000         0.188
 input      2           0.337         0.000         0.000         0.336
 input      3           0.212         0.000         0.000         0.212
 input      4           0.307         0.000         0.000         0.307
 input      5           0.287         0.000         0.000         0.287
 LISTING OF PEERS:
  peer   lambda weight
    6      1.000
 
 
Results for firm:     7
Technical efficiency = 1.000
Scale efficiency     = 1.000  (crs)
 PROJECTION SUMMARY:
  variable           original        radial         slack     projected
                        value      movement      movement         value
 output     1           0.204         0.000         0.000         0.204
 output     2           0.122         0.000         0.000         0.122
 output     3           0.109         0.000         0.000         0.109
 input      1           0.100         0.000         0.000         0.100
 input      2           0.130         0.000         0.000         0.130
 input      3           0.104         0.000         0.000         0.104
 input      4           0.109         0.000         0.000         0.109
 input      5           0.142         0.000         0.000         0.142
 LISTING OF PEERS:
  peer   lambda weight
    7      1.000
 
 
Results for firm:     8
Technical efficiency = 1.000
Scale efficiency     = 1.000  (crs)
 PROJECTION SUMMARY:
  variable           original        radial         slack     projected
                        value      movement      movement         value
 output     1           0.194         0.000         0.000         0.194
 output     2           0.106         0.000         0.000         0.106
 output     3           0.102         0.000         0.000         0.102
 input      1           0.110         0.000         0.000         0.110
 input      2           0.118         0.000         0.000         0.118
 input      3           0.100         0.000         0.000         0.100
 input      4           0.106         0.000         0.000         0.106
 input      5           0.100         0.000         0.000         0.100
 LISTING OF PEERS:
  peer   lambda weight
    8      1.000
 
 
Results for firm:     9
Technical efficiency = 0.987
Scale efficiency     = 0.993  (irs)
 PROJECTION SUMMARY:
  variable           original        radial         slack     projected
                        value      movement      movement         value
 output     1           0.212         0.000         0.046         0.258
 output     2           0.168         0.000         0.000         0.168
 output     3           0.117         0.000         0.000         0.117
 input      1           0.180        -0.002        -0.014         0.163
 input      2           0.346        -0.005        -0.165         0.176
 input      3           0.118        -0.002         0.000         0.117
 input      4           0.195        -0.003        -0.017         0.175
 input      5           0.253        -0.003        -0.043         0.207
 LISTING OF PEERS:
  peer   lambda weight
   10      0.041
   23      0.197
    1      0.762
 
 
Results for firm:    10
Technical efficiency = 1.000
Scale efficiency     = 1.000  (crs)
 PROJECTION SUMMARY:
  variable           original        radial         slack     projected
                        value      movement      movement         value
 output     1           0.211         0.000         0.000         0.211
 output     2           0.126         0.000         0.000         0.126
 output     3           0.125         0.000         0.000         0.125
 input      1           0.139         0.000         0.000         0.139
 input      2           0.151         0.000         0.000         0.151
 input      3           0.104         0.000         0.000         0.104
 input      4           0.152         0.000         0.000         0.152
 input      5           0.194         0.000         0.000         0.194
 LISTING OF PEERS:
  peer   lambda weight
   10      1.000
 
 
Results for firm:    11
Technical efficiency = 1.000
Scale efficiency     = 0.963  (irs)
 PROJECTION SUMMARY:
  variable           original        radial         slack     projected
                        value      movement      movement         value
 output     1           0.202         0.000         0.000         0.202
 output     2           0.125         0.000         0.000         0.125
 output     3           0.107         0.000         0.000         0.107
 input      1           0.119         0.000         0.000         0.119
 input      2           0.157         0.000         0.000         0.157
 input      3           0.103         0.000         0.000         0.103
 input      4           0.121         0.000         0.000         0.121
 input      5           0.178         0.000         0.000         0.178
 LISTING OF PEERS:
  peer   lambda weight
   11      1.000
 
 
Results for firm:    12
Technical efficiency = 0.966
Scale efficiency     = 0.987  (irs)
 PROJECTION SUMMARY:
  variable           original        radial         slack     projected
                        value      movement      movement         value
 output     1           0.192         0.000         0.005         0.197
 output     2           0.119         0.000         0.000         0.119
 output     3           0.117         0.000         0.000         0.117
 input      1           0.203        -0.007        -0.075         0.121
 input      2           0.183        -0.006        -0.047         0.129
 input      3           0.107        -0.004         0.000         0.104
 input      4           0.184        -0.006        -0.053         0.125
 input      5           0.147        -0.005         0.000         0.142
 LISTING OF PEERS:
  peer   lambda weight
   10      0.226
    3      0.389
    8      0.351
   29      0.034
 
 
Results for firm:    13
Technical efficiency = 1.000
Scale efficiency     = 1.000  (crs)
 PROJECTION SUMMARY:
  variable           original        radial         slack     projected
                        value      movement      movement         value
 output     1           0.190         0.000         0.000         0.190
 output     2           0.105         0.000         0.000         0.105
 output     3           0.115         0.000         0.000         0.115
 input      1           0.133         0.000         0.000         0.133
 input      2           0.122         0.000         0.000         0.122
 input      3           0.103         0.000         0.000         0.103
 input      4           0.107         0.000         0.000         0.107
 input      5           0.132         0.000         0.000         0.132
 LISTING OF PEERS:
  peer   lambda weight
   13      1.000
 
 
Results for firm:    14
Technical efficiency = 1.000
Scale efficiency     = 1.000  (crs)
 PROJECTION SUMMARY:
  variable           original        radial         slack     projected
                        value      movement      movement         value
 output     1           0.195         0.000         0.000         0.195
 output     2           0.138         0.000         0.000         0.138
 output     3           0.135         0.000         0.000         0.135
 input      1           0.163         0.000         0.000         0.163
 input      2           0.164         0.000         0.000         0.164
 input      3           0.113         0.000         0.000         0.113
 input      4           0.142         0.000         0.000         0.142
 input      5           0.288         0.000         0.000         0.288
 LISTING OF PEERS:
  peer   lambda weight
   14      1.000
 
 
Results for firm:    15
Technical efficiency = 1.000
Scale efficiency     = 1.000  (crs)
 PROJECTION SUMMARY:
  variable           original        radial         slack     projected
                        value      movement      movement         value
 output     1           0.257         0.000         0.000         0.257
 output     2           0.183         0.000         0.000         0.183
 output     3           0.138         0.000         0.000         0.138
 input      1           0.222         0.000         0.000         0.222
 input      2           0.270         0.000         0.000         0.270
 input      3           0.134         0.000         0.000         0.134
 input      4           0.181         0.000         0.000         0.181
 input      5           0.160         0.000         0.000         0.160
 LISTING OF PEERS:
  peer   lambda weight
   15      1.000
 
 
Results for firm:    16
Technical efficiency = 1.000
Scale efficiency     = 1.000  (crs)
 PROJECTION SUMMARY:
  variable           original        radial         slack     projected
                        value      movement      movement         value
 output     1           0.432         0.000         0.000         0.432
 output     2           0.474         0.000         0.000         0.474
 output     3           0.151         0.000         0.000         0.151
 input      1           0.363         0.000         0.000         0.363
 input      2           0.151         0.000         0.000         0.151
 input      3           0.353         0.000         0.000         0.353
 input      4           1.000         0.000         0.000         1.000
 input      5           0.505         0.000         0.000         0.505
 LISTING OF PEERS:
  peer   lambda weight
   16      1.000
 
 
Results for firm:    17
Technical efficiency = 0.883
Scale efficiency     = 0.938  (irs)
 PROJECTION SUMMARY:
  variable           original        radial         slack     projected
                        value      movement      movement         value
 output     1           0.160         0.000         0.047         0.207
 output     2           0.120         0.000         0.000         0.120
 output     3           0.113         0.000         0.000         0.113
 input      1           0.242        -0.028        -0.089         0.125
 input      2           0.186        -0.022        -0.028         0.136
 input      3           0.117        -0.014         0.000         0.103
 input      4           0.162        -0.019        -0.016         0.127
 input      5           0.170        -0.020         0.000         0.150
 LISTING OF PEERS:
  peer   lambda weight
    3      0.044
    1      0.076
   10      0.428
    8      0.452
 
 
Results for firm:    18
Technical efficiency = 1.000
Scale efficiency     = 1.000  (crs)
 PROJECTION SUMMARY:
  variable           original        radial         slack     projected
                        value      movement      movement         value
 output     1           0.392         0.000         0.000         0.392
 output     2           1.000         0.000         0.000         1.000
 output     3           1.000         0.000         0.000         1.000
 input      1           0.694         0.000         0.000         0.694
 input      2           1.000         0.000         0.000         1.000
 input      3           1.000         0.000         0.000         1.000
 input      4           0.935         0.000         0.000         0.935
 input      5           0.616         0.000         0.000         0.616
 LISTING OF PEERS:
  peer   lambda weight
   18      1.000
 
 
Results for firm:    19
Technical efficiency = 0.860
Scale efficiency     = 0.959  (irs)
 PROJECTION SUMMARY:
  variable           original        radial         slack     projected
                        value      movement      movement         value
 output     1           0.193         0.000         0.053         0.245
 output     2           0.173         0.000         0.000         0.173
 output     3           0.112         0.000         0.002         0.114
 input      1           0.164        -0.023         0.000         0.141
 input      2           0.180        -0.025         0.000         0.155
 input      3           0.164        -0.023         0.000         0.141
 input      4           0.253        -0.035        -0.077         0.141
 input      5           0.156        -0.022         0.000         0.134
 LISTING OF PEERS:
  peer   lambda weight
    8      0.262
    1      0.001
   59      0.028
   27      0.084
    7      0.624
 
 
Results for firm:    20
Technical efficiency = 1.000
Scale efficiency     = 1.000  (crs)
 PROJECTION SUMMARY:
  variable           original        radial         slack     projected
                        value      movement      movement         value
 output     1           0.228         0.000         0.000         0.228
 output     2           0.246         0.000         0.000         0.246
 output     3           0.103         0.000         0.000         0.103
 input      1           0.142         0.000         0.000         0.142
 input      2           0.146         0.000         0.000         0.146
 input      3           0.221         0.000         0.000         0.221
 input      4           0.185         0.000         0.000         0.185
 input      5           0.320         0.000         0.000         0.320
 LISTING OF PEERS:
  peer   lambda weight
   20      1.000
 
 
Results for firm:    21
Technical efficiency = 1.000
Scale efficiency     = 0.966  (irs)
 PROJECTION SUMMARY:
  variable           original        radial         slack     projected
                        value      movement      movement         value
 output     1           0.185         0.000         0.000         0.185
 output     2           0.158         0.000         0.000         0.158
 output     3           0.108         0.000         0.000         0.108
 input      1           0.124         0.000         0.000         0.124
 input      2           0.277         0.000         0.000         0.277
 input      3           0.126         0.000         0.000         0.126
 input      4           0.508         0.000         0.000         0.508
 input      5           0.141         0.000         0.000         0.141
 LISTING OF PEERS:
  peer   lambda weight
   21      1.000
 
 
Results for firm:    22
Technical efficiency = 0.955
Scale efficiency     = 0.999  (drs)
 PROJECTION SUMMARY:
  variable           original        radial         slack     projected
                        value      movement      movement         value
 output     1           0.100         0.000         0.332         0.432
 output     2           0.346         0.000         0.000         0.346
 output     3           0.140         0.000         0.000         0.140
 input      1           0.431        -0.020        -0.114         0.298
 input      2           0.324        -0.015         0.000         0.309
 input      3           0.248        -0.011         0.000         0.237
 input      4           0.233        -0.011         0.000         0.222
 input      5           0.714        -0.032        -0.454         0.227
 LISTING OF PEERS:
  peer   lambda weight
   18      0.001
    1      0.405
   28      0.188
    6      0.367
   27      0.040
 
 
Results for firm:    23
Technical efficiency = 1.000
Scale efficiency     = 1.000  (crs)
 PROJECTION SUMMARY:
  variable           original        radial         slack     projected
                        value      movement      movement         value
 output     1           0.200         0.000         0.000         0.200
 output     2           0.182         0.000         0.000         0.182
 output     3           0.183         0.000         0.000         0.183
 input      1           0.269         0.000         0.000         0.269
 input      2           0.260         0.000         0.000         0.260
 input      3           0.134         0.000         0.000         0.134
 input      4           0.402         0.000         0.000         0.402
 input      5           0.212         0.000         0.000         0.212
 LISTING OF PEERS:
  peer   lambda weight
   23      1.000
 
 
Results for firm:    24
Technical efficiency = 0.903
Scale efficiency     = 0.999  (irs)
 PROJECTION SUMMARY:
  variable           original        radial         slack     projected
                        value      movement      movement         value
 output     1           0.233         0.000         0.040         0.273
 output     2           0.192         0.000         0.000         0.192
 output     3           0.112         0.000         0.000         0.112
 input      1           0.186        -0.018        -0.006         0.162
 input      2           0.165        -0.016         0.000         0.149
 input      3           0.155        -0.015         0.000         0.140
 input      4           0.240        -0.023         0.000         0.217
 input      5           0.341        -0.033        -0.084         0.224
 LISTING OF PEERS:
  peer   lambda weight
   34      0.064
    3      0.205
   27      0.006
   16      0.109
    1      0.616
 
 
Results for firm:    25
Technical efficiency = 0.907
Scale efficiency     = 0.999  (crs)
 PROJECTION SUMMARY:
  variable           original        radial         slack     projected
                        value      movement      movement         value
 output     1           0.227         0.000         0.014         0.241
 output     2           0.168         0.000         0.000         0.168
 output     3           0.142         0.000         0.000         0.142
 input      1           0.269        -0.025        -0.019         0.225
 input      2           0.275        -0.025        -0.064         0.186
 input      3           0.141        -0.013         0.000         0.128
 input      4           0.189        -0.018         0.000         0.172
 input      5           0.259        -0.024        -0.004         0.231
 LISTING OF PEERS:
  peer   lambda weight
    1      0.582
   57      0.217
   14      0.068
   23      0.133
 
 
Results for firm:    26
Technical efficiency = 0.902
Scale efficiency     = 0.967  (irs)
 PROJECTION SUMMARY:
  variable           original        radial         slack     projected
                        value      movement      movement         value
 output     1           0.198         0.000         0.061         0.259
 output     2           0.199         0.000         0.000         0.199
 output     3           0.127         0.000         0.000         0.127
 input      1           0.179        -0.017         0.000         0.162
 input      2           0.191        -0.019         0.000         0.172
 input      3           0.181        -0.018         0.000         0.163
 input      4           0.189        -0.018        -0.009         0.162
 input      5           0.153        -0.015         0.000         0.138
 LISTING OF PEERS:
  peer   lambda weight
   18      0.012
   27      0.107
   59      0.042
    3      0.058
    7      0.433
    8      0.348
 
 
Results for firm:    27
Technical efficiency = 1.000
Scale efficiency     = 1.000  (crs)
 PROJECTION SUMMARY:
  variable           original        radial         slack     projected
                        value      movement      movement         value
 output     1           0.734         0.000         0.000         0.734
 output     2           0.733         0.000         0.000         0.733
 output     3           0.195         0.000         0.000         0.195
 input      1           0.545         0.000         0.000         0.545
 input      2           0.460         0.000         0.000         0.460
 input      3           0.511         0.000         0.000         0.511
 input      4           0.449         0.000         0.000         0.449
 input      5           0.175         0.000         0.000         0.175
 LISTING OF PEERS:
  peer   lambda weight
   27      1.000
 
 
Results for firm:    28
Technical efficiency = 1.000
Scale efficiency     = 1.000  (crs)
 PROJECTION SUMMARY:
  variable           original        radial         slack     projected
                        value      movement      movement         value
 output     1           1.000         0.000         0.000         1.000
 output     2           0.680         0.000         0.000         0.680
 output     3           0.179         0.000         0.000         0.179
 input      1           0.803         0.000         0.000         0.803
 input      2           0.550         0.000         0.000         0.550
 input      3           0.492         0.000         0.000         0.492
 input      4           0.231         0.000         0.000         0.231
 input      5           0.165         0.000         0.000         0.165
 LISTING OF PEERS:
  peer   lambda weight
   28      1.000
 
 
Results for firm:    29
Technical efficiency = 1.000
Scale efficiency     = 1.000  (crs)
 PROJECTION SUMMARY:
  variable           original        radial         slack     projected
                        value      movement      movement         value
 output     1           0.177         0.000         0.000         0.177
 output     2           0.100         0.000         0.000         0.100
 output     3           0.111         0.000         0.000         0.111
 input      1           0.117         0.000         0.000         0.117
 input      2           0.100         0.000         0.000         0.100
 input      3           0.100         0.000         0.000         0.100
 input      4           0.112         0.000         0.000         0.112
 input      5           0.109         0.000         0.000         0.109
 LISTING OF PEERS:
  peer   lambda weight
   29      1.000
 
 
Results for firm:    30
Technical efficiency = 0.963
Scale efficiency     = 0.994  (irs)
 PROJECTION SUMMARY:
  variable           original        radial         slack     projected
                        value      movement      movement         value
 output     1           0.206         0.000         0.030         0.236
 output     2           0.167         0.000         0.000         0.167
 output     3           0.135         0.000         0.000         0.135
 input      1           0.141        -0.005         0.000         0.136
 input      2           0.178        -0.007        -0.003         0.168
 input      3           0.147        -0.005        -0.002         0.139
 input      4           0.143        -0.005         0.000         0.138
 input      5           0.288        -0.011        -0.104         0.173
 LISTING OF PEERS:
  peer   lambda weight
   18      0.031
    7      0.719
    1      0.239
   28      0.011
 
 
Results for firm:    31
Technical efficiency = 0.829
Scale efficiency     = 0.997  (drs)
 PROJECTION SUMMARY:
  variable           original        radial         slack     projected
                        value      movement      movement         value
 output     1           0.189         0.000         0.040         0.229
 output     2           0.169         0.000         0.000         0.169
 output     3           0.131         0.000         0.000         0.131
 input      1           0.345        -0.059        -0.101         0.185
 input      2           0.183        -0.031         0.000         0.151
 input      3           0.158        -0.027         0.000         0.131
 input      4           0.289        -0.049         0.000         0.240
 input      5           0.242        -0.041        -0.004         0.196
 LISTING OF PEERS:
  peer   lambda weight
   41      0.052
   16      0.074
   23      0.111
    3      0.589
    1      0.174
 
 
Results for firm:    32
Technical efficiency = 0.976
Scale efficiency     = 0.987  (irs)
 PROJECTION SUMMARY:
  variable           original        radial         slack     projected
                        value      movement      movement         value
 output     1           0.193         0.000         0.000         0.193
 output     2           0.111         0.000         0.001         0.111
 output     3           0.103         0.000         0.007         0.109
 input      1           0.122        -0.003         0.000         0.119
 input      2           0.112        -0.003         0.000         0.110
 input      3           0.105        -0.003         0.000         0.102
 input      4           0.165        -0.004        -0.048         0.112
 input      5           0.165        -0.004        -0.036         0.125
 LISTING OF PEERS:
  peer   lambda weight
   29      0.809
    7      0.039
    1      0.152
 
 
Results for firm:    33
Technical efficiency = 0.979
Scale efficiency     = 1.000  (crs)
 PROJECTION SUMMARY:
  variable           original        radial         slack     projected
                        value      movement      movement         value
 output     1           0.193         0.000         0.000         0.193
 output     2           0.116         0.000         0.007         0.123
 output     3           0.127         0.000         0.000         0.127
 input      1           0.150        -0.003        -0.011         0.136
 input      2           0.148        -0.003        -0.015         0.130
 input      3           0.111        -0.002         0.000         0.108
 input      4           0.128        -0.003         0.000         0.125
 input      5           0.154        -0.003         0.000         0.151
 LISTING OF PEERS:
  peer   lambda weight
   36      0.005
   57      0.037
    3      0.695
   29      0.051
   13      0.211
 
 
Results for firm:    34
Technical efficiency = 1.000
Scale efficiency     = 1.000  (crs)
 PROJECTION SUMMARY:
  variable           original        radial         slack     projected
                        value      movement      movement         value
 output     1           0.195         0.000         0.000         0.195
 output     2           0.113         0.000         0.000         0.113
 output     3           0.112         0.000         0.000         0.112
 input      1           0.147         0.000         0.000         0.148
 input      2           0.106         0.000         0.000         0.106
 input      3           0.108         0.000         0.000         0.108
 input      4           0.100         0.000         0.000         0.100
 input      5           0.144         0.000         0.000         0.144
 LISTING OF PEERS:
  peer   lambda weight
   34      1.000
 
 
Results for firm:    35
Technical efficiency = 0.990
Scale efficiency     = 0.986  (irs)
 PROJECTION SUMMARY:
  variable           original        radial         slack     projected
                        value      movement      movement         value
 output     1           0.193         0.000         0.000         0.193
 output     2           0.112         0.000         0.001         0.112
 output     3           0.102         0.000         0.007         0.109
 input      1           0.111        -0.001         0.000         0.110
 input      2           0.117        -0.001         0.000         0.115
 input      3           0.107        -0.001        -0.004         0.102
 input      4           0.152        -0.002        -0.039         0.111
 input      5           0.149        -0.002        -0.020         0.128
 LISTING OF PEERS:
  peer   lambda weight
   29      0.512
    7      0.452
    1      0.036
 
 
Results for firm:    36
Technical efficiency = 1.000
Scale efficiency     = 1.000  (crs)
 PROJECTION SUMMARY:
  variable           original        radial         slack     projected
                        value      movement      movement         value
 output     1           0.200         0.000         0.000         0.200
 output     2           0.121         0.000         0.000         0.121
 output     3           0.124         0.000         0.000         0.124
 input      1           0.185         0.000         0.000         0.185
 input      2           0.160         0.000         0.000         0.160
 input      3           0.114         0.000         0.000         0.114
 input      4           0.150         0.000         0.000         0.151
 input      5           0.111         0.000         0.000         0.111
 LISTING OF PEERS:
  peer   lambda weight
   36      1.000
 
 
Results for firm:    37
Technical efficiency = 0.932
Scale efficiency     = 0.999  (irs)
 PROJECTION SUMMARY:
  variable           original        radial         slack     projected
                        value      movement      movement         value
 output     1           0.207         0.000         0.017         0.223
 output     2           0.157         0.000         0.000         0.157
 output     3           0.120         0.000         0.000         0.120
 input      1           0.171        -0.012         0.000         0.159
 input      2           0.145        -0.010         0.000         0.135
 input      3           0.150        -0.010         0.000         0.140
 input      4           0.136        -0.009         0.000         0.127
 input      5           0.213        -0.015        -0.015         0.183
 LISTING OF PEERS:
  peer   lambda weight
   27      0.004
   20      0.140
   34      0.688
   18      0.012
    1      0.148
   28      0.009
 
 
Results for firm:    38
Technical efficiency = 0.822
Scale efficiency     = 0.927  (drs)
 PROJECTION SUMMARY:
  variable           original        radial         slack     projected
                        value      movement      movement         value
 output     1           0.242         0.000         0.047         0.289
 output     2           0.295         0.000         0.000         0.295
 output     3           0.204         0.000         0.000         0.204
 input      1           0.683        -0.122        -0.213         0.349
 input      2           0.557        -0.099        -0.144         0.314
 input      3           0.274        -0.049         0.000         0.225
 input      4           0.318        -0.057         0.000         0.261
 input      5           0.623        -0.111        -0.225         0.286
 LISTING OF PEERS:
  peer   lambda weight
   18      0.016
   57      0.428
   28      0.063
    6      0.492
 
 
Results for firm:    39
Technical efficiency = 0.857
Scale efficiency     = 0.967  (irs)
 PROJECTION SUMMARY:
  variable           original        radial         slack     projected
                        value      movement      movement         value
 output     1           0.205         0.000         0.057         0.262
 output     2           0.188         0.000         0.000         0.188
 output     3           0.119         0.000         0.000         0.119
 input      1           0.269        -0.038        -0.055         0.176
 input      2           0.206        -0.030         0.000         0.177
 input      3           0.178        -0.025         0.000         0.152
 input      4           0.335        -0.048        -0.129         0.158
 input      5           0.135        -0.019         0.000         0.116
 LISTING OF PEERS:
  peer   lambda weight
   36      0.048
   58      0.037
    8      0.697
   15      0.103
   27      0.115
 
 
Results for firm:    40
Technical efficiency = 0.984
Scale efficiency     = 0.991  (irs)
 PROJECTION SUMMARY:
  variable           original        radial         slack     projected
                        value      movement      movement         value
 output     1           0.186         0.000         0.011         0.197
 output     2           0.122         0.000         0.000         0.122
 output     3           0.115         0.000         0.000         0.115
 input      1           0.163        -0.003        -0.039         0.122
 input      2           0.128        -0.002         0.000         0.126
 input      3           0.109        -0.002         0.000         0.108
 input      4           0.138        -0.002        -0.011         0.124
 input      5           0.127        -0.002         0.000         0.125
 LISTING OF PEERS:
  peer   lambda weight
    8      0.436
   27      0.010
   23      0.018
    3      0.410
   29      0.126
 
 
Results for firm:    41
Technical efficiency = 1.000
Scale efficiency     = 1.000  (crs)
 PROJECTION SUMMARY:
  variable           original        radial         slack     projected
                        value      movement      movement         value
 output     1           0.228         0.000         0.000         0.228
 output     2           0.167         0.000         0.000         0.167
 output     3           0.165         0.000         0.000         0.165
 input      1           0.647         0.000         0.000         0.647
 input      2           0.158         0.000         0.000         0.158
 input      3           0.143         0.000         0.000         0.144
 input      4           0.487         0.000         0.000         0.487
 input      5           0.192         0.000         0.000         0.192
 LISTING OF PEERS:
  peer   lambda weight
   41      1.000
 
 
Results for firm:    42
Technical efficiency = 0.912
Scale efficiency     = 1.000  (crs)
 PROJECTION SUMMARY:
  variable           original        radial         slack     projected
                        value      movement      movement         value
 output     1           0.210         0.000         0.026         0.236
 output     2           0.153         0.000         0.000         0.153
 output     3           0.117         0.000         0.000         0.117
 input      1           0.208        -0.018        -0.033         0.157
 input      2           0.157        -0.014         0.000         0.143
 input      3           0.127        -0.011         0.000         0.116
 input      4           0.321        -0.028        -0.136         0.156
 input      5           0.239        -0.021        -0.034         0.184
 LISTING OF PEERS:
  peer   lambda weight
   16      0.018
   41      0.047
    1      0.438
    3      0.497
 
 
Results for firm:    43
Technical efficiency = 0.739
Scale efficiency     = 0.989  (drs)
 PROJECTION SUMMARY:
  variable           original        radial         slack     projected
                        value      movement      movement         value
 output     1           0.236         0.000         0.051         0.287
 output     2           0.232         0.000         0.000         0.232
 output     3           0.124         0.000         0.000         0.124
 input      1           0.354        -0.092        -0.094         0.167
 input      2           0.284        -0.074         0.000         0.210
 input      3           0.214        -0.056         0.000         0.158
 input      4           0.290        -0.076         0.000         0.214
 input      5           0.372        -0.097        -0.031         0.244
 LISTING OF PEERS:
  peer   lambda weight
   18      0.008
   16      0.046
    6      0.254
   27      0.006
    1      0.687
 
 
Results for firm:    44
Technical efficiency = 0.934
Scale efficiency     = 0.991  (irs)
 PROJECTION SUMMARY:
  variable           original        radial         slack     projected
                        value      movement      movement         value
 output     1           0.256         0.000         0.008         0.264
 output     2           0.176         0.000         0.000         0.176
 output     3           0.118         0.000         0.000         0.118
 input      1           0.190        -0.013        -0.005         0.173
 input      2           0.212        -0.014         0.000         0.198
 input      3           0.137        -0.009         0.000         0.128
 input      4           0.200        -0.013        -0.040         0.148
 input      5           0.185        -0.012         0.000         0.173
 LISTING OF PEERS:
  peer   lambda weight
    3      0.073
   15      0.357
    8      0.117
   27      0.024
    1      0.428
 
 
Results for firm:    45
Technical efficiency = 0.985
Scale efficiency     = 0.997  (drs)
 PROJECTION SUMMARY:
  variable           original        radial         slack     projected
                        value      movement      movement         value
 output     1           0.260         0.000         0.011         0.271
 output     2           0.210         0.000         0.000         0.210
 output     3           0.130         0.000         0.000         0.130
 input      1           0.172        -0.002         0.000         0.169
 input      2           0.173        -0.003         0.000         0.170
 input      3           0.158        -0.002         0.000         0.156
 input      4           0.245        -0.004         0.000         0.241
 input      5           0.350        -0.005        -0.111         0.234
 LISTING OF PEERS:
  peer   lambda weight
   18      0.015
    6      0.048
   23      0.010
   16      0.110
    1      0.531
    3      0.286
 
 
Results for firm:    46
Technical efficiency = 0.947
Scale efficiency     = 0.998  (irs)
 PROJECTION SUMMARY:
  variable           original        radial         slack     projected
                        value      movement      movement         value
 output     1           0.184         0.000         0.000         0.184
 output     2           0.116         0.000         0.000         0.116
 output     3           0.127         0.000         0.000         0.127
 input      1           0.177        -0.009        -0.016         0.152
 input      2           0.135        -0.007         0.000         0.128
 input      3           0.114        -0.006         0.000         0.108
 input      4           0.221        -0.012        -0.065         0.144
 input      5           0.148        -0.008         0.000         0.140
 LISTING OF PEERS:
  peer   lambda weight
   10      0.095
   57      0.061
    3      0.096
   29      0.671
   23      0.077
 
 
Results for firm:    47
Technical efficiency = 1.000
Scale efficiency     = 1.000  (crs)
 PROJECTION SUMMARY:
  variable           original        radial         slack     projected
                        value      movement      movement         value
 output     1           0.204         0.000         0.000         0.204
 output     2           0.113         0.000         0.000         0.113
 output     3           0.112         0.000         0.000         0.112
 input      1           0.156         0.000         0.000         0.156
 input      2           0.111         0.000         0.000         0.111
 input      3           0.109         0.000         0.000         0.109
 input      4           0.165         0.000         0.000         0.165
 input      5           0.160         0.000         0.000         0.160
 LISTING OF PEERS:
  peer   lambda weight
   47      1.000
 
 
Results for firm:    48
Technical efficiency = 0.795
Scale efficiency     = 0.960  (drs)
 PROJECTION SUMMARY:
  variable           original        radial         slack     projected
                        value      movement      movement         value
 output     1           0.239         0.000         0.006         0.245
 output     2           0.261         0.000         0.000         0.261
 output     3           0.179         0.000         0.000         0.179
 input      1           0.632        -0.130        -0.229         0.273
 input      2           0.468        -0.096        -0.084         0.289
 input      3           0.236        -0.048         0.000         0.188
 input      4           0.344        -0.071         0.000         0.274
 input      5           0.425        -0.087        -0.060         0.277
 LISTING OF PEERS:
  peer   lambda weight
   23      0.103
   57      0.297
    1      0.040
    6      0.560
 
 
Results for firm:    49
Technical efficiency = 0.734
Scale efficiency     = 0.985  (drs)
 PROJECTION SUMMARY:
  variable           original        radial         slack     projected
                        value      movement      movement         value
 output     1           0.244         0.000         0.043         0.287
 output     2           0.367         0.000         0.000         0.367
 output     3           0.209         0.000         0.000         0.209
 input      1           0.678        -0.181        -0.271         0.227
 input      2           0.510        -0.136        -0.001         0.374
 input      3           0.352        -0.094         0.000         0.258
 input      4           0.522        -0.139        -0.030         0.353
 input      5           0.412        -0.110         0.000         0.302
 LISTING OF PEERS:
  peer   lambda weight
   18      0.061
    6      0.871
   23      0.058
   27      0.010
 
 
Results for firm:    50
Technical efficiency = 0.840
Scale efficiency     = 0.955  (drs)
 PROJECTION SUMMARY:
  variable           original        radial         slack     projected
                        value      movement      movement         value
 output     1           0.286         0.000         0.007         0.293
 output     2           0.214         0.000         0.000         0.214
 output     3           0.137         0.000         0.000         0.137
 input      1           0.380        -0.061        -0.083         0.236
 input      2           0.274        -0.044        -0.017         0.213
 input      3           0.185        -0.030         0.000         0.156
 input      4           0.193        -0.031         0.000         0.162
 input      5           0.360        -0.058        -0.070         0.232
 LISTING OF PEERS:
  peer   lambda weight
    1      0.621
   57      0.192
   28      0.047
    6      0.140
 
 
Results for firm:    51
Technical efficiency = 0.963
Scale efficiency     = 0.961  (irs)
 PROJECTION SUMMARY:
  variable           original        radial         slack     projected
                        value      movement      movement         value
 output     1           0.183         0.000         0.020         0.204
 output     2           0.121         0.000         0.000         0.121
 output     3           0.107         0.000         0.000         0.107
 input      1           0.170        -0.006        -0.043         0.121
 input      2           0.132        -0.005         0.000         0.127
 input      3           0.119        -0.004        -0.004         0.111
 input      4           0.138        -0.005        -0.014         0.119
 input      5           0.107        -0.004         0.000         0.103
 LISTING OF PEERS:
  peer   lambda weight
   58      0.062
   27      0.022
   29      0.078
    8      0.837
 
 
Results for firm:    52
Technical efficiency = 0.894
Scale efficiency     = 0.997  (drs)
 PROJECTION SUMMARY:
  variable           original        radial         slack     projected
                        value      movement      movement         value
 output     1           0.183         0.000         0.046         0.229
 output     2           0.184         0.000         0.000         0.184
 output     3           0.160         0.000         0.000         0.160
 input      1           0.212        -0.022        -0.006         0.184
 input      2           0.191        -0.020         0.000         0.170
 input      3           0.186        -0.020         0.000         0.166
 input      4           0.176        -0.019         0.000         0.158
 input      5           0.522        -0.055        -0.290         0.177
 LISTING OF PEERS:
  peer   lambda weight
   18      0.052
   27      0.029
    3      0.097
    1      0.108
   34      0.715
 
 
Results for firm:    53
Technical efficiency = 0.923
Scale efficiency     = 0.950  (drs)
 PROJECTION SUMMARY:
  variable           original        radial         slack     projected
                        value      movement      movement         value
 output     1           0.319         0.000         0.110         0.429
 output     2           0.342         0.000         0.000         0.342
 output     3           0.194         0.000         0.000         0.194
 input      1           1.000        -0.077        -0.454         0.470
 input      2           0.642        -0.049        -0.259         0.334
 input      3           0.284        -0.022         0.000         0.263
 input      4           0.241        -0.018         0.000         0.223
 input      5           1.000        -0.077        -0.671         0.253
 LISTING OF PEERS:
  peer   lambda weight
    1      0.047
   57      0.458
   28      0.264
    6      0.231
 
 
Results for firm:    54
Technical efficiency = 0.834
Scale efficiency     = 0.974  (irs)
 PROJECTION SUMMARY:
  variable           original        radial         slack     projected
                        value      movement      movement         value
 output     1           0.187         0.000         0.028         0.214
 output     2           0.137         0.000         0.000         0.137
 output     3           0.116         0.000         0.000         0.116
 input      1           0.163        -0.027         0.000         0.136
 input      2           0.202        -0.034        -0.013         0.156
 input      3           0.134        -0.022         0.000         0.112
 input      4           0.186        -0.031        -0.025         0.131
 input      5           0.168        -0.028         0.000         0.140
 LISTING OF PEERS:
  peer   lambda weight
    3      0.281
    6      0.028
   15      0.161
    1      0.096
    8      0.435
 
 
Results for firm:    55
Technical efficiency = 0.746
Scale efficiency     = 0.977  (drs)
 PROJECTION SUMMARY:
  variable           original        radial         slack     projected
                        value      movement      movement         value
 output     1           0.203         0.000         0.060         0.263
 output     2           0.215         0.000         0.000         0.215
 output     3           0.145         0.000         0.000         0.145
 input      1           0.493        -0.125        -0.174         0.194
 input      2           0.295        -0.075         0.000         0.220
 input      3           0.205        -0.052         0.000         0.153
 input      4           0.342        -0.087         0.000         0.255
 input      5           0.397        -0.101        -0.062         0.234
 LISTING OF PEERS:
  peer   lambda weight
    1      0.568
   18      0.017
    6      0.128
   16      0.030
   23      0.257
 
 
Results for firm:    56
Technical efficiency = 0.933
Scale efficiency     = 0.993  (irs)
 PROJECTION SUMMARY:
  variable           original        radial         slack     projected
                        value      movement      movement         value
 output     1           0.205         0.000         0.024         0.228
 output     2           0.175         0.000         0.000         0.175
 output     3           0.147         0.000         0.000         0.147
 input      1           0.452        -0.030        -0.247         0.175
 input      2           0.230        -0.015        -0.018         0.196
 input      3           0.163        -0.011         0.000         0.152
 input      4           0.250        -0.017        -0.019         0.214
 input      5           0.137        -0.009         0.000         0.128
 LISTING OF PEERS:
  peer   lambda weight
   15      0.099
   58      0.768
   27      0.069
   23      0.064
 
 
Results for firm:    57
Technical efficiency = 1.000
Scale efficiency     = 1.000  (crs)
 PROJECTION SUMMARY:
  variable           original        radial         slack     projected
                        value      movement      movement         value
 output     1           0.189         0.000         0.000         0.189
 output     2           0.170         0.000         0.000         0.170
 output     3           0.232         0.000         0.000         0.232
 input      1           0.454         0.000         0.000         0.454
 input      2           0.226         0.000         0.000         0.226
 input      3           0.171         0.000         0.000         0.171
 input      4           0.187         0.000         0.000         0.187
 input      5           0.290         0.000         0.000         0.290
 LISTING OF PEERS:
  peer   lambda weight
   57      1.000
 
 
Results for firm:    58
Technical efficiency = 1.000
Scale efficiency     = 1.000  (crs)
 PROJECTION SUMMARY:
  variable           original        radial         slack     projected
                        value      movement      movement         value
 output     1           0.181         0.000         0.000         0.181
 output     2           0.123         0.000         0.000         0.123
 output     3           0.141         0.000         0.000         0.141
 input      1           0.127         0.000         0.000         0.127
 input      2           0.158         0.000         0.000         0.158
 input      3           0.123         0.000         0.000         0.123
 input      4           0.181         0.000         0.000         0.181
 input      5           0.113         0.000         0.000         0.113
 LISTING OF PEERS:
  peer   lambda weight
   58      1.000
 
 
Results for firm:    59
Technical efficiency = 1.000
Scale efficiency     = 1.000  (crs)
 PROJECTION SUMMARY:
  variable           original        radial         slack     projected
                        value      movement      movement         value
 output     1           0.196         0.000         0.000         0.196
 output     2           0.264         0.000         0.000         0.264
 output     3           0.109         0.000         0.000         0.109
 input      1           0.158         0.000         0.000         0.158
 input      2           0.143         0.000         0.000         0.143
 input      3           0.242         0.000         0.000         0.242
 input      4           0.273         0.000         0.000         0.273
 input      5           0.154         0.000         0.000         0.154
 LISTING OF PEERS:
  peer   lambda weight
   59      1.000
 
 
Results for firm:    60
Technical efficiency = 1.000
Scale efficiency     = 1.000  (crs)
 PROJECTION SUMMARY:
  variable           original        radial         slack     projected
                        value      movement      movement         value
 output     1           0.216         0.000         0.000         0.216
 output     2           0.404         0.000         0.000         0.404
 output     3           0.111         0.000         0.000         0.111
 input      1           0.276         0.000         0.000         0.276
 input      2           0.146         0.000         0.000         0.146
 input      3           0.405         0.000         0.000         0.405
 input      4           0.507         0.000         0.000         0.507
 input      5           0.336         0.000         0.000         0.336
 LISTING OF PEERS:
  peer   lambda weight
   60      1.000
