# Supplementary material for: Changes in technological innovation efficiency and influencing factors of listed textile and apparel companies research——Based on three-stage DEA with Tobit modeling
Source: PLoS One. 2024 Aug 8;19(8):e0307820. doi: 10.1371/journal.pone.0307820 (PMC11309499; doi:10.1371/journal.pone.0307820)
Supplement: S1 Raw data — (ZIP) [file pone.0307820.s001.zip › Raw Data/Textile and Clothing Industry/DEAP2.1/Phase 1/2016-dta.txt]

0.3009	0.1518	0.1000	0.1336	0.1635	0.1095	0.1138	0.2245
0.2030	0.1218	0.1003	0.1278	0.1719	0.1067	0.1123	0.1482
0.2026	0.1228	0.1199	0.1187	0.1317	0.1063	0.1196	0.1487
0.1960	0.1054	0.1018	0.1046	0.1394	0.1034	0.1000	0.1000
0.2377	0.1314	0.1149	0.1928	0.1833	0.1059	0.1316	0.2615
0.2786	0.3026	0.1447	0.1760	0.3913	0.1956	0.2643	0.3425
0.2148	0.1192	0.1062	0.1000	0.1361	0.1046	0.1106	0.1834
0.2016	0.1039	0.1012	0.1086	0.1211	0.1000	0.1069	0.1217
0.2293	0.1596	0.1139	0.1898	0.3231	0.1165	0.1666	0.2657
0.2346	0.1289	0.1461	0.1349	0.1620	0.1058	0.1882	0.2158
0.2077	0.1159	0.1052	0.1167	0.1515	0.1012	0.1151	0.2153
0.2006	0.1145	0.1209	0.1926	0.1820	0.1064	0.1613	0.1464
0.1960	0.1040	0.1110	0.1285	0.1249	0.1029	0.1036	0.1295
0.2261	0.1368	0.2157	0.1824	0.1939	0.1153	0.2612	0.2889
0.2786	0.1670	0.1262	0.1859	0.2913	0.1284	0.1592	0.1675
0.4953	0.4481	0.1995	0.3031	0.1650	0.3296	1.0000	0.9450
0.1860	0.1154	0.1096	0.2371	0.1968	0.1141	0.1466	0.1574
0.4516	1.0000	1.0000	0.7575	1.0000	1.0000	0.7029	0.6834
0.2089	0.1664	0.1087	0.1575	0.1789	0.1582	0.2481	0.1637
0.2103	0.1873	0.1026	0.1384	0.1474	0.1664	0.1764	0.2871
0.1902	0.1407	0.1061	0.1205	0.2727	0.1173	0.4224	0.1349
0.1935	0.3092	0.1174	0.3491	0.3743	0.2251	0.2519	0.8265
0.1000	0.1582	0.1664	0.2269	0.2729	0.1288	0.2824	0.1900
0.2468	0.1794	0.1081	0.1698	0.1588	0.1464	0.1686	0.3172
0.2548	0.1638	0.1365	0.2563	0.2926	0.1379	0.2351	0.3149
0.2245	0.1928	0.1210	0.1717	0.2061	0.1774	0.1527	0.2292
0.8754	0.6600	0.1957	0.5981	0.4999	0.4661	0.3910	0.1682
1.0000	0.5896	0.1668	0.9582	0.5788	0.4053	0.2121	0.1256
0.1885	0.1000	0.1081	0.1145	0.1000	0.1011	0.1093	0.1108
0.2292	0.1572	0.1276	0.1363	0.1933	0.1380	0.1334	0.2987
0.2358	0.1661	0.1243	0.3155	0.1922	0.1535	0.2285	0.2618
0.2054	0.1111	0.1016	0.1241	0.1154	0.1069	0.1681	0.1719
0.2066	0.1150	0.1207	0.1485	0.1547	0.1103	0.1207	0.1565
0.1986	0.1086	0.1117	0.1509	0.1063	0.1073	0.1013	0.1380
0.2034	0.1170	0.1013	0.1127	0.1293	0.1131	0.1612	0.1671
0.2084	0.1132	0.1438	0.1973	0.1648	0.1109	0.1446	0.1197
0.2219	0.1524	0.1162	0.1679	0.1506	0.1456	0.1317	0.2233
0.3192	0.2742	0.1862	0.6421	0.5665	0.2558	0.3200	0.6524
0.2335	0.2111	0.1146	0.2580	0.2151	0.2001	0.4290	0.1502
0.2013	0.1165	0.1130	0.1721	0.1308	0.1074	0.1359	0.1196
0.2517	0.1680	0.1549	0.6838	0.1630	0.1459	0.5823	0.1750
0.2075	0.1394	0.1220	0.2130	0.1718	0.1195	0.2785	0.2310
0.2702	0.2161	0.1193	0.3505	0.3156	0.1982	0.2744	0.4276
0.2825	0.1684	0.1142	0.1904	0.2350	0.1346	0.2348	0.1844
0.2604	0.1965	0.1245	0.1658	0.1744	0.1516	0.2253	0.3428
0.1928	0.1213	0.1354	0.2248	0.1935	0.1199	0.2543	0.1557
0.2077	0.1101	0.1086	0.1513	0.1118	0.1075	0.1509	0.1517
0.2696	0.2374	0.1733	0.5514	0.5221	0.2136	0.2736	0.4365
0.2987	0.3868	0.2261	0.6633	0.5535	0.3738	0.4926	0.5263
0.3254	0.1978	0.1278	0.3701	0.2912	0.1712	0.1801	0.3607
0.1980	0.1165	0.1039	0.1530	0.1343	0.1158	0.1177	0.1114
0.1878	0.1700	0.1477	0.2417	0.2005	0.1717	0.1830	0.5627
0.3740	0.2912	0.1815	1.0000	0.6489	0.2372	0.2255	1.0000
0.1922	0.1255	0.1126	0.1537	0.2100	0.1250	0.1794	0.1647
0.2313	0.2278	0.2240	0.5207	0.3245	0.2143	0.3419	0.5444
0.2250	0.1610	0.1353	0.4015	0.2341	0.1492	0.2194	0.1286
0.1998	0.1568	0.2031	0.4128	0.2277	0.1575	0.1598	0.2586
0.1838	0.1108	0.1310	0.1233	0.1545	0.1136	0.1584	0.1054
0.1902	0.2333	0.1068	0.1574	0.1530	0.2110	0.2609	0.1544
0.2361	0.3814	0.1197	0.2908	0.1805	0.3710	0.4962	0.4160
