# Supplementary material for: Changes in technological innovation efficiency and influencing factors of listed textile and apparel companies research——Based on three-stage DEA with Tobit modeling
Source: PLoS One. 2024 Aug 8;19(8):e0307820. doi: 10.1371/journal.pone.0307820 (PMC11309499; doi:10.1371/journal.pone.0307820)
Supplement: S1 Raw data — (ZIP) [file pone.0307820.s001.zip › Raw Data/Textile and Clothing Industry/DEAP2.1/Phase 1/2016-out.txt]

 Results from DEAP Version 2.1
 
Instruction file = 2016-ins.txt
Data file          = 2016-dta.txt
 
 Input orientated DEA
 
 Scale assumption: VRS
 
 Slacks calculated using multi-stage method
 
 
 EFFICIENCY SUMMARY:
 
  firm  crste  vrste  scale
 
    1  1.000  1.000  1.000  - 
    2  0.932  0.987  0.945 irs
    3  1.000  1.000  1.000  - 
    4  1.000  1.000  1.000  - 
    5  0.959  0.997  0.961 irs
    6  1.000  1.000  1.000  - 
    7  1.000  1.000  1.000  - 
    8  1.000  1.000  1.000  - 
    9  0.966  0.990  0.975 irs
   10  1.000  1.000  1.000  - 
   11  0.955  1.000  0.955 irs
   12  0.909  0.982  0.926 irs
   13  1.000  1.000  1.000  - 
   14  1.000  1.000  1.000  - 
   15  1.000  1.000  1.000  - 
   16  1.000  1.000  1.000  - 
   17  0.824  0.905  0.910 irs
   18  1.000  1.000  1.000  - 
   19  0.871  0.900  0.968 irs
   20  1.000  1.000  1.000  - 
   21  0.989  1.000  0.989 irs
   22  0.917  0.925  0.991 irs
   23  1.000  1.000  1.000  - 
   24  0.960  0.991  0.969 irs
   25  0.865  0.872  0.991 irs
   26  0.907  0.954  0.950 irs
   27  1.000  1.000  1.000  - 
   28  1.000  1.000  1.000  - 
   29  1.000  1.000  1.000  - 
   30  0.950  0.966  0.984 irs
   31  0.825  0.842  0.980 irs
   32  0.940  0.970  0.969 irs
   33  0.969  0.970  0.999 irs
   34  1.000  1.000  1.000  - 
   35  0.940  0.956  0.983 irs
   36  1.000  1.000  1.000  - 
   37  0.931  0.962  0.968 irs
   38  0.759  0.771  0.984 drs
   39  0.819  0.857  0.957 irs
   40  0.975  1.000  0.975 irs
   41  1.000  1.000  1.000  - 
   42  0.881  0.911  0.967 irs
   43  0.751  0.752  1.000  - 
   44  0.932  0.955  0.976 irs
   45  0.982  0.984  0.998 irs
   46  0.884  0.916  0.964 irs
   47  0.980  0.980  1.000  - 
   48  0.799  0.810  0.987 drs
   49  0.734  0.765  0.959 drs
   50  0.828  0.837  0.989 drs
   51  0.917  0.961  0.955 irs
   52  0.849  0.849  1.000  - 
   53  0.895  0.916  0.977 drs
   54  0.827  0.867  0.954 irs
   55  0.817  0.838  0.975 drs
   56  0.908  0.929  0.977 irs
   57  1.000  1.000  1.000  - 
   58  1.000  1.000  1.000  - 
   59  1.000  1.000  1.000  - 
   60  1.000  1.000  1.000  - 
 
 mean  0.936  0.951  0.983

Note: crste = technical efficiency from CRS DEA
      vrste = technical efficiency from VRS DEA
      scale = scale efficiency = crste/vrste


Note also that all subsequent tables refer to VRS results
 
 
 SUMMARY OF OUTPUT SLACKS:
 
 firm  output:           1           2           3
    1                0.000       0.000       0.000
    2                0.031       0.000       0.001
    3                0.000       0.000       0.000
    4                0.000       0.000       0.000
    5                0.007       0.000       0.000
    6                0.000       0.000       0.000
    7                0.000       0.000       0.000
    8                0.000       0.000       0.000
    9                0.063       0.000       0.000
   10                0.000       0.000       0.000
   11                0.000       0.000       0.000
   12                0.002       0.000       0.000
   13                0.000       0.000       0.000
   14                0.000       0.000       0.000
   15                0.000       0.000       0.000
   16                0.000       0.000       0.000
   17                0.024       0.000       0.000
   18                0.000       0.000       0.000
   19                0.016       0.000       0.008
   20                0.000       0.000       0.000
   21                0.000       0.000       0.000
   22                0.183       0.000       0.021
   23                0.000       0.000       0.000
   24                0.036       0.000       0.004
   25                0.023       0.000       0.000
   26                0.088       0.000       0.000
   27                0.000       0.000       0.000
   28                0.000       0.000       0.000
   29                0.000       0.000       0.000
   30                0.027       0.000       0.000
   31                0.041       0.000       0.000
   32                0.005       0.000       0.005
   33                0.000       0.000       0.000
   34                0.000       0.000       0.000
   35                0.001       0.000       0.006
   36                0.000       0.000       0.000
   37                0.027       0.000       0.000
   38                0.093       0.000       0.000
   39                0.092       0.000       0.012
   40                0.000       0.000       0.000
   41                0.000       0.000       0.000
   42                0.049       0.000       0.000
   43                0.035       0.000       0.000
   44                0.013       0.000       0.000
   45                0.052       0.000       0.000
   46                0.007       0.000       0.000
   47                0.000       0.002       0.000
   48                0.109       0.000       0.000
   49                0.046       0.000       0.000
   50                0.040       0.000       0.000
   51                0.012       0.000       0.003
   52                0.051       0.000       0.000
   53                0.112       0.000       0.000
   54                0.019       0.000       0.000
   55                0.057       0.000       0.000
   56                0.061       0.000       0.000
   57                0.000       0.000       0.000
   58                0.000       0.000       0.000
   59                0.000       0.000       0.000
   60                0.000       0.000       0.000

 mean                0.024       0.000       0.001
 
 
 SUMMARY OF INPUT SLACKS:
 
 firm  input:            1           2           3           4           5
    1                0.000       0.000       0.000       0.000       0.000
    2                0.011       0.023       0.000       0.005       0.000
    3                0.000       0.000       0.000       0.000       0.000
    4                0.000       0.000       0.000       0.000       0.000
    5                0.063       0.023       0.000       0.000       0.036
    6                0.000       0.000       0.000       0.000       0.000
    7                0.000       0.000       0.000       0.000       0.000
    8                0.000       0.000       0.000       0.000       0.000
    9                0.047       0.139       0.000       0.028       0.025
   10                0.000       0.000       0.000       0.000       0.000
   11                0.000       0.000       0.000       0.000       0.000
   12                0.065       0.052       0.000       0.030       0.000
   13                0.000       0.000       0.000       0.000       0.000
   14                0.000       0.000       0.000       0.000       0.000
   15                0.000       0.000       0.000       0.000       0.000
   16                0.000       0.000       0.000       0.000       0.000
   17                0.100       0.049       0.000       0.018       0.000
   18                0.000       0.000       0.000       0.000       0.000
   19                0.000       0.000       0.000       0.065       0.000
   20                0.000       0.000       0.000       0.000       0.000
   21                0.000       0.000       0.000       0.000       0.000
   22                0.083       0.000       0.000       0.000       0.482
   23                0.000       0.000       0.000       0.000       0.000
   24                0.000       0.000       0.000       0.000       0.083
   25                0.072       0.059       0.000       0.035       0.020
   26                0.000       0.000       0.022       0.000       0.000
   27                0.000       0.000       0.000       0.000       0.000
   28                0.000       0.000       0.000       0.000       0.000
   29                0.000       0.000       0.000       0.000       0.000
   30                0.000       0.015       0.002       0.000       0.074
   31                0.113       0.000       0.000       0.021       0.000
   32                0.002       0.000       0.000       0.049       0.031
   33                0.000       0.012       0.000       0.000       0.006
   34                0.000       0.000       0.000       0.000       0.000
   35                0.000       0.000       0.000       0.038       0.004
   36                0.000       0.000       0.000       0.000       0.000
   37                0.000       0.000       0.008       0.000       0.029
   38                0.142       0.115       0.000       0.000       0.241
   39                0.007       0.000       0.000       0.205       0.000
   40                0.000       0.000       0.000       0.000       0.000
   41                0.000       0.000       0.000       0.000       0.000
   42                0.060       0.000       0.000       0.117       0.004
   43                0.106       0.000       0.000       0.000       0.024
   44                0.000       0.000       0.000       0.064       0.000
   45                0.000       0.000       0.000       0.000       0.043
   46                0.044       0.019       0.000       0.087       0.000
   47                0.028       0.000       0.000       0.025       0.011
   48                0.146       0.145       0.000       0.000       0.099
   49                0.247       0.000       0.000       0.013       0.000
   50                0.076       0.029       0.000       0.000       0.077
   51                0.024       0.000       0.000       0.002       0.000
   52                0.048       0.000       0.000       0.000       0.305
   53                0.444       0.272       0.000       0.000       0.695
   54                0.013       0.020       0.000       0.000       0.000
   55                0.209       0.000       0.000       0.000       0.153
   56                0.125       0.009       0.000       0.062       0.000
   57                0.000       0.000       0.000       0.000       0.000
   58                0.000       0.000       0.000       0.000       0.000
   59                0.000       0.000       0.000       0.000       0.000
   60                0.000       0.000       0.000       0.000       0.000

 mean                0.038       0.016       0.001       0.014       0.041
 
 
 SUMMARY OF PEERS:
 
  firm  peers:
    1      1
    2      8    4    1
    3      3
    4      4
    5     10    1   11   14
    6      6
    7      7
    8      8
    9      1   14    6
   10     10
   11     11
   12     29    3   36   10
   13     13
   14     14
   15     15
   16     16
   17      3    8    1   10
   18     18
   19      4   59    6   27    3
   20     20
   21     21
   22     28    6   27    1
   23     23
   24     34   16    1   20   27
   25      6   14    1
   26     18   27    7    6    1   20
   27     27
   28     28
   29     29
   30     18    6    7    1
   31     27   16   14    3    1
   32     29   16    1
   33     14   57   36    3    1   13
   34     34
   35     59   29    7
   36     36
   37     34   18   20    1   27
   38     28    1    6   14
   39     28    3   29   27
   40     40
   41     41
   42     10   14    3    1
   43      6    1   27   16
   44      4   15   28   21    1    3
   45      3   27   20   16    1   18
   46      3   36   10   23
   47      1   29   14   16
   48     14    1    6   28
   49     18   27   16    6   14
   50     28    6    1   14
   51     28   27    4   29
   52     18   14    3   27   16
   53     57   28   14    1
   54     21    3    4   15    1
   55     18   27   14   16    6
   56     36   28    4   15
   57     57
   58     58
   59     59
   60     60
 
 
 SUMMARY OF PEER WEIGHTS:
   (in same order as above)
 
  firm  peer weights:
    1   1.000
    2   0.086 0.557 0.356
    3   1.000
    4   1.000
    5   0.070 0.361 0.491 0.079
    6   1.000
    7   1.000
    8   1.000
    9   0.842 0.096 0.061
   10   1.000
   11   1.000
   12   0.387 0.396 0.051 0.166
   13   1.000
   14   1.000
   15   1.000
   16   1.000
   17   0.380 0.515 0.074 0.031
   18   1.000
   19   0.232 0.199 0.042 0.034 0.494
   20   1.000
   21   1.000
   22   0.041 0.573 0.104 0.282
   23   1.000
   24   0.329 0.036 0.384 0.204 0.047
   25   0.107 0.274 0.619
   26   0.012 0.068 0.318 0.040 0.547 0.015
   27   1.000
   28   1.000
   29   1.000
   30   0.026 0.008 0.560 0.406
   31   0.033 0.041 0.066 0.472 0.388
   32   0.812 0.005 0.183
   33   0.016 0.031 0.114 0.245 0.067 0.528
   34   1.000
   35   0.042 0.366 0.592
   36   1.000
   37   0.562 0.007 0.125 0.277 0.028
   38   0.223 0.028 0.216 0.533
   39   0.015 0.196 0.611 0.178
   40   1.000
   41   1.000
   42   0.062 0.110 0.321 0.506
   43   0.318 0.629 0.003 0.049
   44   0.068 0.296 0.046 0.092 0.363 0.135
   45   0.167 0.016 0.037 0.106 0.663 0.010
   46   0.422 0.448 0.062 0.068
   47   0.133 0.851 0.003 0.014
   48   0.487 0.216 0.131 0.167
   49   0.083 0.062 0.075 0.738 0.042
   50   0.111 0.001 0.712 0.176
   51   0.003 0.022 0.474 0.501
   52   0.025 0.017 0.908 0.041 0.008
   53   0.180 0.329 0.355 0.137
   54   0.129 0.512 0.231 0.046 0.082
   55   0.028 0.070 0.725 0.004 0.172
   56   0.606 0.095 0.223 0.076
   57   1.000
   58   1.000
   59   1.000
   60   1.000
 
 
 PEER COUNT SUMMARY:
   (i.e., no. times each firm is a peer for another)
 
  firm  peer count:
    1      23
    2       0
    3      12
    4       6
    5       0
    6      12
    7       3
    8       2
    9       0
   10       5
   11       1
   12       0
   13       1
   14      14
   15       3
   16       9
   17       0
   18       7
   19       0
   20       4
   21       2
   22       0
   23       1
   24       0
   25       0
   26       0
   27      13
   28       9
   29       6
   30       0
   31       0
   32       0
   33       0
   34       2
   35       0
   36       4
   37       0
   38       0
   39       0
   40       0
   41       0
   42       0
   43       0
   44       0
   45       0
   46       0
   47       0
   48       0
   49       0
   50       0
   51       0
   52       0
   53       0
   54       0
   55       0
   56       0
   57       2
   58       0
   59       2
   60       0
 
 
 
 SUMMARY OF OUTPUT TARGETS:
 
 firm  output:           1           2           3
    1                0.301       0.152       0.100
    2                0.234       0.122       0.101
    3                0.203       0.123       0.120
    4                0.196       0.105       0.102
    5                0.245       0.131       0.115
    6                0.279       0.303       0.145
    7                0.215       0.119       0.106
    8                0.202       0.104       0.101
    9                0.292       0.160       0.114
   10                0.235       0.129       0.146
   11                0.208       0.116       0.105
   12                0.203       0.115       0.121
   13                0.196       0.104       0.111
   14                0.226       0.137       0.216
   15                0.279       0.167       0.126
   16                0.495       0.448       0.200
   17                0.210       0.115       0.110
   18                0.452       1.000       1.000
   19                0.224       0.166       0.117
   20                0.210       0.187       0.103
   21                0.190       0.141       0.106
   22                0.377       0.309       0.138
   23                0.100       0.158       0.166
   24                0.283       0.179       0.112
   25                0.278       0.164       0.137
   26                0.312       0.193       0.121
   27                0.875       0.660       0.196
   28                1.000       0.590       0.167
   29                0.189       0.100       0.108
   30                0.256       0.157       0.128
   31                0.277       0.166       0.124
   32                0.211       0.111       0.107
   33                0.207       0.115       0.121
   34                0.199       0.109       0.112
   35                0.204       0.117       0.107
   36                0.208       0.113       0.144
   37                0.249       0.152       0.116
   38                0.412       0.274       0.186
   39                0.325       0.211       0.127
   40                0.201       0.117       0.113
   41                0.252       0.168       0.155
   42                0.257       0.139       0.122
   43                0.305       0.216       0.119
   44                0.296       0.168       0.114
   45                0.313       0.197       0.124
   46                0.200       0.121       0.135
   47                0.208       0.112       0.109
   48                0.378       0.237       0.173
   49                0.344       0.387       0.226
   50                0.365       0.198       0.128
   51                0.210       0.117       0.107
   52                0.239       0.170       0.148
   53                0.486       0.291       0.181
   54                0.211       0.126       0.113
   55                0.288       0.228       0.224
   56                0.286       0.161       0.135
   57                0.200       0.157       0.203
   58                0.184       0.111       0.131
   59                0.190       0.233       0.107
   60                0.236       0.381       0.120
 
 
 SUMMARY OF INPUT TARGETS:
 
 firm  input:            1           2           3           4           5
    1                0.134       0.163       0.109       0.114       0.224
    2                0.115       0.146       0.105       0.106       0.146
    3                0.119       0.132       0.106       0.120       0.149
    4                0.105       0.139       0.103       0.100       0.100
    5                0.129       0.160       0.106       0.131       0.224
    6                0.176       0.391       0.196       0.264       0.343
    7                0.100       0.136       0.105       0.111       0.183
    8                0.109       0.121       0.100       0.107       0.122
    9                0.141       0.180       0.115       0.137       0.238
   10                0.135       0.162       0.106       0.188       0.216
   11                0.117       0.151       0.101       0.115       0.215
   12                0.124       0.126       0.104       0.128       0.144
   13                0.128       0.125       0.103       0.104       0.129
   14                0.182       0.194       0.115       0.261       0.289
   15                0.186       0.291       0.128       0.159       0.168
   16                0.303       0.165       0.330       1.000       0.945
   17                0.115       0.130       0.103       0.115       0.142
   18                0.757       1.000       1.000       0.703       0.683
   19                0.142       0.161       0.142       0.158       0.147
   20                0.138       0.147       0.166       0.176       0.287
   21                0.121       0.273       0.117       0.422       0.135
   22                0.240       0.346       0.208       0.233       0.282
   23                0.227       0.273       0.129       0.282       0.190
   24                0.168       0.157       0.145       0.167       0.232
   25                0.152       0.196       0.120       0.170       0.255
   26                0.164       0.197       0.147       0.146       0.219
   27                0.598       0.500       0.466       0.391       0.168
   28                0.958       0.579       0.405       0.212       0.126
   29                0.115       0.100       0.101       0.109       0.111
   30                0.132       0.172       0.131       0.129       0.215
   31                0.152       0.162       0.129       0.172       0.220
   32                0.119       0.112       0.104       0.114       0.135
   33                0.144       0.138       0.107       0.117       0.146
   34                0.151       0.106       0.107       0.101       0.138
   35                0.108       0.124       0.108       0.116       0.156
   36                0.197       0.165       0.111       0.145       0.120
   37                0.162       0.145       0.132       0.127       0.185
   38                0.353       0.322       0.197       0.247       0.262
   39                0.214       0.184       0.171       0.163       0.129
   40                0.172       0.131       0.107       0.136       0.120
   41                0.684       0.163       0.146       0.582       0.175
   42                0.134       0.157       0.109       0.137       0.207
   43                0.157       0.237       0.149       0.206       0.297
   44                0.182       0.225       0.129       0.160       0.176
   45                0.163       0.172       0.149       0.222       0.294
   46                0.162       0.158       0.110       0.146       0.143
   47                0.120       0.110       0.105       0.123       0.138
   48                0.301       0.277       0.173       0.222       0.255
   49                0.260       0.424       0.286       0.363       0.403
   50                0.233       0.215       0.143       0.151       0.225
   51                0.123       0.129       0.111       0.111       0.107
   52                0.157       0.170       0.146       0.155       0.172
   53                0.472       0.322       0.217       0.207       0.221
   54                0.120       0.162       0.108       0.155       0.143
   55                0.227       0.272       0.180       0.287       0.304
   56                0.248       0.208       0.139       0.142       0.120
   57                0.413       0.228       0.158       0.160       0.259
   58                0.123       0.154       0.114       0.158       0.105
   59                0.157       0.153       0.211       0.261       0.154
   60                0.291       0.181       0.371       0.496       0.416
 
 
 
 FIRM BY FIRM RESULTS:
 
 
Results for firm:     1
Technical efficiency = 1.000
Scale efficiency     = 1.000  (crs)
 PROJECTION SUMMARY:
  variable           original        radial         slack     projected
                        value      movement      movement         value
 output     1           0.301         0.000         0.000         0.301
 output     2           0.152         0.000         0.000         0.152
 output     3           0.100         0.000         0.000         0.100
 input      1           0.134         0.000         0.000         0.134
 input      2           0.164         0.000         0.000         0.163
 input      3           0.110         0.000         0.000         0.109
 input      4           0.114         0.000         0.000         0.114
 input      5           0.225         0.000         0.000         0.224
 LISTING OF PEERS:
  peer   lambda weight
    1      1.000
 
 
Results for firm:     2
Technical efficiency = 0.987
Scale efficiency     = 0.945  (irs)
 PROJECTION SUMMARY:
  variable           original        radial         slack     projected
                        value      movement      movement         value
 output     1           0.203         0.000         0.031         0.234
 output     2           0.122         0.000         0.000         0.122
 output     3           0.100         0.000         0.001         0.101
 input      1           0.128        -0.002        -0.011         0.115
 input      2           0.172        -0.002        -0.023         0.146
 input      3           0.107        -0.001         0.000         0.105
 input      4           0.112        -0.001        -0.005         0.106
 input      5           0.148        -0.002         0.000         0.146
 LISTING OF PEERS:
  peer   lambda weight
    8      0.086
    4      0.557
    1      0.356
 
 
Results for firm:     3
Technical efficiency = 1.000
Scale efficiency     = 1.000  (crs)
 PROJECTION SUMMARY:
  variable           original        radial         slack     projected
                        value      movement      movement         value
 output     1           0.203         0.000         0.000         0.203
 output     2           0.123         0.000         0.000         0.123
 output     3           0.120         0.000         0.000         0.120
 input      1           0.119         0.000         0.000         0.119
 input      2           0.132         0.000         0.000         0.132
 input      3           0.106         0.000         0.000         0.106
 input      4           0.120         0.000         0.000         0.120
 input      5           0.149         0.000         0.000         0.149
 LISTING OF PEERS:
  peer   lambda weight
    3      1.000
 
 
Results for firm:     4
Technical efficiency = 1.000
Scale efficiency     = 1.000  (crs)
 PROJECTION SUMMARY:
  variable           original        radial         slack     projected
                        value      movement      movement         value
 output     1           0.196         0.000         0.000         0.196
 output     2           0.105         0.000         0.000         0.105
 output     3           0.102         0.000         0.000         0.102
 input      1           0.105         0.000         0.000         0.105
 input      2           0.139         0.000         0.000         0.139
 input      3           0.103         0.000         0.000         0.103
 input      4           0.100         0.000         0.000         0.100
 input      5           0.100         0.000         0.000         0.100
 LISTING OF PEERS:
  peer   lambda weight
    4      1.000
 
 
Results for firm:     5
Technical efficiency = 0.997
Scale efficiency     = 0.961  (irs)
 PROJECTION SUMMARY:
  variable           original        radial         slack     projected
                        value      movement      movement         value
 output     1           0.238         0.000         0.007         0.245
 output     2           0.131         0.000         0.000         0.131
 output     3           0.115         0.000         0.000         0.115
 input      1           0.193         0.000        -0.063         0.129
 input      2           0.183         0.000        -0.023         0.160
 input      3           0.106         0.000         0.000         0.106
 input      4           0.132         0.000         0.000         0.131
 input      5           0.262        -0.001        -0.036         0.224
 LISTING OF PEERS:
  peer   lambda weight
   10      0.070
    1      0.361
   11      0.491
   14      0.079
 
 
Results for firm:     6
Technical efficiency = 1.000
Scale efficiency     = 1.000  (crs)
 PROJECTION SUMMARY:
  variable           original        radial         slack     projected
                        value      movement      movement         value
 output     1           0.279         0.000         0.000         0.279
 output     2           0.303         0.000         0.000         0.303
 output     3           0.145         0.000         0.000         0.145
 input      1           0.176         0.000         0.000         0.176
 input      2           0.391         0.000         0.000         0.391
 input      3           0.196         0.000         0.000         0.196
 input      4           0.264         0.000         0.000         0.264
 input      5           0.343         0.000         0.000         0.343
 LISTING OF PEERS:
  peer   lambda weight
    6      1.000
 
 
Results for firm:     7
Technical efficiency = 1.000
Scale efficiency     = 1.000  (crs)
 PROJECTION SUMMARY:
  variable           original        radial         slack     projected
                        value      movement      movement         value
 output     1           0.215         0.000         0.000         0.215
 output     2           0.119         0.000         0.000         0.119
 output     3           0.106         0.000         0.000         0.106
 input      1           0.100         0.000         0.000         0.100
 input      2           0.136         0.000         0.000         0.136
 input      3           0.105         0.000         0.000         0.105
 input      4           0.111         0.000         0.000         0.111
 input      5           0.183         0.000         0.000         0.183
 LISTING OF PEERS:
  peer   lambda weight
    7      1.000
 
 
Results for firm:     8
Technical efficiency = 1.000
Scale efficiency     = 1.000  (crs)
 PROJECTION SUMMARY:
  variable           original        radial         slack     projected
                        value      movement      movement         value
 output     1           0.202         0.000         0.000         0.202
 output     2           0.104         0.000         0.000         0.104
 output     3           0.101         0.000         0.000         0.101
 input      1           0.109         0.000         0.000         0.109
 input      2           0.121         0.000         0.000         0.121
 input      3           0.100         0.000         0.000         0.100
 input      4           0.107         0.000         0.000         0.107
 input      5           0.122         0.000         0.000         0.122
 LISTING OF PEERS:
  peer   lambda weight
    8      1.000
 
 
Results for firm:     9
Technical efficiency = 0.990
Scale efficiency     = 0.975  (irs)
 PROJECTION SUMMARY:
  variable           original        radial         slack     projected
                        value      movement      movement         value
 output     1           0.229         0.000         0.063         0.292
 output     2           0.160         0.000         0.000         0.160
 output     3           0.114         0.000         0.000         0.114
 input      1           0.190        -0.002        -0.047         0.141
 input      2           0.323        -0.003        -0.139         0.180
 input      3           0.117        -0.001         0.000         0.115
 input      4           0.167        -0.002        -0.028         0.137
 input      5           0.266        -0.003        -0.025         0.238
 LISTING OF PEERS:
  peer   lambda weight
    1      0.842
   14      0.096
    6      0.061
 
 
Results for firm:    10
Technical efficiency = 1.000
Scale efficiency     = 1.000  (crs)
 PROJECTION SUMMARY:
  variable           original        radial         slack     projected
                        value      movement      movement         value
 output     1           0.235         0.000         0.000         0.235
 output     2           0.129         0.000         0.000         0.129
 output     3           0.146         0.000         0.000         0.146
 input      1           0.135         0.000         0.000         0.135
 input      2           0.162         0.000         0.000         0.162
 input      3           0.106         0.000         0.000         0.106
 input      4           0.188         0.000         0.000         0.188
 input      5           0.216         0.000         0.000         0.216
 LISTING OF PEERS:
  peer   lambda weight
   10      1.000
 
 
Results for firm:    11
Technical efficiency = 1.000
Scale efficiency     = 0.955  (irs)
 PROJECTION SUMMARY:
  variable           original        radial         slack     projected
                        value      movement      movement         value
 output     1           0.208         0.000         0.000         0.208
 output     2           0.116         0.000         0.000         0.116
 output     3           0.105         0.000         0.000         0.105
 input      1           0.117         0.000         0.000         0.117
 input      2           0.151         0.000         0.000         0.151
 input      3           0.101         0.000         0.000         0.101
 input      4           0.115         0.000         0.000         0.115
 input      5           0.215         0.000         0.000         0.215
 LISTING OF PEERS:
  peer   lambda weight
   11      1.000
 
 
Results for firm:    12
Technical efficiency = 0.982
Scale efficiency     = 0.926  (irs)
 PROJECTION SUMMARY:
  variable           original        radial         slack     projected
                        value      movement      movement         value
 output     1           0.201         0.000         0.002         0.203
 output     2           0.115         0.000         0.000         0.115
 output     3           0.121         0.000         0.000         0.121
 input      1           0.193        -0.004        -0.065         0.124
 input      2           0.182        -0.003        -0.052         0.126
 input      3           0.106        -0.002         0.000         0.104
 input      4           0.161        -0.003        -0.030         0.128
 input      5           0.146        -0.003         0.000         0.144
 LISTING OF PEERS:
  peer   lambda weight
   29      0.387
    3      0.396
   36      0.051
   10      0.166
 
 
Results for firm:    13
Technical efficiency = 1.000
Scale efficiency     = 1.000  (crs)
 PROJECTION SUMMARY:
  variable           original        radial         slack     projected
                        value      movement      movement         value
 output     1           0.196         0.000         0.000         0.196
 output     2           0.104         0.000         0.000         0.104
 output     3           0.111         0.000         0.000         0.111
 input      1           0.129         0.000         0.000         0.128
 input      2           0.125         0.000         0.000         0.125
 input      3           0.103         0.000         0.000         0.103
 input      4           0.104         0.000         0.000         0.104
 input      5           0.130         0.000         0.000         0.129
 LISTING OF PEERS:
  peer   lambda weight
   13      1.000
 
 
Results for firm:    14
Technical efficiency = 1.000
Scale efficiency     = 1.000  (crs)
 PROJECTION SUMMARY:
  variable           original        radial         slack     projected
                        value      movement      movement         value
 output     1           0.226         0.000         0.000         0.226
 output     2           0.137         0.000         0.000         0.137
 output     3           0.216         0.000         0.000         0.216
 input      1           0.182         0.000         0.000         0.182
 input      2           0.194         0.000         0.000         0.194
 input      3           0.115         0.000         0.000         0.115
 input      4           0.261         0.000         0.000         0.261
 input      5           0.289         0.000         0.000         0.289
 LISTING OF PEERS:
  peer   lambda weight
   14      1.000
 
 
Results for firm:    15
Technical efficiency = 1.000
Scale efficiency     = 1.000  (crs)
 PROJECTION SUMMARY:
  variable           original        radial         slack     projected
                        value      movement      movement         value
 output     1           0.279         0.000         0.000         0.279
 output     2           0.167         0.000         0.000         0.167
 output     3           0.126         0.000         0.000         0.126
 input      1           0.186         0.000         0.000         0.186
 input      2           0.291         0.000         0.000         0.291
 input      3           0.128         0.000         0.000         0.128
 input      4           0.159         0.000         0.000         0.159
 input      5           0.168         0.000         0.000         0.168
 LISTING OF PEERS:
  peer   lambda weight
   15      1.000
 
 
Results for firm:    16
Technical efficiency = 1.000
Scale efficiency     = 1.000  (crs)
 PROJECTION SUMMARY:
  variable           original        radial         slack     projected
                        value      movement      movement         value
 output     1           0.495         0.000         0.000         0.495
 output     2           0.448         0.000         0.000         0.448
 output     3           0.200         0.000         0.000         0.200
 input      1           0.303         0.000         0.000         0.303
 input      2           0.165         0.000         0.000         0.165
 input      3           0.330         0.000         0.000         0.330
 input      4           1.000         0.000         0.000         1.000
 input      5           0.945         0.000         0.000         0.945
 LISTING OF PEERS:
  peer   lambda weight
   16      1.000
 
 
Results for firm:    17
Technical efficiency = 0.905
Scale efficiency     = 0.910  (irs)
 PROJECTION SUMMARY:
  variable           original        radial         slack     projected
                        value      movement      movement         value
 output     1           0.186         0.000         0.024         0.210
 output     2           0.115         0.000         0.000         0.115
 output     3           0.110         0.000         0.000         0.110
 input      1           0.237        -0.022        -0.100         0.115
 input      2           0.197        -0.019        -0.049         0.130
 input      3           0.114        -0.011         0.000         0.103
 input      4           0.147        -0.014        -0.018         0.115
 input      5           0.157        -0.015         0.000         0.142
 LISTING OF PEERS:
  peer   lambda weight
    3      0.380
    8      0.515
    1      0.074
   10      0.031
 
 
Results for firm:    18
Technical efficiency = 1.000
Scale efficiency     = 1.000  (crs)
 PROJECTION SUMMARY:
  variable           original        radial         slack     projected
                        value      movement      movement         value
 output     1           0.452         0.000         0.000         0.452
 output     2           1.000         0.000         0.000         1.000
 output     3           1.000         0.000         0.000         1.000
 input      1           0.757         0.000         0.000         0.757
 input      2           1.000         0.000         0.000         1.000
 input      3           1.000         0.000         0.000         1.000
 input      4           0.703         0.000         0.000         0.703
 input      5           0.683         0.000         0.000         0.683
 LISTING OF PEERS:
  peer   lambda weight
   18      1.000
 
 
Results for firm:    19
Technical efficiency = 0.900
Scale efficiency     = 0.968  (irs)
 PROJECTION SUMMARY:
  variable           original        radial         slack     projected
                        value      movement      movement         value
 output     1           0.209         0.000         0.016         0.224
 output     2           0.166         0.000         0.000         0.166
 output     3           0.109         0.000         0.008         0.117
 input      1           0.157        -0.016         0.000         0.142
 input      2           0.179        -0.018         0.000         0.161
 input      3           0.158        -0.016         0.000         0.142
 input      4           0.248        -0.025        -0.065         0.158
 input      5           0.164        -0.016         0.000         0.147
 LISTING OF PEERS:
  peer   lambda weight
    4      0.232
   59      0.199
    6      0.042
   27      0.034
    3      0.494
 
 
Results for firm:    20
Technical efficiency = 1.000
Scale efficiency     = 1.000  (crs)
 PROJECTION SUMMARY:
  variable           original        radial         slack     projected
                        value      movement      movement         value
 output     1           0.210         0.000         0.000         0.210
 output     2           0.187         0.000         0.000         0.187
 output     3           0.103         0.000         0.000         0.103
 input      1           0.138         0.000         0.000         0.138
 input      2           0.147         0.000         0.000         0.147
 input      3           0.166         0.000         0.000         0.166
 input      4           0.176         0.000         0.000         0.176
 input      5           0.287         0.000         0.000         0.287
 LISTING OF PEERS:
  peer   lambda weight
   20      1.000
 
 
Results for firm:    21
Technical efficiency = 1.000
Scale efficiency     = 0.989  (irs)
 PROJECTION SUMMARY:
  variable           original        radial         slack     projected
                        value      movement      movement         value
 output     1           0.190         0.000         0.000         0.190
 output     2           0.141         0.000         0.000         0.141
 output     3           0.106         0.000         0.000         0.106
 input      1           0.120         0.000         0.000         0.121
 input      2           0.273         0.000         0.000         0.273
 input      3           0.117         0.000         0.000         0.117
 input      4           0.422         0.000         0.000         0.422
 input      5           0.135         0.000         0.000         0.135
 LISTING OF PEERS:
  peer   lambda weight
   21      1.000
 
 
Results for firm:    22
Technical efficiency = 0.925
Scale efficiency     = 0.991  (irs)
 PROJECTION SUMMARY:
  variable           original        radial         slack     projected
                        value      movement      movement         value
 output     1           0.194         0.000         0.183         0.377
 output     2           0.309         0.000         0.000         0.309
 output     3           0.117         0.000         0.021         0.138
 input      1           0.349        -0.026        -0.083         0.240
 input      2           0.374        -0.028         0.000         0.346
 input      3           0.225        -0.017         0.000         0.208
 input      4           0.252        -0.019         0.000         0.233
 input      5           0.827        -0.062        -0.482         0.282
 LISTING OF PEERS:
  peer   lambda weight
   28      0.041
    6      0.573
   27      0.104
    1      0.282
 
 
Results for firm:    23
Technical efficiency = 1.000
Scale efficiency     = 1.000  (crs)
 PROJECTION SUMMARY:
  variable           original        radial         slack     projected
                        value      movement      movement         value
 output     1           0.100         0.000         0.000         0.100
 output     2           0.158         0.000         0.000         0.158
 output     3           0.166         0.000         0.000         0.166
 input      1           0.227         0.000         0.000         0.227
 input      2           0.273         0.000         0.000         0.273
 input      3           0.129         0.000         0.000         0.129
 input      4           0.282         0.000         0.000         0.282
 input      5           0.190         0.000         0.000         0.190
 LISTING OF PEERS:
  peer   lambda weight
   23      1.000
 
 
Results for firm:    24
Technical efficiency = 0.991
Scale efficiency     = 0.969  (irs)
 PROJECTION SUMMARY:
  variable           original        radial         slack     projected
                        value      movement      movement         value
 output     1           0.247         0.000         0.036         0.283
 output     2           0.179         0.000         0.000         0.179
 output     3           0.108         0.000         0.004         0.112
 input      1           0.170        -0.002         0.000         0.168
 input      2           0.159        -0.001         0.000         0.157
 input      3           0.146        -0.001         0.000         0.145
 input      4           0.169        -0.002         0.000         0.167
 input      5           0.317        -0.003        -0.083         0.232
 LISTING OF PEERS:
  peer   lambda weight
   34      0.329
   16      0.036
    1      0.384
   20      0.204
   27      0.047
 
 
Results for firm:    25
Technical efficiency = 0.872
Scale efficiency     = 0.991  (irs)
 PROJECTION SUMMARY:
  variable           original        radial         slack     projected
                        value      movement      movement         value
 output     1           0.255         0.000         0.023         0.278
 output     2           0.164         0.000         0.000         0.164
 output     3           0.137         0.000         0.000         0.137
 input      1           0.256        -0.033        -0.072         0.152
 input      2           0.293        -0.037        -0.059         0.196
 input      3           0.138        -0.018         0.000         0.120
 input      4           0.235        -0.030        -0.035         0.170
 input      5           0.315        -0.040        -0.020         0.255
 LISTING OF PEERS:
  peer   lambda weight
    6      0.107
   14      0.274
    1      0.619
 
 
Results for firm:    26
Technical efficiency = 0.954
Scale efficiency     = 0.950  (irs)
 PROJECTION SUMMARY:
  variable           original        radial         slack     projected
                        value      movement      movement         value
 output     1           0.225         0.000         0.088         0.312
 output     2           0.193         0.000         0.000         0.193
 output     3           0.121         0.000         0.000         0.121
 input      1           0.172        -0.008         0.000         0.164
 input      2           0.206        -0.009         0.000         0.197
 input      3           0.177        -0.008        -0.022         0.147
 input      4           0.153        -0.007         0.000         0.146
 input      5           0.229        -0.011         0.000         0.219
 LISTING OF PEERS:
  peer   lambda weight
   18      0.012
   27      0.068
    7      0.318
    6      0.040
    1      0.547
   20      0.015
 
 
Results for firm:    27
Technical efficiency = 1.000
Scale efficiency     = 1.000  (crs)
 PROJECTION SUMMARY:
  variable           original        radial         slack     projected
                        value      movement      movement         value
 output     1           0.875         0.000         0.000         0.875
 output     2           0.660         0.000         0.000         0.660
 output     3           0.196         0.000         0.000         0.196
 input      1           0.598         0.000         0.000         0.598
 input      2           0.500         0.000         0.000         0.500
 input      3           0.466         0.000         0.000         0.466
 input      4           0.391         0.000         0.000         0.391
 input      5           0.168         0.000         0.000         0.168
 LISTING OF PEERS:
  peer   lambda weight
   27      1.000
 
 
Results for firm:    28
Technical efficiency = 1.000
Scale efficiency     = 1.000  (crs)
 PROJECTION SUMMARY:
  variable           original        radial         slack     projected
                        value      movement      movement         value
 output     1           1.000         0.000         0.000         1.000
 output     2           0.590         0.000         0.000         0.590
 output     3           0.167         0.000         0.000         0.167
 input      1           0.958         0.000         0.000         0.958
 input      2           0.579         0.000         0.000         0.579
 input      3           0.405         0.000         0.000         0.405
 input      4           0.212         0.000         0.000         0.212
 input      5           0.126         0.000         0.000         0.126
 LISTING OF PEERS:
  peer   lambda weight
   28      1.000
 
 
Results for firm:    29
Technical efficiency = 1.000
Scale efficiency     = 1.000  (crs)
 PROJECTION SUMMARY:
  variable           original        radial         slack     projected
                        value      movement      movement         value
 output     1           0.189         0.000         0.000         0.189
 output     2           0.100         0.000         0.000         0.100
 output     3           0.108         0.000         0.000         0.108
 input      1           0.115         0.000         0.000         0.115
 input      2           0.100         0.000         0.000         0.100
 input      3           0.101         0.000         0.000         0.101
 input      4           0.109         0.000         0.000         0.109
 input      5           0.111         0.000         0.000         0.111
 LISTING OF PEERS:
  peer   lambda weight
   29      1.000
 
 
Results for firm:    30
Technical efficiency = 0.966
Scale efficiency     = 0.984  (irs)
 PROJECTION SUMMARY:
  variable           original        radial         slack     projected
                        value      movement      movement         value
 output     1           0.229         0.000         0.027         0.256
 output     2           0.157         0.000         0.000         0.157
 output     3           0.128         0.000         0.000         0.128
 input      1           0.136        -0.005         0.000         0.132
 input      2           0.193        -0.007        -0.015         0.172
 input      3           0.138        -0.005        -0.002         0.131
 input      4           0.133        -0.005         0.000         0.129
 input      5           0.299        -0.010        -0.074         0.215
 LISTING OF PEERS:
  peer   lambda weight
   18      0.026
    6      0.008
    7      0.560
    1      0.406
 
 
Results for firm:    31
Technical efficiency = 0.842
Scale efficiency     = 0.980  (irs)
 PROJECTION SUMMARY:
  variable           original        radial         slack     projected
                        value      movement      movement         value
 output     1           0.236         0.000         0.041         0.277
 output     2           0.166         0.000         0.000         0.166
 output     3           0.124         0.000         0.000         0.124
 input      1           0.316        -0.050        -0.113         0.152
 input      2           0.192        -0.030         0.000         0.162
 input      3           0.153        -0.024         0.000         0.129
 input      4           0.229        -0.036        -0.021         0.172
 input      5           0.262        -0.041         0.000         0.220
 LISTING OF PEERS:
  peer   lambda weight
   27      0.033
   16      0.041
   14      0.066
    3      0.472
    1      0.388
 
 
Results for firm:    32
Technical efficiency = 0.970
Scale efficiency     = 0.969  (irs)
 PROJECTION SUMMARY:
  variable           original        radial         slack     projected
                        value      movement      movement         value
 output     1           0.205         0.000         0.005         0.211
 output     2           0.111         0.000         0.000         0.111
 output     3           0.102         0.000         0.005         0.107
 input      1           0.124        -0.004        -0.002         0.119
 input      2           0.115        -0.003         0.000         0.112
 input      3           0.107        -0.003         0.000         0.104
 input      4           0.168        -0.005        -0.049         0.114
 input      5           0.172        -0.005        -0.031         0.135
 LISTING OF PEERS:
  peer   lambda weight
   29      0.812
   16      0.005
    1      0.183
 
 
Results for firm:    33
Technical efficiency = 0.970
Scale efficiency     = 0.999  (irs)
 PROJECTION SUMMARY:
  variable           original        radial         slack     projected
                        value      movement      movement         value
 output     1           0.207         0.000         0.000         0.207
 output     2           0.115         0.000         0.000         0.115
 output     3           0.121         0.000         0.000         0.121
 input      1           0.148        -0.004         0.000         0.144
 input      2           0.155        -0.005        -0.012         0.138
 input      3           0.110        -0.003         0.000         0.107
 input      4           0.121        -0.004         0.000         0.117
 input      5           0.157        -0.005        -0.006         0.146
 LISTING OF PEERS:
  peer   lambda weight
   14      0.016
   57      0.031
   36      0.114
    3      0.245
    1      0.067
   13      0.528
 
 
Results for firm:    34
Technical efficiency = 1.000
Scale efficiency     = 1.000  (crs)
 PROJECTION SUMMARY:
  variable           original        radial         slack     projected
                        value      movement      movement         value
 output     1           0.199         0.000         0.000         0.199
 output     2           0.109         0.000         0.000         0.109
 output     3           0.112         0.000         0.000         0.112
 input      1           0.151         0.000         0.000         0.151
 input      2           0.106         0.000         0.000         0.106
 input      3           0.107         0.000         0.000         0.107
 input      4           0.101         0.000         0.000         0.101
 input      5           0.138         0.000         0.000         0.138
 LISTING OF PEERS:
  peer   lambda weight
   34      1.000
 
 
Results for firm:    35
Technical efficiency = 0.956
Scale efficiency     = 0.983  (irs)
 PROJECTION SUMMARY:
  variable           original        radial         slack     projected
                        value      movement      movement         value
 output     1           0.203         0.000         0.001         0.204
 output     2           0.117         0.000         0.000         0.117
 output     3           0.101         0.000         0.006         0.107
 input      1           0.113        -0.005         0.000         0.108
 input      2           0.129        -0.006         0.000         0.124
 input      3           0.113        -0.005         0.000         0.108
 input      4           0.161        -0.007        -0.038         0.116
 input      5           0.167        -0.007        -0.004         0.156
 LISTING OF PEERS:
  peer   lambda weight
   59      0.042
   29      0.366
    7      0.592
 
 
Results for firm:    36
Technical efficiency = 1.000
Scale efficiency     = 1.000  (crs)
 PROJECTION SUMMARY:
  variable           original        radial         slack     projected
                        value      movement      movement         value
 output     1           0.208         0.000         0.000         0.208
 output     2           0.113         0.000         0.000         0.113
 output     3           0.144         0.000         0.000         0.144
 input      1           0.197         0.000         0.000         0.197
 input      2           0.165         0.000         0.000         0.165
 input      3           0.111         0.000         0.000         0.111
 input      4           0.145         0.000         0.000         0.145
 input      5           0.120         0.000         0.000         0.120
 LISTING OF PEERS:
  peer   lambda weight
   36      1.000
 
 
Results for firm:    37
Technical efficiency = 0.962
Scale efficiency     = 0.968  (irs)
 PROJECTION SUMMARY:
  variable           original        radial         slack     projected
                        value      movement      movement         value
 output     1           0.222         0.000         0.027         0.249
 output     2           0.152         0.000         0.000         0.152
 output     3           0.116         0.000         0.000         0.116
 input      1           0.168        -0.006         0.000         0.162
 input      2           0.151        -0.006         0.000         0.145
 input      3           0.146        -0.006        -0.008         0.132
 input      4           0.132        -0.005         0.000         0.127
 input      5           0.223        -0.008        -0.029         0.185
 LISTING OF PEERS:
  peer   lambda weight
   34      0.562
   18      0.007
   20      0.125
    1      0.277
   27      0.028
 
 
Results for firm:    38
Technical efficiency = 0.771
Scale efficiency     = 0.984  (drs)
 PROJECTION SUMMARY:
  variable           original        radial         slack     projected
                        value      movement      movement         value
 output     1           0.319         0.000         0.093         0.412
 output     2           0.274         0.000         0.000         0.274
 output     3           0.186         0.000         0.000         0.186
 input      1           0.642        -0.147        -0.142         0.353
 input      2           0.567        -0.130        -0.115         0.322
 input      3           0.256        -0.059         0.000         0.197
 input      4           0.320        -0.073         0.000         0.247
 input      5           0.652        -0.149        -0.241         0.262
 LISTING OF PEERS:
  peer   lambda weight
   28      0.223
    1      0.028
    6      0.216
   14      0.533
 
 
Results for firm:    39
Technical efficiency = 0.857
Scale efficiency     = 0.957  (irs)
 PROJECTION SUMMARY:
  variable           original        radial         slack     projected
                        value      movement      movement         value
 output     1           0.234         0.000         0.092         0.325
 output     2           0.211         0.000         0.000         0.211
 output     3           0.115         0.000         0.012         0.127
 input      1           0.258        -0.037        -0.007         0.214
 input      2           0.215        -0.031         0.000         0.184
 input      3           0.200        -0.029         0.000         0.171
 input      4           0.429        -0.062        -0.205         0.163
 input      5           0.150        -0.022         0.000         0.129
 LISTING OF PEERS:
  peer   lambda weight
   28      0.015
    3      0.196
   29      0.611
   27      0.178
 
 
Results for firm:    40
Technical efficiency = 1.000
Scale efficiency     = 0.975  (irs)
 PROJECTION SUMMARY:
  variable           original        radial         slack     projected
                        value      movement      movement         value
 output     1           0.201         0.000         0.000         0.201
 output     2           0.117         0.000         0.000         0.117
 output     3           0.113         0.000         0.000         0.113
 input      1           0.172         0.000         0.000         0.172
 input      2           0.131         0.000         0.000         0.131
 input      3           0.107         0.000         0.000         0.107
 input      4           0.136         0.000         0.000         0.136
 input      5           0.120         0.000         0.000         0.120
 LISTING OF PEERS:
  peer   lambda weight
   40      1.000
 
 
Results for firm:    41
Technical efficiency = 1.000
Scale efficiency     = 1.000  (crs)
 PROJECTION SUMMARY:
  variable           original        radial         slack     projected
                        value      movement      movement         value
 output     1           0.252         0.000         0.000         0.252
 output     2           0.168         0.000         0.000         0.168
 output     3           0.155         0.000         0.000         0.155
 input      1           0.684         0.000         0.000         0.684
 input      2           0.163         0.000         0.000         0.163
 input      3           0.146         0.000         0.000         0.146
 input      4           0.582         0.000         0.000         0.582
 input      5           0.175         0.000         0.000         0.175
 LISTING OF PEERS:
  peer   lambda weight
   41      1.000
 
 
Results for firm:    42
Technical efficiency = 0.911
Scale efficiency     = 0.967  (irs)
 PROJECTION SUMMARY:
  variable           original        radial         slack     projected
                        value      movement      movement         value
 output     1           0.207         0.000         0.049         0.257
 output     2           0.139         0.000         0.000         0.139
 output     3           0.122         0.000         0.000         0.122
 input      1           0.213        -0.019        -0.060         0.134
 input      2           0.172        -0.015         0.000         0.157
 input      3           0.119        -0.011         0.000         0.109
 input      4           0.279        -0.025        -0.117         0.137
 input      5           0.231        -0.021        -0.004         0.207
 LISTING OF PEERS:
  peer   lambda weight
   10      0.062
   14      0.110
    3      0.321
    1      0.506
 
 
Results for firm:    43
Technical efficiency = 0.752
Scale efficiency     = 1.000  (crs)
 PROJECTION SUMMARY:
  variable           original        radial         slack     projected
                        value      movement      movement         value
 output     1           0.270         0.000         0.035         0.305
 output     2           0.216         0.000         0.000         0.216
 output     3           0.119         0.000         0.000         0.119
 input      1           0.350        -0.087        -0.106         0.157
 input      2           0.316        -0.078         0.000         0.237
 input      3           0.198        -0.049         0.000         0.149
 input      4           0.274        -0.068         0.000         0.206
 input      5           0.428        -0.106        -0.024         0.297
 LISTING OF PEERS:
  peer   lambda weight
    6      0.318
    1      0.629
   27      0.003
   16      0.049
 
 
Results for firm:    44
Technical efficiency = 0.955
Scale efficiency     = 0.976  (irs)
 PROJECTION SUMMARY:
  variable           original        radial         slack     projected
                        value      movement      movement         value
 output     1           0.282         0.000         0.013         0.296
 output     2           0.168         0.000         0.000         0.168
 output     3           0.114         0.000         0.000         0.114
 input      1           0.190        -0.008         0.000         0.182
 input      2           0.235        -0.010         0.000         0.225
 input      3           0.135        -0.006         0.000         0.129
 input      4           0.235        -0.010        -0.064         0.160
 input      5           0.184        -0.008         0.000         0.176
 LISTING OF PEERS:
  peer   lambda weight
    4      0.068
   15      0.296
   28      0.046
   21      0.092
    1      0.363
    3      0.135
 
 
Results for firm:    45
Technical efficiency = 0.984
Scale efficiency     = 0.998  (irs)
 PROJECTION SUMMARY:
  variable           original        radial         slack     projected
                        value      movement      movement         value
 output     1           0.260         0.000         0.052         0.313
 output     2           0.197         0.000         0.000         0.197
 output     3           0.124         0.000         0.000         0.124
 input      1           0.166        -0.003         0.000         0.163
 input      2           0.174        -0.003         0.000         0.172
 input      3           0.152        -0.002         0.000         0.149
 input      4           0.225        -0.004         0.000         0.222
 input      5           0.343        -0.006        -0.043         0.294
 LISTING OF PEERS:
  peer   lambda weight
    3      0.167
   27      0.016
   20      0.037
   16      0.106
    1      0.663
   18      0.010
 
 
Results for firm:    46
Technical efficiency = 0.916
Scale efficiency     = 0.964  (irs)
 PROJECTION SUMMARY:
  variable           original        radial         slack     projected
                        value      movement      movement         value
 output     1           0.193         0.000         0.007         0.200
 output     2           0.121         0.000         0.000         0.121
 output     3           0.135         0.000         0.000         0.135
 input      1           0.225        -0.019        -0.044         0.162
 input      2           0.194        -0.016        -0.019         0.158
 input      3           0.120        -0.010         0.000         0.110
 input      4           0.254        -0.021        -0.087         0.146
 input      5           0.156        -0.013         0.000         0.143
 LISTING OF PEERS:
  peer   lambda weight
    3      0.422
   36      0.448
   10      0.062
   23      0.068
 
 
Results for firm:    47
Technical efficiency = 0.980
Scale efficiency     = 1.000  (crs)
 PROJECTION SUMMARY:
  variable           original        radial         slack     projected
                        value      movement      movement         value
 output     1           0.208         0.000         0.000         0.208
 output     2           0.110         0.000         0.002         0.112
 output     3           0.109         0.000         0.000         0.109
 input      1           0.151        -0.003        -0.028         0.120
 input      2           0.112        -0.002         0.000         0.110
 input      3           0.107        -0.002         0.000         0.105
 input      4           0.151        -0.003        -0.025         0.123
 input      5           0.152        -0.003        -0.011         0.138
 LISTING OF PEERS:
  peer   lambda weight
    1      0.133
   29      0.851
   14      0.003
   16      0.014
 
 
Results for firm:    48
Technical efficiency = 0.810
Scale efficiency     = 0.987  (drs)
 PROJECTION SUMMARY:
  variable           original        radial         slack     projected
                        value      movement      movement         value
 output     1           0.270         0.000         0.109         0.378
 output     2           0.237         0.000         0.000         0.237
 output     3           0.173         0.000         0.000         0.173
 input      1           0.551        -0.105        -0.146         0.301
 input      2           0.522        -0.099        -0.145         0.277
 input      3           0.214        -0.041         0.000         0.173
 input      4           0.274        -0.052         0.000         0.222
 input      5           0.436        -0.083        -0.099         0.255
 LISTING OF PEERS:
  peer   lambda weight
   14      0.487
    1      0.216
    6      0.131
   28      0.167
 
 
Results for firm:    49
Technical efficiency = 0.765
Scale efficiency     = 0.959  (drs)
 PROJECTION SUMMARY:
  variable           original        radial         slack     projected
                        value      movement      movement         value
 output     1           0.299         0.000         0.046         0.344
 output     2           0.387         0.000         0.000         0.387
 output     3           0.226         0.000         0.000         0.226
 input      1           0.663        -0.156        -0.247         0.260
 input      2           0.553        -0.130         0.000         0.424
 input      3           0.374        -0.088         0.000         0.286
 input      4           0.493        -0.116        -0.013         0.363
 input      5           0.526        -0.124         0.000         0.403
 LISTING OF PEERS:
  peer   lambda weight
   18      0.083
   27      0.062
   16      0.075
    6      0.738
   14      0.042
 
 
Results for firm:    50
Technical efficiency = 0.837
Scale efficiency     = 0.989  (drs)
 PROJECTION SUMMARY:
  variable           original        radial         slack     projected
                        value      movement      movement         value
 output     1           0.325         0.000         0.040         0.365
 output     2           0.198         0.000         0.000         0.198
 output     3           0.128         0.000         0.000         0.128
 input      1           0.370        -0.060        -0.076         0.233
 input      2           0.291        -0.047        -0.029         0.215
 input      3           0.171        -0.028         0.000         0.143
 input      4           0.180        -0.029         0.000         0.151
 input      5           0.361        -0.059        -0.077         0.225
 LISTING OF PEERS:
  peer   lambda weight
   28      0.111
    6      0.001
    1      0.712
   14      0.176
 
 
Results for firm:    51
Technical efficiency = 0.961
Scale efficiency     = 0.955  (irs)
 PROJECTION SUMMARY:
  variable           original        radial         slack     projected
                        value      movement      movement         value
 output     1           0.198         0.000         0.012         0.210
 output     2           0.117         0.000         0.000         0.117
 output     3           0.104         0.000         0.003         0.107
 input      1           0.153        -0.006        -0.024         0.123
 input      2           0.134        -0.005         0.000         0.129
 input      3           0.116        -0.005         0.000         0.111
 input      4           0.118        -0.005        -0.002         0.111
 input      5           0.111        -0.004         0.000         0.107
 LISTING OF PEERS:
  peer   lambda weight
   28      0.003
   27      0.022
    4      0.474
   29      0.501
 
 
Results for firm:    52
Technical efficiency = 0.849
Scale efficiency     = 1.000  (crs)
 PROJECTION SUMMARY:
  variable           original        radial         slack     projected
                        value      movement      movement         value
 output     1           0.188         0.000         0.051         0.239
 output     2           0.170         0.000         0.000         0.170
 output     3           0.148         0.000         0.000         0.148
 input      1           0.242        -0.037        -0.048         0.157
 input      2           0.201        -0.030         0.000         0.170
 input      3           0.172        -0.026         0.000         0.146
 input      4           0.183        -0.028         0.000         0.155
 input      5           0.563        -0.085        -0.305         0.172
 LISTING OF PEERS:
  peer   lambda weight
   18      0.025
   14      0.017
    3      0.908
   27      0.041
   16      0.008
 
 
Results for firm:    53
Technical efficiency = 0.916
Scale efficiency     = 0.977  (drs)
 PROJECTION SUMMARY:
  variable           original        radial         slack     projected
                        value      movement      movement         value
 output     1           0.374         0.000         0.112         0.486
 output     2           0.291         0.000         0.000         0.291
 output     3           0.181         0.000         0.000         0.181
 input      1           1.000        -0.084        -0.444         0.472
 input      2           0.649        -0.054        -0.272         0.322
 input      3           0.237        -0.020         0.000         0.217
 input      4           0.226        -0.019         0.000         0.207
 input      5           1.000        -0.084        -0.695         0.221
 LISTING OF PEERS:
  peer   lambda weight
   57      0.180
   28      0.329
   14      0.355
    1      0.137
 
 
Results for firm:    54
Technical efficiency = 0.867
Scale efficiency     = 0.954  (irs)
 PROJECTION SUMMARY:
  variable           original        radial         slack     projected
                        value      movement      movement         value
 output     1           0.192         0.000         0.019         0.211
 output     2           0.126         0.000         0.000         0.126
 output     3           0.113         0.000         0.000         0.113
 input      1           0.154        -0.020        -0.013         0.120
 input      2           0.210        -0.028        -0.020         0.162
 input      3           0.125        -0.017         0.000         0.108
 input      4           0.179        -0.024         0.000         0.155
 input      5           0.165        -0.022         0.000         0.143
 LISTING OF PEERS:
  peer   lambda weight
   21      0.129
    3      0.512
    4      0.231
   15      0.046
    1      0.082
 
 
Results for firm:    55
Technical efficiency = 0.838
Scale efficiency     = 0.975  (drs)
 PROJECTION SUMMARY:
  variable           original        radial         slack     projected
                        value      movement      movement         value
 output     1           0.231         0.000         0.057         0.288
 output     2           0.228         0.000         0.000         0.228
 output     3           0.224         0.000         0.000         0.224
 input      1           0.521        -0.084        -0.209         0.227
 input      2           0.325        -0.053         0.000         0.272
 input      3           0.214        -0.035         0.000         0.180
 input      4           0.342        -0.055         0.000         0.287
 input      5           0.544        -0.088        -0.153         0.304
 LISTING OF PEERS:
  peer   lambda weight
   18      0.028
   27      0.070
   14      0.725
   16      0.004
    6      0.172
 
 
Results for firm:    56
Technical efficiency = 0.929
Scale efficiency     = 0.977  (irs)
 PROJECTION SUMMARY:
  variable           original        radial         slack     projected
                        value      movement      movement         value
 output     1           0.225         0.000         0.061         0.286
 output     2           0.161         0.000         0.000         0.161
 output     3           0.135         0.000         0.000         0.135
 input      1           0.402        -0.028        -0.125         0.248
 input      2           0.234        -0.017        -0.009         0.208
 input      3           0.149        -0.011         0.000         0.139
 input      4           0.219        -0.016        -0.062         0.142
 input      5           0.129        -0.009         0.000         0.120
 LISTING OF PEERS:
  peer   lambda weight
   36      0.606
   28      0.095
    4      0.223
   15      0.076
 
 
Results for firm:    57
Technical efficiency = 1.000
Scale efficiency     = 1.000  (crs)
 PROJECTION SUMMARY:
  variable           original        radial         slack     projected
                        value      movement      movement         value
 output     1           0.200         0.000         0.000         0.200
 output     2           0.157         0.000         0.000         0.157
 output     3           0.203         0.000         0.000         0.203
 input      1           0.413         0.000         0.000         0.413
 input      2           0.228         0.000         0.000         0.228
 input      3           0.158         0.000         0.000         0.158
 input      4           0.160         0.000         0.000         0.160
 input      5           0.259         0.000         0.000         0.259
 LISTING OF PEERS:
  peer   lambda weight
   57      1.000
 
 
Results for firm:    58
Technical efficiency = 1.000
Scale efficiency     = 1.000  (crs)
 PROJECTION SUMMARY:
  variable           original        radial         slack     projected
                        value      movement      movement         value
 output     1           0.184         0.000         0.000         0.184
 output     2           0.111         0.000         0.000         0.111
 output     3           0.131         0.000         0.000         0.131
 input      1           0.123         0.000         0.000         0.123
 input      2           0.154         0.000         0.000         0.154
 input      3           0.114         0.000         0.000         0.114
 input      4           0.158         0.000         0.000         0.158
 input      5           0.105         0.000         0.000         0.105
 LISTING OF PEERS:
  peer   lambda weight
   58      1.000
 
 
Results for firm:    59
Technical efficiency = 1.000
Scale efficiency     = 1.000  (crs)
 PROJECTION SUMMARY:
  variable           original        radial         slack     projected
                        value      movement      movement         value
 output     1           0.190         0.000         0.000         0.190
 output     2           0.233         0.000         0.000         0.233
 output     3           0.107         0.000         0.000         0.107
 input      1           0.157         0.000         0.000         0.157
 input      2           0.153         0.000         0.000         0.153
 input      3           0.211         0.000         0.000         0.211
 input      4           0.261         0.000         0.000         0.261
 input      5           0.154         0.000         0.000         0.154
 LISTING OF PEERS:
  peer   lambda weight
   59      1.000
 
 
Results for firm:    60
Technical efficiency = 1.000
Scale efficiency     = 1.000  (crs)
 PROJECTION SUMMARY:
  variable           original        radial         slack     projected
                        value      movement      movement         value
 output     1           0.236         0.000         0.000         0.236
 output     2           0.381         0.000         0.000         0.381
 output     3           0.120         0.000         0.000         0.120
 input      1           0.291         0.000         0.000         0.291
 input      2           0.180         0.000         0.000         0.181
 input      3           0.371         0.000         0.000         0.371
 input      4           0.496         0.000         0.000         0.496
 input      5           0.416         0.000         0.000         0.416
 LISTING OF PEERS:
  peer   lambda weight
   60      1.000
