# Supplementary material for: Changes in technological innovation efficiency and influencing factors of listed textile and apparel companies research——Based on three-stage DEA with Tobit modeling
Source: PLoS One. 2024 Aug 8;19(8):e0307820. doi: 10.1371/journal.pone.0307820 (PMC11309499; doi:10.1371/journal.pone.0307820)
Supplement: S1 Raw data — (ZIP) [file pone.0307820.s001.zip › Raw Data/Textile and Clothing Industry/DEAP2.1/Phase 1/2017-dta.txt]

0.3025	0.1575	0.1011	0.1290	0.1727	0.1112	0.1071	0.2167
0.2018	0.1247	0.1000	0.1240	0.1842	0.1100	0.1100	0.1441
0.2038	0.1262	0.1183	0.1194	0.1414	0.1088	0.1146	0.1625
0.1972	0.1062	0.1011	0.1051	0.1615	0.1059	0.1000	0.1000
0.2518	0.1386	0.1126	0.1863	0.2014	0.1105	0.1193	0.2644
0.2958	0.3438	0.1369	0.1627	0.4331	0.2222	0.2158	0.3094
0.2291	0.1255	0.1202	0.1000	0.1438	0.1063	0.1067	0.1896
0.2074	0.1031	0.1006	0.1220	0.1217	0.1000	0.1069	0.1203
0.2437	0.1643	0.1121	0.1790	0.3186	0.1187	0.1366	0.2451
0.2717	0.1613	0.2379	0.1329	0.1808	0.1170	0.1782	0.2972
0.2394	0.1796	0.4010	0.1154	0.1635	0.1223	0.2259	0.3268
0.2039	0.1159	0.1188	0.1796	0.1904	0.1084	0.1432	0.1301
0.1989	0.1033	0.1084	0.1406	0.1257	0.1037	0.1056	0.1240
0.2322	0.1721	0.1815	0.1625	0.1970	0.1310	0.1877	0.2909
0.3055	0.1797	0.1224	0.1681	0.3189	0.1345	0.1309	0.1448
0.4617	0.5190	0.1873	0.2764	0.1782	0.3922	0.4511	1.0000
0.1893	0.1194	0.1009	0.1520	0.1397	0.1203	0.1189	0.1588
0.3704	1.0000	1.0000	0.7500	1.0000	1.0000	1.0000	0.6698
0.2147	0.1871	0.1084	0.1487	0.1866	0.1811	0.1795	0.1648
0.1561	0.1965	0.1015	0.1386	0.1431	0.1833	0.1907	0.2218
0.1000	0.1416	0.1056	0.1179	0.2774	0.1168	0.2837	0.1570
0.1103	0.3198	0.1122	0.3256	0.4132	0.2238	0.2036	0.5001
0.1924	0.1810	0.1576	0.1957	0.3152	0.1321	0.1897	0.1779
0.2690	0.1983	0.1646	0.1567	0.1657	0.1630	0.1659	0.2705
0.2850	0.1818	0.1364	0.2717	0.3288	0.1504	0.1943	0.3762
0.3342	0.1850	0.1187	0.1636	0.2074	0.1707	0.1314	0.2442
1.0000	0.7404	0.1966	0.5981	0.5601	0.5220	0.2429	0.1822
0.2569	0.4405	0.1601	1.0000	0.6571	0.2744	0.1713	0.1341
0.1906	0.1000	0.1068	0.1124	0.1000	0.1030	0.1086	0.1119
0.2479	0.1760	0.1242	0.1401	0.2186	0.1528	0.1234	0.2934
0.2747	0.1855	0.1232	0.2926	0.2114	0.1685	0.1805	0.3102
0.2073	0.1142	0.1009	0.1254	0.1174	0.1112	0.1362	0.1489
0.2030	0.1152	0.1184	0.1483	0.1614	0.1127	0.1148	0.1524
0.1990	0.1099	0.1179	0.1581	0.1197	0.1102	0.1122	0.1559
0.2197	0.1294	0.1007	0.1129	0.1426	0.1239	0.1431	0.1764
0.2171	0.1285	0.1460	0.2492	0.2230	0.1239	0.1579	0.1620
0.2364	0.1706	0.1141	0.2118	0.1618	0.1640	0.1254	0.2492
0.3044	0.3011	0.1752	0.6045	0.6318	0.2821	0.2105	0.5379
0.2608	0.2351	0.1159	0.2621	0.2314	0.2232	0.4207	0.1431
0.1763	0.1124	0.1103	0.1642	0.1228	0.1073	0.1201	0.1230
0.2773	0.1708	0.1334	0.3427	0.1618	0.1486	0.2513	0.1468
0.2047	0.1570	0.1210	0.2136	0.2034	0.1340	0.1998	0.2386
0.2721	0.2313	0.1182	0.3182	0.3342	0.2172	0.2069	0.3705
0.3058	0.1815	0.1193	0.2287	0.2653	0.1432	0.1751	0.1925
0.2959	0.2549	0.1595	0.1597	0.1843	0.1942	0.2142	0.3606
0.2054	0.1305	0.1363	0.2154	0.2143	0.1286	0.2252	0.1848
0.2082	0.1104	0.1080	0.1456	0.1096	0.1093	0.1363	0.1426
0.2863	0.2606	0.1821	0.5516	0.5687	0.2381	0.2135	0.3937
0.3570	0.5394	0.2175	0.7957	0.8329	0.5249	0.2909	0.6165
0.3472	0.2130	0.1234	0.3870	0.3369	0.1870	0.1463	0.3743
0.1910	0.1171	0.1147	0.1445	0.1358	0.1192	0.1103	0.1208
0.1866	0.1899	0.1422	0.2575	0.2291	0.1939	0.1481	0.5574
0.4012	0.3175	0.1976	0.9610	0.8472	0.2654	0.1773	0.9353
0.1913	0.1319	0.1110	0.1603	0.1539	0.1335	0.1506	0.1629
0.2567	0.2740	0.2368	0.5557	0.3560	0.2585	0.2488	0.5048
0.2182	0.1648	0.1306	0.3664	0.2462	0.1566	0.1781	0.1211
0.2052	0.1717	0.1892	0.3900	0.2514	0.1729	0.1446	0.2328
0.1563	0.1132	0.1271	0.1197	0.1599	0.1198	0.1191	0.1003
0.2168	0.2463	0.1058	0.1500	0.1479	0.2206	0.1976	0.1580
0.2396	0.4867	0.1600	0.5084	0.3802	0.4760	0.5588	0.4685
