# Supplementary material for: Changes in technological innovation efficiency and influencing factors of listed textile and apparel companies research——Based on three-stage DEA with Tobit modeling
Source: PLoS One. 2024 Aug 8;19(8):e0307820. doi: 10.1371/journal.pone.0307820 (PMC11309499; doi:10.1371/journal.pone.0307820)
Supplement: S1 Raw data — (ZIP) [file pone.0307820.s001.zip › Raw Data/Textile and Clothing Industry/DEAP2.1/Phase 1/2017-out.txt]

 Results from DEAP Version 2.1
 
Instruction file = 2017-ins.txt
Data file          = 2017-dta.txt
 
 Input orientated DEA
 
 Scale assumption: VRS
 
 Slacks calculated using multi-stage method
 
 
 EFFICIENCY SUMMARY:
 
  firm  crste  vrste  scale
 
    1  1.000  1.000  1.000  - 
    2  0.832  0.979  0.849 irs
    3  0.850  0.986  0.862 irs
    4  1.000  1.000  1.000  - 
    5  0.879  0.973  0.903 irs
    6  1.000  1.000  1.000  - 
    7  0.995  1.000  0.995 irs
    8  0.980  1.000  0.980 irs
    9  0.942  0.967  0.974 irs
   10  0.988  0.992  0.996 irs
   11  1.000  1.000  1.000  - 
   12  0.891  0.982  0.907 irs
   13  0.925  1.000  0.925 irs
   14  0.892  0.908  0.983 irs
   15  1.000  1.000  1.000  - 
   16  1.000  1.000  1.000  - 
   17  0.768  0.908  0.846 irs
   18  1.000  1.000  1.000  - 
   19  0.838  0.903  0.928 irs
   20  0.866  0.965  0.897 irs
   21  0.809  0.997  0.812 irs
   22  0.933  0.937  0.995 irs
   23  0.911  1.000  0.911 irs
   24  0.909  0.977  0.931 irs
   25  0.828  0.830  0.998 irs
   26  0.921  0.926  0.994 drs
   27  1.000  1.000  1.000  - 
   28  1.000  1.000  1.000  - 
   29  1.000  1.000  1.000  - 
   30  0.902  0.972  0.927 irs
   31  0.770  0.809  0.951 irs
   32  0.941  0.961  0.979 irs
   33  0.837  0.939  0.891 irs
   34  0.925  0.983  0.941 irs
   35  0.897  0.950  0.944 irs
   36  0.839  0.899  0.933 irs
   37  0.823  0.965  0.852 irs
   38  0.709  0.745  0.951 irs
   39  0.764  0.876  0.873 irs
   40  0.837  0.996  0.841 irs
   41  0.954  0.969  0.985 irs
   42  0.795  0.856  0.929 irs
   43  0.719  0.731  0.983 irs
   44  0.909  0.927  0.981 irs
   45  0.990  0.994  0.995 irs
   46  0.743  0.852  0.872 irs
   47  1.000  1.000  1.000  - 
   48  0.721  0.722  0.999 irs
   49  0.729  0.739  0.986 irs
   50  0.814  0.847  0.961 irs
   51  0.828  1.000  0.828 irs
   52  0.714  0.853  0.837 irs
   53  0.889  0.955  0.931 irs
   54  0.721  0.868  0.831 irs
   55  0.723  0.731  0.989 irs
   56  0.874  0.924  0.946 irs
   57  0.859  0.976  0.880 irs
   58  0.988  1.000  0.988 irs
   59  1.000  1.000  1.000  - 
   60  0.787  0.793  0.993 drs
 
 mean  0.883  0.934  0.945

Note: crste = technical efficiency from CRS DEA
      vrste = technical efficiency from VRS DEA
      scale = scale efficiency = crste/vrste


Note also that all subsequent tables refer to VRS results
 
 
 SUMMARY OF OUTPUT SLACKS:
 
 firm  output:           1           2           3
    1                0.000       0.000       0.000
    2                0.035       0.000       0.003
    3                0.032       0.000       0.000
    4                0.000       0.000       0.000
    5                0.014       0.000       0.000
    6                0.000       0.000       0.000
    7                0.000       0.000       0.000
    8                0.000       0.000       0.000
    9                0.046       0.000       0.047
   10                0.000       0.005       0.000
   11                0.000       0.000       0.000
   12                0.012       0.000       0.000
   13                0.000       0.000       0.000
   14                0.042       0.000       0.053
   15                0.000       0.000       0.000
   16                0.000       0.000       0.000
   17                0.038       0.000       0.004
   18                0.000       0.000       0.000
   19                0.005       0.000       0.001
   20                0.058       0.000       0.012
   21                0.140       0.000       0.000
   22                0.207       0.000       0.062
   23                0.000       0.000       0.000
   24                0.010       0.000       0.000
   25                0.000       0.000       0.037
   26                0.000       0.002       0.000
   27                0.000       0.000       0.000
   28                0.000       0.000       0.000
   29                0.000       0.000       0.000
   30                0.038       0.000       0.000
   31                0.018       0.000       0.025
   32                0.000       0.000       0.028
   33                0.008       0.000       0.000
   34                0.007       0.001       0.000
   35                0.000       0.000       0.015
   36                0.009       0.000       0.000
   37                0.050       0.000       0.000
   38                0.018       0.000       0.000
   39                0.095       0.000       0.012
   40                0.026       0.000       0.000
   41                0.000       0.000       0.000
   42                0.075       0.000       0.000
   43                0.061       0.000       0.063
   44                0.000       0.000       0.000
   45                0.003       0.000       0.010
   46                0.033       0.000       0.000
   47                0.000       0.000       0.000
   48                0.004       0.000       0.000
   49                0.292       0.000       0.000
   50                0.000       0.000       0.000
   51                0.000       0.000       0.000
   52                0.110       0.000       0.000
   53                0.000       0.000       0.000
   54                0.045       0.000       0.000
   55                0.121       0.000       0.009
   56                0.000       0.000       0.000
   57                0.029       0.000       0.000
   58                0.000       0.000       0.000
   59                0.000       0.000       0.000
   60                0.314       0.000       0.000

 mean                0.033       0.000       0.006
 
 
 SUMMARY OF INPUT SLACKS:
 
 firm  input:            1           2           3           4           5
    1                0.000       0.000       0.000       0.000       0.000
    2                0.000       0.016       0.000       0.001       0.000
    3                0.000       0.000       0.000       0.000       0.000
    4                0.000       0.000       0.000       0.000       0.000
    5                0.055       0.042       0.000       0.004       0.071
    6                0.000       0.000       0.000       0.000       0.000
    7                0.000       0.000       0.000       0.000       0.000
    8                0.000       0.000       0.000       0.000       0.000
    9                0.039       0.133       0.000       0.002       0.000
   10                0.009       0.012       0.000       0.015       0.030
   11                0.000       0.000       0.000       0.000       0.000
   12                0.055       0.031       0.000       0.027       0.000
   13                0.000       0.000       0.000       0.000       0.000
   14                0.010       0.002       0.000       0.010       0.000
   15                0.000       0.000       0.000       0.000       0.000
   16                0.000       0.000       0.000       0.000       0.000
   17                0.020       0.000       0.003       0.000       0.000
   18                0.000       0.000       0.000       0.000       0.000
   19                0.000       0.000       0.000       0.009       0.000
   20                0.000       0.000       0.000       0.018       0.057
   21                0.000       0.091       0.000       0.171       0.000
   22                0.000       0.000       0.000       0.000       0.209
   23                0.000       0.000       0.000       0.000       0.000
   24                0.000       0.000       0.000       0.000       0.052
   25                0.040       0.069       0.000       0.023       0.076
   26                0.000       0.001       0.026       0.003       0.006
   27                0.000       0.000       0.000       0.000       0.000
   28                0.000       0.000       0.000       0.000       0.000
   29                0.000       0.000       0.000       0.000       0.000
   30                0.000       0.028       0.011       0.000       0.089
   31                0.100       0.000       0.000       0.000       0.000
   32                0.005       0.000       0.000       0.012       0.000
   33                0.033       0.002       0.000       0.000       0.000
   34                0.048       0.000       0.004       0.000       0.008
   35                0.000       0.000       0.003       0.022       0.000
   36                0.101       0.023       0.000       0.017       0.000
   37                0.043       0.000       0.014       0.000       0.104
   38                0.000       0.112       0.002       0.000       0.214
   39                0.015       0.000       0.003       0.231       0.000
   40                0.028       0.000       0.000       0.008       0.000
   41                0.167       0.000       0.000       0.115       0.000
   42                0.034       0.000       0.000       0.055       0.000
   43                0.000       0.000       0.000       0.000       0.037
   44                0.033       0.000       0.000       0.039       0.000
   45                0.000       0.000       0.000       0.000       0.000
   46                0.054       0.017       0.000       0.068       0.000
   47                0.000       0.000       0.000       0.000       0.000
   48                0.000       0.084       0.000       0.000       0.070
   49                0.000       0.121       0.016       0.000       0.261
   50                0.149       0.076       0.000       0.000       0.118
   51                0.000       0.000       0.000       0.000       0.000
   52                0.050       0.000       0.018       0.000       0.281
   53                0.567       0.492       0.028       0.000       0.687
   54                0.004       0.000       0.000       0.018       0.000
   55                0.153       0.000       0.000       0.000       0.117
   56                0.139       0.013       0.000       0.040       0.000
   57                0.181       0.042       0.041       0.000       0.012
   58                0.000       0.000       0.000       0.000       0.000
   59                0.000       0.000       0.000       0.000       0.000
   60                0.064       0.000       0.009       0.168       0.000

 mean                0.037       0.023       0.003       0.018       0.042
 
 
 SUMMARY OF PEERS:
 
  firm  peers:
    1      1
    2      4   15    1    8
    3     29    4   11    8    7    1
    4      4
    5      8   11    1
    6      6
    7      7
    8      8
    9     28    1   11
   10      8   11    1
   11     11
   12      4   11    8   15
   13     13
   14     28    1   11
   15     15
   16     16
   17     29    4    1   27
   18     18
   19      4   59   27    6   29
   20     59   11    7   29
   21      4    6   11    1    7
   22      6   28   27    1   11
   23     23
   24     59    1   11   27   29   16
   25     28    1   11
   26      1   11   27
   27     27
   28     28
   29     29
   30      7    1    6   27
   31     27   16    1   11   59
   32      1   16   29   59   11
   33      7   13    4   11    8
   34     29   11    7
   35     29    4   59    7    1
   36     15   11    4    8
   37     29    1   27
   38      7   11   28   27
   39     58   27   29
   40      1   11   28   29    8
   41     28   27   11    1   29
   42     29    1   28   11    8
   43      1   27   28    6   11
   44     15   11   28   27    1    8
   45     16   27   11    6    1   59
   46      8    1   11   15
   47     47
   48      1    6   27   11   28
   49      7   11   28   27
   50      1   28   11   27    7
   51     51
   52      7   11   28   27
   53      7   28   11   27
   54     28    1   29   11   27
   55      1   27   11   28
   56     11   58   28    4   27
   57      7   28   11
   58     58
   59     59
   60     11   27   59   16
 
 
 SUMMARY OF PEER WEIGHTS:
   (in same order as above)
 
  firm  peer weights:
    1   1.000
    2   0.352 0.075 0.271 0.302
    3   0.404 0.140 0.049 0.030 0.011 0.366
    4   1.000
    5   0.363 0.039 0.598
    6   1.000
    7   1.000
    8   1.000
    9   0.009 0.799 0.192
   10   0.021 0.456 0.523
   11   1.000
   12   0.292 0.053 0.552 0.103
   13   1.000
   14   0.017 0.540 0.443
   15   1.000
   16   1.000
   17   0.633 0.053 0.312 0.002
   18   1.000
   19   0.180 0.374 0.008 0.108 0.330
   20   0.621 0.019 0.164 0.197
   21   0.580 0.074 0.006 0.338 0.002
   22   0.458 0.161 0.048 0.189 0.144
   23   1.000
   24   0.177 0.224 0.178 0.051 0.341 0.030
   25   0.068 0.704 0.228
   26   0.908 0.043 0.049
   27   1.000
   28   1.000
   29   1.000
   30   0.815 0.079 0.043 0.063
   31   0.006 0.032 0.708 0.144 0.111
   32   0.105 0.005 0.814 0.002 0.074
   33   0.358 0.018 0.458 0.035 0.131
   34   0.605 0.021 0.374
   35   0.219 0.032 0.080 0.656 0.014
   36   0.179 0.137 0.365 0.318
   37   0.731 0.174 0.095
   38   0.445 0.120 0.328 0.107
   39   0.110 0.209 0.681
   40   0.049 0.014 0.023 0.676 0.238
   41   0.008 0.090 0.063 0.097 0.742
   42   0.116 0.750 0.026 0.059 0.048
   43   0.599 0.070 0.084 0.022 0.225
   44   0.383 0.021 0.030 0.021 0.442 0.103
   45   0.167 0.001 0.169 0.064 0.365 0.234
   46   0.609 0.114 0.106 0.171
   47   1.000
   48   0.468 0.007 0.021 0.203 0.301
   49   0.056 0.167 0.244 0.533
   50   0.386 0.011 0.004 0.116 0.482
   51   1.000
   52   0.834 0.051 0.029 0.085
   53   0.434 0.156 0.195 0.215
   54   0.010 0.243 0.715 0.011 0.022
   55   0.361 0.151 0.420 0.068
   56   0.025 0.520 0.072 0.338 0.046
   57   0.662 0.107 0.231
   58   1.000
   59   1.000
   60   0.008 0.354 0.396 0.242
 
 
 PEER COUNT SUMMARY:
   (i.e., no. times each firm is a peer for another)
 
  firm  peer count:
    1      28
    2       0
    3       0
    4      10
    5       0
    6       7
    7      13
    8      11
    9       0
   10       0
   11      35
   12       0
   13       1
   14       0
   15       5
   16       5
   17       0
   18       0
   19       0
   20       0
   21       0
   22       0
   23       0
   24       0
   25       0
   26       0
   27      23
   28      19
   29      14
   30       0
   31       0
   32       0
   33       0
   34       0
   35       0
   36       0
   37       0
   38       0
   39       0
   40       0
   41       0
   42       0
   43       0
   44       0
   45       0
   46       0
   47       0
   48       0
   49       0
   50       0
   51       0
   52       0
   53       0
   54       0
   55       0
   56       0
   57       0
   58       2
   59       8
   60       0
 
 
 
 SUMMARY OF OUTPUT TARGETS:
 
 firm  output:           1           2           3
    1                0.302       0.158       0.101
    2                0.237       0.125       0.103
    3                0.236       0.126       0.118
    4                0.197       0.106       0.101
    5                0.265       0.139       0.113
    6                0.296       0.344       0.137
    7                0.229       0.126       0.120
    8                0.207       0.103       0.101
    9                0.290       0.164       0.159
   10                0.272       0.166       0.238
   11                0.239       0.180       0.401
   12                0.216       0.116       0.119
   13                0.199       0.103       0.108
   14                0.274       0.172       0.235
   15                0.305       0.180       0.122
   16                0.462       0.519       0.187
   17                0.227       0.119       0.105
   18                0.370       1.000       1.000
   19                0.219       0.187       0.109
   20                0.214       0.197       0.114
   21                0.240       0.142       0.106
   22                0.317       0.320       0.175
   23                0.192       0.181       0.158
   24                0.279       0.198       0.165
   25                0.285       0.182       0.174
   26                0.334       0.187       0.119
   27                1.000       0.740       0.197
   28                0.257       0.441       0.160
   29                0.191       0.100       0.107
   30                0.286       0.176       0.124
   31                0.293       0.185       0.148
   32                0.207       0.114       0.128
   33                0.211       0.115       0.118
   34                0.206       0.111       0.118
   35                0.220       0.129       0.115
   36                0.226       0.129       0.146
   37                0.287       0.171       0.114
   38                0.322       0.301       0.175
   39                0.356       0.235       0.128
   40                0.202       0.112       0.110
   41                0.278       0.171       0.133
   42                0.280       0.157       0.121
   43                0.333       0.231       0.181
   44                0.306       0.181       0.119
   45                0.299       0.255       0.170
   46                0.238       0.131       0.136
   47                0.208       0.110       0.108
   48                0.291       0.261       0.182
   49                0.649       0.539       0.217
   50                0.347       0.213       0.123
   51                0.191       0.117       0.115
   52                0.296       0.190       0.142
   53                0.401       0.318       0.198
   54                0.236       0.132       0.111
   55                0.378       0.274       0.246
   56                0.218       0.165       0.131
   57                0.234       0.172       0.189
   58                0.156       0.113       0.127
   59                0.217       0.246       0.106
   60                0.554       0.487       0.160
 
 
 SUMMARY OF INPUT TARGETS:
 
 firm  input:            1           2           3           4           5
    1                0.129       0.173       0.111       0.107       0.217
    2                0.121       0.164       0.108       0.106       0.141
    3                0.118       0.139       0.107       0.113       0.160
    4                0.105       0.162       0.106       0.100       0.100
    5                0.126       0.154       0.108       0.112       0.186
    6                0.163       0.433       0.222       0.216       0.309
    7                0.100       0.144       0.106       0.107       0.190
    8                0.122       0.122       0.100       0.107       0.120
    9                0.134       0.175       0.115       0.130       0.237
   10                0.123       0.167       0.116       0.161       0.265
   11                0.115       0.164       0.122       0.226       0.327
   12                0.121       0.156       0.106       0.114       0.128
   13                0.141       0.126       0.104       0.106       0.124
   14                0.138       0.177       0.119       0.161       0.264
   15                0.168       0.319       0.134       0.131       0.145
   16                0.276       0.178       0.392       0.451       1.000
   17                0.118       0.127       0.106       0.108       0.144
   18                0.750       1.000       1.000       1.000       0.670
   19                0.134       0.169       0.164       0.153       0.149
   20                0.134       0.138       0.177       0.166       0.157
   21                0.117       0.185       0.116       0.112       0.156
   22                0.305       0.387       0.210       0.191       0.260
   23                0.196       0.315       0.132       0.190       0.178
   24                0.153       0.162       0.159       0.162       0.212
   25                0.185       0.204       0.125       0.139       0.236
   26                0.152       0.191       0.132       0.119       0.220
   27                0.598       0.560       0.522       0.243       0.182
   28                1.000       0.657       0.274       0.171       0.134
   29                0.112       0.100       0.103       0.109       0.112
   30                0.136       0.185       0.138       0.120       0.196
   31                0.137       0.171       0.136       0.146       0.251
   32                0.115       0.113       0.107       0.119       0.143
   33                0.106       0.149       0.106       0.108       0.143
   34                0.108       0.118       0.105       0.110       0.145
   35                0.107       0.135       0.115       0.114       0.168
   36                0.123       0.177       0.111       0.125       0.146
   37                0.161       0.156       0.144       0.121       0.137
   38                0.450       0.359       0.208       0.157       0.187
   39                0.215       0.203       0.192       0.138       0.125
   40                0.136       0.122       0.107       0.111       0.122
   41                0.165       0.157       0.144       0.128       0.142
   42                0.149       0.174       0.115       0.116       0.204
   43                0.233       0.244       0.159       0.151       0.234
   44                0.179       0.246       0.133       0.123       0.178
   45                0.159       0.183       0.193       0.213       0.359
   46                0.130       0.166       0.110       0.124       0.157
   47                0.146       0.110       0.109       0.136       0.143
   48                0.398       0.326       0.172       0.154       0.214
   49                0.588       0.494       0.372       0.215       0.195
   50                0.179       0.209       0.158       0.124       0.199
   51                0.144       0.136       0.119       0.110       0.121
   52                0.170       0.195       0.147       0.126       0.194
   53                0.351       0.317       0.225       0.169       0.206
   54                0.135       0.134       0.116       0.113       0.141
   55                0.253       0.260       0.189       0.182       0.252
   56                0.200       0.215       0.145       0.125       0.112
   57                0.200       0.203       0.128       0.141       0.215
   58                0.120       0.160       0.120       0.119       0.100
   59                0.150       0.148       0.221       0.198       0.158
   60                0.339       0.301       0.368       0.275       0.371
 
 
 
 FIRM BY FIRM RESULTS:
 
 
Results for firm:     1
Technical efficiency = 1.000
Scale efficiency     = 1.000  (crs)
 PROJECTION SUMMARY:
  variable           original        radial         slack     projected
                        value      movement      movement         value
 output     1           0.302         0.000         0.000         0.302
 output     2           0.158         0.000         0.000         0.158
 output     3           0.101         0.000         0.000         0.101
 input      1           0.129         0.000         0.000         0.129
 input      2           0.173         0.000         0.000         0.173
 input      3           0.111         0.000         0.000         0.111
 input      4           0.107         0.000         0.000         0.107
 input      5           0.217         0.000         0.000         0.217
 LISTING OF PEERS:
  peer   lambda weight
    1      1.000
 
 
Results for firm:     2
Technical efficiency = 0.979
Scale efficiency     = 0.849  (irs)
 PROJECTION SUMMARY:
  variable           original        radial         slack     projected
                        value      movement      movement         value
 output     1           0.202         0.000         0.035         0.237
 output     2           0.125         0.000         0.000         0.125
 output     3           0.100         0.000         0.003         0.103
 input      1           0.124        -0.003         0.000         0.121
 input      2           0.184        -0.004        -0.016         0.164
 input      3           0.110        -0.002         0.000         0.108
 input      4           0.110        -0.002        -0.001         0.106
 input      5           0.144        -0.003         0.000         0.141
 LISTING OF PEERS:
  peer   lambda weight
    4      0.352
   15      0.075
    1      0.271
    8      0.302
 
 
Results for firm:     3
Technical efficiency = 0.986
Scale efficiency     = 0.862  (irs)
 PROJECTION SUMMARY:
  variable           original        radial         slack     projected
                        value      movement      movement         value
 output     1           0.204         0.000         0.032         0.236
 output     2           0.126         0.000         0.000         0.126
 output     3           0.118         0.000         0.000         0.118
 input      1           0.119        -0.002         0.000         0.118
 input      2           0.141        -0.002         0.000         0.139
 input      3           0.109        -0.001         0.000         0.107
 input      4           0.115        -0.002         0.000         0.113
 input      5           0.163        -0.002         0.000         0.160
 LISTING OF PEERS:
  peer   lambda weight
   29      0.404
    4      0.140
   11      0.049
    8      0.030
    7      0.011
    1      0.366
 
 
Results for firm:     4
Technical efficiency = 1.000
Scale efficiency     = 1.000  (crs)
 PROJECTION SUMMARY:
  variable           original        radial         slack     projected
                        value      movement      movement         value
 output     1           0.197         0.000         0.000         0.197
 output     2           0.106         0.000         0.000         0.106
 output     3           0.101         0.000         0.000         0.101
 input      1           0.105         0.000         0.000         0.105
 input      2           0.162         0.000         0.000         0.162
 input      3           0.106         0.000         0.000         0.106
 input      4           0.100         0.000         0.000         0.100
 input      5           0.100         0.000         0.000         0.100
 LISTING OF PEERS:
  peer   lambda weight
    4      1.000
 
 
Results for firm:     5
Technical efficiency = 0.973
Scale efficiency     = 0.903  (irs)
 PROJECTION SUMMARY:
  variable           original        radial         slack     projected
                        value      movement      movement         value
 output     1           0.252         0.000         0.014         0.265
 output     2           0.139         0.000         0.000         0.139
 output     3           0.113         0.000         0.000         0.113
 input      1           0.186        -0.005        -0.055         0.126
 input      2           0.201        -0.005        -0.042         0.154
 input      3           0.111        -0.003         0.000         0.108
 input      4           0.119        -0.003        -0.004         0.112
 input      5           0.264        -0.007        -0.071         0.186
 LISTING OF PEERS:
  peer   lambda weight
    8      0.363
   11      0.039
    1      0.598
 
 
Results for firm:     6
Technical efficiency = 1.000
Scale efficiency     = 1.000  (crs)
 PROJECTION SUMMARY:
  variable           original        radial         slack     projected
                        value      movement      movement         value
 output     1           0.296         0.000         0.000         0.296
 output     2           0.344         0.000         0.000         0.344
 output     3           0.137         0.000         0.000         0.137
 input      1           0.163         0.000         0.000         0.163
 input      2           0.433         0.000         0.000         0.433
 input      3           0.222         0.000         0.000         0.222
 input      4           0.216         0.000         0.000         0.216
 input      5           0.309         0.000         0.000         0.309
 LISTING OF PEERS:
  peer   lambda weight
    6      1.000
 
 
Results for firm:     7
Technical efficiency = 1.000
Scale efficiency     = 0.995  (irs)
 PROJECTION SUMMARY:
  variable           original        radial         slack     projected
                        value      movement      movement         value
 output     1           0.229         0.000         0.000         0.229
 output     2           0.126         0.000         0.000         0.126
 output     3           0.120         0.000         0.000         0.120
 input      1           0.100         0.000         0.000         0.100
 input      2           0.144         0.000         0.000         0.144
 input      3           0.106         0.000         0.000         0.106
 input      4           0.107         0.000         0.000         0.107
 input      5           0.190         0.000         0.000         0.190
 LISTING OF PEERS:
  peer   lambda weight
    7      1.000
 
 
Results for firm:     8
Technical efficiency = 1.000
Scale efficiency     = 0.980  (irs)
 PROJECTION SUMMARY:
  variable           original        radial         slack     projected
                        value      movement      movement         value
 output     1           0.207         0.000         0.000         0.207
 output     2           0.103         0.000         0.000         0.103
 output     3           0.101         0.000         0.000         0.101
 input      1           0.122         0.000         0.000         0.122
 input      2           0.122         0.000         0.000         0.122
 input      3           0.100         0.000         0.000         0.100
 input      4           0.107         0.000         0.000         0.107
 input      5           0.120         0.000         0.000         0.120
 LISTING OF PEERS:
  peer   lambda weight
    8      1.000
 
 
Results for firm:     9
Technical efficiency = 0.967
Scale efficiency     = 0.974  (irs)
 PROJECTION SUMMARY:
  variable           original        radial         slack     projected
                        value      movement      movement         value
 output     1           0.244         0.000         0.046         0.290
 output     2           0.164         0.000         0.000         0.164
 output     3           0.112         0.000         0.047         0.159
 input      1           0.179        -0.006        -0.039         0.134
 input      2           0.319        -0.010        -0.133         0.175
 input      3           0.119        -0.004         0.000         0.115
 input      4           0.137        -0.004        -0.002         0.130
 input      5           0.245        -0.008         0.000         0.237
 LISTING OF PEERS:
  peer   lambda weight
   28      0.009
    1      0.799
   11      0.192
 
 
Results for firm:    10
Technical efficiency = 0.992
Scale efficiency     = 0.996  (irs)
 PROJECTION SUMMARY:
  variable           original        radial         slack     projected
                        value      movement      movement         value
 output     1           0.272         0.000         0.000         0.272
 output     2           0.161         0.000         0.005         0.166
 output     3           0.238         0.000         0.000         0.238
 input      1           0.133        -0.001        -0.009         0.123
 input      2           0.181        -0.002        -0.012         0.167
 input      3           0.117        -0.001         0.000         0.116
 input      4           0.178        -0.001        -0.015         0.161
 input      5           0.297        -0.002        -0.030         0.265
 LISTING OF PEERS:
  peer   lambda weight
    8      0.021
   11      0.456
    1      0.523
 
 
Results for firm:    11
Technical efficiency = 1.000
Scale efficiency     = 1.000  (crs)
 PROJECTION SUMMARY:
  variable           original        radial         slack     projected
                        value      movement      movement         value
 output     1           0.239         0.000         0.000         0.239
 output     2           0.180         0.000         0.000         0.180
 output     3           0.401         0.000         0.000         0.401
 input      1           0.115         0.000         0.000         0.115
 input      2           0.164         0.000         0.000         0.164
 input      3           0.122         0.000         0.000         0.122
 input      4           0.226         0.000         0.000         0.226
 input      5           0.327         0.000         0.000         0.327
 LISTING OF PEERS:
  peer   lambda weight
   11      1.000
 
 
Results for firm:    12
Technical efficiency = 0.982
Scale efficiency     = 0.907  (irs)
 PROJECTION SUMMARY:
  variable           original        radial         slack     projected
                        value      movement      movement         value
 output     1           0.204         0.000         0.012         0.216
 output     2           0.116         0.000         0.000         0.116
 output     3           0.119         0.000         0.000         0.119
 input      1           0.180        -0.003        -0.055         0.121
 input      2           0.190        -0.003        -0.031         0.156
 input      3           0.108        -0.002         0.000         0.106
 input      4           0.143        -0.003        -0.027         0.114
 input      5           0.130        -0.002         0.000         0.128
 LISTING OF PEERS:
  peer   lambda weight
    4      0.292
   11      0.053
    8      0.552
   15      0.103
 
 
Results for firm:    13
Technical efficiency = 1.000
Scale efficiency     = 0.925  (irs)
 PROJECTION SUMMARY:
  variable           original        radial         slack     projected
                        value      movement      movement         value
 output     1           0.199         0.000         0.000         0.199
 output     2           0.103         0.000         0.000         0.103
 output     3           0.108         0.000         0.000         0.108
 input      1           0.141         0.000         0.000         0.141
 input      2           0.126         0.000         0.000         0.126
 input      3           0.104         0.000         0.000         0.104
 input      4           0.106         0.000         0.000         0.106
 input      5           0.124         0.000         0.000         0.124
 LISTING OF PEERS:
  peer   lambda weight
   13      1.000
 
 
Results for firm:    14
Technical efficiency = 0.908
Scale efficiency     = 0.983  (irs)
 PROJECTION SUMMARY:
  variable           original        radial         slack     projected
                        value      movement      movement         value
 output     1           0.232         0.000         0.042         0.274
 output     2           0.172         0.000         0.000         0.172
 output     3           0.181         0.000         0.053         0.235
 input      1           0.163        -0.015        -0.010         0.138
 input      2           0.197        -0.018        -0.002         0.177
 input      3           0.131        -0.012         0.000         0.119
 input      4           0.188        -0.017        -0.010         0.161
 input      5           0.291        -0.027         0.000         0.264
 LISTING OF PEERS:
  peer   lambda weight
   28      0.017
    1      0.540
   11      0.443
 
 
Results for firm:    15
Technical efficiency = 1.000
Scale efficiency     = 1.000  (crs)
 PROJECTION SUMMARY:
  variable           original        radial         slack     projected
                        value      movement      movement         value
 output     1           0.305         0.000         0.000         0.305
 output     2           0.180         0.000         0.000         0.180
 output     3           0.122         0.000         0.000         0.122
 input      1           0.168         0.000         0.000         0.168
 input      2           0.319         0.000         0.000         0.319
 input      3           0.135         0.000         0.000         0.134
 input      4           0.131         0.000         0.000         0.131
 input      5           0.145         0.000         0.000         0.145
 LISTING OF PEERS:
  peer   lambda weight
   15      1.000
 
 
Results for firm:    16
Technical efficiency = 1.000
Scale efficiency     = 1.000  (crs)
 PROJECTION SUMMARY:
  variable           original        radial         slack     projected
                        value      movement      movement         value
 output     1           0.462         0.000         0.000         0.462
 output     2           0.519         0.000         0.000         0.519
 output     3           0.187         0.000         0.000         0.187
 input      1           0.276         0.000         0.000         0.276
 input      2           0.178         0.000         0.000         0.178
 input      3           0.392         0.000         0.000         0.392
 input      4           0.451         0.000         0.000         0.451
 input      5           1.000         0.000         0.000         1.000
 LISTING OF PEERS:
  peer   lambda weight
   16      1.000
 
 
Results for firm:    17
Technical efficiency = 0.908
Scale efficiency     = 0.846  (irs)
 PROJECTION SUMMARY:
  variable           original        radial         slack     projected
                        value      movement      movement         value
 output     1           0.189         0.000         0.038         0.227
 output     2           0.119         0.000         0.000         0.119
 output     3           0.101         0.000         0.004         0.105
 input      1           0.152        -0.014        -0.020         0.118
 input      2           0.140        -0.013         0.000         0.127
 input      3           0.120        -0.011        -0.003         0.106
 input      4           0.119        -0.011         0.000         0.108
 input      5           0.159        -0.015         0.000         0.144
 LISTING OF PEERS:
  peer   lambda weight
   29      0.633
    4      0.053
    1      0.312
   27      0.002
 
 
Results for firm:    18
Technical efficiency = 1.000
Scale efficiency     = 1.000  (crs)
 PROJECTION SUMMARY:
  variable           original        radial         slack     projected
                        value      movement      movement         value
 output     1           0.370         0.000         0.000         0.370
 output     2           1.000         0.000         0.000         1.000
 output     3           1.000         0.000         0.000         1.000
 input      1           0.750         0.000         0.000         0.750
 input      2           1.000         0.000         0.000         1.000
 input      3           1.000         0.000         0.000         1.000
 input      4           1.000         0.000         0.000         1.000
 input      5           0.670         0.000         0.000         0.670
 LISTING OF PEERS:
  peer   lambda weight
   18      1.000
 
 
Results for firm:    19
Technical efficiency = 0.903
Scale efficiency     = 0.928  (irs)
 PROJECTION SUMMARY:
  variable           original        radial         slack     projected
                        value      movement      movement         value
 output     1           0.215         0.000         0.005         0.219
 output     2           0.187         0.000         0.000         0.187
 output     3           0.108         0.000         0.001         0.109
 input      1           0.149        -0.014         0.000         0.134
 input      2           0.187        -0.018         0.000         0.169
 input      3           0.181        -0.018         0.000         0.164
 input      4           0.179        -0.017        -0.009         0.153
 input      5           0.165        -0.016         0.000         0.149
 LISTING OF PEERS:
  peer   lambda weight
    4      0.180
   59      0.374
   27      0.008
    6      0.108
   29      0.330
 
 
Results for firm:    20
Technical efficiency = 0.965
Scale efficiency     = 0.897  (irs)
 PROJECTION SUMMARY:
  variable           original        radial         slack     projected
                        value      movement      movement         value
 output     1           0.156         0.000         0.058         0.214
 output     2           0.197         0.000         0.000         0.197
 output     3           0.101         0.000         0.012         0.114
 input      1           0.139        -0.005         0.000         0.134
 input      2           0.143        -0.005         0.000         0.138
 input      3           0.183        -0.006         0.000         0.177
 input      4           0.191        -0.007        -0.018         0.166
 input      5           0.222        -0.008        -0.057         0.157
 LISTING OF PEERS:
  peer   lambda weight
   59      0.621
   11      0.019
    7      0.164
   29      0.197
 
 
Results for firm:    21
Technical efficiency = 0.997
Scale efficiency     = 0.812  (irs)
 PROJECTION SUMMARY:
  variable           original        radial         slack     projected
                        value      movement      movement         value
 output     1           0.100         0.000         0.140         0.240
 output     2           0.142         0.000         0.000         0.142
 output     3           0.106         0.000         0.000         0.106
 input      1           0.118         0.000         0.000         0.117
 input      2           0.277        -0.001        -0.091         0.185
 input      3           0.117         0.000         0.000         0.116
 input      4           0.284        -0.001        -0.171         0.112
 input      5           0.157        -0.001         0.000         0.156
 LISTING OF PEERS:
  peer   lambda weight
    4      0.580
    6      0.074
   11      0.006
    1      0.338
    7      0.002
 
 
Results for firm:    22
Technical efficiency = 0.937
Scale efficiency     = 0.995  (irs)
 PROJECTION SUMMARY:
  variable           original        radial         slack     projected
                        value      movement      movement         value
 output     1           0.110         0.000         0.207         0.317
 output     2           0.320         0.000         0.000         0.320
 output     3           0.112         0.000         0.062         0.175
 input      1           0.326        -0.020         0.000         0.305
 input      2           0.413        -0.026         0.000         0.387
 input      3           0.224        -0.014         0.000         0.210
 input      4           0.204        -0.013         0.000         0.191
 input      5           0.500        -0.031        -0.209         0.260
 LISTING OF PEERS:
  peer   lambda weight
    6      0.458
   28      0.161
   27      0.048
    1      0.189
   11      0.144
 
 
Results for firm:    23
Technical efficiency = 1.000
Scale efficiency     = 0.911  (irs)
 PROJECTION SUMMARY:
  variable           original        radial         slack     projected
                        value      movement      movement         value
 output     1           0.192         0.000         0.000         0.192
 output     2           0.181         0.000         0.000         0.181
 output     3           0.158         0.000         0.000         0.158
 input      1           0.196         0.000         0.000         0.196
 input      2           0.315         0.000         0.000         0.315
 input      3           0.132         0.000         0.000         0.132
 input      4           0.190         0.000         0.000         0.190
 input      5           0.178         0.000         0.000         0.178
 LISTING OF PEERS:
  peer   lambda weight
   23      1.000
 
 
Results for firm:    24
Technical efficiency = 0.977
Scale efficiency     = 0.931  (irs)
 PROJECTION SUMMARY:
  variable           original        radial         slack     projected
                        value      movement      movement         value
 output     1           0.269         0.000         0.010         0.279
 output     2           0.198         0.000         0.000         0.198
 output     3           0.165         0.000         0.000         0.165
 input      1           0.157        -0.004         0.000         0.153
 input      2           0.166        -0.004         0.000         0.162
 input      3           0.163        -0.004         0.000         0.159
 input      4           0.166        -0.004         0.000         0.162
 input      5           0.271        -0.006        -0.052         0.212
 LISTING OF PEERS:
  peer   lambda weight
   59      0.177
    1      0.224
   11      0.178
   27      0.051
   29      0.341
   16      0.030
 
 
Results for firm:    25
Technical efficiency = 0.830
Scale efficiency     = 0.998  (irs)
 PROJECTION SUMMARY:
  variable           original        radial         slack     projected
                        value      movement      movement         value
 output     1           0.285         0.000         0.000         0.285
 output     2           0.182         0.000         0.000         0.182
 output     3           0.136         0.000         0.037         0.174
 input      1           0.272        -0.046        -0.040         0.185
 input      2           0.329        -0.056        -0.069         0.204
 input      3           0.150        -0.026         0.000         0.125
 input      4           0.194        -0.033        -0.023         0.139
 input      5           0.376        -0.064        -0.076         0.236
 LISTING OF PEERS:
  peer   lambda weight
   28      0.068
    1      0.704
   11      0.228
 
 
Results for firm:    26
Technical efficiency = 0.926
Scale efficiency     = 0.994  (drs)
 PROJECTION SUMMARY:
  variable           original        radial         slack     projected
                        value      movement      movement         value
 output     1           0.334         0.000         0.000         0.334
 output     2           0.185         0.000         0.002         0.187
 output     3           0.119         0.000         0.000         0.119
 input      1           0.164        -0.012         0.000         0.152
 input      2           0.207        -0.015        -0.001         0.191
 input      3           0.171        -0.013        -0.026         0.132
 input      4           0.131        -0.010        -0.003         0.119
 input      5           0.244        -0.018        -0.006         0.220
 LISTING OF PEERS:
  peer   lambda weight
    1      0.908
   11      0.043
   27      0.049
 
 
Results for firm:    27
Technical efficiency = 1.000
Scale efficiency     = 1.000  (crs)
 PROJECTION SUMMARY:
  variable           original        radial         slack     projected
                        value      movement      movement         value
 output     1           1.000         0.000         0.000         1.000
 output     2           0.740         0.000         0.000         0.740
 output     3           0.197         0.000         0.000         0.197
 input      1           0.598         0.000         0.000         0.598
 input      2           0.560         0.000         0.000         0.560
 input      3           0.522         0.000         0.000         0.522
 input      4           0.243         0.000         0.000         0.243
 input      5           0.182         0.000         0.000         0.182
 LISTING OF PEERS:
  peer   lambda weight
   27      1.000
 
 
Results for firm:    28
Technical efficiency = 1.000
Scale efficiency     = 1.000  (crs)
 PROJECTION SUMMARY:
  variable           original        radial         slack     projected
                        value      movement      movement         value
 output     1           0.257         0.000         0.000         0.257
 output     2           0.441         0.000         0.000         0.441
 output     3           0.160         0.000         0.000         0.160
 input      1           1.000         0.000         0.000         1.000
 input      2           0.657         0.000         0.000         0.657
 input      3           0.274         0.000         0.000         0.274
 input      4           0.171         0.000         0.000         0.171
 input      5           0.134         0.000         0.000         0.134
 LISTING OF PEERS:
  peer   lambda weight
   28      1.000
 
 
Results for firm:    29
Technical efficiency = 1.000
Scale efficiency     = 1.000  (crs)
 PROJECTION SUMMARY:
  variable           original        radial         slack     projected
                        value      movement      movement         value
 output     1           0.191         0.000         0.000         0.191
 output     2           0.100         0.000         0.000         0.100
 output     3           0.107         0.000         0.000         0.107
 input      1           0.112         0.000         0.000         0.112
 input      2           0.100         0.000         0.000         0.100
 input      3           0.103         0.000         0.000         0.103
 input      4           0.109         0.000         0.000         0.109
 input      5           0.112         0.000         0.000         0.112
 LISTING OF PEERS:
  peer   lambda weight
   29      1.000
 
 
Results for firm:    30
Technical efficiency = 0.972
Scale efficiency     = 0.927  (irs)
 PROJECTION SUMMARY:
  variable           original        radial         slack     projected
                        value      movement      movement         value
 output     1           0.248         0.000         0.038         0.286
 output     2           0.176         0.000         0.000         0.176
 output     3           0.124         0.000         0.000         0.124
 input      1           0.140        -0.004         0.000         0.136
 input      2           0.219        -0.006        -0.028         0.185
 input      3           0.153        -0.004        -0.011         0.138
 input      4           0.123        -0.003         0.000         0.120
 input      5           0.293        -0.008        -0.089         0.196
 LISTING OF PEERS:
  peer   lambda weight
    7      0.815
    1      0.079
    6      0.043
   27      0.063
 
 
Results for firm:    31
Technical efficiency = 0.809
Scale efficiency     = 0.951  (irs)
 PROJECTION SUMMARY:
  variable           original        radial         slack     projected
                        value      movement      movement         value
 output     1           0.275         0.000         0.018         0.293
 output     2           0.185         0.000         0.000         0.185
 output     3           0.123         0.000         0.025         0.148
 input      1           0.293        -0.056        -0.100         0.137
 input      2           0.211        -0.040         0.000         0.171
 input      3           0.169        -0.032         0.000         0.136
 input      4           0.180        -0.034         0.000         0.146
 input      5           0.310        -0.059         0.000         0.251
 LISTING OF PEERS:
  peer   lambda weight
   27      0.006
   16      0.032
    1      0.708
   11      0.144
   59      0.111
 
 
Results for firm:    32
Technical efficiency = 0.961
Scale efficiency     = 0.979  (irs)
 PROJECTION SUMMARY:
  variable           original        radial         slack     projected
                        value      movement      movement         value
 output     1           0.207         0.000         0.000         0.207
 output     2           0.114         0.000         0.000         0.114
 output     3           0.101         0.000         0.028         0.128
 input      1           0.125        -0.005        -0.005         0.115
 input      2           0.117        -0.005         0.000         0.113
 input      3           0.111        -0.004         0.000         0.107
 input      4           0.136        -0.005        -0.012         0.119
 input      5           0.149        -0.006         0.000         0.143
 LISTING OF PEERS:
  peer   lambda weight
    1      0.105
   16      0.005
   29      0.814
   59      0.002
   11      0.074
 
 
Results for firm:    33
Technical efficiency = 0.939
Scale efficiency     = 0.891  (irs)
 PROJECTION SUMMARY:
  variable           original        radial         slack     projected
                        value      movement      movement         value
 output     1           0.203         0.000         0.008         0.211
 output     2           0.115         0.000         0.000         0.115
 output     3           0.118         0.000         0.000         0.118
 input      1           0.148        -0.009        -0.033         0.106
 input      2           0.161        -0.010        -0.002         0.149
 input      3           0.113        -0.007         0.000         0.106
 input      4           0.115        -0.007         0.000         0.108
 input      5           0.152        -0.009         0.000         0.143
 LISTING OF PEERS:
  peer   lambda weight
    7      0.358
   13      0.018
    4      0.458
   11      0.035
    8      0.131
 
 
Results for firm:    34
Technical efficiency = 0.983
Scale efficiency     = 0.941  (irs)
 PROJECTION SUMMARY:
  variable           original        radial         slack     projected
                        value      movement      movement         value
 output     1           0.199         0.000         0.007         0.206
 output     2           0.110         0.000         0.001         0.111
 output     3           0.118         0.000         0.000         0.118
 input      1           0.158        -0.003        -0.048         0.108
 input      2           0.120        -0.002         0.000         0.118
 input      3           0.110        -0.002        -0.004         0.105
 input      4           0.112        -0.002         0.000         0.110
 input      5           0.156        -0.003        -0.008         0.145
 LISTING OF PEERS:
  peer   lambda weight
   29      0.605
   11      0.021
    7      0.374
 
 
Results for firm:    35
Technical efficiency = 0.950
Scale efficiency     = 0.944  (irs)
 PROJECTION SUMMARY:
  variable           original        radial         slack     projected
                        value      movement      movement         value
 output     1           0.220         0.000         0.000         0.220
 output     2           0.129         0.000         0.000         0.129
 output     3           0.101         0.000         0.015         0.115
 input      1           0.113        -0.006         0.000         0.107
 input      2           0.143        -0.007         0.000         0.135
 input      3           0.124        -0.006        -0.003         0.115
 input      4           0.143        -0.007        -0.022         0.114
 input      5           0.176        -0.009         0.000         0.168
 LISTING OF PEERS:
  peer   lambda weight
   29      0.219
    4      0.032
   59      0.080
    7      0.656
    1      0.014
 
 
Results for firm:    36
Technical efficiency = 0.899
Scale efficiency     = 0.933  (irs)
 PROJECTION SUMMARY:
  variable           original        radial         slack     projected
                        value      movement      movement         value
 output     1           0.217         0.000         0.009         0.226
 output     2           0.129         0.000         0.000         0.129
 output     3           0.146         0.000         0.000         0.146
 input      1           0.249        -0.025        -0.101         0.123
 input      2           0.223        -0.022        -0.023         0.177
 input      3           0.124        -0.012         0.000         0.111
 input      4           0.158        -0.016        -0.017         0.125
 input      5           0.162        -0.016         0.000         0.146
 LISTING OF PEERS:
  peer   lambda weight
   15      0.179
   11      0.137
    4      0.365
    8      0.318
 
 
Results for firm:    37
Technical efficiency = 0.965
Scale efficiency     = 0.852  (irs)
 PROJECTION SUMMARY:
  variable           original        radial         slack     projected
                        value      movement      movement         value
 output     1           0.236         0.000         0.050         0.287
 output     2           0.171         0.000         0.000         0.171
 output     3           0.114         0.000         0.000         0.114
 input      1           0.212        -0.007        -0.043         0.161
 input      2           0.162        -0.006         0.000         0.156
 input      3           0.164        -0.006        -0.014         0.144
 input      4           0.125        -0.004         0.000         0.121
 input      5           0.249        -0.009        -0.104         0.137
 LISTING OF PEERS:
  peer   lambda weight
   29      0.731
    1      0.174
   27      0.095
 
 
Results for firm:    38
Technical efficiency = 0.745
Scale efficiency     = 0.951  (irs)
 PROJECTION SUMMARY:
  variable           original        radial         slack     projected
                        value      movement      movement         value
 output     1           0.304         0.000         0.018         0.322
 output     2           0.301         0.000         0.000         0.301
 output     3           0.175         0.000         0.000         0.175
 input      1           0.605        -0.154         0.000         0.450
 input      2           0.632        -0.161        -0.112         0.359
 input      3           0.282        -0.072        -0.002         0.208
 input      4           0.210        -0.054         0.000         0.157
 input      5           0.538        -0.137        -0.214         0.187
 LISTING OF PEERS:
  peer   lambda weight
    7      0.445
   11      0.120
   28      0.328
   27      0.107
 
 
Results for firm:    39
Technical efficiency = 0.876
Scale efficiency     = 0.873  (irs)
 PROJECTION SUMMARY:
  variable           original        radial         slack     projected
                        value      movement      movement         value
 output     1           0.261         0.000         0.095         0.356
 output     2           0.235         0.000         0.000         0.235
 output     3           0.116         0.000         0.012         0.128
 input      1           0.262        -0.033        -0.015         0.215
 input      2           0.231        -0.029         0.000         0.203
 input      3           0.223        -0.028        -0.003         0.192
 input      4           0.421        -0.052        -0.231         0.138
 input      5           0.143        -0.018         0.000         0.125
 LISTING OF PEERS:
  peer   lambda weight
   58      0.110
   27      0.209
   29      0.681
 
 
Results for firm:    40
Technical efficiency = 0.996
Scale efficiency     = 0.841  (irs)
 PROJECTION SUMMARY:
  variable           original        radial         slack     projected
                        value      movement      movement         value
 output     1           0.176         0.000         0.026         0.202
 output     2           0.112         0.000         0.000         0.112
 output     3           0.110         0.000         0.000         0.110
 input      1           0.164        -0.001        -0.028         0.136
 input      2           0.123        -0.001         0.000         0.122
 input      3           0.107         0.000         0.000         0.107
 input      4           0.120         0.000        -0.008         0.111
 input      5           0.123        -0.001         0.000         0.122
 LISTING OF PEERS:
  peer   lambda weight
    1      0.049
   11      0.014
   28      0.023
   29      0.676
    8      0.238
 
 
Results for firm:    41
Technical efficiency = 0.969
Scale efficiency     = 0.985  (irs)
 PROJECTION SUMMARY:
  variable           original        radial         slack     projected
                        value      movement      movement         value
 output     1           0.277         0.000         0.000         0.278
 output     2           0.171         0.000         0.000         0.171
 output     3           0.133         0.000         0.000         0.133
 input      1           0.343        -0.011        -0.167         0.165
 input      2           0.162        -0.005         0.000         0.157
 input      3           0.149        -0.005         0.000         0.144
 input      4           0.251        -0.008        -0.115         0.128
 input      5           0.147        -0.005         0.000         0.142
 LISTING OF PEERS:
  peer   lambda weight
   28      0.008
   27      0.090
   11      0.063
    1      0.097
   29      0.742
 
 
Results for firm:    42
Technical efficiency = 0.856
Scale efficiency     = 0.929  (irs)
 PROJECTION SUMMARY:
  variable           original        radial         slack     projected
                        value      movement      movement         value
 output     1           0.205         0.000         0.075         0.280
 output     2           0.157         0.000         0.000         0.157
 output     3           0.121         0.000         0.000         0.121
 input      1           0.214        -0.031        -0.034         0.149
 input      2           0.203        -0.029         0.000         0.174
 input      3           0.134        -0.019         0.000         0.115
 input      4           0.200        -0.029        -0.055         0.116
 input      5           0.239        -0.034         0.000         0.204
 LISTING OF PEERS:
  peer   lambda weight
   29      0.116
    1      0.750
   28      0.026
   11      0.059
    8      0.048
 
 
Results for firm:    43
Technical efficiency = 0.731
Scale efficiency     = 0.983  (irs)
 PROJECTION SUMMARY:
  variable           original        radial         slack     projected
                        value      movement      movement         value
 output     1           0.272         0.000         0.061         0.333
 output     2           0.231         0.000         0.000         0.231
 output     3           0.118         0.000         0.063         0.181
 input      1           0.318        -0.086         0.000         0.233
 input      2           0.334        -0.090         0.000         0.244
 input      3           0.217        -0.058         0.000         0.159
 input      4           0.207        -0.056         0.000         0.151
 input      5           0.370        -0.100        -0.037         0.234
 LISTING OF PEERS:
  peer   lambda weight
    1      0.599
   27      0.070
   28      0.084
    6      0.022
   11      0.225
 
 
Results for firm:    44
Technical efficiency = 0.927
Scale efficiency     = 0.981  (irs)
 PROJECTION SUMMARY:
  variable           original        radial         slack     projected
                        value      movement      movement         value
 output     1           0.306         0.000         0.000         0.306
 output     2           0.181         0.000         0.000         0.181
 output     3           0.119         0.000         0.000         0.119
 input      1           0.229        -0.017        -0.033         0.179
 input      2           0.265        -0.019         0.000         0.246
 input      3           0.143        -0.011         0.000         0.133
 input      4           0.175        -0.013        -0.039         0.123
 input      5           0.193        -0.014         0.000         0.178
 LISTING OF PEERS:
  peer   lambda weight
   15      0.383
   11      0.021
   28      0.030
   27      0.021
    1      0.442
    8      0.103
 
 
Results for firm:    45
Technical efficiency = 0.994
Scale efficiency     = 0.995  (irs)
 PROJECTION SUMMARY:
  variable           original        radial         slack     projected
                        value      movement      movement         value
 output     1           0.296         0.000         0.003         0.299
 output     2           0.255         0.000         0.000         0.255
 output     3           0.160         0.000         0.010         0.170
 input      1           0.160        -0.001         0.000         0.159
 input      2           0.184        -0.001         0.000         0.183
 input      3           0.194        -0.001         0.000         0.193
 input      4           0.214        -0.001         0.000         0.213
 input      5           0.361        -0.002         0.000         0.359
 LISTING OF PEERS:
  peer   lambda weight
   16      0.167
   27      0.001
   11      0.169
    6      0.064
    1      0.365
   59      0.234
 
 
Results for firm:    46
Technical efficiency = 0.852
Scale efficiency     = 0.872  (irs)
 PROJECTION SUMMARY:
  variable           original        radial         slack     projected
                        value      movement      movement         value
 output     1           0.205         0.000         0.033         0.238
 output     2           0.131         0.000         0.000         0.131
 output     3           0.136         0.000         0.000         0.136
 input      1           0.215        -0.032        -0.054         0.130
 input      2           0.214        -0.032        -0.017         0.166
 input      3           0.129        -0.019         0.000         0.110
 input      4           0.225        -0.033        -0.068         0.124
 input      5           0.185        -0.027         0.000         0.157
 LISTING OF PEERS:
  peer   lambda weight
    8      0.609
    1      0.114
   11      0.106
   15      0.171
 
 
Results for firm:    47
Technical efficiency = 1.000
Scale efficiency     = 1.000  (crs)
 PROJECTION SUMMARY:
  variable           original        radial         slack     projected
                        value      movement      movement         value
 output     1           0.208         0.000         0.000         0.208
 output     2           0.110         0.000         0.000         0.110
 output     3           0.108         0.000         0.000         0.108
 input      1           0.146         0.000         0.000         0.146
 input      2           0.110         0.000         0.000         0.110
 input      3           0.109         0.000         0.000         0.109
 input      4           0.136         0.000         0.000         0.136
 input      5           0.143         0.000         0.000         0.143
 LISTING OF PEERS:
  peer   lambda weight
   47      1.000
 
 
Results for firm:    48
Technical efficiency = 0.722
Scale efficiency     = 0.999  (irs)
 PROJECTION SUMMARY:
  variable           original        radial         slack     projected
                        value      movement      movement         value
 output     1           0.286         0.000         0.004         0.291
 output     2           0.261         0.000         0.000         0.261
 output     3           0.182         0.000         0.000         0.182
 input      1           0.552        -0.153         0.000         0.398
 input      2           0.569        -0.158        -0.084         0.326
 input      3           0.238        -0.066         0.000         0.172
 input      4           0.214        -0.059         0.000         0.154
 input      5           0.394        -0.109        -0.070         0.214
 LISTING OF PEERS:
  peer   lambda weight
    1      0.468
    6      0.007
   27      0.021
   11      0.203
   28      0.301
 
 
Results for firm:    49
Technical efficiency = 0.739
Scale efficiency     = 0.986  (irs)
 PROJECTION SUMMARY:
  variable           original        radial         slack     projected
                        value      movement      movement         value
 output     1           0.357         0.000         0.292         0.649
 output     2           0.539         0.000         0.000         0.539
 output     3           0.217         0.000         0.000         0.217
 input      1           0.796        -0.208         0.000         0.588
 input      2           0.833        -0.217        -0.121         0.494
 input      3           0.525        -0.137        -0.016         0.372
 input      4           0.291        -0.076         0.000         0.215
 input      5           0.617        -0.161        -0.261         0.195
 LISTING OF PEERS:
  peer   lambda weight
    7      0.056
   11      0.167
   28      0.244
   27      0.533
 
 
Results for firm:    50
Technical efficiency = 0.847
Scale efficiency     = 0.961  (irs)
 PROJECTION SUMMARY:
  variable           original        radial         slack     projected
                        value      movement      movement         value
 output     1           0.347         0.000         0.000         0.347
 output     2           0.213         0.000         0.000         0.213
 output     3           0.123         0.000         0.000         0.123
 input      1           0.387        -0.059        -0.149         0.179
 input      2           0.337        -0.052        -0.076         0.209
 input      3           0.187        -0.029         0.000         0.158
 input      4           0.146        -0.022         0.000         0.124
 input      5           0.374        -0.057        -0.118         0.199
 LISTING OF PEERS:
  peer   lambda weight
    1      0.386
   28      0.011
   11      0.004
   27      0.116
    7      0.482
 
 
Results for firm:    51
Technical efficiency = 1.000
Scale efficiency     = 0.828  (irs)
 PROJECTION SUMMARY:
  variable           original        radial         slack     projected
                        value      movement      movement         value
 output     1           0.191         0.000         0.000         0.191
 output     2           0.117         0.000         0.000         0.117
 output     3           0.115         0.000         0.000         0.115
 input      1           0.144         0.000         0.000         0.144
 input      2           0.136         0.000         0.000         0.136
 input      3           0.119         0.000         0.000         0.119
 input      4           0.110         0.000         0.000         0.110
 input      5           0.121         0.000         0.000         0.121
 LISTING OF PEERS:
  peer   lambda weight
   51      1.000
 
 
Results for firm:    52
Technical efficiency = 0.853
Scale efficiency     = 0.837  (irs)
 PROJECTION SUMMARY:
  variable           original        radial         slack     projected
                        value      movement      movement         value
 output     1           0.187         0.000         0.110         0.296
 output     2           0.190         0.000         0.000         0.190
 output     3           0.142         0.000         0.000         0.142
 input      1           0.258        -0.038        -0.050         0.170
 input      2           0.229        -0.034         0.000         0.195
 input      3           0.194        -0.029        -0.018         0.147
 input      4           0.148        -0.022         0.000         0.126
 input      5           0.557        -0.082        -0.281         0.194
 LISTING OF PEERS:
  peer   lambda weight
    7      0.834
   11      0.051
   28      0.029
   27      0.085
 
 
Results for firm:    53
Technical efficiency = 0.955
Scale efficiency     = 0.931  (irs)
 PROJECTION SUMMARY:
  variable           original        radial         slack     projected
                        value      movement      movement         value
 output     1           0.401         0.000         0.000         0.401
 output     2           0.318         0.000         0.000         0.318
 output     3           0.198         0.000         0.000         0.198
 input      1           0.961        -0.043        -0.567         0.351
 input      2           0.847        -0.038        -0.492         0.317
 input      3           0.265        -0.012        -0.028         0.225
 input      4           0.177        -0.008         0.000         0.169
 input      5           0.935        -0.042        -0.687         0.206
 LISTING OF PEERS:
  peer   lambda weight
    7      0.434
   28      0.156
   11      0.195
   27      0.215
 
 
Results for firm:    54
Technical efficiency = 0.868
Scale efficiency     = 0.831  (irs)
 PROJECTION SUMMARY:
  variable           original        radial         slack     projected
                        value      movement      movement         value
 output     1           0.191         0.000         0.045         0.236
 output     2           0.132         0.000         0.000         0.132
 output     3           0.111         0.000         0.000         0.111
 input      1           0.160        -0.021        -0.004         0.135
 input      2           0.154        -0.020         0.000         0.134
 input      3           0.134        -0.018         0.000         0.116
 input      4           0.151        -0.020        -0.018         0.113
 input      5           0.163        -0.021         0.000         0.141
 LISTING OF PEERS:
  peer   lambda weight
   28      0.010
    1      0.243
   29      0.715
   11      0.011
   27      0.022
 
 
Results for firm:    55
Technical efficiency = 0.731
Scale efficiency     = 0.989  (irs)
 PROJECTION SUMMARY:
  variable           original        radial         slack     projected
                        value      movement      movement         value
 output     1           0.257         0.000         0.121         0.378
 output     2           0.274         0.000         0.000         0.274
 output     3           0.237         0.000         0.009         0.246
 input      1           0.556        -0.149        -0.153         0.253
 input      2           0.356        -0.096         0.000         0.260
 input      3           0.259        -0.070         0.000         0.189
 input      4           0.249        -0.067         0.000         0.182
 input      5           0.505        -0.136        -0.117         0.252
 LISTING OF PEERS:
  peer   lambda weight
    1      0.361
   27      0.151
   11      0.420
   28      0.068
 
 
Results for firm:    56
Technical efficiency = 0.924
Scale efficiency     = 0.946  (irs)
 PROJECTION SUMMARY:
  variable           original        radial         slack     projected
                        value      movement      movement         value
 output     1           0.218         0.000         0.000         0.218
 output     2           0.165         0.000         0.000         0.165
 output     3           0.131         0.000         0.000         0.131
 input      1           0.366        -0.028        -0.139         0.200
 input      2           0.246        -0.019        -0.013         0.215
 input      3           0.157        -0.012         0.000         0.145
 input      4           0.178        -0.013        -0.040         0.125
 input      5           0.121        -0.009         0.000         0.112
 LISTING OF PEERS:
  peer   lambda weight
   11      0.025
   58      0.520
   28      0.072
    4      0.338
   27      0.046
 
 
Results for firm:    57
Technical efficiency = 0.976
Scale efficiency     = 0.880  (irs)
 PROJECTION SUMMARY:
  variable           original        radial         slack     projected
                        value      movement      movement         value
 output     1           0.205         0.000         0.029         0.234
 output     2           0.172         0.000         0.000         0.172
 output     3           0.189         0.000         0.000         0.189
 input      1           0.390        -0.009        -0.181         0.200
 input      2           0.251        -0.006        -0.042         0.203
 input      3           0.173        -0.004        -0.041         0.128
 input      4           0.145        -0.004         0.000         0.141
 input      5           0.233        -0.006        -0.012         0.215
 LISTING OF PEERS:
  peer   lambda weight
    7      0.662
   28      0.107
   11      0.231
 
 
Results for firm:    58
Technical efficiency = 1.000
Scale efficiency     = 0.988  (irs)
 PROJECTION SUMMARY:
  variable           original        radial         slack     projected
                        value      movement      movement         value
 output     1           0.156         0.000         0.000         0.156
 output     2           0.113         0.000         0.000         0.113
 output     3           0.127         0.000         0.000         0.127
 input      1           0.120         0.000         0.000         0.120
 input      2           0.160         0.000         0.000         0.160
 input      3           0.120         0.000         0.000         0.120
 input      4           0.119         0.000         0.000         0.119
 input      5           0.100         0.000         0.000         0.100
 LISTING OF PEERS:
  peer   lambda weight
   58      1.000
 
 
Results for firm:    59
Technical efficiency = 1.000
Scale efficiency     = 1.000  (crs)
 PROJECTION SUMMARY:
  variable           original        radial         slack     projected
                        value      movement      movement         value
 output     1           0.217         0.000         0.000         0.217
 output     2           0.246         0.000         0.000         0.246
 output     3           0.106         0.000         0.000         0.106
 input      1           0.150         0.000         0.000         0.150
 input      2           0.148         0.000         0.000         0.148
 input      3           0.221         0.000         0.000         0.221
 input      4           0.198         0.000         0.000         0.198
 input      5           0.158         0.000         0.000         0.158
 LISTING OF PEERS:
  peer   lambda weight
   59      1.000
 
 
Results for firm:    60
Technical efficiency = 0.793
Scale efficiency     = 0.993  (drs)
 PROJECTION SUMMARY:
  variable           original        radial         slack     projected
                        value      movement      movement         value
 output     1           0.240         0.000         0.314         0.554
 output     2           0.487         0.000         0.000         0.487
 output     3           0.160         0.000         0.000         0.160
 input      1           0.508        -0.105        -0.064         0.339
 input      2           0.380        -0.079         0.000         0.301
 input      3           0.476        -0.099        -0.009         0.368
 input      4           0.559        -0.116        -0.168         0.275
 input      5           0.469        -0.097         0.000         0.371
 LISTING OF PEERS:
  peer   lambda weight
   11      0.008
   27      0.354
   59      0.396
   16      0.242
