# Supplementary material for: Changes in technological innovation efficiency and influencing factors of listed textile and apparel companies research——Based on three-stage DEA with Tobit modeling
Source: PLoS One. 2024 Aug 8;19(8):e0307820. doi: 10.1371/journal.pone.0307820 (PMC11309499; doi:10.1371/journal.pone.0307820)
Supplement: S1 Raw data — (ZIP) [file pone.0307820.s001.zip › Raw Data/Textile and Clothing Industry/DEAP2.1/Phase 1/2018-dta.txt]

0.2846	0.1692	0.1005	0.1506	0.1761	0.1144	0.1067	0.2329
0.1715	0.1333	0.1000	0.1188	0.1971	0.1142	0.1093	0.1533
0.1588	0.1301	0.1199	0.1211	0.1504	0.1103	0.1135	0.1897
0.1618	0.1066	0.1009	0.1038	0.1769	0.1079	0.1015	0.1104
0.2170	0.1509	0.1119	0.1695	0.2182	0.1170	0.1254	0.2742
0.2814	0.3957	0.1369	0.1489	0.5070	0.2483	0.2351	0.3697
0.2196	0.1439	0.1215	0.1000	0.1659	0.1142	0.1178	0.2117
0.1613	0.1027	0.1087	0.1225	0.1270	0.1000	0.1000	0.1294
0.1974	0.1794	0.1194	0.1634	0.3381	0.1238	0.1389	0.1294
0.2535	0.1827	0.2434	0.1258	0.2092	0.1244	0.1821	0.3306
0.2239	0.2089	0.4116	0.1120	0.1718	0.1323	0.2248	0.3476
0.1792	0.1249	0.1188	0.1634	0.2148	0.1137	0.1469	0.1484
0.1550	0.1011	0.1079	0.1271	0.1255	0.1038	0.1019	0.1224
0.1993	0.1918	0.1771	0.1520	0.2369	0.1395	0.1801	0.2944
0.2736	0.1947	0.1251	0.1721	0.3590	0.1425	0.1357	0.1746
0.5398	0.7191	0.2603	0.3665	0.3109	0.5067	0.5645	1.0000
0.1564	0.1198	0.1007	0.1405	0.1456	0.1211	0.1182	0.1161
0.1342	1.0000	1.0000	0.6678	1.0000	1.0000	1.0000	0.7124
0.1876	0.2128	0.1077	0.1457	0.1942	0.2090	0.1863	0.1764
0.1000	0.1648	0.1007	0.1276	0.1463	0.1526	0.2192	0.2095
0.1552	0.1454	0.1049	0.1139	0.2815	0.1205	0.2805	0.1577
0.1616	0.3943	0.1110	0.2621	0.3603	0.2772	0.3868	0.4770
0.1640	0.2099	0.1563	0.1795	0.3623	0.1436	0.1868	0.2210
0.2363	0.2264	0.1679	0.1417	0.1758	0.1791	0.1937	0.2195
0.2276	0.1938	0.1365	0.2589	0.3521	0.1612	0.2157	0.3703
0.2002	0.1846	0.1261	0.1542	0.2169	0.1690	0.1732	0.1100
0.9487	0.8552	0.2077	0.6428	0.7038	0.5871	0.2582	0.2101
1.0000	0.4734	0.1810	1.0000	0.8120	0.2817	0.1764	0.2035
0.1590	0.1000	0.1067	0.1095	0.1000	0.1040	0.1103	0.1193
0.2180	0.1941	0.1243	0.1500	0.2130	0.1679	0.1352	0.2600
0.2317	0.2044	0.1235	0.2894	0.2429	0.1882	0.1799	0.3557
0.1616	0.1153	0.1008	0.1326	0.1262	0.1147	0.1406	0.1906
0.1719	0.1209	0.1212	0.1404	0.1652	0.1186	0.1200	0.1632
0.1688	0.1222	0.1214	0.1531	0.1205	0.1218	0.1199	0.1811
0.1948	0.1670	0.1010	0.1117	0.1669	0.1570	0.1530	0.2180
0.1998	0.1480	0.1492	0.2613	0.3393	0.1403	0.1624	0.1888
0.1985	0.1880	0.1141	0.2103	0.1755	0.1827	0.1340	0.2682
0.2531	0.3265	0.2147	0.6035	0.7213	0.3028	0.1930	0.4424
0.1686	0.2773	0.1159	0.2274	0.2359	0.2682	0.5870	0.1440
0.1027	0.1081	0.1101	0.1523	0.1255	0.1055	0.1238	0.1307
0.2045	0.1557	0.1338	0.3182	0.1644	0.1460	0.2401	0.1511
0.1736	0.1775	0.1279	0.2254	0.2201	0.1484	0.1937	0.2764
0.2423	0.2527	0.1201	0.2777	0.3467	0.2364	0.1887	0.3533
0.2775	0.2022	0.1211	0.2363	0.2816	0.1547	0.1826	0.2181
0.2778	0.2787	0.1610	0.1499	0.2101	0.2057	0.2078	0.4017
0.1780	0.1380	0.1354	0.2788	0.2249	0.1343	0.2563	0.1996
0.1738	0.1101	0.1074	0.1363	0.1105	0.1102	0.1264	0.1499
0.2458	0.2925	0.2048	0.5102	0.6300	0.2717	0.2458	0.3930
0.3259	0.6621	0.2282	0.7861	0.8694	0.6535	0.2930	0.5696
0.3364	0.3886	0.1237	0.3656	0.4112	0.3599	0.1502	0.5011
0.1593	0.1249	0.1145	0.1348	0.1387	0.1270	0.1156	0.1354
0.1571	0.2161	0.1422	0.2287	0.2456	0.2214	0.1652	0.5299
0.3500	0.3621	0.1970	0.8738	0.9729	0.3042	0.1831	0.8123
0.1616	0.1328	0.1110	0.1533	0.1545	0.1342	0.1314	0.1000
0.2419	0.3290	0.2581	0.5008	0.3926	0.3103	0.2707	0.5450
0.1871	0.1821	0.1300	0.3124	0.2732	0.1739	0.1959	0.1325
0.1745	0.1967	0.1876	0.3692	0.2650	0.1959	0.1509	0.2963
0.1554	0.1254	0.1269	0.1143	0.1549	0.1328	0.1146	0.1002
0.1612	0.2605	0.1056	0.1509	0.1482	0.2326	0.1786	0.1674
0.1824	0.7438	0.1764	0.4936	0.4726	0.7312	0.5433	0.7076
