# Supplementary material for: Changes in technological innovation efficiency and influencing factors of listed textile and apparel companies research——Based on three-stage DEA with Tobit modeling
Source: PLoS One. 2024 Aug 8;19(8):e0307820. doi: 10.1371/journal.pone.0307820 (PMC11309499; doi:10.1371/journal.pone.0307820)
Supplement: S1 Raw data — (ZIP) [file pone.0307820.s001.zip › Raw Data/Textile and Clothing Industry/DEAP2.1/Phase 1/2018-out.txt]

 Results from DEAP Version 2.1
 
Instruction file = 2018-ins.txt
Data file          = 2018-dta.txt
 
 Input orientated DEA
 
 Scale assumption: VRS
 
 Slacks calculated using multi-stage method
 
 
 EFFICIENCY SUMMARY:
 
  firm  crste  vrste  scale
 
    1  1.000  1.000  1.000  - 
    2  0.818  0.994  0.824 irs
    3  0.778  0.981  0.793 irs
    4  0.935  1.000  0.935 irs
    5  0.829  0.946  0.876 irs
    6  1.000  1.000  1.000  - 
    7  1.000  1.000  1.000  - 
    8  0.890  1.000  0.890 irs
    9  0.946  1.000  0.946 irs
   10  1.000  1.000  1.000  - 
   11  1.000  1.000  1.000  - 
   12  0.775  0.941  0.823 irs
   13  0.871  1.000  0.871 irs
   14  0.865  0.903  0.958 irs
   15  0.974  1.000  0.974 irs
   16  1.000  1.000  1.000  - 
   17  0.791  0.978  0.809 irs
   18  1.000  1.000  1.000  - 
   19  0.875  0.940  0.931 irs
   20  0.763  0.923  0.827 irs
   21  0.798  1.000  0.798 irs
   22  0.927  0.938  0.988 drs
   23  0.916  0.964  0.951 irs
   24  1.000  1.000  1.000  - 
   25  0.743  0.781  0.951 irs
   26  0.950  1.000  0.950 irs
   27  1.000  1.000  1.000  - 
   28  1.000  1.000  1.000  - 
   29  1.000  1.000  1.000  - 
   30  0.838  0.939  0.892 irs
   31  0.718  0.757  0.949 irs
   32  0.810  0.927  0.874 irs
   33  0.768  0.903  0.850 irs
   34  0.906  0.981  0.923 irs
   35  0.922  0.977  0.944 irs
   36  0.694  0.826  0.840 irs
   37  0.802  0.950  0.844 irs
   38  0.825  0.878  0.940 irs
   39  0.887  0.965  0.919 irs
   40  0.720  0.988  0.729 irs
   41  0.872  0.928  0.940 irs
   42  0.765  0.827  0.924 irs
   43  0.703  0.719  0.979 irs
   44  0.839  0.898  0.935 irs
   45  1.000  1.000  1.000  - 
   46  0.655  0.819  0.800 irs
   47  0.984  0.985  1.000  - 
   48  0.672  0.684  0.983 irs
   49  0.785  0.791  0.993 irs
   50  0.869  1.000  0.869 irs
   51  0.811  0.961  0.844 irs
   52  0.691  0.812  0.851 irs
   53  0.864  0.913  0.946 irs
   54  0.921  1.000  0.921 irs
   55  0.706  0.713  0.989 irs
   56  0.815  0.885  0.920 irs
   57  0.809  0.939  0.862 irs
   58  1.000  1.000  1.000  - 
   59  1.000  1.000  1.000  - 
   60  0.890  0.942  0.945 drs
 
 mean  0.866  0.937  0.925

Note: crste = technical efficiency from CRS DEA
      vrste = technical efficiency from VRS DEA
      scale = scale efficiency = crste/vrste


Note also that all subsequent tables refer to VRS results
 
 
 SUMMARY OF OUTPUT SLACKS:
 
 firm  output:           1           2           3
    1                0.000       0.000       0.000
    2                0.027       0.000       0.004
    3                0.043       0.000       0.001
    4                0.000       0.000       0.000
    5                0.030       0.000       0.000
    6                0.000       0.000       0.000
    7                0.000       0.000       0.000
    8                0.000       0.000       0.000
    9                0.000       0.000       0.000
   10                0.000       0.000       0.000
   11                0.000       0.000       0.000
   12                0.000       0.000       0.000
   13                0.000       0.000       0.000
   14                0.047       0.000       0.054
   15                0.000       0.000       0.000
   16                0.000       0.000       0.000
   17                0.014       0.000       0.007
   18                0.000       0.000       0.000
   19                0.000       0.000       0.011
   20                0.082       0.000       0.077
   21                0.000       0.000       0.000
   22                0.218       0.000       0.189
   23                0.072       0.000       0.057
   24                0.000       0.000       0.000
   25                0.038       0.000       0.120
   26                0.000       0.000       0.000
   27                0.000       0.000       0.000
   28                0.000       0.000       0.000
   29                0.000       0.000       0.000
   30                0.053       0.000       0.000
   31                0.057       0.000       0.000
   32                0.025       0.000       0.005
   33                0.010       0.000       0.000
   34                0.015       0.000       0.000
   35                0.015       0.000       0.037
   36                0.000       0.000       0.000
   37                0.051       0.000       0.000
   38                0.336       0.000       0.000
   39                0.101       0.000       0.007
   40                0.064       0.000       0.000
   41                0.007       0.000       0.000
   42                0.103       0.000       0.000
   43                0.106       0.000       0.010
   44                0.001       0.000       0.000
   45                0.000       0.000       0.000
   46                0.015       0.000       0.000
   47                0.000       0.002       0.000
   48                0.209       0.000       0.000
   49                0.497       0.000       0.000
   50                0.000       0.000       0.000
   51                0.024       0.000       0.000
   52                0.143       0.000       0.000
   53                0.374       0.000       0.000
   54                0.000       0.000       0.000
   55                0.149       0.000       0.000
   56                0.025       0.000       0.000
   57                0.152       0.000       0.000
   58                0.000       0.000       0.000
   59                0.000       0.000       0.000
   60                0.486       0.000       0.056

 mean                0.060       0.000       0.011
 
 
 SUMMARY OF INPUT SLACKS:
 
 firm  input:            1           2           3           4           5
    1                0.000       0.000       0.000       0.000       0.000
    2                0.000       0.005       0.000       0.000       0.000
    3                0.000       0.000       0.000       0.000       0.007
    4                0.000       0.000       0.000       0.000       0.000
    5                0.019       0.045       0.000       0.010       0.054
    6                0.000       0.000       0.000       0.000       0.000
    7                0.000       0.000       0.000       0.000       0.000
    8                0.000       0.000       0.000       0.000       0.000
    9                0.000       0.000       0.000       0.000       0.000
   10                0.000       0.000       0.000       0.000       0.000
   11                0.000       0.000       0.000       0.000       0.000
   12                0.018       0.028       0.000       0.027       0.000
   13                0.000       0.000       0.000       0.000       0.000
   14                0.000       0.007       0.000       0.000       0.000
   15                0.000       0.000       0.000       0.000       0.000
   16                0.000       0.000       0.000       0.000       0.000
   17                0.011       0.000       0.000       0.000       0.000
   18                0.000       0.000       0.000       0.000       0.000
   19                0.000       0.000       0.011       0.023       0.000
   20                0.000       0.000       0.002       0.050       0.000
   21                0.000       0.000       0.000       0.000       0.000
   22                0.000       0.000       0.000       0.078       0.000
   23                0.000       0.038       0.000       0.008       0.000
   24                0.000       0.000       0.000       0.000       0.000
   25                0.057       0.091       0.000       0.002       0.000
   26                0.000       0.000       0.000       0.000       0.000
   27                0.000       0.000       0.000       0.000       0.000
   28                0.000       0.000       0.000       0.000       0.000
   29                0.000       0.000       0.000       0.000       0.000
   30                0.000       0.000       0.011       0.000       0.031
   31                0.058       0.000       0.000       0.000       0.006
   32                0.004       0.000       0.000       0.021       0.032
   33                0.000       0.000       0.000       0.000       0.000
   34                0.032       0.000       0.008       0.000       0.026
   35                0.000       0.000       0.019       0.015       0.000
   36                0.062       0.064       0.000       0.005       0.000
   37                0.052       0.000       0.033       0.000       0.036
   38                0.000       0.163       0.059       0.000       0.124
   39                0.000       0.000       0.028       0.401       0.000
   40                0.032       0.000       0.000       0.013       0.000
   41                0.152       0.000       0.000       0.095       0.000
   42                0.034       0.000       0.000       0.041       0.000
   43                0.000       0.000       0.000       0.000       0.009
   44                0.038       0.000       0.000       0.036       0.000
   45                0.000       0.000       0.000       0.000       0.000
   46                0.094       0.001       0.000       0.090       0.000
   47                0.019       0.000       0.000       0.010       0.010
   48                0.000       0.069       0.000       0.000       0.004
   49                0.000       0.055       0.068       0.000       0.207
   50                0.000       0.000       0.000       0.000       0.000
   51                0.000       0.000       0.005       0.000       0.000
   52                0.015       0.000       0.029       0.000       0.191
   53                0.096       0.302       0.053       0.000       0.534
   54                0.000       0.000       0.000       0.000       0.000
   55                0.123       0.000       0.000       0.000       0.105
   56                0.118       0.000       0.000       0.043       0.000
   57                0.092       0.000       0.047       0.000       0.064
   58                0.000       0.000       0.000       0.000       0.000
   59                0.000       0.000       0.000       0.000       0.000
   60                0.010       0.000       0.168       0.080       0.000

 mean                0.019       0.014       0.009       0.017       0.024
 
 
 SUMMARY OF PEERS:
 
  firm  peers:
    1      1
    2      4    7    9    1    6
    3     29    8   11    7    1
    4      4
    5     11    1    8
    6      6
    7      7
    8      8
    9      9
   10     10
   11     11
   12      9   11    8    1   28
   13     13
   14      6   28    9   11    1
   15     15
   16     16
   17     29    4   27    9   54
   18     18
   19     27   58    7   59    6
   20     29   59   11    7
   21     21
   22     27    6   11   16   28
   23      9   11   28    6
   24     24
   25     28   11    1
   26     26
   27     27
   28     28
   29     29
   30     59    1   11   27    7
   31     27   16   59   11    1
   32      1    8   29
   33      9   11    8    4    1   27   29
   34      1   11   29   59
   35     59    7   11   29
   36     11   28    4    8    9
   37     29   11    1   59
   38     50    1   11   28
   39     58   59   27   54
   40     11   29    9    1    8
   41     58   29   27    9   11
   42     27   11    1   29    9
   43     11    6   28    1   27
   44     11    9   27    1   29
   45     45
   46     11    9    1    8
   47     29    1   16
   48      6   27   11   28    1
   49     50   28   11   27
   50     50
   51     29    1   11   27    8   58
   52     27    1   11   59
   53     11   28    8
   54     54
   55     16    1   27   59   11
   56     58    9   11   27   29
   57      1   28   11    8
   58     58
   59     59
   60     59   27   16
 
 
 SUMMARY OF PEER WEIGHTS:
   (in same order as above)
 
  firm  peer weights:
    1   1.000
    2   0.621 0.082 0.053 0.225 0.020
    3   0.056 0.425 0.031 0.323 0.164
    4   1.000
    5   0.029 0.679 0.292
    6   1.000
    7   1.000
    8   1.000
    9   1.000
   10   1.000
   11   1.000
   12   0.193 0.026 0.736 0.040 0.005
   13   1.000
   14   0.020 0.001 0.160 0.408 0.411
   15   1.000
   16   1.000
   17   0.486 0.238 0.012 0.014 0.250
   18   1.000
   19   0.014 0.325 0.173 0.428 0.060
   20   0.432 0.215 0.228 0.126
   21   1.000
   22   0.067 0.218 0.491 0.172 0.053
   23   0.602 0.311 0.031 0.056
   24   1.000
   25   0.016 0.497 0.487
   26   1.000
   27   1.000
   28   1.000
   29   1.000
   30   0.026 0.114 0.001 0.062 0.796
   31   0.009 0.038 0.068 0.050 0.835
   32   0.221 0.005 0.775
   33   0.032 0.044 0.708 0.112 0.098 0.005 0.001
   34   0.172 0.052 0.747 0.029
   35   0.163 0.766 0.066 0.005
   36   0.119 0.024 0.054 0.495 0.309
   37   0.041 0.039 0.700 0.220
   38   0.058 0.251 0.248 0.443
   39   0.004 0.354 0.137 0.504
   40   0.008 0.569 0.048 0.036 0.338
   41   0.010 0.815 0.059 0.050 0.067
   42   0.016 0.079 0.788 0.089 0.028
   43   0.054 0.059 0.004 0.786 0.097
   44   0.029 0.345 0.045 0.549 0.033
   45   1.000
   46   0.085 0.213 0.150 0.552
   47   0.900 0.091 0.009
   48   0.075 0.042 0.255 0.221 0.407
   49   0.049 0.198 0.147 0.607
   50   1.000
   51   0.446 0.032 0.010 0.024 0.408 0.079
   52   0.050 0.747 0.115 0.088
   53   0.134 0.661 0.205
   54   1.000
   55   0.009 0.345 0.199 0.014 0.433
   56   0.598 0.318 0.006 0.054 0.024
   57   0.229 0.146 0.232 0.393
   58   1.000
   59   1.000
   60   0.054 0.365 0.581
 
 
 PEER COUNT SUMMARY:
   (i.e., no. times each firm is a peer for another)
 
  firm  peer count:
    1      24
    2       0
    3       0
    4       4
    5       0
    6       7
    7       6
    8      11
    9      13
   10       0
   11      30
   12       0
   13       0
   14       0
   15       0
   16       5
   17       0
   18       0
   19       0
   20       0
   21       0
   22       0
   23       0
   24       0
   25       0
   26       0
   27      18
   28      12
   29      15
   30       0
   31       0
   32       0
   33       0
   34       0
   35       0
   36       0
   37       0
   38       0
   39       0
   40       0
   41       0
   42       0
   43       0
   44       0
   45       0
   46       0
   47       0
   48       0
   49       0
   50       2
   51       0
   52       0
   53       0
   54       2
   55       0
   56       0
   57       0
   58       5
   59      11
   60       0
 
 
 
 SUMMARY OF OUTPUT TARGETS:
 
 firm  output:           1           2           3
    1                0.285       0.169       0.101
    2                0.198       0.133       0.104
    3                0.202       0.130       0.121
    4                0.162       0.107       0.101
    5                0.247       0.151       0.112
    6                0.281       0.396       0.137
    7                0.220       0.144       0.121
    8                0.161       0.103       0.109
    9                0.197       0.179       0.119
   10                0.254       0.183       0.243
   11                0.224       0.209       0.412
   12                0.179       0.125       0.119
   13                0.155       0.101       0.108
   14                0.246       0.192       0.231
   15                0.274       0.195       0.125
   16                0.540       0.719       0.260
   17                0.170       0.120       0.108
   18                0.134       1.000       1.000
   19                0.188       0.213       0.119
   20                0.182       0.165       0.178
   21                0.155       0.145       0.105
   22                0.380       0.394       0.300
   23                0.236       0.210       0.213
   24                0.236       0.226       0.168
   25                0.266       0.194       0.256
   26                0.200       0.185       0.126
   27                0.949       0.855       0.208
   28                1.000       0.473       0.181
   29                0.159       0.100       0.107
   30                0.271       0.194       0.124
   31                0.289       0.204       0.123
   32                0.187       0.115       0.105
   33                0.182       0.121       0.121
   34                0.184       0.122       0.121
   35                0.210       0.167       0.138
   36                0.200       0.148       0.149
   37                0.250       0.188       0.114
   38                0.589       0.327       0.215
   39                0.270       0.277       0.122
   40                0.167       0.108       0.110
   41                0.211       0.156       0.134
   42                0.277       0.177       0.128
   43                0.349       0.253       0.130
   44                0.278       0.202       0.121
   45                0.278       0.279       0.161
   46                0.193       0.138       0.135
   47                0.174       0.112       0.107
   48                0.455       0.292       0.205
   49                0.823       0.662       0.228
   50                0.336       0.389       0.124
   51                0.184       0.125       0.115
   52                0.300       0.216       0.142
   53                0.724       0.362       0.197
   54                0.162       0.133       0.111
   55                0.391       0.329       0.258
   56                0.212       0.182       0.130
   57                0.327       0.197       0.188
   58                0.155       0.125       0.127
   59                0.161       0.261       0.106
   60                0.668       0.744       0.233
 
 
 SUMMARY OF INPUT TARGETS:
 
 firm  input:            1           2           3           4           5
    1                0.151       0.176       0.114       0.107       0.233
    2                0.118       0.191       0.113       0.109       0.152
    3                0.119       0.148       0.108       0.111       0.179
    4                0.104       0.177       0.108       0.101       0.110
    5                0.141       0.162       0.111       0.108       0.206
    6                0.149       0.507       0.248       0.235       0.370
    7                0.100       0.166       0.114       0.118       0.212
    8                0.123       0.127       0.100       0.100       0.129
    9                0.163       0.338       0.124       0.139       0.129
   10                0.126       0.209       0.124       0.182       0.331
   11                0.112       0.172       0.132       0.225       0.348
   12                0.136       0.175       0.107       0.111       0.140
   13                0.127       0.126       0.104       0.102       0.122
   14                0.137       0.207       0.126       0.163       0.266
   15                0.172       0.359       0.142       0.136       0.175
   16                0.367       0.311       0.507       0.565       1.000
   17                0.126       0.142       0.118       0.116       0.114
   18                0.668       1.000       1.000       1.000       0.712
   19                0.137       0.183       0.186       0.152       0.166
   20                0.118       0.135       0.139       0.152       0.193
   21                0.114       0.282       0.121       0.281       0.158
   22                0.246       0.338       0.260       0.285       0.448
   23                0.173       0.311       0.138       0.172       0.213
   24                0.142       0.176       0.179       0.194       0.219
   25                0.145       0.184       0.126       0.166       0.289
   26                0.154       0.217       0.169       0.173       0.110
   27                0.643       0.704       0.587       0.258       0.210
   28                1.000       0.812       0.282       0.176       0.204
   29                0.110       0.100       0.104       0.110       0.119
   30                0.141       0.200       0.147       0.127       0.213
   31                0.161       0.184       0.142       0.136       0.263
   32                0.119       0.117       0.106       0.109       0.144
   33                0.127       0.149       0.107       0.108       0.147
   34                0.118       0.118       0.111       0.118       0.152
   35                0.109       0.163       0.135       0.135       0.213
   36                0.154       0.217       0.116       0.129       0.156
   37                0.147       0.167       0.141       0.127       0.218
   38                0.530       0.470       0.207       0.169       0.264
   39                0.220       0.228       0.231       0.165       0.139
   40                0.118       0.124       0.104       0.109       0.129
   41                0.144       0.153       0.135       0.128       0.140
   42                0.152       0.182       0.123       0.120       0.229
   43                0.200       0.249       0.170       0.136       0.245
   44                0.174       0.253       0.139       0.128       0.196
   45                0.150       0.210       0.206       0.208       0.402
   46                0.135       0.183       0.110       0.120       0.163
   47                0.116       0.109       0.108       0.114       0.137
   48                0.349       0.363       0.186       0.168       0.265
   49                0.622       0.633       0.449       0.232       0.243
   50                0.366       0.411       0.360       0.150       0.501
   51                0.130       0.133       0.117       0.111       0.130
   52                0.171       0.200       0.150       0.134       0.239
   53                0.702       0.586       0.225       0.167       0.208
   54                0.153       0.154       0.134       0.131       0.100
   55                0.234       0.280       0.221       0.193       0.284
   56                0.159       0.242       0.154       0.131       0.117
   57                0.255       0.249       0.137       0.142       0.214
   58                0.114       0.155       0.133       0.115       0.100
   59                0.151       0.148       0.233       0.179       0.167
   60                0.456       0.445       0.521       0.432       0.667
 
 
 
 FIRM BY FIRM RESULTS:
 
 
Results for firm:     1
Technical efficiency = 1.000
Scale efficiency     = 1.000  (crs)
 PROJECTION SUMMARY:
  variable           original        radial         slack     projected
                        value      movement      movement         value
 output     1           0.285         0.000         0.000         0.285
 output     2           0.169         0.000         0.000         0.169
 output     3           0.101         0.000         0.000         0.101
 input      1           0.151         0.000         0.000         0.151
 input      2           0.176         0.000         0.000         0.176
 input      3           0.114         0.000         0.000         0.114
 input      4           0.107         0.000         0.000         0.107
 input      5           0.233         0.000         0.000         0.233
 LISTING OF PEERS:
  peer   lambda weight
    1      1.000
 
 
Results for firm:     2
Technical efficiency = 0.994
Scale efficiency     = 0.824  (irs)
 PROJECTION SUMMARY:
  variable           original        radial         slack     projected
                        value      movement      movement         value
 output     1           0.172         0.000         0.027         0.198
 output     2           0.133         0.000         0.000         0.133
 output     3           0.100         0.000         0.004         0.104
 input      1           0.119        -0.001         0.000         0.118
 input      2           0.197        -0.001        -0.005         0.191
 input      3           0.114        -0.001         0.000         0.113
 input      4           0.109        -0.001         0.000         0.109
 input      5           0.153        -0.001         0.000         0.152
 LISTING OF PEERS:
  peer   lambda weight
    4      0.621
    7      0.082
    9      0.053
    1      0.225
    6      0.020
 
 
Results for firm:     3
Technical efficiency = 0.981
Scale efficiency     = 0.793  (irs)
 PROJECTION SUMMARY:
  variable           original        radial         slack     projected
                        value      movement      movement         value
 output     1           0.159         0.000         0.043         0.202
 output     2           0.130         0.000         0.000         0.130
 output     3           0.120         0.000         0.001         0.121
 input      1           0.121        -0.002         0.000         0.119
 input      2           0.150        -0.003         0.000         0.148
 input      3           0.110        -0.002         0.000         0.108
 input      4           0.114        -0.002         0.000         0.111
 input      5           0.190        -0.004        -0.007         0.179
 LISTING OF PEERS:
  peer   lambda weight
   29      0.056
    8      0.425
   11      0.031
    7      0.323
    1      0.164
 
 
Results for firm:     4
Technical efficiency = 1.000
Scale efficiency     = 0.935  (irs)
 PROJECTION SUMMARY:
  variable           original        radial         slack     projected
                        value      movement      movement         value
 output     1           0.162         0.000         0.000         0.162
 output     2           0.107         0.000         0.000         0.107
 output     3           0.101         0.000         0.000         0.101
 input      1           0.104         0.000         0.000         0.104
 input      2           0.177         0.000         0.000         0.177
 input      3           0.108         0.000         0.000         0.108
 input      4           0.102         0.000         0.000         0.101
 input      5           0.110         0.000         0.000         0.110
 LISTING OF PEERS:
  peer   lambda weight
    4      1.000
 
 
Results for firm:     5
Technical efficiency = 0.946
Scale efficiency     = 0.876  (irs)
 PROJECTION SUMMARY:
  variable           original        radial         slack     projected
                        value      movement      movement         value
 output     1           0.217         0.000         0.030         0.247
 output     2           0.151         0.000         0.000         0.151
 output     3           0.112         0.000         0.000         0.112
 input      1           0.169        -0.009        -0.019         0.141
 input      2           0.218        -0.012        -0.045         0.162
 input      3           0.117        -0.006         0.000         0.111
 input      4           0.125        -0.007        -0.010         0.108
 input      5           0.274        -0.015        -0.054         0.206
 LISTING OF PEERS:
  peer   lambda weight
   11      0.029
    1      0.679
    8      0.292
 
 
Results for firm:     6
Technical efficiency = 1.000
Scale efficiency     = 1.000  (crs)
 PROJECTION SUMMARY:
  variable           original        radial         slack     projected
                        value      movement      movement         value
 output     1           0.281         0.000         0.000         0.281
 output     2           0.396         0.000         0.000         0.396
 output     3           0.137         0.000         0.000         0.137
 input      1           0.149         0.000         0.000         0.149
 input      2           0.507         0.000         0.000         0.507
 input      3           0.248         0.000         0.000         0.248
 input      4           0.235         0.000         0.000         0.235
 input      5           0.370         0.000         0.000         0.370
 LISTING OF PEERS:
  peer   lambda weight
    6      1.000
 
 
Results for firm:     7
Technical efficiency = 1.000
Scale efficiency     = 1.000  (crs)
 PROJECTION SUMMARY:
  variable           original        radial         slack     projected
                        value      movement      movement         value
 output     1           0.220         0.000         0.000         0.220
 output     2           0.144         0.000         0.000         0.144
 output     3           0.121         0.000         0.000         0.121
 input      1           0.100         0.000         0.000         0.100
 input      2           0.166         0.000         0.000         0.166
 input      3           0.114         0.000         0.000         0.114
 input      4           0.118         0.000         0.000         0.118
 input      5           0.212         0.000         0.000         0.212
 LISTING OF PEERS:
  peer   lambda weight
    7      1.000
 
 
Results for firm:     8
Technical efficiency = 1.000
Scale efficiency     = 0.890  (irs)
 PROJECTION SUMMARY:
  variable           original        radial         slack     projected
                        value      movement      movement         value
 output     1           0.161         0.000         0.000         0.161
 output     2           0.103         0.000         0.000         0.103
 output     3           0.109         0.000         0.000         0.109
 input      1           0.122         0.000         0.000         0.123
 input      2           0.127         0.000         0.000         0.127
 input      3           0.100         0.000         0.000         0.100
 input      4           0.100         0.000         0.000         0.100
 input      5           0.129         0.000         0.000         0.129
 LISTING OF PEERS:
  peer   lambda weight
    8      1.000
 
 
Results for firm:     9
Technical efficiency = 1.000
Scale efficiency     = 0.946  (irs)
 PROJECTION SUMMARY:
  variable           original        radial         slack     projected
                        value      movement      movement         value
 output     1           0.197         0.000         0.000         0.197
 output     2           0.179         0.000         0.000         0.179
 output     3           0.119         0.000         0.000         0.119
 input      1           0.163         0.000         0.000         0.163
 input      2           0.338         0.000         0.000         0.338
 input      3           0.124         0.000         0.000         0.124
 input      4           0.139         0.000         0.000         0.139
 input      5           0.129         0.000         0.000         0.129
 LISTING OF PEERS:
  peer   lambda weight
    9      1.000
 
 
Results for firm:    10
Technical efficiency = 1.000
Scale efficiency     = 1.000  (crs)
 PROJECTION SUMMARY:
  variable           original        radial         slack     projected
                        value      movement      movement         value
 output     1           0.254         0.000         0.000         0.254
 output     2           0.183         0.000         0.000         0.183
 output     3           0.243         0.000         0.000         0.243
 input      1           0.126         0.000         0.000         0.126
 input      2           0.209         0.000         0.000         0.209
 input      3           0.124         0.000         0.000         0.124
 input      4           0.182         0.000         0.000         0.182
 input      5           0.331         0.000         0.000         0.331
 LISTING OF PEERS:
  peer   lambda weight
   10      1.000
 
 
Results for firm:    11
Technical efficiency = 1.000
Scale efficiency     = 1.000  (crs)
 PROJECTION SUMMARY:
  variable           original        radial         slack     projected
                        value      movement      movement         value
 output     1           0.224         0.000         0.000         0.224
 output     2           0.209         0.000         0.000         0.209
 output     3           0.412         0.000         0.000         0.412
 input      1           0.112         0.000         0.000         0.112
 input      2           0.172         0.000         0.000         0.172
 input      3           0.132         0.000         0.000         0.132
 input      4           0.225         0.000         0.000         0.225
 input      5           0.348         0.000         0.000         0.348
 LISTING OF PEERS:
  peer   lambda weight
   11      1.000
 
 
Results for firm:    12
Technical efficiency = 0.941
Scale efficiency     = 0.823  (irs)
 PROJECTION SUMMARY:
  variable           original        radial         slack     projected
                        value      movement      movement         value
 output     1           0.179         0.000         0.000         0.179
 output     2           0.125         0.000         0.000         0.125
 output     3           0.119         0.000         0.000         0.119
 input      1           0.163        -0.010        -0.018         0.136
 input      2           0.215        -0.013        -0.028         0.175
 input      3           0.114        -0.007         0.000         0.107
 input      4           0.147        -0.009        -0.027         0.111
 input      5           0.148        -0.009         0.000         0.140
 LISTING OF PEERS:
  peer   lambda weight
    9      0.193
   11      0.026
    8      0.736
    1      0.040
   28      0.005
 
 
Results for firm:    13
Technical efficiency = 1.000
Scale efficiency     = 0.871  (irs)
 PROJECTION SUMMARY:
  variable           original        radial         slack     projected
                        value      movement      movement         value
 output     1           0.155         0.000         0.000         0.155
 output     2           0.101         0.000         0.000         0.101
 output     3           0.108         0.000         0.000         0.108
 input      1           0.127         0.000         0.000         0.127
 input      2           0.126         0.000         0.000         0.126
 input      3           0.104         0.000         0.000         0.104
 input      4           0.102         0.000         0.000         0.102
 input      5           0.122         0.000         0.000         0.122
 LISTING OF PEERS:
  peer   lambda weight
   13      1.000
 
 
Results for firm:    14
Technical efficiency = 0.903
Scale efficiency     = 0.958  (irs)
 PROJECTION SUMMARY:
  variable           original        radial         slack     projected
                        value      movement      movement         value
 output     1           0.199         0.000         0.047         0.246
 output     2           0.192         0.000         0.000         0.192
 output     3           0.177         0.000         0.054         0.231
 input      1           0.152        -0.015         0.000         0.137
 input      2           0.237        -0.023        -0.007         0.207
 input      3           0.140        -0.013         0.000         0.126
 input      4           0.180        -0.017         0.000         0.163
 input      5           0.294        -0.028         0.000         0.266
 LISTING OF PEERS:
  peer   lambda weight
    6      0.020
   28      0.001
    9      0.160
   11      0.408
    1      0.411
 
 
Results for firm:    15
Technical efficiency = 1.000
Scale efficiency     = 0.974  (irs)
 PROJECTION SUMMARY:
  variable           original        radial         slack     projected
                        value      movement      movement         value
 output     1           0.274         0.000         0.000         0.274
 output     2           0.195         0.000         0.000         0.195
 output     3           0.125         0.000         0.000         0.125
 input      1           0.172         0.000         0.000         0.172
 input      2           0.359         0.000         0.000         0.359
 input      3           0.142         0.000         0.000         0.142
 input      4           0.136         0.000         0.000         0.136
 input      5           0.175         0.000         0.000         0.175
 LISTING OF PEERS:
  peer   lambda weight
   15      1.000
 
 
Results for firm:    16
Technical efficiency = 1.000
Scale efficiency     = 1.000  (crs)
 PROJECTION SUMMARY:
  variable           original        radial         slack     projected
                        value      movement      movement         value
 output     1           0.540         0.000         0.000         0.540
 output     2           0.719         0.000         0.000         0.719
 output     3           0.260         0.000         0.000         0.260
 input      1           0.366         0.000         0.000         0.367
 input      2           0.311         0.000         0.000         0.311
 input      3           0.507         0.000         0.000         0.507
 input      4           0.565         0.000         0.000         0.565
 input      5           1.000         0.000         0.000         1.000
 LISTING OF PEERS:
  peer   lambda weight
   16      1.000
 
 
Results for firm:    17
Technical efficiency = 0.978
Scale efficiency     = 0.809  (irs)
 PROJECTION SUMMARY:
  variable           original        radial         slack     projected
                        value      movement      movement         value
 output     1           0.156         0.000         0.014         0.170
 output     2           0.120         0.000         0.000         0.120
 output     3           0.101         0.000         0.007         0.108
 input      1           0.141        -0.003        -0.011         0.126
 input      2           0.146        -0.003         0.000         0.142
 input      3           0.121        -0.003         0.000         0.118
 input      4           0.118        -0.003         0.000         0.116
 input      5           0.116        -0.003         0.000         0.114
 LISTING OF PEERS:
  peer   lambda weight
   29      0.486
    4      0.238
   27      0.012
    9      0.014
   54      0.250
 
 
Results for firm:    18
Technical efficiency = 1.000
Scale efficiency     = 1.000  (crs)
 PROJECTION SUMMARY:
  variable           original        radial         slack     projected
                        value      movement      movement         value
 output     1           0.134         0.000         0.000         0.134
 output     2           1.000         0.000         0.000         1.000
 output     3           1.000         0.000         0.000         1.000
 input      1           0.668         0.000         0.000         0.668
 input      2           1.000         0.000         0.000         1.000
 input      3           1.000         0.000         0.000         1.000
 input      4           1.000         0.000         0.000         1.000
 input      5           0.712         0.000         0.000         0.712
 LISTING OF PEERS:
  peer   lambda weight
   18      1.000
 
 
Results for firm:    19
Technical efficiency = 0.940
Scale efficiency     = 0.931  (irs)
 PROJECTION SUMMARY:
  variable           original        radial         slack     projected
                        value      movement      movement         value
 output     1           0.188         0.000         0.000         0.188
 output     2           0.213         0.000         0.000         0.213
 output     3           0.108         0.000         0.011         0.119
 input      1           0.146        -0.009         0.000         0.137
 input      2           0.194        -0.012         0.000         0.183
 input      3           0.209        -0.013        -0.011         0.186
 input      4           0.186        -0.011        -0.023         0.152
 input      5           0.176        -0.011         0.000         0.166
 LISTING OF PEERS:
  peer   lambda weight
   27      0.014
   58      0.325
    7      0.173
   59      0.428
    6      0.060
 
 
Results for firm:    20
Technical efficiency = 0.923
Scale efficiency     = 0.827  (irs)
 PROJECTION SUMMARY:
  variable           original        radial         slack     projected
                        value      movement      movement         value
 output     1           0.100         0.000         0.082         0.182
 output     2           0.165         0.000         0.000         0.165
 output     3           0.101         0.000         0.077         0.178
 input      1           0.128        -0.010         0.000         0.118
 input      2           0.146        -0.011         0.000         0.135
 input      3           0.153        -0.012        -0.002         0.139
 input      4           0.219        -0.017        -0.050         0.152
 input      5           0.209        -0.016         0.000         0.193
 LISTING OF PEERS:
  peer   lambda weight
   29      0.432
   59      0.215
   11      0.228
    7      0.126
 
 
Results for firm:    21
Technical efficiency = 1.000
Scale efficiency     = 0.798  (irs)
 PROJECTION SUMMARY:
  variable           original        radial         slack     projected
                        value      movement      movement         value
 output     1           0.155         0.000         0.000         0.155
 output     2           0.145         0.000         0.000         0.145
 output     3           0.105         0.000         0.000         0.105
 input      1           0.114         0.000         0.000         0.114
 input      2           0.281         0.000         0.000         0.282
 input      3           0.120         0.000         0.000         0.121
 input      4           0.281         0.000         0.000         0.281
 input      5           0.158         0.000         0.000         0.158
 LISTING OF PEERS:
  peer   lambda weight
   21      1.000
 
 
Results for firm:    22
Technical efficiency = 0.938
Scale efficiency     = 0.988  (drs)
 PROJECTION SUMMARY:
  variable           original        radial         slack     projected
                        value      movement      movement         value
 output     1           0.162         0.000         0.218         0.380
 output     2           0.394         0.000         0.000         0.394
 output     3           0.111         0.000         0.189         0.300
 input      1           0.262        -0.016         0.000         0.246
 input      2           0.360        -0.022         0.000         0.338
 input      3           0.277        -0.017         0.000         0.260
 input      4           0.387        -0.024        -0.078         0.285
 input      5           0.477        -0.029         0.000         0.448
 LISTING OF PEERS:
  peer   lambda weight
   27      0.067
    6      0.218
   11      0.491
   16      0.172
   28      0.053
 
 
Results for firm:    23
Technical efficiency = 0.964
Scale efficiency     = 0.951  (irs)
 PROJECTION SUMMARY:
  variable           original        radial         slack     projected
                        value      movement      movement         value
 output     1           0.164         0.000         0.072         0.236
 output     2           0.210         0.000         0.000         0.210
 output     3           0.156         0.000         0.057         0.213
 input      1           0.179        -0.007         0.000         0.173
 input      2           0.362        -0.013        -0.038         0.311
 input      3           0.144        -0.005         0.000         0.138
 input      4           0.187        -0.007        -0.008         0.172
 input      5           0.221        -0.008         0.000         0.213
 LISTING OF PEERS:
  peer   lambda weight
    9      0.602
   11      0.311
   28      0.031
    6      0.056
 
 
Results for firm:    24
Technical efficiency = 1.000
Scale efficiency     = 1.000  (crs)
 PROJECTION SUMMARY:
  variable           original        radial         slack     projected
                        value      movement      movement         value
 output     1           0.236         0.000         0.000         0.236
 output     2           0.226         0.000         0.000         0.226
 output     3           0.168         0.000         0.000         0.168
 input      1           0.142         0.000         0.000         0.142
 input      2           0.176         0.000         0.000         0.176
 input      3           0.179         0.000         0.000         0.179
 input      4           0.194         0.000         0.000         0.194
 input      5           0.220         0.000         0.000         0.219
 LISTING OF PEERS:
  peer   lambda weight
   24      1.000
 
 
Results for firm:    25
Technical efficiency = 0.781
Scale efficiency     = 0.951  (irs)
 PROJECTION SUMMARY:
  variable           original        radial         slack     projected
                        value      movement      movement         value
 output     1           0.228         0.000         0.038         0.266
 output     2           0.194         0.000         0.000         0.194
 output     3           0.137         0.000         0.120         0.256
 input      1           0.259        -0.057        -0.057         0.145
 input      2           0.352        -0.077        -0.091         0.184
 input      3           0.161        -0.035         0.000         0.126
 input      4           0.216        -0.047        -0.002         0.166
 input      5           0.370        -0.081         0.000         0.289
 LISTING OF PEERS:
  peer   lambda weight
   28      0.016
   11      0.497
    1      0.487
 
 
Results for firm:    26
Technical efficiency = 1.000
Scale efficiency     = 0.950  (irs)
 PROJECTION SUMMARY:
  variable           original        radial         slack     projected
                        value      movement      movement         value
 output     1           0.200         0.000         0.000         0.200
 output     2           0.185         0.000         0.000         0.185
 output     3           0.126         0.000         0.000         0.126
 input      1           0.154         0.000         0.000         0.154
 input      2           0.217         0.000         0.000         0.217
 input      3           0.169         0.000         0.000         0.169
 input      4           0.173         0.000         0.000         0.173
 input      5           0.110         0.000         0.000         0.110
 LISTING OF PEERS:
  peer   lambda weight
   26      1.000
 
 
Results for firm:    27
Technical efficiency = 1.000
Scale efficiency     = 1.000  (crs)
 PROJECTION SUMMARY:
  variable           original        radial         slack     projected
                        value      movement      movement         value
 output     1           0.949         0.000         0.000         0.949
 output     2           0.855         0.000         0.000         0.855
 output     3           0.208         0.000         0.000         0.208
 input      1           0.643         0.000         0.000         0.643
 input      2           0.704         0.000         0.000         0.704
 input      3           0.587         0.000         0.000         0.587
 input      4           0.258         0.000         0.000         0.258
 input      5           0.210         0.000         0.000         0.210
 LISTING OF PEERS:
  peer   lambda weight
   27      1.000
 
 
Results for firm:    28
Technical efficiency = 1.000
Scale efficiency     = 1.000  (crs)
 PROJECTION SUMMARY:
  variable           original        radial         slack     projected
                        value      movement      movement         value
 output     1           1.000         0.000         0.000         1.000
 output     2           0.473         0.000         0.000         0.473
 output     3           0.181         0.000         0.000         0.181
 input      1           1.000         0.000         0.000         1.000
 input      2           0.812         0.000         0.000         0.812
 input      3           0.282         0.000         0.000         0.282
 input      4           0.176         0.000         0.000         0.176
 input      5           0.203         0.000         0.000         0.204
 LISTING OF PEERS:
  peer   lambda weight
   28      1.000
 
 
Results for firm:    29
Technical efficiency = 1.000
Scale efficiency     = 1.000  (crs)
 PROJECTION SUMMARY:
  variable           original        radial         slack     projected
                        value      movement      movement         value
 output     1           0.159         0.000         0.000         0.159
 output     2           0.100         0.000         0.000         0.100
 output     3           0.107         0.000         0.000         0.107
 input      1           0.110         0.000         0.000         0.110
 input      2           0.100         0.000         0.000         0.100
 input      3           0.104         0.000         0.000         0.104
 input      4           0.110         0.000         0.000         0.110
 input      5           0.119         0.000         0.000         0.119
 LISTING OF PEERS:
  peer   lambda weight
   29      1.000
 
 
Results for firm:    30
Technical efficiency = 0.939
Scale efficiency     = 0.892  (irs)
 PROJECTION SUMMARY:
  variable           original        radial         slack     projected
                        value      movement      movement         value
 output     1           0.218         0.000         0.053         0.271
 output     2           0.194         0.000         0.000         0.194
 output     3           0.124         0.000         0.000         0.124
 input      1           0.150        -0.009         0.000         0.141
 input      2           0.213        -0.013         0.000         0.200
 input      3           0.168        -0.010        -0.011         0.147
 input      4           0.135        -0.008         0.000         0.127
 input      5           0.260        -0.016        -0.031         0.213
 LISTING OF PEERS:
  peer   lambda weight
   59      0.026
    1      0.114
   11      0.001
   27      0.062
    7      0.796
 
 
Results for firm:    31
Technical efficiency = 0.757
Scale efficiency     = 0.949  (irs)
 PROJECTION SUMMARY:
  variable           original        radial         slack     projected
                        value      movement      movement         value
 output     1           0.232         0.000         0.057         0.289
 output     2           0.204         0.000         0.000         0.204
 output     3           0.123         0.000         0.000         0.123
 input      1           0.289        -0.070        -0.058         0.161
 input      2           0.243        -0.059         0.000         0.184
 input      3           0.188        -0.046         0.000         0.142
 input      4           0.180        -0.044         0.000         0.136
 input      5           0.356        -0.086        -0.006         0.263
 LISTING OF PEERS:
  peer   lambda weight
   27      0.009
   16      0.038
   59      0.068
   11      0.050
    1      0.835
 
 
Results for firm:    32
Technical efficiency = 0.927
Scale efficiency     = 0.874  (irs)
 PROJECTION SUMMARY:
  variable           original        radial         slack     projected
                        value      movement      movement         value
 output     1           0.162         0.000         0.025         0.187
 output     2           0.115         0.000         0.000         0.115
 output     3           0.101         0.000         0.005         0.105
 input      1           0.133        -0.010        -0.004         0.119
 input      2           0.126        -0.009         0.000         0.117
 input      3           0.115        -0.008         0.000         0.106
 input      4           0.141        -0.010        -0.021         0.109
 input      5           0.191        -0.014        -0.032         0.144
 LISTING OF PEERS:
  peer   lambda weight
    1      0.221
    8      0.005
   29      0.775
 
 
Results for firm:    33
Technical efficiency = 0.903
Scale efficiency     = 0.850  (irs)
 PROJECTION SUMMARY:
  variable           original        radial         slack     projected
                        value      movement      movement         value
 output     1           0.172         0.000         0.010         0.182
 output     2           0.121         0.000         0.000         0.121
 output     3           0.121         0.000         0.000         0.121
 input      1           0.140        -0.014         0.000         0.127
 input      2           0.165        -0.016         0.000         0.149
 input      3           0.119        -0.011         0.000         0.107
 input      4           0.120        -0.012         0.000         0.108
 input      5           0.163        -0.016         0.000         0.147
 LISTING OF PEERS:
  peer   lambda weight
    9      0.032
   11      0.044
    8      0.708
    4      0.112
    1      0.098
   27      0.005
   29      0.001
 
 
Results for firm:    34
Technical efficiency = 0.981
Scale efficiency     = 0.923  (irs)
 PROJECTION SUMMARY:
  variable           original        radial         slack     projected
                        value      movement      movement         value
 output     1           0.169         0.000         0.015         0.184
 output     2           0.122         0.000         0.000         0.122
 output     3           0.121         0.000         0.000         0.121
 input      1           0.153        -0.003        -0.032         0.118
 input      2           0.120        -0.002         0.000         0.118
 input      3           0.122        -0.002        -0.008         0.111
 input      4           0.120        -0.002         0.000         0.118
 input      5           0.181        -0.003        -0.026         0.152
 LISTING OF PEERS:
  peer   lambda weight
    1      0.172
   11      0.052
   29      0.747
   59      0.029
 
 
Results for firm:    35
Technical efficiency = 0.977
Scale efficiency     = 0.944  (irs)
 PROJECTION SUMMARY:
  variable           original        radial         slack     projected
                        value      movement      movement         value
 output     1           0.195         0.000         0.015         0.210
 output     2           0.167         0.000         0.000         0.167
 output     3           0.101         0.000         0.037         0.138
 input      1           0.112        -0.003         0.000         0.109
 input      2           0.167        -0.004         0.000         0.163
 input      3           0.157        -0.004        -0.019         0.135
 input      4           0.153        -0.004        -0.015         0.135
 input      5           0.218        -0.005         0.000         0.213
 LISTING OF PEERS:
  peer   lambda weight
   59      0.163
    7      0.766
   11      0.066
   29      0.005
 
 
Results for firm:    36
Technical efficiency = 0.826
Scale efficiency     = 0.840  (irs)
 PROJECTION SUMMARY:
  variable           original        radial         slack     projected
                        value      movement      movement         value
 output     1           0.200         0.000         0.000         0.200
 output     2           0.148         0.000         0.000         0.148
 output     3           0.149         0.000         0.000         0.149
 input      1           0.261        -0.045        -0.062         0.154
 input      2           0.339        -0.059        -0.064         0.217
 input      3           0.140        -0.024         0.000         0.116
 input      4           0.162        -0.028        -0.005         0.129
 input      5           0.189        -0.033         0.000         0.156
 LISTING OF PEERS:
  peer   lambda weight
   11      0.119
   28      0.024
    4      0.054
    8      0.495
    9      0.309
 
 
Results for firm:    37
Technical efficiency = 0.950
Scale efficiency     = 0.844  (irs)
 PROJECTION SUMMARY:
  variable           original        radial         slack     projected
                        value      movement      movement         value
 output     1           0.199         0.000         0.051         0.250
 output     2           0.188         0.000         0.000         0.188
 output     3           0.114         0.000         0.000         0.114
 input      1           0.210        -0.011        -0.052         0.147
 input      2           0.176        -0.009         0.000         0.167
 input      3           0.183        -0.009        -0.033         0.141
 input      4           0.134        -0.007         0.000         0.127
 input      5           0.268        -0.013        -0.036         0.218
 LISTING OF PEERS:
  peer   lambda weight
   29      0.041
   11      0.039
    1      0.700
   59      0.220
 
 
Results for firm:    38
Technical efficiency = 0.878
Scale efficiency     = 0.940  (irs)
 PROJECTION SUMMARY:
  variable           original        radial         slack     projected
                        value      movement      movement         value
 output     1           0.253         0.000         0.336         0.589
 output     2           0.327         0.000         0.000         0.327
 output     3           0.215         0.000         0.000         0.215
 input      1           0.604        -0.074         0.000         0.530
 input      2           0.721        -0.088        -0.163         0.470
 input      3           0.303        -0.037        -0.059         0.207
 input      4           0.193        -0.024         0.000         0.169
 input      5           0.442        -0.054        -0.124         0.264
 LISTING OF PEERS:
  peer   lambda weight
   50      0.058
    1      0.251
   11      0.248
   28      0.443
 
 
Results for firm:    39
Technical efficiency = 0.965
Scale efficiency     = 0.919  (irs)
 PROJECTION SUMMARY:
  variable           original        radial         slack     projected
                        value      movement      movement         value
 output     1           0.169         0.000         0.101         0.270
 output     2           0.277         0.000         0.000         0.277
 output     3           0.116         0.000         0.007         0.122
 input      1           0.227        -0.008         0.000         0.220
 input      2           0.236        -0.008         0.000         0.228
 input      3           0.268        -0.009        -0.028         0.231
 input      4           0.587        -0.020        -0.401         0.165
 input      5           0.144        -0.005         0.000         0.139
 LISTING OF PEERS:
  peer   lambda weight
   58      0.004
   59      0.354
   27      0.137
   54      0.504
 
 
Results for firm:    40
Technical efficiency = 0.988
Scale efficiency     = 0.729  (irs)
 PROJECTION SUMMARY:
  variable           original        radial         slack     projected
                        value      movement      movement         value
 output     1           0.103         0.000         0.064         0.167
 output     2           0.108         0.000         0.000         0.108
 output     3           0.110         0.000         0.000         0.110
 input      1           0.152        -0.002        -0.032         0.118
 input      2           0.126        -0.002         0.000         0.124
 input      3           0.105        -0.001         0.000         0.104
 input      4           0.124        -0.002        -0.013         0.109
 input      5           0.131        -0.002         0.000         0.129
 LISTING OF PEERS:
  peer   lambda weight
   11      0.008
   29      0.569
    9      0.048
    1      0.036
    8      0.338
 
 
Results for firm:    41
Technical efficiency = 0.928
Scale efficiency     = 0.940  (irs)
 PROJECTION SUMMARY:
  variable           original        radial         slack     projected
                        value      movement      movement         value
 output     1           0.204         0.000         0.007         0.211
 output     2           0.156         0.000         0.000         0.156
 output     3           0.134         0.000         0.000         0.134
 input      1           0.318        -0.023        -0.152         0.144
 input      2           0.164        -0.012         0.000         0.153
 input      3           0.146        -0.011         0.000         0.135
 input      4           0.240        -0.017        -0.095         0.128
 input      5           0.151        -0.011         0.000         0.140
 LISTING OF PEERS:
  peer   lambda weight
   58      0.010
   29      0.815
   27      0.059
    9      0.050
   11      0.067
 
 
Results for firm:    42
Technical efficiency = 0.827
Scale efficiency     = 0.924  (irs)
 PROJECTION SUMMARY:
  variable           original        radial         slack     projected
                        value      movement      movement         value
 output     1           0.174         0.000         0.103         0.277
 output     2           0.177         0.000         0.000         0.177
 output     3           0.128         0.000         0.000         0.128
 input      1           0.225        -0.039        -0.034         0.152
 input      2           0.220        -0.038         0.000         0.182
 input      3           0.148        -0.026         0.000         0.123
 input      4           0.194        -0.033        -0.041         0.120
 input      5           0.276        -0.048         0.000         0.229
 LISTING OF PEERS:
  peer   lambda weight
   27      0.016
   11      0.079
    1      0.788
   29      0.089
    9      0.028
 
 
Results for firm:    43
Technical efficiency = 0.719
Scale efficiency     = 0.979  (irs)
 PROJECTION SUMMARY:
  variable           original        radial         slack     projected
                        value      movement      movement         value
 output     1           0.242         0.000         0.106         0.349
 output     2           0.253         0.000         0.000         0.253
 output     3           0.120         0.000         0.010         0.130
 input      1           0.278        -0.078         0.000         0.200
 input      2           0.347        -0.097         0.000         0.249
 input      3           0.236        -0.066         0.000         0.170
 input      4           0.189        -0.053         0.000         0.136
 input      5           0.353        -0.099        -0.009         0.245
 LISTING OF PEERS:
  peer   lambda weight
   11      0.054
    6      0.059
   28      0.004
    1      0.786
   27      0.097
 
 
Results for firm:    44
Technical efficiency = 0.898
Scale efficiency     = 0.935  (irs)
 PROJECTION SUMMARY:
  variable           original        radial         slack     projected
                        value      movement      movement         value
 output     1           0.278         0.000         0.001         0.278
 output     2           0.202         0.000         0.000         0.202
 output     3           0.121         0.000         0.000         0.121
 input      1           0.236        -0.024        -0.038         0.174
 input      2           0.282        -0.029         0.000         0.253
 input      3           0.155        -0.016         0.000         0.139
 input      4           0.183        -0.019        -0.036         0.128
 input      5           0.218        -0.022         0.000         0.196
 LISTING OF PEERS:
  peer   lambda weight
   11      0.029
    9      0.345
   27      0.045
    1      0.549
   29      0.033
 
 
Results for firm:    45
Technical efficiency = 1.000
Scale efficiency     = 1.000  (crs)
 PROJECTION SUMMARY:
  variable           original        radial         slack     projected
                        value      movement      movement         value
 output     1           0.278         0.000         0.000         0.278
 output     2           0.279         0.000         0.000         0.279
 output     3           0.161         0.000         0.000         0.161
 input      1           0.150         0.000         0.000         0.150
 input      2           0.210         0.000         0.000         0.210
 input      3           0.206         0.000         0.000         0.206
 input      4           0.208         0.000         0.000         0.208
 input      5           0.402         0.000         0.000         0.402
 LISTING OF PEERS:
  peer   lambda weight
   45      1.000
 
 
Results for firm:    46
Technical efficiency = 0.819
Scale efficiency     = 0.800  (irs)
 PROJECTION SUMMARY:
  variable           original        radial         slack     projected
                        value      movement      movement         value
 output     1           0.178         0.000         0.015         0.193
 output     2           0.138         0.000         0.000         0.138
 output     3           0.135         0.000         0.000         0.135
 input      1           0.279        -0.051        -0.094         0.135
 input      2           0.225        -0.041        -0.001         0.183
 input      3           0.134        -0.024         0.000         0.110
 input      4           0.256        -0.046        -0.090         0.120
 input      5           0.200        -0.036         0.000         0.163
 LISTING OF PEERS:
  peer   lambda weight
   11      0.085
    9      0.213
    1      0.150
    8      0.552
 
 
Results for firm:    47
Technical efficiency = 0.985
Scale efficiency     = 1.000  (crs)
 PROJECTION SUMMARY:
  variable           original        radial         slack     projected
                        value      movement      movement         value
 output     1           0.174         0.000         0.000         0.174
 output     2           0.110         0.000         0.002         0.112
 output     3           0.107         0.000         0.000         0.107
 input      1           0.136        -0.002        -0.019         0.116
 input      2           0.111        -0.002         0.000         0.109
 input      3           0.110        -0.002         0.000         0.108
 input      4           0.126        -0.002        -0.010         0.114
 input      5           0.150        -0.002        -0.010         0.137
 LISTING OF PEERS:
  peer   lambda weight
   29      0.900
    1      0.091
   16      0.009
 
 
Results for firm:    48
Technical efficiency = 0.684
Scale efficiency     = 0.983  (irs)
 PROJECTION SUMMARY:
  variable           original        radial         slack     projected
                        value      movement      movement         value
 output     1           0.246         0.000         0.209         0.455
 output     2           0.292         0.000         0.000         0.292
 output     3           0.205         0.000         0.000         0.205
 input      1           0.510        -0.161         0.000         0.349
 input      2           0.630        -0.199        -0.069         0.363
 input      3           0.272        -0.086         0.000         0.186
 input      4           0.246        -0.078         0.000         0.168
 input      5           0.393        -0.124        -0.004         0.265
 LISTING OF PEERS:
  peer   lambda weight
    6      0.075
   27      0.042
   11      0.255
   28      0.221
    1      0.407
 
 
Results for firm:    49
Technical efficiency = 0.791
Scale efficiency     = 0.993  (irs)
 PROJECTION SUMMARY:
  variable           original        radial         slack     projected
                        value      movement      movement         value
 output     1           0.326         0.000         0.497         0.823
 output     2           0.662         0.000         0.000         0.662
 output     3           0.228         0.000         0.000         0.228
 input      1           0.786        -0.164         0.000         0.622
 input      2           0.869        -0.181        -0.055         0.633
 input      3           0.653        -0.136        -0.068         0.449
 input      4           0.293        -0.061         0.000         0.232
 input      5           0.570        -0.119        -0.207         0.243
 LISTING OF PEERS:
  peer   lambda weight
   50      0.049
   28      0.198
   11      0.147
   27      0.607
 
 
Results for firm:    50
Technical efficiency = 1.000
Scale efficiency     = 0.869  (irs)
 PROJECTION SUMMARY:
  variable           original        radial         slack     projected
                        value      movement      movement         value
 output     1           0.336         0.000         0.000         0.336
 output     2           0.389         0.000         0.000         0.389
 output     3           0.124         0.000         0.000         0.124
 input      1           0.366         0.000         0.000         0.366
 input      2           0.411         0.000         0.000         0.411
 input      3           0.360         0.000         0.000         0.360
 input      4           0.150         0.000         0.000         0.150
 input      5           0.501         0.000         0.000         0.501
 LISTING OF PEERS:
  peer   lambda weight
   50      1.000
 
 
Results for firm:    51
Technical efficiency = 0.961
Scale efficiency     = 0.844  (irs)
 PROJECTION SUMMARY:
  variable           original        radial         slack     projected
                        value      movement      movement         value
 output     1           0.159         0.000         0.024         0.184
 output     2           0.125         0.000         0.000         0.125
 output     3           0.115         0.000         0.000         0.115
 input      1           0.135        -0.005         0.000         0.130
 input      2           0.139        -0.005         0.000         0.133
 input      3           0.127        -0.005        -0.005         0.117
 input      4           0.116        -0.004         0.000         0.111
 input      5           0.135        -0.005         0.000         0.130
 LISTING OF PEERS:
  peer   lambda weight
   29      0.446
    1      0.032
   11      0.010
   27      0.024
    8      0.408
   58      0.079
 
 
Results for firm:    52
Technical efficiency = 0.812
Scale efficiency     = 0.851  (irs)
 PROJECTION SUMMARY:
  variable           original        radial         slack     projected
                        value      movement      movement         value
 output     1           0.157         0.000         0.143         0.300
 output     2           0.216         0.000         0.000         0.216
 output     3           0.142         0.000         0.000         0.142
 input      1           0.229        -0.043        -0.015         0.171
 input      2           0.246        -0.046         0.000         0.200
 input      3           0.221        -0.042        -0.029         0.150
 input      4           0.165        -0.031         0.000         0.134
 input      5           0.530        -0.099        -0.191         0.239
 LISTING OF PEERS:
  peer   lambda weight
   27      0.050
    1      0.747
   11      0.115
   59      0.088
 
 
Results for firm:    53
Technical efficiency = 0.913
Scale efficiency     = 0.946  (irs)
 PROJECTION SUMMARY:
  variable           original        radial         slack     projected
                        value      movement      movement         value
 output     1           0.350         0.000         0.374         0.724
 output     2           0.362         0.000         0.000         0.362
 output     3           0.197         0.000         0.000         0.197
 input      1           0.874        -0.076        -0.096         0.702
 input      2           0.973        -0.084        -0.302         0.586
 input      3           0.304        -0.026        -0.053         0.225
 input      4           0.183        -0.016         0.000         0.167
 input      5           0.812        -0.070        -0.534         0.208
 LISTING OF PEERS:
  peer   lambda weight
   11      0.134
   28      0.661
    8      0.205
 
 
Results for firm:    54
Technical efficiency = 1.000
Scale efficiency     = 0.921  (irs)
 PROJECTION SUMMARY:
  variable           original        radial         slack     projected
                        value      movement      movement         value
 output     1           0.162         0.000         0.000         0.162
 output     2           0.133         0.000         0.000         0.133
 output     3           0.111         0.000         0.000         0.111
 input      1           0.153         0.000         0.000         0.153
 input      2           0.155         0.000         0.000         0.154
 input      3           0.134         0.000         0.000         0.134
 input      4           0.131         0.000         0.000         0.131
 input      5           0.100         0.000         0.000         0.100
 LISTING OF PEERS:
  peer   lambda weight
   54      1.000
 
 
Results for firm:    55
Technical efficiency = 0.713
Scale efficiency     = 0.989  (irs)
 PROJECTION SUMMARY:
  variable           original        radial         slack     projected
                        value      movement      movement         value
 output     1           0.242         0.000         0.149         0.391
 output     2           0.329         0.000         0.000         0.329
 output     3           0.258         0.000         0.000         0.258
 input      1           0.501        -0.144        -0.123         0.234
 input      2           0.393        -0.113         0.000         0.280
 input      3           0.310        -0.089         0.000         0.221
 input      4           0.271        -0.078         0.000         0.193
 input      5           0.545        -0.156        -0.105         0.284
 LISTING OF PEERS:
  peer   lambda weight
   16      0.009
    1      0.345
   27      0.199
   59      0.014
   11      0.433
 
 
Results for firm:    56
Technical efficiency = 0.885
Scale efficiency     = 0.920  (irs)
 PROJECTION SUMMARY:
  variable           original        radial         slack     projected
                        value      movement      movement         value
 output     1           0.187         0.000         0.025         0.212
 output     2           0.182         0.000         0.000         0.182
 output     3           0.130         0.000         0.000         0.130
 input      1           0.312        -0.036        -0.118         0.159
 input      2           0.273        -0.031         0.000         0.242
 input      3           0.174        -0.020         0.000         0.154
 input      4           0.196        -0.022        -0.043         0.131
 input      5           0.133        -0.015         0.000         0.117
 LISTING OF PEERS:
  peer   lambda weight
   58      0.598
    9      0.318
   11      0.006
   27      0.054
   29      0.024
 
 
Results for firm:    57
Technical efficiency = 0.939
Scale efficiency     = 0.862  (irs)
 PROJECTION SUMMARY:
  variable           original        radial         slack     projected
                        value      movement      movement         value
 output     1           0.174         0.000         0.152         0.327
 output     2           0.197         0.000         0.000         0.197
 output     3           0.188         0.000         0.000         0.188
 input      1           0.369        -0.023        -0.092         0.255
 input      2           0.265        -0.016         0.000         0.249
 input      3           0.196        -0.012        -0.047         0.137
 input      4           0.151        -0.009         0.000         0.142
 input      5           0.296        -0.018        -0.064         0.214
 LISTING OF PEERS:
  peer   lambda weight
    1      0.229
   28      0.146
   11      0.232
    8      0.393
 
 
Results for firm:    58
Technical efficiency = 1.000
Scale efficiency     = 1.000  (crs)
 PROJECTION SUMMARY:
  variable           original        radial         slack     projected
                        value      movement      movement         value
 output     1           0.155         0.000         0.000         0.155
 output     2           0.125         0.000         0.000         0.125
 output     3           0.127         0.000         0.000         0.127
 input      1           0.114         0.000         0.000         0.114
 input      2           0.155         0.000         0.000         0.155
 input      3           0.133         0.000         0.000         0.133
 input      4           0.115         0.000         0.000         0.115
 input      5           0.100         0.000         0.000         0.100
 LISTING OF PEERS:
  peer   lambda weight
   58      1.000
 
 
Results for firm:    59
Technical efficiency = 1.000
Scale efficiency     = 1.000  (crs)
 PROJECTION SUMMARY:
  variable           original        radial         slack     projected
                        value      movement      movement         value
 output     1           0.161         0.000         0.000         0.161
 output     2           0.261         0.000         0.000         0.261
 output     3           0.106         0.000         0.000         0.106
 input      1           0.151         0.000         0.000         0.151
 input      2           0.148         0.000         0.000         0.148
 input      3           0.233         0.000         0.000         0.233
 input      4           0.179         0.000         0.000         0.179
 input      5           0.167         0.000         0.000         0.167
 LISTING OF PEERS:
  peer   lambda weight
   59      1.000
 
 
Results for firm:    60
Technical efficiency = 0.942
Scale efficiency     = 0.945  (drs)
 PROJECTION SUMMARY:
  variable           original        radial         slack     projected
                        value      movement      movement         value
 output     1           0.182         0.000         0.486         0.668
 output     2           0.744         0.000         0.000         0.744
 output     3           0.176         0.000         0.056         0.233
 input      1           0.494        -0.028        -0.010         0.456
 input      2           0.473        -0.027         0.000         0.445
 input      3           0.731        -0.042        -0.168         0.521
 input      4           0.543        -0.031        -0.080         0.432
 input      5           0.708        -0.041         0.000         0.667
 LISTING OF PEERS:
  peer   lambda weight
   59      0.054
   27      0.365
   16      0.581
