# Supplementary material for: Changes in technological innovation efficiency and influencing factors of listed textile and apparel companies research——Based on three-stage DEA with Tobit modeling
Source: PLoS One. 2024 Aug 8;19(8):e0307820. doi: 10.1371/journal.pone.0307820 (PMC11309499; doi:10.1371/journal.pone.0307820)
Supplement: S1 Raw data — (ZIP) [file pone.0307820.s001.zip › Raw Data/Textile and Clothing Industry/DEAP2.1/Phase 1/2019-dta.txt]

0.3896	0.1852	0.1053	0.1708	0.1670	0.1186	0.1103	0.2269
0.2828	0.1414	0.1007	0.1148	0.2156	0.1202	0.1175	0.1618
0.2742	0.1326	0.1177	0.1174	0.1371	0.1126	0.1143	0.1736
0.2826	0.1082	0.1002	0.1000	0.1804	0.1085	0.1029	0.1000
0.3352	0.1876	0.1106	0.1666	0.2228	0.1446	0.1493	0.2613
0.3747	0.4160	0.1360	0.1801	0.4939	0.2655	0.2786	0.3221
0.3497	0.1622	0.1215	0.1257	0.1809	0.1183	0.1338	0.2139
0.2836	0.1045	0.1082	0.1190	0.1262	0.1000	0.1000	0.1139
0.3136	0.1938	0.1178	0.1600	0.3521	0.1322	0.1542	0.1276
0.3500	0.1949	0.2433	0.1216	0.2250	0.1326	0.2069	0.3098
0.2998	0.2074	0.4184	0.1077	0.1777	0.1349	0.2474	0.2935
0.3013	0.1329	0.1180	0.1640	0.2224	0.1180	0.1645	0.1537
0.2821	0.1112	0.1068	0.1255	0.1318	0.1112	0.1216	0.1213
0.2826	0.2113	0.1808	0.1533	0.2315	0.1498	0.2073	0.3122
0.3402	0.2051	0.1282	0.1663	0.3473	0.1488	0.1429	0.1798
0.5565	0.8905	0.2476	0.4043	0.3140	0.6145	0.6794	1.0000
0.2720	0.1280	0.1002	0.1350	0.1418	0.1284	0.1579	0.1298
0.2851	0.9661	1.0000	0.6352	0.8996	1.0000	1.0000	0.7560
0.3063	0.2292	0.1082	0.1473	0.1965	0.2269	0.2103	0.1780
0.2945	0.1491	0.1000	0.1208	0.1095	0.1353	0.2716	0.1861
0.3053	0.1723	0.1087	0.1110	0.2088	0.1411	0.4881	0.1999
0.1237	0.3135	0.1057	0.2481	0.2708	0.2497	0.3696	0.3244
0.3126	0.2223	0.1506	0.1724	0.3535	0.1496	0.2088	0.2188
0.3399	0.2369	0.1735	0.1400	0.1775	0.1813	0.2146	0.2185
0.3271	0.1999	0.1440	0.2700	0.3900	0.1701	0.2283	0.3718
0.3067	0.1919	0.1351	0.1765	0.2180	0.1737	0.1978	0.1053
0.8562	1.0000	0.2940	0.6477	0.7701	0.7176	0.3221	0.2331
1.0000	0.6029	0.1790	1.0000	0.8484	0.3547	0.2096	0.2712
0.2780	0.1000	0.1059	0.1056	0.1000	0.1034	0.1090	0.1072
0.3330	0.2111	0.1243	0.1502	0.2085	0.1789	0.1468	0.2517
0.3110	0.1981	0.1336	0.3503	0.2426	0.1877	0.2213	0.4082
0.2900	0.1294	0.1006	0.1394	0.1262	0.1249	0.1570	0.1642
0.2845	0.1273	0.1212	0.1440	0.1657	0.1236	0.1268	0.1554
0.2946	0.1319	0.1235	0.1761	0.1236	0.1277	0.1327	0.1812
0.3186	0.1983	0.1076	0.1218	0.4042	0.1823	0.2130	0.2563
0.3251	0.1603	0.1465	0.2831	0.3839	0.1500	0.1845	0.1946
0.3016	0.1989	0.1177	0.2318	0.1803	0.2001	0.1520	0.2637
0.3297	0.3450	0.2507	0.7165	0.6457	0.3379	0.2336	0.3893
0.1000	0.2125	0.1150	0.2139	0.2290	0.2072	0.5960	0.1395
0.2832	0.1050	0.1066	0.1339	0.1138	0.1033	0.1452	0.1154
0.3056	0.1517	0.1301	0.3057	0.1652	0.1450	0.2874	0.1585
0.2925	0.1945	0.1277	0.2493	0.2163	0.1628	0.2282	0.2752
0.3468	0.2489	0.1195	0.2832	0.3505	0.2351	0.2088	0.3154
0.3681	0.2022	0.1202	0.2304	0.2438	0.1537	0.1557	0.2529
0.3776	0.2884	0.1584	0.1440	0.2101	0.2192	0.2437	0.3046
0.2835	0.1341	0.1337	0.2690	0.1928	0.1306	0.3322	0.1818
0.2899	0.1088	0.1054	0.1327	0.1091	0.1081	0.1220	0.1412
0.3424	0.2936	0.2402	0.5046	0.5713	0.2795	0.2607	0.3573
0.3504	0.7470	0.2633	0.8227	0.7472	0.7807	0.3171	0.4433
0.4299	0.3647	0.1222	0.3699	0.4208	0.3415	0.1714	0.4566
0.2799	0.1288	0.1384	0.1284	0.1397	0.1310	0.1200	0.1264
0.2772	0.2145	0.1404	0.2286	0.2408	0.2168	0.1575	0.4000
0.4566	0.3691	0.2048	0.9254	1.0000	0.3164	0.2453	0.7848
0.2821	0.1378	0.1110	0.1501	0.1770	0.1399	0.1681	0.1067
0.3268	0.3246	0.2641	0.4843	0.4042	0.3077	0.3248	0.4929
0.2931	0.1839	0.1280	0.3075	0.2727	0.1770	0.2480	0.1198
0.3040	0.2101	0.1780	0.3804	0.2649	0.2125	0.1858	0.3040
0.2628	0.1294	0.1310	0.1098	0.1486	0.1372	0.1238	0.1008
0.2788	0.2565	0.1045	0.1472	0.1441	0.2333	0.2047	0.1565
0.2621	0.6975	0.1819	0.5108	0.4272	0.7205	0.5707	0.6678
