# Supplementary material for: Changes in technological innovation efficiency and influencing factors of listed textile and apparel companies research——Based on three-stage DEA with Tobit modeling
Source: PLoS One. 2024 Aug 8;19(8):e0307820. doi: 10.1371/journal.pone.0307820 (PMC11309499; doi:10.1371/journal.pone.0307820)
Supplement: S1 Raw data — (ZIP) [file pone.0307820.s001.zip › Raw Data/Textile and Clothing Industry/DEAP2.1/Phase 1/2019-out.txt]

 Results from DEAP Version 2.1
 
Instruction file = 2019-ins.txt
Data file          = 2019-dta.txt
 
 Input orientated DEA
 
 Scale assumption: VRS
 
 Slacks calculated using multi-stage method
 
 
 EFFICIENCY SUMMARY:
 
  firm  crste  vrste  scale
 
    1  1.000  1.000  1.000  - 
    2  0.941  1.000  0.941 irs
    3  0.935  1.000  0.935 irs
    4  1.000  1.000  1.000  - 
    5  0.852  0.887  0.961 irs
    6  1.000  1.000  1.000  - 
    7  1.000  1.000  1.000  - 
    8  1.000  1.000  1.000  - 
    9  1.000  1.000  1.000  - 
   10  1.000  1.000  1.000  - 
   11  1.000  1.000  1.000  - 
   12  0.894  0.918  0.974 irs
   13  0.936  0.949  0.986 irs
   14  0.904  0.912  0.991 irs
   15  0.963  0.980  0.982 irs
   16  1.000  1.000  1.000  - 
   17  0.867  0.917  0.945 irs
   18  0.947  1.000  0.947 drs
   19  0.943  0.945  0.997 drs
   20  1.000  1.000  1.000  - 
   21  0.995  0.995  1.000  - 
   22  0.837  0.865  0.968 irs
   23  0.948  0.970  0.978 irs
   24  1.000  1.000  1.000  - 
   25  0.735  0.749  0.982 irs
   26  1.000  1.000  1.000  - 
   27  1.000  1.000  1.000  - 
   28  1.000  1.000  1.000  - 
   29  1.000  1.000  1.000  - 
   30  0.961  1.000  0.961 irs
   31  0.682  0.691  0.987 irs
   32  0.892  0.918  0.972 irs
   33  0.854  0.882  0.969 irs
   34  0.942  0.949  0.992 irs
   35  0.950  0.950  1.000  - 
   36  0.781  0.803  0.973 irs
   37  0.836  0.892  0.937 irs
   38  0.799  0.848  0.942 irs
   39  0.720  0.868  0.829 irs
   40  0.990  0.993  0.996 irs
   41  0.865  0.886  0.977 irs
   42  0.770  0.799  0.963 irs
   43  0.689  0.701  0.982 irs
   44  0.834  0.854  0.977 irs
   45  1.000  1.000  1.000  - 
   46  0.776  0.831  0.934 irs
   47  0.978  0.982  0.996 drs
   48  0.673  0.711  0.947 irs
   49  0.828  0.846  0.979 irs
   50  0.800  0.910  0.879 irs
   51  0.985  0.999  0.986 irs
   52  0.736  0.825  0.891 irs
   53  0.711  0.744  0.955 irs
   54  0.939  0.965  0.973 irs
   55  0.690  0.692  0.997 drs
   56  0.875  0.906  0.966 irs
   57  0.723  0.782  0.924 irs
   58  1.000  1.000  1.000  - 
   59  1.000  1.000  1.000  - 
   60  0.821  0.825  0.995 drs
 
 mean  0.897  0.919  0.974

Note: crste = technical efficiency from CRS DEA
      vrste = technical efficiency from VRS DEA
      scale = scale efficiency = crste/vrste


Note also that all subsequent tables refer to VRS results
 
 
 SUMMARY OF OUTPUT SLACKS:
 
 firm  output:           1           2           3
    1                0.000       0.000       0.000
    2                0.000       0.000       0.000
    3                0.000       0.000       0.000
    4                0.000       0.000       0.000
    5                0.029       0.000       0.004
    6                0.000       0.000       0.000
    7                0.000       0.000       0.000
    8                0.000       0.000       0.000
    9                0.000       0.000       0.000
   10                0.000       0.000       0.000
   11                0.000       0.000       0.000
   12                0.005       0.000       0.000
   13                0.006       0.000       0.002
   14                0.061       0.000       0.079
   15                0.013       0.000       0.000
   16                0.000       0.000       0.000
   17                0.027       0.000       0.010
   18                0.000       0.000       0.000
   19                0.000       0.000       0.007
   20                0.000       0.000       0.000
   21                0.000       0.000       0.104
   22                0.298       0.000       0.079
   23                0.043       0.000       0.000
   24                0.000       0.000       0.000
   25                0.070       0.000       0.000
   26                0.000       0.000       0.000
   27                0.000       0.000       0.000
   28                0.000       0.000       0.000
   29                0.000       0.000       0.000
   30                0.000       0.000       0.000
   31                0.070       0.000       0.000
   32                0.014       0.000       0.004
   33                0.018       0.000       0.000
   34                0.000       0.000       0.000
   35                0.000       0.000       0.142
   36                0.000       0.000       0.000
   37                0.058       0.000       0.000
   38                0.115       0.000       0.000
   39                0.245       0.000       0.016
   40                0.001       0.000       0.000
   41                0.012       0.000       0.000
   42                0.090       0.000       0.000
   43                0.060       0.000       0.000
   44                0.021       0.000       0.000
   45                0.000       0.000       0.000
   46                0.024       0.000       0.000
   47                0.000       0.002       0.000
   48                0.073       0.000       0.000
   49                0.352       0.000       0.000
   50                0.101       0.000       0.022
   51                0.009       0.000       0.000
   52                0.120       0.000       0.000
   53                0.113       0.000       0.000
   54                0.002       0.000       0.009
   55                0.120       0.000       0.000
   56                0.012       0.000       0.001
   57                0.076       0.000       0.000
   58                0.000       0.000       0.000
   59                0.000       0.000       0.000
   60                0.263       0.000       0.027

 mean                0.042       0.000       0.008
 
 
 SUMMARY OF INPUT SLACKS:
 
 firm  input:            1           2           3           4           5
    1                0.000       0.000       0.000       0.000       0.000
    2                0.000       0.000       0.000       0.000       0.000
    3                0.000       0.000       0.000       0.000       0.000
    4                0.000       0.000       0.000       0.000       0.000
    5                0.000       0.000       0.000       0.000       0.008
    6                0.000       0.000       0.000       0.000       0.000
    7                0.000       0.000       0.000       0.000       0.000
    8                0.000       0.000       0.000       0.000       0.000
    9                0.000       0.000       0.000       0.000       0.000
   10                0.000       0.000       0.000       0.000       0.000
   11                0.000       0.000       0.000       0.000       0.000
   12                0.018       0.041       0.000       0.038       0.000
   13                0.000       0.000       0.000       0.010       0.000
   14                0.000       0.016       0.000       0.000       0.019
   15                0.000       0.087       0.000       0.000       0.000
   16                0.000       0.000       0.000       0.000       0.000
   17                0.000       0.000       0.000       0.030       0.000
   18                0.000       0.000       0.000       0.000       0.000
   19                0.000       0.000       0.016       0.016       0.000
   20                0.000       0.000       0.000       0.000       0.000
   21                0.000       0.023       0.004       0.311       0.000
   22                0.000       0.000       0.000       0.120       0.000
   23                0.000       0.065       0.000       0.039       0.000
   24                0.000       0.000       0.000       0.000       0.000
   25                0.015       0.104       0.000       0.042       0.042
   26                0.000       0.000       0.000       0.000       0.000
   27                0.000       0.000       0.000       0.000       0.000
   28                0.000       0.000       0.000       0.000       0.000
   29                0.000       0.000       0.000       0.000       0.000
   30                0.000       0.000       0.000       0.000       0.000
   31                0.075       0.000       0.000       0.013       0.038
   32                0.005       0.000       0.000       0.000       0.001
   33                0.000       0.000       0.000       0.000       0.000
   34                0.049       0.000       0.002       0.000       0.033
   35                0.000       0.193       0.025       0.000       0.000
   36                0.070       0.100       0.000       0.015       0.000
   37                0.045       0.000       0.036       0.000       0.024
   38                0.370       0.264       0.050       0.000       0.079
   39                0.010       0.000       0.000       0.371       0.000
   40                0.020       0.000       0.000       0.039       0.000
   41                0.132       0.000       0.000       0.133       0.000
   42                0.029       0.000       0.000       0.059       0.000
   43                0.000       0.000       0.000       0.008       0.000
   44                0.014       0.000       0.000       0.008       0.000
   45                0.000       0.000       0.000       0.000       0.000
   46                0.093       0.007       0.000       0.158       0.000
   47                0.018       0.000       0.000       0.004       0.016
   48                0.152       0.161       0.000       0.000       0.003
   49                0.203       0.050       0.129       0.000       0.138
   50                0.000       0.044       0.068       0.000       0.183
   51                0.006       0.000       0.013       0.000       0.000
   52                0.008       0.011       0.039       0.000       0.097
   53                0.274       0.346       0.000       0.000       0.331
   54                0.018       0.000       0.000       0.024       0.000
   55                0.071       0.000       0.000       0.000       0.034
   56                0.112       0.010       0.000       0.044       0.000
   57                0.129       0.022       0.028       0.000       0.000
   58                0.000       0.000       0.000       0.000       0.000
   59                0.000       0.000       0.000       0.000       0.000
   60                0.053       0.000       0.088       0.028       0.000

 mean                0.033       0.026       0.008       0.025       0.017
 
 
 SUMMARY OF PEERS:
 
  firm  peers:
    1      1
    2      2
    3      3
    4      4
    5      6    2    1    4    7
    6      6
    7      7
    8      8
    9      9
   10     10
   11     11
   12      9   11    1    8
   13     29    1    9    8   27
   14      1   11    6    7
   15      6    1   11    4    9   27
   16     16
   17      8    1    9   27   29
   18     18
   19      4   59   27    6   45
   20     20
   21     11   10    4   45
   22     24   27   11   16    1
   23      6    1   11   28    9
   24     24
   25      1   28   11
   26     26
   27     27
   28     28
   29     29
   30     30
   31     20    1   11   16
   32     16    1   20   29
   33      1   11    4    9    8   29   27
   34     59   11   29   16    1
   35     11   45    4   10
   36     28    1    9    8   11
   37     59   29   11    1
   38      1   11   27
   39      9   26   27   29
   40      1    8   29
   41     27    1    8   29   11
   42     29   11   27    1   59
   43      9    6   28   27    1
   44     27    9   11   28    1
   45     45
   46      8   11    9    1
   47     29    1   20
   48      1   11   27
   49      1   27   11
   50      1   28   27
   51     58   29   11    8   27
   52      1   27   11
   53      1   28   11   27
   54     29    4   26   58
   55     11   27   28   16    1
   56     26    4    9
   57      1   27   11    8
   58     58
   59     59
   60     59   27   16
 
 
 SUMMARY OF PEER WEIGHTS:
   (in same order as above)
 
  firm  peer weights:
    1   1.000
    2   1.000
    3   1.000
    4   1.000
    5   0.067 0.053 0.425 0.004 0.451
    6   1.000
    7   1.000
    8   1.000
    9   1.000
   10   1.000
   11   1.000
   12   0.123 0.029 0.179 0.669
   13   0.349 0.024 0.016 0.606 0.006
   14   0.423 0.486 0.068 0.022
   15   0.044 0.367 0.043 0.251 0.262 0.032
   16   1.000
   17   0.046 0.068 0.043 0.020 0.822
   18   1.000
   19   0.319 0.477 0.013 0.033 0.158
   20   1.000
   21   0.318 0.003 0.500 0.179
   22   0.175 0.092 0.132 0.059 0.542
   23   0.123 0.405 0.117 0.008 0.348
   24   1.000
   25   0.854 0.029 0.117
   26   1.000
   27   1.000
   28   1.000
   29   1.000
   30   1.000
   31   0.049 0.850 0.083 0.018
   32   0.004 0.196 0.202 0.599
   33   0.144 0.042 0.070 0.036 0.595 0.109 0.004
   34   0.084 0.056 0.725 0.002 0.133
   35   0.384 0.245 0.280 0.091
   36   0.026 0.133 0.231 0.499 0.112
   37   0.210 0.026 0.040 0.724
   38   0.461 0.352 0.187
   39   0.042 0.148 0.106 0.705
   40   0.037 0.402 0.561
   41   0.036 0.138 0.326 0.446 0.053
   42   0.090 0.060 0.019 0.826 0.005
   43   0.121 0.062 0.000 0.059 0.757
   44   0.013 0.137 0.032 0.012 0.807
   45   1.000
   46   0.663 0.082 0.065 0.190
   47   0.861 0.101 0.038
   48   0.520 0.357 0.123
   49   0.222 0.687 0.091
   50   0.729 0.104 0.167
   51   0.173 0.138 0.077 0.598 0.014
   52   0.875 0.033 0.092
   53   0.450 0.259 0.204 0.087
   54   0.157 0.277 0.302 0.264
   55   0.422 0.058 0.094 0.062 0.364
   56   0.734 0.099 0.167
   57   0.726 0.028 0.215 0.032
   58   1.000
   59   1.000
   60   0.341 0.211 0.448
 
 
 PEER COUNT SUMMARY:
   (i.e., no. times each firm is a peer for another)
 
  firm  peer count:
    1      30
    2       1
    3       0
    4       8
    5       0
    6       6
    7       2
    8      10
    9      12
   10       2
   11      25
   12       0
   13       0
   14       0
   15       0
   16       6
   17       0
   18       0
   19       0
   20       3
   21       0
   22       0
   23       0
   24       1
   25       0
   26       3
   27      21
   28       8
   29      13
   30       0
   31       0
   32       0
   33       0
   34       0
   35       0
   36       0
   37       0
   38       0
   39       0
   40       0
   41       0
   42       0
   43       0
   44       0
   45       3
   46       0
   47       0
   48       0
   49       0
   50       0
   51       0
   52       0
   53       0
   54       0
   55       0
   56       0
   57       0
   58       2
   59       5
   60       0
 
 
 
 SUMMARY OF OUTPUT TARGETS:
 
 firm  output:           1           2           3
    1                0.390       0.185       0.105
    2                0.283       0.141       0.101
    3                0.274       0.133       0.118
    4                0.283       0.108       0.100
    5                0.365       0.188       0.114
    6                0.375       0.416       0.136
    7                0.350       0.162       0.121
    8                0.284       0.104       0.108
    9                0.314       0.194       0.118
   10                0.350       0.195       0.243
   11                0.300       0.207       0.418
   12                0.307       0.133       0.118
   13                0.288       0.111       0.109
   14                0.344       0.211       0.260
   15                0.353       0.205       0.128
   16                0.556       0.890       0.248
   17                0.299       0.128       0.110
   18                0.285       0.966       1.000
   19                0.306       0.229       0.115
   20                0.294       0.149       0.100
   21                0.305       0.172       0.212
   22                0.422       0.314       0.184
   23                0.356       0.222       0.151
   24                0.340       0.237       0.173
   25                0.397       0.200       0.144
   26                0.307       0.192       0.135
   27                0.856       1.000       0.294
   28                1.000       0.603       0.179
   29                0.278       0.100       0.106
   30                0.333       0.211       0.124
   31                0.381       0.198       0.134
   32                0.304       0.129       0.105
   33                0.302       0.127       0.121
   34                0.295       0.132       0.123
   35                0.319       0.198       0.250
   36                0.325       0.160       0.146
   37                0.360       0.199       0.118
   38                0.445       0.345       0.251
   39                0.345       0.212       0.131
   40                0.284       0.105       0.107
   41                0.317       0.152       0.130
   42                0.382       0.195       0.128
   43                0.407       0.249       0.120
   44                0.389       0.202       0.120
   45                0.378       0.288       0.158
   46                0.307       0.134       0.134
   47                0.290       0.110       0.106
   48                0.415       0.294       0.240
   49                0.702       0.747       0.263
   50                0.531       0.365       0.144
   51                0.289       0.129       0.138
   52                0.397       0.214       0.140
   53                0.570       0.369       0.205
   54                0.284       0.138       0.120
   55                0.447       0.325       0.264
   56                0.305       0.184       0.129
   57                0.380       0.210       0.178
   58                0.263       0.129       0.131
   59                0.279       0.257       0.104
   60                0.525       0.698       0.209
 
 
 SUMMARY OF INPUT TARGETS:
 
 firm  input:            1           2           3           4           5
    1                0.171       0.167       0.119       0.110       0.227
    2                0.115       0.216       0.120       0.118       0.162
    3                0.117       0.137       0.113       0.114       0.174
    4                0.100       0.180       0.108       0.103       0.100
    5                0.148       0.198       0.128       0.132       0.223
    6                0.180       0.494       0.266       0.279       0.322
    7                0.126       0.181       0.118       0.134       0.214
    8                0.119       0.126       0.100       0.100       0.114
    9                0.160       0.352       0.132       0.154       0.128
   10                0.122       0.225       0.133       0.207       0.310
   11                0.108       0.178       0.135       0.247       0.294
   12                0.133       0.163       0.108       0.113       0.141
   13                0.119       0.125       0.106       0.105       0.115
   14                0.140       0.195       0.137       0.189       0.266
   15                0.163       0.253       0.146       0.140       0.176
   16                0.404       0.314       0.615       0.679       1.000
   17                0.124       0.130       0.118       0.115       0.119
   18                0.635       0.900       1.000       1.000       0.756
   19                0.139       0.186       0.199       0.182       0.168
   20                0.121       0.110       0.135       0.272       0.186
   21                0.110       0.185       0.137       0.174       0.199
   22                0.215       0.234       0.216       0.200       0.281
   23                0.167       0.278       0.145       0.163       0.212
   24                0.140       0.178       0.181       0.215       0.219
   25                0.187       0.188       0.127       0.129       0.236
   26                0.176       0.218       0.174       0.198       0.105
   27                0.648       0.770       0.718       0.322       0.233
   28                1.000       0.848       0.355       0.210       0.271
   29                0.106       0.100       0.103       0.109       0.107
   30                0.150       0.208       0.179       0.147       0.252
   31                0.167       0.168       0.130       0.140       0.244
   32                0.123       0.116       0.115       0.144       0.150
   33                0.127       0.146       0.109       0.112       0.137
   34                0.118       0.117       0.119       0.126       0.139
   35                0.116       0.191       0.148       0.202       0.243
   36                0.157       0.208       0.120       0.133       0.156
   37                0.162       0.161       0.143       0.136       0.212
   38                0.238       0.283       0.236       0.198       0.251
   39                0.176       0.199       0.180       0.147       0.121
   40                0.113       0.113       0.103       0.105       0.114
   41                0.139       0.146       0.128       0.121       0.140
   42                0.170       0.173       0.130       0.123       0.220
   43                0.199       0.246       0.165       0.139       0.221
   44                0.183       0.208       0.131       0.124       0.216
   45                0.144       0.210       0.219       0.244       0.305
   46                0.131       0.153       0.108       0.118       0.151
   47                0.113       0.107       0.106       0.115       0.122
   48                0.207       0.245       0.198       0.185       0.251
   49                0.493       0.582       0.532       0.268       0.237
   50                0.337       0.339       0.243       0.156       0.233
   51                0.122       0.140       0.118       0.120       0.126
   52                0.181       0.188       0.140       0.130       0.233
   53                0.414       0.398       0.235       0.183       0.253
   54                0.127       0.171       0.135       0.138       0.103
   55                0.264       0.280       0.213       0.225       0.307
   56                0.166       0.237       0.160       0.181       0.108
   57                0.169       0.185       0.138       0.145       0.238
   58                0.110       0.149       0.137       0.124       0.101
   59                0.147       0.144       0.233       0.205       0.157
   60                0.368       0.352       0.506       0.442       0.551
 
 
 
 FIRM BY FIRM RESULTS:
 
 
Results for firm:     1
Technical efficiency = 1.000
Scale efficiency     = 1.000  (crs)
 PROJECTION SUMMARY:
  variable           original        radial         slack     projected
                        value      movement      movement         value
 output     1           0.390         0.000         0.000         0.390
 output     2           0.185         0.000         0.000         0.185
 output     3           0.105         0.000         0.000         0.105
 input      1           0.171         0.000         0.000         0.171
 input      2           0.167         0.000         0.000         0.167
 input      3           0.119         0.000         0.000         0.119
 input      4           0.110         0.000         0.000         0.110
 input      5           0.227         0.000         0.000         0.227
 LISTING OF PEERS:
  peer   lambda weight
    1      1.000
 
 
Results for firm:     2
Technical efficiency = 1.000
Scale efficiency     = 0.941  (irs)
 PROJECTION SUMMARY:
  variable           original        radial         slack     projected
                        value      movement      movement         value
 output     1           0.283         0.000         0.000         0.283
 output     2           0.141         0.000         0.000         0.141
 output     3           0.101         0.000         0.000         0.101
 input      1           0.115         0.000         0.000         0.115
 input      2           0.216         0.000         0.000         0.216
 input      3           0.120         0.000         0.000         0.120
 input      4           0.117         0.000         0.000         0.118
 input      5           0.162         0.000         0.000         0.162
 LISTING OF PEERS:
  peer   lambda weight
    2      1.000
 
 
Results for firm:     3
Technical efficiency = 1.000
Scale efficiency     = 0.935  (irs)
 PROJECTION SUMMARY:
  variable           original        radial         slack     projected
                        value      movement      movement         value
 output     1           0.274         0.000         0.000         0.274
 output     2           0.133         0.000         0.000         0.133
 output     3           0.118         0.000         0.000         0.118
 input      1           0.117         0.000         0.000         0.117
 input      2           0.137         0.000         0.000         0.137
 input      3           0.113         0.000         0.000         0.113
 input      4           0.114         0.000         0.000         0.114
 input      5           0.174         0.000         0.000         0.174
 LISTING OF PEERS:
  peer   lambda weight
    3      1.000
 
 
Results for firm:     4
Technical efficiency = 1.000
Scale efficiency     = 1.000  (crs)
 PROJECTION SUMMARY:
  variable           original        radial         slack     projected
                        value      movement      movement         value
 output     1           0.283         0.000         0.000         0.283
 output     2           0.108         0.000         0.000         0.108
 output     3           0.100         0.000         0.000         0.100
 input      1           0.100         0.000         0.000         0.100
 input      2           0.180         0.000         0.000         0.180
 input      3           0.108         0.000         0.000         0.108
 input      4           0.103         0.000         0.000         0.103
 input      5           0.100         0.000         0.000         0.100
 LISTING OF PEERS:
  peer   lambda weight
    4      1.000
 
 
Results for firm:     5
Technical efficiency = 0.887
Scale efficiency     = 0.961  (irs)
 PROJECTION SUMMARY:
  variable           original        radial         slack     projected
                        value      movement      movement         value
 output     1           0.335         0.000         0.029         0.365
 output     2           0.188         0.000         0.000         0.188
 output     3           0.111         0.000         0.004         0.114
 input      1           0.167        -0.019         0.000         0.148
 input      2           0.223        -0.025         0.000         0.198
 input      3           0.145        -0.016         0.000         0.128
 input      4           0.149        -0.017         0.000         0.132
 input      5           0.261        -0.029        -0.008         0.223
 LISTING OF PEERS:
  peer   lambda weight
    6      0.067
    2      0.053
    1      0.425
    4      0.004
    7      0.451
 
 
Results for firm:     6
Technical efficiency = 1.000
Scale efficiency     = 1.000  (crs)
 PROJECTION SUMMARY:
  variable           original        radial         slack     projected
                        value      movement      movement         value
 output     1           0.375         0.000         0.000         0.375
 output     2           0.416         0.000         0.000         0.416
 output     3           0.136         0.000         0.000         0.136
 input      1           0.180         0.000         0.000         0.180
 input      2           0.494         0.000         0.000         0.494
 input      3           0.266         0.000         0.000         0.266
 input      4           0.279         0.000         0.000         0.279
 input      5           0.322         0.000         0.000         0.322
 LISTING OF PEERS:
  peer   lambda weight
    6      1.000
 
 
Results for firm:     7
Technical efficiency = 1.000
Scale efficiency     = 1.000  (crs)
 PROJECTION SUMMARY:
  variable           original        radial         slack     projected
                        value      movement      movement         value
 output     1           0.350         0.000         0.000         0.350
 output     2           0.162         0.000         0.000         0.162
 output     3           0.121         0.000         0.000         0.121
 input      1           0.126         0.000         0.000         0.126
 input      2           0.181         0.000         0.000         0.181
 input      3           0.118         0.000         0.000         0.118
 input      4           0.134         0.000         0.000         0.134
 input      5           0.214         0.000         0.000         0.214
 LISTING OF PEERS:
  peer   lambda weight
    7      1.000
 
 
Results for firm:     8
Technical efficiency = 1.000
Scale efficiency     = 1.000  (crs)
 PROJECTION SUMMARY:
  variable           original        radial         slack     projected
                        value      movement      movement         value
 output     1           0.284         0.000         0.000         0.284
 output     2           0.104         0.000         0.000         0.104
 output     3           0.108         0.000         0.000         0.108
 input      1           0.119         0.000         0.000         0.119
 input      2           0.126         0.000         0.000         0.126
 input      3           0.100         0.000         0.000         0.100
 input      4           0.100         0.000         0.000         0.100
 input      5           0.114         0.000         0.000         0.114
 LISTING OF PEERS:
  peer   lambda weight
    8      1.000
 
 
Results for firm:     9
Technical efficiency = 1.000
Scale efficiency     = 1.000  (crs)
 PROJECTION SUMMARY:
  variable           original        radial         slack     projected
                        value      movement      movement         value
 output     1           0.314         0.000         0.000         0.314
 output     2           0.194         0.000         0.000         0.194
 output     3           0.118         0.000         0.000         0.118
 input      1           0.160         0.000         0.000         0.160
 input      2           0.352         0.000         0.000         0.352
 input      3           0.132         0.000         0.000         0.132
 input      4           0.154         0.000         0.000         0.154
 input      5           0.128         0.000         0.000         0.128
 LISTING OF PEERS:
  peer   lambda weight
    9      1.000
 
 
Results for firm:    10
Technical efficiency = 1.000
Scale efficiency     = 1.000  (crs)
 PROJECTION SUMMARY:
  variable           original        radial         slack     projected
                        value      movement      movement         value
 output     1           0.350         0.000         0.000         0.350
 output     2           0.195         0.000         0.000         0.195
 output     3           0.243         0.000         0.000         0.243
 input      1           0.122         0.000         0.000         0.122
 input      2           0.225         0.000         0.000         0.225
 input      3           0.133         0.000         0.000         0.133
 input      4           0.207         0.000         0.000         0.207
 input      5           0.310         0.000         0.000         0.310
 LISTING OF PEERS:
  peer   lambda weight
   10      1.000
 
 
Results for firm:    11
Technical efficiency = 1.000
Scale efficiency     = 1.000  (crs)
 PROJECTION SUMMARY:
  variable           original        radial         slack     projected
                        value      movement      movement         value
 output     1           0.300         0.000         0.000         0.300
 output     2           0.207         0.000         0.000         0.207
 output     3           0.418         0.000         0.000         0.418
 input      1           0.108         0.000         0.000         0.108
 input      2           0.178         0.000         0.000         0.178
 input      3           0.135         0.000         0.000         0.135
 input      4           0.247         0.000         0.000         0.247
 input      5           0.293         0.000         0.000         0.294
 LISTING OF PEERS:
  peer   lambda weight
   11      1.000
 
 
Results for firm:    12
Technical efficiency = 0.918
Scale efficiency     = 0.974  (irs)
 PROJECTION SUMMARY:
  variable           original        radial         slack     projected
                        value      movement      movement         value
 output     1           0.301         0.000         0.005         0.307
 output     2           0.133         0.000         0.000         0.133
 output     3           0.118         0.000         0.000         0.118
 input      1           0.164        -0.013        -0.018         0.133
 input      2           0.222        -0.018        -0.041         0.163
 input      3           0.118        -0.010         0.000         0.108
 input      4           0.165        -0.014        -0.038         0.113
 input      5           0.154        -0.013         0.000         0.141
 LISTING OF PEERS:
  peer   lambda weight
    9      0.123
   11      0.029
    1      0.179
    8      0.669
 
 
Results for firm:    13
Technical efficiency = 0.949
Scale efficiency     = 0.986  (irs)
 PROJECTION SUMMARY:
  variable           original        radial         slack     projected
                        value      movement      movement         value
 output     1           0.282         0.000         0.006         0.288
 output     2           0.111         0.000         0.000         0.111
 output     3           0.107         0.000         0.002         0.109
 input      1           0.126        -0.006         0.000         0.119
 input      2           0.132        -0.007         0.000         0.125
 input      3           0.111        -0.006         0.000         0.106
 input      4           0.122        -0.006        -0.010         0.105
 input      5           0.121        -0.006         0.000         0.115
 LISTING OF PEERS:
  peer   lambda weight
   29      0.349
    1      0.024
    9      0.016
    8      0.606
   27      0.006
 
 
Results for firm:    14
Technical efficiency = 0.912
Scale efficiency     = 0.991  (irs)
 PROJECTION SUMMARY:
  variable           original        radial         slack     projected
                        value      movement      movement         value
 output     1           0.283         0.000         0.061         0.344
 output     2           0.211         0.000         0.000         0.211
 output     3           0.181         0.000         0.079         0.260
 input      1           0.153        -0.014         0.000         0.140
 input      2           0.232        -0.020        -0.016         0.195
 input      3           0.150        -0.013         0.000         0.137
 input      4           0.207        -0.018         0.000         0.189
 input      5           0.312        -0.028        -0.019         0.266
 LISTING OF PEERS:
  peer   lambda weight
    1      0.423
   11      0.486
    6      0.068
    7      0.022
 
 
Results for firm:    15
Technical efficiency = 0.980
Scale efficiency     = 0.982  (irs)
 PROJECTION SUMMARY:
  variable           original        radial         slack     projected
                        value      movement      movement         value
 output     1           0.340         0.000         0.013         0.353
 output     2           0.205         0.000         0.000         0.205
 output     3           0.128         0.000         0.000         0.128
 input      1           0.166        -0.003         0.000         0.163
 input      2           0.347        -0.007        -0.087         0.253
 input      3           0.149        -0.003         0.000         0.146
 input      4           0.143        -0.003         0.000         0.140
 input      5           0.180        -0.004         0.000         0.176
 LISTING OF PEERS:
  peer   lambda weight
    6      0.044
    1      0.367
   11      0.043
    4      0.251
    9      0.262
   27      0.032
 
 
Results for firm:    16
Technical efficiency = 1.000
Scale efficiency     = 1.000  (crs)
 PROJECTION SUMMARY:
  variable           original        radial         slack     projected
                        value      movement      movement         value
 output     1           0.556         0.000         0.000         0.556
 output     2           0.890         0.000         0.000         0.890
 output     3           0.248         0.000         0.000         0.248
 input      1           0.404         0.000         0.000         0.404
 input      2           0.314         0.000         0.000         0.314
 input      3           0.615         0.000         0.000         0.615
 input      4           0.679         0.000         0.000         0.679
 input      5           1.000         0.000         0.000         1.000
 LISTING OF PEERS:
  peer   lambda weight
   16      1.000
 
 
Results for firm:    17
Technical efficiency = 0.917
Scale efficiency     = 0.945  (irs)
 PROJECTION SUMMARY:
  variable           original        radial         slack     projected
                        value      movement      movement         value
 output     1           0.272         0.000         0.027         0.299
 output     2           0.128         0.000         0.000         0.128
 output     3           0.100         0.000         0.010         0.110
 input      1           0.135        -0.011         0.000         0.124
 input      2           0.142        -0.012         0.000         0.130
 input      3           0.128        -0.011         0.000         0.118
 input      4           0.158        -0.013        -0.030         0.115
 input      5           0.130        -0.011         0.000         0.119
 LISTING OF PEERS:
  peer   lambda weight
    8      0.046
    1      0.068
    9      0.043
   27      0.020
   29      0.822
 
 
Results for firm:    18
Technical efficiency = 1.000
Scale efficiency     = 0.947  (drs)
 PROJECTION SUMMARY:
  variable           original        radial         slack     projected
                        value      movement      movement         value
 output     1           0.285         0.000         0.000         0.285
 output     2           0.966         0.000         0.000         0.966
 output     3           1.000         0.000         0.000         1.000
 input      1           0.635         0.000         0.000         0.635
 input      2           0.900         0.000         0.000         0.900
 input      3           1.000         0.000         0.000         1.000
 input      4           1.000         0.000         0.000         1.000
 input      5           0.756         0.000         0.000         0.756
 LISTING OF PEERS:
  peer   lambda weight
   18      1.000
 
 
Results for firm:    19
Technical efficiency = 0.945
Scale efficiency     = 0.997  (drs)
 PROJECTION SUMMARY:
  variable           original        radial         slack     projected
                        value      movement      movement         value
 output     1           0.306         0.000         0.000         0.306
 output     2           0.229         0.000         0.000         0.229
 output     3           0.108         0.000         0.007         0.115
 input      1           0.147        -0.008         0.000         0.139
 input      2           0.197        -0.011         0.000         0.186
 input      3           0.227        -0.012        -0.016         0.199
 input      4           0.210        -0.011        -0.016         0.182
 input      5           0.178        -0.010         0.000         0.168
 LISTING OF PEERS:
  peer   lambda weight
    4      0.319
   59      0.477
   27      0.013
    6      0.033
   45      0.158
 
 
Results for firm:    20
Technical efficiency = 1.000
Scale efficiency     = 1.000  (crs)
 PROJECTION SUMMARY:
  variable           original        radial         slack     projected
                        value      movement      movement         value
 output     1           0.294         0.000         0.000         0.294
 output     2           0.149         0.000         0.000         0.149
 output     3           0.100         0.000         0.000         0.100
 input      1           0.121         0.000         0.000         0.121
 input      2           0.110         0.000         0.000         0.110
 input      3           0.135         0.000         0.000         0.135
 input      4           0.272         0.000         0.000         0.272
 input      5           0.186         0.000         0.000         0.186
 LISTING OF PEERS:
  peer   lambda weight
   20      1.000
 
 
Results for firm:    21
Technical efficiency = 0.995
Scale efficiency     = 1.000  (crs)
 PROJECTION SUMMARY:
  variable           original        radial         slack     projected
                        value      movement      movement         value
 output     1           0.305         0.000         0.000         0.305
 output     2           0.172         0.000         0.000         0.172
 output     3           0.109         0.000         0.104         0.212
 input      1           0.111        -0.001         0.000         0.110
 input      2           0.209        -0.001        -0.023         0.185
 input      3           0.141        -0.001        -0.004         0.137
 input      4           0.488        -0.003        -0.311         0.174
 input      5           0.200        -0.001         0.000         0.199
 LISTING OF PEERS:
  peer   lambda weight
   11      0.318
   10      0.003
    4      0.500
   45      0.179
 
 
Results for firm:    22
Technical efficiency = 0.865
Scale efficiency     = 0.968  (irs)
 PROJECTION SUMMARY:
  variable           original        radial         slack     projected
                        value      movement      movement         value
 output     1           0.124         0.000         0.298         0.422
 output     2           0.314         0.000         0.000         0.314
 output     3           0.106         0.000         0.079         0.184
 input      1           0.248        -0.034         0.000         0.215
 input      2           0.271        -0.037         0.000         0.234
 input      3           0.250        -0.034         0.000         0.216
 input      4           0.370        -0.050        -0.120         0.200
 input      5           0.324        -0.044         0.000         0.281
 LISTING OF PEERS:
  peer   lambda weight
   24      0.175
   27      0.092
   11      0.132
   16      0.059
    1      0.542
 
 
Results for firm:    23
Technical efficiency = 0.970
Scale efficiency     = 0.978  (irs)
 PROJECTION SUMMARY:
  variable           original        radial         slack     projected
                        value      movement      movement         value
 output     1           0.313         0.000         0.043         0.356
 output     2           0.222         0.000         0.000         0.222
 output     3           0.151         0.000         0.000         0.151
 input      1           0.172        -0.005         0.000         0.167
 input      2           0.353        -0.011        -0.065         0.278
 input      3           0.150        -0.005         0.000         0.145
 input      4           0.209        -0.006        -0.039         0.163
 input      5           0.219        -0.007         0.000         0.212
 LISTING OF PEERS:
  peer   lambda weight
    6      0.123
    1      0.405
   11      0.117
   28      0.008
    9      0.348
 
 
Results for firm:    24
Technical efficiency = 1.000
Scale efficiency     = 1.000  (crs)
 PROJECTION SUMMARY:
  variable           original        radial         slack     projected
                        value      movement      movement         value
 output     1           0.340         0.000         0.000         0.340
 output     2           0.237         0.000         0.000         0.237
 output     3           0.173         0.000         0.000         0.173
 input      1           0.140         0.000         0.000         0.140
 input      2           0.177         0.000         0.000         0.178
 input      3           0.181         0.000         0.000         0.181
 input      4           0.215         0.000         0.000         0.215
 input      5           0.218         0.000         0.000         0.219
 LISTING OF PEERS:
  peer   lambda weight
   24      1.000
 
 
Results for firm:    25
Technical efficiency = 0.749
Scale efficiency     = 0.982  (irs)
 PROJECTION SUMMARY:
  variable           original        radial         slack     projected
                        value      movement      movement         value
 output     1           0.327         0.000         0.070         0.397
 output     2           0.200         0.000         0.000         0.200
 output     3           0.144         0.000         0.000         0.144
 input      1           0.270        -0.068        -0.015         0.187
 input      2           0.390        -0.098        -0.104         0.188
 input      3           0.170        -0.043         0.000         0.127
 input      4           0.228        -0.057        -0.042         0.129
 input      5           0.372        -0.093        -0.042         0.236
 LISTING OF PEERS:
  peer   lambda weight
    1      0.854
   28      0.029
   11      0.117
 
 
Results for firm:    26
Technical efficiency = 1.000
Scale efficiency     = 1.000  (crs)
 PROJECTION SUMMARY:
  variable           original        radial         slack     projected
                        value      movement      movement         value
 output     1           0.307         0.000         0.000         0.307
 output     2           0.192         0.000         0.000         0.192
 output     3           0.135         0.000         0.000         0.135
 input      1           0.176         0.000         0.000         0.176
 input      2           0.218         0.000         0.000         0.218
 input      3           0.174         0.000         0.000         0.174
 input      4           0.198         0.000         0.000         0.198
 input      5           0.105         0.000         0.000         0.105
 LISTING OF PEERS:
  peer   lambda weight
   26      1.000
 
 
Results for firm:    27
Technical efficiency = 1.000
Scale efficiency     = 1.000  (crs)
 PROJECTION SUMMARY:
  variable           original        radial         slack     projected
                        value      movement      movement         value
 output     1           0.856         0.000         0.000         0.856
 output     2           1.000         0.000         0.000         1.000
 output     3           0.294         0.000         0.000         0.294
 input      1           0.648         0.000         0.000         0.648
 input      2           0.770         0.000         0.000         0.770
 input      3           0.718         0.000         0.000         0.718
 input      4           0.322         0.000         0.000         0.322
 input      5           0.233         0.000         0.000         0.233
 LISTING OF PEERS:
  peer   lambda weight
   27      1.000
 
 
Results for firm:    28
Technical efficiency = 1.000
Scale efficiency     = 1.000  (crs)
 PROJECTION SUMMARY:
  variable           original        radial         slack     projected
                        value      movement      movement         value
 output     1           1.000         0.000         0.000         1.000
 output     2           0.603         0.000         0.000         0.603
 output     3           0.179         0.000         0.000         0.179
 input      1           1.000         0.000         0.000         1.000
 input      2           0.848         0.000         0.000         0.848
 input      3           0.355         0.000         0.000         0.355
 input      4           0.210         0.000         0.000         0.210
 input      5           0.271         0.000         0.000         0.271
 LISTING OF PEERS:
  peer   lambda weight
   28      1.000
 
 
Results for firm:    29
Technical efficiency = 1.000
Scale efficiency     = 1.000  (crs)
 PROJECTION SUMMARY:
  variable           original        radial         slack     projected
                        value      movement      movement         value
 output     1           0.278         0.000         0.000         0.278
 output     2           0.100         0.000         0.000         0.100
 output     3           0.106         0.000         0.000         0.106
 input      1           0.106         0.000         0.000         0.106
 input      2           0.100         0.000         0.000         0.100
 input      3           0.103         0.000         0.000         0.103
 input      4           0.109         0.000         0.000         0.109
 input      5           0.107         0.000         0.000         0.107
 LISTING OF PEERS:
  peer   lambda weight
   29      1.000
 
 
Results for firm:    30
Technical efficiency = 1.000
Scale efficiency     = 0.961  (irs)
 PROJECTION SUMMARY:
  variable           original        radial         slack     projected
                        value      movement      movement         value
 output     1           0.333         0.000         0.000         0.333
 output     2           0.211         0.000         0.000         0.211
 output     3           0.124         0.000         0.000         0.124
 input      1           0.150         0.000         0.000         0.150
 input      2           0.208         0.000         0.000         0.208
 input      3           0.179         0.000         0.000         0.179
 input      4           0.147         0.000         0.000         0.147
 input      5           0.252         0.000         0.000         0.252
 LISTING OF PEERS:
  peer   lambda weight
   30      1.000
 
 
Results for firm:    31
Technical efficiency = 0.691
Scale efficiency     = 0.987  (irs)
 PROJECTION SUMMARY:
  variable           original        radial         slack     projected
                        value      movement      movement         value
 output     1           0.311         0.000         0.070         0.381
 output     2           0.198         0.000         0.000         0.198
 output     3           0.134         0.000         0.000         0.134
 input      1           0.350        -0.108        -0.075         0.167
 input      2           0.243        -0.075         0.000         0.168
 input      3           0.188        -0.058         0.000         0.130
 input      4           0.221        -0.068        -0.013         0.140
 input      5           0.408        -0.126        -0.038         0.244
 LISTING OF PEERS:
  peer   lambda weight
   20      0.049
    1      0.850
   11      0.083
   16      0.018
 
 
Results for firm:    32
Technical efficiency = 0.918
Scale efficiency     = 0.972  (irs)
 PROJECTION SUMMARY:
  variable           original        radial         slack     projected
                        value      movement      movement         value
 output     1           0.290         0.000         0.014         0.304
 output     2           0.129         0.000         0.000         0.129
 output     3           0.101         0.000         0.004         0.105
 input      1           0.139        -0.011        -0.005         0.123
 input      2           0.126        -0.010         0.000         0.116
 input      3           0.125        -0.010         0.000         0.115
 input      4           0.157        -0.013         0.000         0.144
 input      5           0.164        -0.014        -0.001         0.150
 LISTING OF PEERS:
  peer   lambda weight
   16      0.004
    1      0.196
   20      0.202
   29      0.599
 
 
Results for firm:    33
Technical efficiency = 0.882
Scale efficiency     = 0.969  (irs)
 PROJECTION SUMMARY:
  variable           original        radial         slack     projected
                        value      movement      movement         value
 output     1           0.284         0.000         0.018         0.302
 output     2           0.127         0.000         0.000         0.127
 output     3           0.121         0.000         0.000         0.121
 input      1           0.144        -0.017         0.000         0.127
 input      2           0.166        -0.020         0.000         0.146
 input      3           0.124        -0.015         0.000         0.109
 input      4           0.127        -0.015         0.000         0.112
 input      5           0.155        -0.018         0.000         0.137
 LISTING OF PEERS:
  peer   lambda weight
    1      0.144
   11      0.042
    4      0.070
    9      0.036
    8      0.595
   29      0.109
   27      0.004
 
 
Results for firm:    34
Technical efficiency = 0.949
Scale efficiency     = 0.992  (irs)
 PROJECTION SUMMARY:
  variable           original        radial         slack     projected
                        value      movement      movement         value
 output     1           0.295         0.000         0.000         0.295
 output     2           0.132         0.000         0.000         0.132
 output     3           0.123         0.000         0.000         0.123
 input      1           0.176        -0.009        -0.049         0.118
 input      2           0.124        -0.006         0.000         0.117
 input      3           0.128        -0.006        -0.002         0.119
 input      4           0.133        -0.007         0.000         0.126
 input      5           0.181        -0.009        -0.033         0.139
 LISTING OF PEERS:
  peer   lambda weight
   59      0.084
   11      0.056
   29      0.725
   16      0.002
    1      0.133
 
 
Results for firm:    35
Technical efficiency = 0.950
Scale efficiency     = 1.000  (crs)
 PROJECTION SUMMARY:
  variable           original        radial         slack     projected
                        value      movement      movement         value
 output     1           0.319         0.000         0.000         0.319
 output     2           0.198         0.000         0.000         0.198
 output     3           0.108         0.000         0.142         0.250
 input      1           0.122        -0.006         0.000         0.116
 input      2           0.404        -0.020        -0.193         0.191
 input      3           0.182        -0.009        -0.025         0.148
 input      4           0.213        -0.011         0.000         0.202
 input      5           0.256        -0.013         0.000         0.243
 LISTING OF PEERS:
  peer   lambda weight
   11      0.384
   45      0.245
    4      0.280
   10      0.091
 
 
Results for firm:    36
Technical efficiency = 0.803
Scale efficiency     = 0.973  (irs)
 PROJECTION SUMMARY:
  variable           original        radial         slack     projected
                        value      movement      movement         value
 output     1           0.325         0.000         0.000         0.325
 output     2           0.160         0.000         0.000         0.160
 output     3           0.146         0.000         0.000         0.146
 input      1           0.283        -0.056        -0.070         0.157
 input      2           0.384        -0.076        -0.100         0.208
 input      3           0.150        -0.030         0.000         0.120
 input      4           0.184        -0.036        -0.015         0.133
 input      5           0.195        -0.038         0.000         0.156
 LISTING OF PEERS:
  peer   lambda weight
   28      0.026
    1      0.133
    9      0.231
    8      0.499
   11      0.112
 
 
Results for firm:    37
Technical efficiency = 0.892
Scale efficiency     = 0.937  (irs)
 PROJECTION SUMMARY:
  variable           original        radial         slack     projected
                        value      movement      movement         value
 output     1           0.302         0.000         0.058         0.360
 output     2           0.199         0.000         0.000         0.199
 output     3           0.118         0.000         0.000         0.118
 input      1           0.232        -0.025        -0.045         0.162
 input      2           0.180        -0.019         0.000         0.161
 input      3           0.200        -0.022        -0.036         0.143
 input      4           0.152        -0.016         0.000         0.136
 input      5           0.264        -0.028        -0.024         0.212
 LISTING OF PEERS:
  peer   lambda weight
   59      0.210
   29      0.026
   11      0.040
    1      0.724
 
 
Results for firm:    38
Technical efficiency = 0.848
Scale efficiency     = 0.942  (irs)
 PROJECTION SUMMARY:
  variable           original        radial         slack     projected
                        value      movement      movement         value
 output     1           0.330         0.000         0.115         0.445
 output     2           0.345         0.000         0.000         0.345
 output     3           0.251         0.000         0.000         0.251
 input      1           0.717        -0.109        -0.370         0.238
 input      2           0.646        -0.098        -0.264         0.283
 input      3           0.338        -0.051        -0.050         0.236
 input      4           0.234        -0.036         0.000         0.198
 input      5           0.389        -0.059        -0.079         0.251
 LISTING OF PEERS:
  peer   lambda weight
    1      0.461
   11      0.352
   27      0.187
 
 
Results for firm:    39
Technical efficiency = 0.868
Scale efficiency     = 0.829  (irs)
 PROJECTION SUMMARY:
  variable           original        radial         slack     projected
                        value      movement      movement         value
 output     1           0.100         0.000         0.245         0.345
 output     2           0.212         0.000         0.000         0.212
 output     3           0.115         0.000         0.016         0.131
 input      1           0.214        -0.028        -0.010         0.176
 input      2           0.229        -0.030         0.000         0.199
 input      3           0.207        -0.027         0.000         0.180
 input      4           0.596        -0.079        -0.371         0.147
 input      5           0.140        -0.018         0.000         0.121
 LISTING OF PEERS:
  peer   lambda weight
    9      0.042
   26      0.148
   27      0.106
   29      0.705
 
 
Results for firm:    40
Technical efficiency = 0.993
Scale efficiency     = 0.996  (irs)
 PROJECTION SUMMARY:
  variable           original        radial         slack     projected
                        value      movement      movement         value
 output     1           0.283         0.000         0.001         0.284
 output     2           0.105         0.000         0.000         0.105
 output     3           0.107         0.000         0.000         0.107
 input      1           0.134        -0.001        -0.020         0.113
 input      2           0.114        -0.001         0.000         0.113
 input      3           0.103        -0.001         0.000         0.103
 input      4           0.145        -0.001        -0.039         0.105
 input      5           0.115        -0.001         0.000         0.114
 LISTING OF PEERS:
  peer   lambda weight
    1      0.037
    8      0.402
   29      0.561
 
 
Results for firm:    41
Technical efficiency = 0.886
Scale efficiency     = 0.977  (irs)
 PROJECTION SUMMARY:
  variable           original        radial         slack     projected
                        value      movement      movement         value
 output     1           0.306         0.000         0.012         0.317
 output     2           0.152         0.000         0.000         0.152
 output     3           0.130         0.000         0.000         0.130
 input      1           0.306        -0.035        -0.132         0.139
 input      2           0.165        -0.019         0.000         0.146
 input      3           0.145        -0.017         0.000         0.128
 input      4           0.287        -0.033        -0.133         0.121
 input      5           0.159        -0.018         0.000         0.140
 LISTING OF PEERS:
  peer   lambda weight
   27      0.036
    1      0.138
    8      0.326
   29      0.446
   11      0.053
 
 
Results for firm:    42
Technical efficiency = 0.799
Scale efficiency     = 0.963  (irs)
 PROJECTION SUMMARY:
  variable           original        radial         slack     projected
                        value      movement      movement         value
 output     1           0.292         0.000         0.090         0.382
 output     2           0.195         0.000         0.000         0.195
 output     3           0.128         0.000         0.000         0.128
 input      1           0.249        -0.050        -0.029         0.170
 input      2           0.216        -0.044         0.000         0.173
 input      3           0.163        -0.033         0.000         0.130
 input      4           0.228        -0.046        -0.059         0.123
 input      5           0.275        -0.055         0.000         0.220
 LISTING OF PEERS:
  peer   lambda weight
   29      0.090
   11      0.060
   27      0.019
    1      0.826
   59      0.005
 
 
Results for firm:    43
Technical efficiency = 0.701
Scale efficiency     = 0.982  (irs)
 PROJECTION SUMMARY:
  variable           original        radial         slack     projected
                        value      movement      movement         value
 output     1           0.347         0.000         0.060         0.407
 output     2           0.249         0.000         0.000         0.249
 output     3           0.119         0.000         0.000         0.120
 input      1           0.283        -0.085         0.000         0.199
 input      2           0.350        -0.105         0.000         0.246
 input      3           0.235        -0.070         0.000         0.165
 input      4           0.209        -0.062        -0.008         0.139
 input      5           0.315        -0.094         0.000         0.221
 LISTING OF PEERS:
  peer   lambda weight
    9      0.121
    6      0.062
   28      0.000
   27      0.059
    1      0.757
 
 
Results for firm:    44
Technical efficiency = 0.854
Scale efficiency     = 0.977  (irs)
 PROJECTION SUMMARY:
  variable           original        radial         slack     projected
                        value      movement      movement         value
 output     1           0.368         0.000         0.021         0.389
 output     2           0.202         0.000         0.000         0.202
 output     3           0.120         0.000         0.000         0.120
 input      1           0.230        -0.034        -0.014         0.183
 input      2           0.244        -0.036         0.000         0.208
 input      3           0.154        -0.022         0.000         0.131
 input      4           0.156        -0.023        -0.008         0.124
 input      5           0.253        -0.037         0.000         0.216
 LISTING OF PEERS:
  peer   lambda weight
   27      0.013
    9      0.137
   11      0.032
   28      0.012
    1      0.807
 
 
Results for firm:    45
Technical efficiency = 1.000
Scale efficiency     = 1.000  (crs)
 PROJECTION SUMMARY:
  variable           original        radial         slack     projected
                        value      movement      movement         value
 output     1           0.378         0.000         0.000         0.378
 output     2           0.288         0.000         0.000         0.288
 output     3           0.158         0.000         0.000         0.158
 input      1           0.144         0.000         0.000         0.144
 input      2           0.210         0.000         0.000         0.210
 input      3           0.219         0.000         0.000         0.219
 input      4           0.244         0.000         0.000         0.244
 input      5           0.305         0.000         0.000         0.305
 LISTING OF PEERS:
  peer   lambda weight
   45      1.000
 
 
Results for firm:    46
Technical efficiency = 0.831
Scale efficiency     = 0.934  (irs)
 PROJECTION SUMMARY:
  variable           original        radial         slack     projected
                        value      movement      movement         value
 output     1           0.283         0.000         0.024         0.307
 output     2           0.134         0.000         0.000         0.134
 output     3           0.134         0.000         0.000         0.134
 input      1           0.269        -0.046        -0.093         0.131
 input      2           0.193        -0.033        -0.007         0.153
 input      3           0.131        -0.022         0.000         0.108
 input      4           0.332        -0.056        -0.158         0.118
 input      5           0.182        -0.031         0.000         0.151
 LISTING OF PEERS:
  peer   lambda weight
    8      0.663
   11      0.082
    9      0.065
    1      0.190
 
 
Results for firm:    47
Technical efficiency = 0.982
Scale efficiency     = 0.996  (drs)
 PROJECTION SUMMARY:
  variable           original        radial         slack     projected
                        value      movement      movement         value
 output     1           0.290         0.000         0.000         0.290
 output     2           0.109         0.000         0.002         0.110
 output     3           0.105         0.000         0.000         0.106
 input      1           0.133        -0.002        -0.018         0.113
 input      2           0.109        -0.002         0.000         0.107
 input      3           0.108        -0.002         0.000         0.106
 input      4           0.122        -0.002        -0.004         0.115
 input      5           0.141        -0.003        -0.016         0.122
 LISTING OF PEERS:
  peer   lambda weight
   29      0.861
    1      0.101
   20      0.038
 
 
Results for firm:    48
Technical efficiency = 0.711
Scale efficiency     = 0.947  (irs)
 PROJECTION SUMMARY:
  variable           original        radial         slack     projected
                        value      movement      movement         value
 output     1           0.342         0.000         0.073         0.415
 output     2           0.294         0.000         0.000         0.294
 output     3           0.240         0.000         0.000         0.240
 input      1           0.505        -0.146        -0.152         0.207
 input      2           0.571        -0.165        -0.161         0.245
 input      3           0.280        -0.081         0.000         0.198
 input      4           0.261        -0.075         0.000         0.185
 input      5           0.357        -0.103        -0.003         0.251
 LISTING OF PEERS:
  peer   lambda weight
    1      0.520
   11      0.357
   27      0.123
 
 
Results for firm:    49
Technical efficiency = 0.846
Scale efficiency     = 0.979  (irs)
 PROJECTION SUMMARY:
  variable           original        radial         slack     projected
                        value      movement      movement         value
 output     1           0.350         0.000         0.352         0.702
 output     2           0.747         0.000         0.000         0.747
 output     3           0.263         0.000         0.000         0.263
 input      1           0.823        -0.127        -0.203         0.493
 input      2           0.747        -0.115        -0.050         0.582
 input      3           0.781        -0.120        -0.129         0.532
 input      4           0.317        -0.049         0.000         0.268
 input      5           0.443        -0.068        -0.138         0.237
 LISTING OF PEERS:
  peer   lambda weight
    1      0.222
   27      0.687
   11      0.091
 
 
Results for firm:    50
Technical efficiency = 0.910
Scale efficiency     = 0.879  (irs)
 PROJECTION SUMMARY:
  variable           original        radial         slack     projected
                        value      movement      movement         value
 output     1           0.430         0.000         0.101         0.531
 output     2           0.365         0.000         0.000         0.365
 output     3           0.122         0.000         0.022         0.144
 input      1           0.370        -0.033         0.000         0.337
 input      2           0.421        -0.038        -0.044         0.339
 input      3           0.342        -0.031        -0.068         0.243
 input      4           0.171        -0.015         0.000         0.156
 input      5           0.457        -0.041        -0.183         0.233
 LISTING OF PEERS:
  peer   lambda weight
    1      0.729
   28      0.104
   27      0.167
 
 
Results for firm:    51
Technical efficiency = 0.999
Scale efficiency     = 0.986  (irs)
 PROJECTION SUMMARY:
  variable           original        radial         slack     projected
                        value      movement      movement         value
 output     1           0.280         0.000         0.009         0.289
 output     2           0.129         0.000         0.000         0.129
 output     3           0.138         0.000         0.000         0.138
 input      1           0.128         0.000        -0.006         0.122
 input      2           0.140         0.000         0.000         0.140
 input      3           0.131         0.000        -0.013         0.118
 input      4           0.120         0.000         0.000         0.120
 input      5           0.126         0.000         0.000         0.126
 LISTING OF PEERS:
  peer   lambda weight
   58      0.173
   29      0.138
   11      0.077
    8      0.598
   27      0.014
 
 
Results for firm:    52
Technical efficiency = 0.825
Scale efficiency     = 0.891  (irs)
 PROJECTION SUMMARY:
  variable           original        radial         slack     projected
                        value      movement      movement         value
 output     1           0.277         0.000         0.120         0.397
 output     2           0.214         0.000         0.000         0.214
 output     3           0.140         0.000         0.000         0.140
 input      1           0.229        -0.040        -0.008         0.181
 input      2           0.241        -0.042        -0.011         0.188
 input      3           0.217        -0.038        -0.039         0.140
 input      4           0.158        -0.028         0.000         0.130
 input      5           0.400        -0.070        -0.097         0.233
 LISTING OF PEERS:
  peer   lambda weight
    1      0.875
   27      0.033
   11      0.092
 
 
Results for firm:    53
Technical efficiency = 0.744
Scale efficiency     = 0.955  (irs)
 PROJECTION SUMMARY:
  variable           original        radial         slack     projected
                        value      movement      movement         value
 output     1           0.457         0.000         0.113         0.570
 output     2           0.369         0.000         0.000         0.369
 output     3           0.205         0.000         0.000         0.205
 input      1           0.925        -0.237        -0.274         0.414
 input      2           1.000        -0.256        -0.346         0.398
 input      3           0.316        -0.081         0.000         0.235
 input      4           0.245        -0.063         0.000         0.183
 input      5           0.785        -0.201        -0.331         0.253
 LISTING OF PEERS:
  peer   lambda weight
    1      0.450
   28      0.259
   11      0.204
   27      0.087
 
 
Results for firm:    54
Technical efficiency = 0.965
Scale efficiency     = 0.973  (irs)
 PROJECTION SUMMARY:
  variable           original        radial         slack     projected
                        value      movement      movement         value
 output     1           0.282         0.000         0.002         0.284
 output     2           0.138         0.000         0.000         0.138
 output     3           0.111         0.000         0.009         0.120
 input      1           0.150        -0.005        -0.018         0.127
 input      2           0.177        -0.006         0.000         0.171
 input      3           0.140        -0.005         0.000         0.135
 input      4           0.168        -0.006        -0.024         0.138
 input      5           0.107        -0.004         0.000         0.103
 LISTING OF PEERS:
  peer   lambda weight
   29      0.157
    4      0.277
   26      0.302
   58      0.264
 
 
Results for firm:    55
Technical efficiency = 0.692
Scale efficiency     = 0.997  (drs)
 PROJECTION SUMMARY:
  variable           original        radial         slack     projected
                        value      movement      movement         value
 output     1           0.327         0.000         0.120         0.447
 output     2           0.325         0.000         0.000         0.325
 output     3           0.264         0.000         0.000         0.264
 input      1           0.484        -0.149        -0.071         0.264
 input      2           0.404        -0.124         0.000         0.280
 input      3           0.308        -0.095         0.000         0.213
 input      4           0.325        -0.100         0.000         0.225
 input      5           0.493        -0.152        -0.034         0.307
 LISTING OF PEERS:
  peer   lambda weight
   11      0.422
   27      0.058
   28      0.094
   16      0.062
    1      0.364
 
 
Results for firm:    56
Technical efficiency = 0.906
Scale efficiency     = 0.966  (irs)
 PROJECTION SUMMARY:
  variable           original        radial         slack     projected
                        value      movement      movement         value
 output     1           0.293         0.000         0.012         0.305
 output     2           0.184         0.000         0.000         0.184
 output     3           0.128         0.000         0.001         0.129
 input      1           0.307        -0.029        -0.112         0.166
 input      2           0.273        -0.026        -0.010         0.237
 input      3           0.177        -0.017         0.000         0.160
 input      4           0.248        -0.023        -0.044         0.181
 input      5           0.120        -0.011         0.000         0.108
 LISTING OF PEERS:
  peer   lambda weight
   26      0.734
    4      0.099
    9      0.167
 
 
Results for firm:    57
Technical efficiency = 0.782
Scale efficiency     = 0.924  (irs)
 PROJECTION SUMMARY:
  variable           original        radial         slack     projected
                        value      movement      movement         value
 output     1           0.304         0.000         0.076         0.380
 output     2           0.210         0.000         0.000         0.210
 output     3           0.178         0.000         0.000         0.178
 input      1           0.380        -0.083        -0.129         0.169
 input      2           0.265        -0.058        -0.022         0.185
 input      3           0.212        -0.046        -0.028         0.138
 input      4           0.186        -0.040         0.000         0.145
 input      5           0.304        -0.066         0.000         0.238
 LISTING OF PEERS:
  peer   lambda weight
    1      0.726
   27      0.028
   11      0.215
    8      0.032
 
 
Results for firm:    58
Technical efficiency = 1.000
Scale efficiency     = 1.000  (crs)
 PROJECTION SUMMARY:
  variable           original        radial         slack     projected
                        value      movement      movement         value
 output     1           0.263         0.000         0.000         0.263
 output     2           0.129         0.000         0.000         0.129
 output     3           0.131         0.000         0.000         0.131
 input      1           0.110         0.000         0.000         0.110
 input      2           0.149         0.000         0.000         0.149
 input      3           0.137         0.000         0.000         0.137
 input      4           0.124         0.000         0.000         0.124
 input      5           0.101         0.000         0.000         0.101
 LISTING OF PEERS:
  peer   lambda weight
   58      1.000
 
 
Results for firm:    59
Technical efficiency = 1.000
Scale efficiency     = 1.000  (crs)
 PROJECTION SUMMARY:
  variable           original        radial         slack     projected
                        value      movement      movement         value
 output     1           0.279         0.000         0.000         0.279
 output     2           0.257         0.000         0.000         0.257
 output     3           0.104         0.000         0.000         0.104
 input      1           0.147         0.000         0.000         0.147
 input      2           0.144         0.000         0.000         0.144
 input      3           0.233         0.000         0.000         0.233
 input      4           0.205         0.000         0.000         0.205
 input      5           0.157         0.000         0.000         0.157
 LISTING OF PEERS:
  peer   lambda weight
   59      1.000
 
 
Results for firm:    60
Technical efficiency = 0.825
Scale efficiency     = 0.995  (drs)
 PROJECTION SUMMARY:
  variable           original        radial         slack     projected
                        value      movement      movement         value
 output     1           0.262         0.000         0.263         0.525
 output     2           0.698         0.000         0.000         0.698
 output     3           0.182         0.000         0.027         0.209
 input      1           0.511        -0.090        -0.053         0.368
 input      2           0.427        -0.075         0.000         0.352
 input      3           0.721        -0.126        -0.088         0.506
 input      4           0.571        -0.100        -0.028         0.442
 input      5           0.668        -0.117         0.000         0.551
 LISTING OF PEERS:
  peer   lambda weight
   59      0.341
   27      0.211
   16      0.448
