# Supplementary material for: Changes in technological innovation efficiency and influencing factors of listed textile and apparel companies research——Based on three-stage DEA with Tobit modeling
Source: PLoS One. 2024 Aug 8;19(8):e0307820. doi: 10.1371/journal.pone.0307820 (PMC11309499; doi:10.1371/journal.pone.0307820)
Supplement: S1 Raw data — (ZIP) [file pone.0307820.s001.zip › Raw Data/Textile and Clothing Industry/DEAP2.1/Phase 1/2020-dta.txt]

0.2826	0.2165	0.1096	0.1780	0.1778	0.1296	0.1132	0.2419
0.2088	0.1499	0.1028	0.1141	0.2145	0.1265	0.1117	0.1701
0.2052	0.1278	0.1285	0.1225	0.1363	0.1135	0.1070	0.1521
0.2189	0.1187	0.1016	0.1000	0.2159	0.1217	0.1136	0.1397
0.2401	0.2689	0.1228	0.1685	0.2806	0.2230	0.1842	0.2837
0.2910	0.5637	0.1609	0.2941	0.5754	0.3800	0.3128	0.4156
0.2683	0.2032	0.1380	0.1295	0.2016	0.1297	0.1791	0.2659
0.2174	0.1019	0.1164	0.1191	0.1240	0.1000	0.1000	0.1164
0.2393	0.2067	0.1298	0.1674	0.3427	0.1453	0.1541	0.1475
0.2619	0.1858	0.3087	0.1196	0.1942	0.1337	0.1782	0.2487
0.1442	0.2560	0.5460	0.1074	0.1825	0.1607	0.2208	0.2716
0.2297	0.1414	0.1321	0.1649	0.2323	0.1264	0.1608	0.2377
0.2206	0.1178	0.1128	0.1281	0.1402	0.1196	0.1180	0.1335
0.2287	0.2324	0.2352	0.1535	0.2896	0.1762	0.1770	0.3483
0.2526	0.2220	0.1466	0.1448	0.3641	0.1611	0.1405	0.1990
0.3006	0.8598	0.2596	0.4022	0.2356	0.6792	0.4848	0.9255
0.2159	0.1456	0.1015	0.1339	0.1486	0.1487	0.1474	0.1909
0.1233	0.8471	1.0000	0.6496	0.9244	0.9754	1.0000	1.0000
0.2363	0.2184	0.1128	0.1457	0.1959	0.2325	0.1846	0.2213
0.1837	0.1324	0.1000	0.1210	0.1059	0.1297	0.1959	0.2003
0.2169	0.1954	0.1454	0.1117	0.1585	0.1845	0.4255	0.2003
0.1202	0.2803	0.1091	0.2481	0.2871	0.2528	0.3407	0.2768
0.2565	0.2787	0.1776	0.1652	0.3802	0.1807	0.2483	0.2507
0.2396	0.2555	0.2236	0.1416	0.1904	0.2145	0.2028	0.2632
0.2570	0.2130	0.2086	0.2673	0.4017	0.1897	0.1759	0.3778
0.2329	0.2073	0.1487	0.1582	0.2247	0.2018	0.1978	0.1000
0.4013	1.0000	0.3979	0.6201	0.9195	0.8198	0.3673	0.3198
1.0000	0.6700	0.2234	1.0000	0.9045	0.4362	0.2066	0.2728
0.2159	0.1036	0.1109	0.1052	0.1000	0.1102	0.1098	0.1058
0.2439	0.2404	0.1431	0.1571	0.2202	0.2181	0.1749	0.2634
0.2264	0.2133	0.1743	0.4798	0.2736	0.2176	0.2338	0.4827
0.2472	0.1667	0.1119	0.1870	0.1338	0.1509	0.1650	0.2244
0.2234	0.1406	0.1371	0.1541	0.1776	0.1425	0.1286	0.1859
0.2552	0.1883	0.1429	0.2124	0.1456	0.1756	0.1584	0.2762
0.2212	0.1849	0.1314	0.1272	0.3763	0.1809	0.2022	0.2888
0.1563	0.1665	0.1898	0.3075	0.4446	0.1727	0.1832	0.2112
0.2315	0.2017	0.1330	0.2579	0.2171	0.2159	0.1674	0.2870
0.2538	0.3982	0.3338	0.6720	0.7576	0.4450	0.2791	0.4805
0.1000	0.1721	0.1264	0.2121	0.2087	0.1931	0.2378	0.1575
0.2159	0.1000	0.1122	0.1318	0.1143	0.1041	0.1211	0.1254
0.2367	0.1618	0.1528	0.2967	0.1695	0.1595	0.3146	0.1624
0.2190	0.1990	0.1455	0.2431	0.2143	0.1772	0.1938	0.3005
0.2647	0.2831	0.1640	0.2911	0.3948	0.2949	0.1808	0.3019
0.2703	0.2322	0.1354	0.2392	0.2614	0.1766	0.1571	0.2815
0.2786	0.3359	0.1921	0.2198	0.2265	0.2717	0.2419	0.3726
0.2139	0.1260	0.1556	0.2626	0.1871	0.1280	0.3587	0.1552
0.2210	0.1095	0.1100	0.1329	0.1095	0.1113	0.1205	0.1876
0.2349	0.3115	0.3012	0.4863	0.6261	0.3242	0.2494	0.4125
0.1626	0.8103	0.4080	0.8021	0.7300	1.0000	0.2982	0.5226
0.2874	0.3523	0.1376	0.3876	0.4539	0.3611	0.1564	0.4812
0.2171	0.1394	0.1651	0.1260	0.1451	0.1477	0.1475	0.1353
0.2159	0.2560	0.2010	0.2373	0.2469	0.2799	0.1834	0.5071
0.2236	0.3278	0.2286	0.9069	1.0000	0.3332	0.2411	0.7498
0.2163	0.1375	0.1171	0.1466	0.1808	0.1502	0.1643	0.1213
0.2324	0.3336	0.3736	0.4841	0.4487	0.3590	0.3176	0.5331
0.2176	0.1864	0.1458	0.3300	0.2807	0.1911	0.2169	0.1175
0.2363	0.2586	0.2217	0.4202	0.2794	0.2699	0.1791	0.4252
0.2160	0.1325	0.1508	0.1100	0.1543	0.1468	0.1199	0.1081
0.1821	0.2516	0.1080	0.1548	0.1701	0.2555	0.2137	0.1978
0.1076	0.6369	0.2045	0.5307	0.4352	0.7432	0.4713	0.5648
