# Supplementary material for: Changes in technological innovation efficiency and influencing factors of listed textile and apparel companies research——Based on three-stage DEA with Tobit modeling
Source: PLoS One. 2024 Aug 8;19(8):e0307820. doi: 10.1371/journal.pone.0307820 (PMC11309499; doi:10.1371/journal.pone.0307820)
Supplement: S1 Raw data — (ZIP) [file pone.0307820.s001.zip › Raw Data/Textile and Clothing Industry/DEAP2.1/Phase 1/2020-out.txt]

 Results from DEAP Version 2.1
 
Instruction file = 2020-ins.txt
Data file          = 2020-dta.txt
 
 Input orientated DEA
 
 Scale assumption: VRS
 
 Slacks calculated using multi-stage method
 
 
 EFFICIENCY SUMMARY:
 
  firm  crste  vrste  scale
 
    1  1.000  1.000  1.000  - 
    2  0.976  1.000  0.976 irs
    3  0.943  1.000  0.943 irs
    4  1.000  1.000  1.000  - 
    5  0.945  0.953  0.991 irs
    6  1.000  1.000  1.000  - 
    7  1.000  1.000  1.000  - 
    8  1.000  1.000  1.000  - 
    9  1.000  1.000  1.000  - 
   10  1.000  1.000  1.000  - 
   11  1.000  1.000  1.000  - 
   12  0.847  0.879  0.964 irs
   13  0.914  0.924  0.990 irs
   14  0.914  0.916  0.997 irs
   15  1.000  1.000  1.000  - 
   16  1.000  1.000  1.000  - 
   17  0.852  0.870  0.978 irs
   18  0.662  1.000  0.662 drs
   19  0.941  0.945  0.996 drs
   20  0.906  1.000  0.906 irs
   21  1.000  1.000  1.000  - 
   22  0.779  0.813  0.958 irs
   23  1.000  1.000  1.000  - 
   24  1.000  1.000  1.000  - 
   25  0.721  0.774  0.931 irs
   26  1.000  1.000  1.000  - 
   27  1.000  1.000  1.000  - 
   28  1.000  1.000  1.000  - 
   29  1.000  1.000  1.000  - 
   30  0.954  0.959  0.994 irs
   31  0.601  0.621  0.968 irs
   32  0.963  1.000  0.963 drs
   33  0.834  0.857  0.973 irs
   34  0.937  1.000  0.937 drs
   35  0.854  0.875  0.976 irs
   36  0.612  0.739  0.828 irs
   37  0.718  0.747  0.962 irs
   38  0.664  0.689  0.964 irs
   39  0.677  0.813  0.832 irs
   40  0.996  1.000  0.996 irs
   41  0.879  0.884  0.994 irs
   42  0.711  0.748  0.951 irs
   43  0.747  0.784  0.953 irs
   44  0.810  0.824  0.983 irs
   45  0.928  0.939  0.989 drs
   46  0.830  0.859  0.966 irs
   47  0.991  0.992  0.999 drs
   48  0.638  0.689  0.926 irs
   49  1.000  1.000  1.000  - 
   50  0.821  0.939  0.874 irs
   51  0.924  0.933  0.990 drs
   52  0.783  0.798  0.980 irs
   53  0.624  0.653  0.956 irs
   54  0.865  0.896  0.966 irs
   55  0.629  0.630  1.000  - 
   56  0.843  0.924  0.912 irs
   57  0.791  0.814  0.972 irs
   58  1.000  1.000  1.000  - 
   59  0.994  1.000  0.994 irs
   60  0.828  0.846  0.979 irs
 
 mean  0.881  0.909  0.968

Note: crste = technical efficiency from CRS DEA
      vrste = technical efficiency from VRS DEA
      scale = scale efficiency = crste/vrste


Note also that all subsequent tables refer to VRS results
 
 
 SUMMARY OF OUTPUT SLACKS:
 
 firm  output:           1           2           3
    1                0.000       0.000       0.000
    2                0.000       0.000       0.000
    3                0.000       0.000       0.000
    4                0.000       0.000       0.000
    5                0.000       0.000       0.107
    6                0.000       0.000       0.000
    7                0.000       0.000       0.000
    8                0.000       0.000       0.000
    9                0.000       0.000       0.000
   10                0.000       0.000       0.000
   11                0.000       0.000       0.000
   12                0.004       0.000       0.000
   13                0.001       0.000       0.001
   14                0.000       0.000       0.014
   15                0.000       0.000       0.000
   16                0.000       0.000       0.000
   17                0.000       0.000       0.068
   18                0.000       0.000       0.000
   19                0.000       0.000       0.086
   20                0.000       0.000       0.000
   21                0.000       0.000       0.000
   22                0.104       0.000       0.196
   23                0.000       0.000       0.000
   24                0.000       0.000       0.000
   25                0.000       0.000       0.000
   26                0.000       0.000       0.000
   27                0.000       0.000       0.000
   28                0.000       0.000       0.000
   29                0.000       0.000       0.000
   30                0.000       0.000       0.072
   31                0.020       0.000       0.012
   32                0.000       0.000       0.000
   33                0.002       0.000       0.000
   34                0.000       0.000       0.000
   35                0.000       0.000       0.175
   36                0.069       0.000       0.000
   37                0.027       0.000       0.000
   38                0.232       0.000       0.000
   39                0.135       0.000       0.002
   40                0.000       0.000       0.000
   41                0.000       0.000       0.000
   42                0.020       0.000       0.039
   43                0.034       0.000       0.000
   44                0.020       0.000       0.008
   45                0.000       0.000       0.000
   46                0.000       0.000       0.000
   47                0.000       0.002       0.001
   48                0.119       0.000       0.000
   49                0.000       0.000       0.000
   50                0.141       0.000       0.012
   51                0.000       0.000       0.000
   52                0.038       0.000       0.000
   53                0.192       0.000       0.000
   54                0.006       0.000       0.004
   55                0.023       0.000       0.000
   56                0.011       0.000       0.000
   57                0.055       0.000       0.000
   58                0.000       0.000       0.000
   59                0.000       0.000       0.000
   60                0.167       0.000       0.024

 mean                0.024       0.000       0.014
 
 
 SUMMARY OF INPUT SLACKS:
 
 firm  input:            1           2           3           4           5
    1                0.000       0.000       0.000       0.000       0.000
    2                0.000       0.000       0.000       0.000       0.000
    3                0.000       0.000       0.000       0.000       0.000
    4                0.000       0.000       0.000       0.000       0.000
    5                0.000       0.000       0.023       0.000       0.000
    6                0.000       0.000       0.000       0.000       0.000
    7                0.000       0.000       0.000       0.000       0.000
    8                0.000       0.000       0.000       0.000       0.000
    9                0.000       0.000       0.000       0.000       0.000
   10                0.000       0.000       0.000       0.000       0.000
   11                0.000       0.000       0.000       0.000       0.000
   12                0.009       0.062       0.000       0.032       0.050
   13                0.000       0.000       0.000       0.000       0.000
   14                0.000       0.000       0.001       0.000       0.088
   15                0.000       0.000       0.000       0.000       0.000
   16                0.000       0.000       0.000       0.000       0.000
   17                0.000       0.000       0.005       0.000       0.013
   18                0.000       0.000       0.000       0.000       0.000
   19                0.000       0.000       0.025       0.000       0.000
   20                0.000       0.000       0.000       0.000       0.000
   21                0.000       0.000       0.000       0.000       0.000
   22                0.025       0.000       0.000       0.098       0.000
   23                0.000       0.000       0.000       0.000       0.000
   24                0.000       0.000       0.000       0.000       0.000
   25                0.036       0.125       0.009       0.000       0.069
   26                0.000       0.000       0.000       0.000       0.000
   27                0.000       0.000       0.000       0.000       0.000
   28                0.000       0.000       0.000       0.000       0.000
   29                0.000       0.000       0.000       0.000       0.000
   30                0.000       0.000       0.035       0.000       0.002
   31                0.139       0.000       0.000       0.003       0.058
   32                0.000       0.000       0.000       0.000       0.000
   33                0.000       0.010       0.009       0.000       0.000
   34                0.000       0.000       0.000       0.000       0.000
   35                0.000       0.133       0.020       0.000       0.029
   36                0.082       0.125       0.000       0.000       0.000
   37                0.032       0.000       0.021       0.000       0.000
   38                0.015       0.077       0.052       0.000       0.065
   39                0.029       0.000       0.000       0.047       0.000
   40                0.000       0.000       0.000       0.000       0.000
   41                0.119       0.000       0.000       0.151       0.000
   42                0.032       0.000       0.000       0.004       0.000
   43                0.000       0.055       0.038       0.000       0.000
   44                0.000       0.000       0.000       0.000       0.000
   45                0.000       0.000       0.000       0.012       0.000
   46                0.102       0.010       0.000       0.192       0.000
   47                0.020       0.000       0.000       0.011       0.069
   48                0.041       0.125       0.028       0.000       0.025
   49                0.000       0.000       0.000       0.000       0.000
   50                0.000       0.062       0.108       0.000       0.199
   51                0.000       0.000       0.006       0.001       0.000
   52                0.000       0.000       0.049       0.000       0.134
   53                0.243       0.309       0.012       0.000       0.234
   54                0.008       0.009       0.000       0.013       0.000
   55                0.083       0.000       0.000       0.000       0.065
   56                0.158       0.050       0.000       0.025       0.000
   57                0.126       0.000       0.056       0.000       0.093
   58                0.000       0.000       0.000       0.000       0.000
   59                0.000       0.000       0.000       0.000       0.000
   60                0.100       0.000       0.095       0.055       0.000

 mean                0.023       0.019       0.010       0.011       0.020
 
 
 SUMMARY OF PEERS:
 
  firm  peers:
    1      1
    2      2
    3      3
    4      4
    5     24    1   15   16   27   11
    6      6
    7      7
    8      8
    9      9
   10     10
   11     11
   12      1   11    8
   13     29    8    2    9   15    1
   14      1   24   11    2   15
   15     15
   16     16
   17      1   11   24   29    2
   18     18
   19      1   28   27   29   24   58
   20     20
   21     21
   22     29    1   27   11
   23     23
   24     24
   25      1   11   28    8
   26     26
   27     27
   28     28
   29     29
   30     24    1   16   11   15
   31      1   20   11
   32     32
   33     58    1   11    8    3
   34     34
   35     11   21    4   10
   36     28    1    9   11    8
   37     27    1   11   29   16
   38      1   11   28
   39     27   29    1   26
   40     40
   41     27   29    1   16   28   11
   42     11    1   29   20
   43     27   11   28    1    8
   44      1    9   11   27   28   26
   45     24   27   10   16   28    7    1
   46     28   11    9    1    8
   47      8   29    1
   48      1   11   28
   49     49
   50     28    1   27
   51     11   28   58   26   10   29
   52      1   11   16   49   27
   53     11    1   28
   54     26    9   29
   55     27   11   28    1   16
   56     11    9   29   26
   57      1   11   28   49
   58     58
   59     59
   60     27   16   59
 
 
 SUMMARY OF PEER WEIGHTS:
   (in same order as above)
 
  firm  peer weights:
    1   1.000
    2   1.000
    3   1.000
    4   1.000
    5   0.077 0.222 0.445 0.058 0.002 0.196
    6   1.000
    7   1.000
    8   1.000
    9   1.000
   10   1.000
   11   1.000
   12   0.289 0.041 0.669
   13   0.512 0.332 0.035 0.049 0.001 0.071
   14   0.179 0.103 0.254 0.010 0.454
   15   1.000
   16   1.000
   17   0.125 0.126 0.043 0.659 0.047
   18   1.000
   19   0.001 0.005 0.005 0.006 0.637 0.344
   20   1.000
   21   1.000
   22   0.264 0.255 0.100 0.381
   23   1.000
   24   1.000
   25   0.555 0.217 0.025 0.203
   26   1.000
   27   1.000
   28   1.000
   29   1.000
   30   0.398 0.325 0.004 0.124 0.148
   31   0.701 0.121 0.177
   32   1.000
   33   0.019 0.217 0.043 0.463 0.259
   34   1.000
   35   0.239 0.023 0.267 0.470
   36   0.015 0.036 0.260 0.160 0.530
   37   0.009 0.633 0.041 0.300 0.016
   38   0.217 0.419 0.364
   39   0.014 0.461 0.157 0.368
   40   1.000
   41   0.025 0.769 0.111 0.002 0.018 0.075
   42   0.173 0.582 0.129 0.117
   43   0.081 0.061 0.031 0.712 0.114
   44   0.790 0.078 0.062 0.001 0.030 0.039
   45   0.454 0.007 0.018 0.139 0.019 0.082 0.282
   46   0.001 0.088 0.093 0.002 0.816
   47   0.120 0.806 0.074
   48   0.431 0.393 0.175
   49   1.000
   50   0.193 0.745 0.062
   51   0.087 0.004 0.042 0.151 0.043 0.673
   52   0.767 0.181 0.022 0.031 0.000
   53   0.214 0.560 0.227
   54   0.227 0.100 0.673
   55   0.088 0.531 0.050 0.324 0.007
   56   0.017 0.094 0.209 0.680
   57   0.696 0.235 0.059 0.010
   58   1.000
   59   1.000
   60   0.234 0.345 0.420
 
 
 PEER COUNT SUMMARY:
   (i.e., no. times each firm is a peer for another)
 
  firm  peer count:
    1      28
    2       3
    3       1
    4       1
    5       0
    6       0
    7       1
    8       8
    9       6
   10       3
   11      25
   12       0
   13       0
   14       0
   15       4
   16       8
   17       0
   18       0
   19       0
   20       2
   21       1
   22       0
   23       0
   24       6
   25       0
   26       5
   27      13
   28      15
   29      12
   30       0
   31       0
   32       0
   33       0
   34       0
   35       0
   36       0
   37       0
   38       0
   39       0
   40       0
   41       0
   42       0
   43       0
   44       0
   45       0
   46       0
   47       0
   48       0
   49       2
   50       0
   51       0
   52       0
   53       0
   54       0
   55       0
   56       0
   57       0
   58       3
   59       1
   60       0
 
 
 
 SUMMARY OF OUTPUT TARGETS:
 
 firm  output:           1           2           3
    1                0.283       0.216       0.110
    2                0.209       0.150       0.103
    3                0.205       0.128       0.129
    4                0.219       0.119       0.102
    5                0.240       0.269       0.230
    6                0.291       0.564       0.161
    7                0.268       0.203       0.138
    8                0.217       0.102       0.116
    9                0.239       0.207       0.130
   10                0.262       0.186       0.309
   11                0.144       0.256       0.546
   12                0.233       0.141       0.132
   13                0.222       0.118       0.113
   14                0.229       0.232       0.249
   15                0.253       0.222       0.147
   16                0.301       0.860       0.260
   17                0.216       0.146       0.170
   18                0.123       0.847       1.000
   19                0.236       0.218       0.199
   20                0.184       0.132       0.100
   21                0.217       0.195       0.145
   22                0.224       0.280       0.305
   23                0.257       0.279       0.178
   24                0.240       0.256       0.224
   25                0.257       0.213       0.209
   26                0.233       0.207       0.149
   27                0.401       1.000       0.398
   28                1.000       0.670       0.223
   29                0.216       0.104       0.111
   30                0.244       0.240       0.215
   31                0.246       0.213       0.186
   32                0.247       0.167       0.112
   33                0.225       0.141       0.137
   34                0.255       0.188       0.143
   35                0.221       0.185       0.306
   36                0.226       0.167       0.190
   37                0.258       0.202       0.133
   38                0.486       0.398       0.334
   39                0.235       0.172       0.129
   40                0.216       0.100       0.112
   41                0.237       0.162       0.153
   42                0.239       0.199       0.184
   43                0.299       0.283       0.164
   44                0.290       0.232       0.143
   45                0.279       0.336       0.192
   46                0.214       0.126       0.156
   47                0.221       0.112       0.111
   48                0.354       0.311       0.301
   49                0.163       0.810       0.408
   50                0.428       0.352       0.149
   51                0.217       0.139       0.165
   52                0.254       0.256       0.201
   53                0.416       0.328       0.229
   54                0.222       0.138       0.121
   55                0.256       0.334       0.374
   56                0.228       0.186       0.146
   57                0.291       0.259       0.222
   58                0.216       0.133       0.151
   59                0.182       0.252       0.108
   60                0.274       0.637       0.228
 
 
 SUMMARY OF INPUT TARGETS:
 
 firm  input:            1           2           3           4           5
    1                0.178       0.178       0.130       0.113       0.242
    2                0.114       0.215       0.127       0.112       0.170
    3                0.122       0.136       0.113       0.107       0.152
    4                0.100       0.216       0.122       0.114       0.140
    5                0.161       0.267       0.190       0.176       0.270
    6                0.294       0.575       0.380       0.313       0.416
    7                0.130       0.202       0.130       0.179       0.266
    8                0.119       0.124       0.100       0.100       0.116
    9                0.167       0.343       0.145       0.154       0.147
   10                0.120       0.194       0.134       0.178       0.249
   11                0.107       0.182       0.161       0.221       0.272
   12                0.136       0.142       0.111       0.109       0.159
   13                0.118       0.130       0.111       0.109       0.123
   14                0.141       0.265       0.161       0.162       0.231
   15                0.145       0.364       0.161       0.140       0.199
   16                0.402       0.236       0.679       0.485       0.925
   17                0.117       0.129       0.124       0.128       0.153
   18                0.650       0.924       0.975       1.000       1.000
   19                0.138       0.185       0.195       0.174       0.209
   20                0.121       0.106       0.130       0.196       0.200
   21                0.112       0.159       0.184       0.425       0.200
   22                0.176       0.233       0.206       0.179       0.225
   23                0.165       0.380       0.181       0.248       0.251
   24                0.142       0.190       0.214       0.203       0.263
   25                0.171       0.186       0.138       0.136       0.224
   26                0.158       0.225       0.202       0.198       0.100
   27                0.620       0.919       0.820       0.367       0.320
   28                1.000       0.905       0.436       0.207       0.273
   29                0.105       0.100       0.110       0.110       0.106
   30                0.151       0.211       0.174       0.168       0.251
   31                0.159       0.170       0.135       0.142       0.242
   32                0.187       0.134       0.151       0.165       0.224
   33                0.132       0.142       0.113       0.110       0.159
   34                0.212       0.146       0.176       0.158       0.276
   35                0.111       0.196       0.138       0.177       0.224
   36                0.145       0.204       0.128       0.135       0.156
   37                0.161       0.162       0.140       0.125       0.214
   38                0.448       0.444       0.254       0.192       0.266
   39                0.143       0.170       0.157       0.146       0.128
   40                0.132       0.114       0.104       0.121       0.125
   41                0.143       0.150       0.141       0.128       0.144
   42                0.150       0.160       0.132       0.141       0.225
   43                0.228       0.254       0.193       0.142       0.237
   44                0.197       0.215       0.145       0.129       0.232
   45                0.206       0.213       0.255       0.216       0.350
   46                0.124       0.150       0.110       0.116       0.133
   47                0.112       0.109       0.110       0.109       0.117
   48                0.294       0.307       0.196       0.172       0.259
   49                0.802       0.730       1.000       0.298       0.523
   50                0.364       0.364       0.231       0.147       0.253
   51                0.118       0.135       0.132       0.137       0.126
   52                0.189       0.197       0.174       0.146       0.271
   53                0.349       0.344       0.206       0.157       0.255
   54                0.123       0.153       0.135       0.134       0.109
   55                0.222       0.282       0.226       0.200       0.271
   56                0.147       0.209       0.177       0.176       0.109
   57                0.216       0.227       0.164       0.146       0.254
   58                0.110       0.154       0.147       0.120       0.108
   59                0.155       0.170       0.255       0.214       0.198
   60                0.349       0.368       0.534       0.343       0.478
 
 
 
 FIRM BY FIRM RESULTS:
 
 
Results for firm:     1
Technical efficiency = 1.000
Scale efficiency     = 1.000  (crs)
 PROJECTION SUMMARY:
  variable           original        radial         slack     projected
                        value      movement      movement         value
 output     1           0.283         0.000         0.000         0.283
 output     2           0.216         0.000         0.000         0.216
 output     3           0.110         0.000         0.000         0.110
 input      1           0.178         0.000         0.000         0.178
 input      2           0.178         0.000         0.000         0.178
 input      3           0.130         0.000         0.000         0.130
 input      4           0.113         0.000         0.000         0.113
 input      5           0.242         0.000         0.000         0.242
 LISTING OF PEERS:
  peer   lambda weight
    1      1.000
 
 
Results for firm:     2
Technical efficiency = 1.000
Scale efficiency     = 0.976  (irs)
 PROJECTION SUMMARY:
  variable           original        radial         slack     projected
                        value      movement      movement         value
 output     1           0.209         0.000         0.000         0.209
 output     2           0.150         0.000         0.000         0.150
 output     3           0.103         0.000         0.000         0.103
 input      1           0.114         0.000         0.000         0.114
 input      2           0.214         0.000         0.000         0.215
 input      3           0.127         0.000         0.000         0.127
 input      4           0.112         0.000         0.000         0.112
 input      5           0.170         0.000         0.000         0.170
 LISTING OF PEERS:
  peer   lambda weight
    2      1.000
 
 
Results for firm:     3
Technical efficiency = 1.000
Scale efficiency     = 0.943  (irs)
 PROJECTION SUMMARY:
  variable           original        radial         slack     projected
                        value      movement      movement         value
 output     1           0.205         0.000         0.000         0.205
 output     2           0.128         0.000         0.000         0.128
 output     3           0.129         0.000         0.000         0.129
 input      1           0.123         0.000         0.000         0.122
 input      2           0.136         0.000         0.000         0.136
 input      3           0.114         0.000         0.000         0.113
 input      4           0.107         0.000         0.000         0.107
 input      5           0.152         0.000         0.000         0.152
 LISTING OF PEERS:
  peer   lambda weight
    3      1.000
 
 
Results for firm:     4
Technical efficiency = 1.000
Scale efficiency     = 1.000  (crs)
 PROJECTION SUMMARY:
  variable           original        radial         slack     projected
                        value      movement      movement         value
 output     1           0.219         0.000         0.000         0.219
 output     2           0.119         0.000         0.000         0.119
 output     3           0.102         0.000         0.000         0.102
 input      1           0.100         0.000         0.000         0.100
 input      2           0.216         0.000         0.000         0.216
 input      3           0.122         0.000         0.000         0.122
 input      4           0.114         0.000         0.000         0.114
 input      5           0.140         0.000         0.000         0.140
 LISTING OF PEERS:
  peer   lambda weight
    4      1.000
 
 
Results for firm:     5
Technical efficiency = 0.953
Scale efficiency     = 0.991  (irs)
 PROJECTION SUMMARY:
  variable           original        radial         slack     projected
                        value      movement      movement         value
 output     1           0.240         0.000         0.000         0.240
 output     2           0.269         0.000         0.000         0.269
 output     3           0.123         0.000         0.107         0.230
 input      1           0.169        -0.008         0.000         0.161
 input      2           0.281        -0.013         0.000         0.267
 input      3           0.223        -0.010        -0.023         0.190
 input      4           0.184        -0.009         0.000         0.176
 input      5           0.284        -0.013         0.000         0.270
 LISTING OF PEERS:
  peer   lambda weight
   24      0.077
    1      0.222
   15      0.445
   16      0.058
   27      0.002
   11      0.196
 
 
Results for firm:     6
Technical efficiency = 1.000
Scale efficiency     = 1.000  (crs)
 PROJECTION SUMMARY:
  variable           original        radial         slack     projected
                        value      movement      movement         value
 output     1           0.291         0.000         0.000         0.291
 output     2           0.564         0.000         0.000         0.564
 output     3           0.161         0.000         0.000         0.161
 input      1           0.294         0.000         0.000         0.294
 input      2           0.575         0.000         0.000         0.575
 input      3           0.380         0.000         0.000         0.380
 input      4           0.313         0.000         0.000         0.313
 input      5           0.416         0.000         0.000         0.416
 LISTING OF PEERS:
  peer   lambda weight
    6      1.000
 
 
Results for firm:     7
Technical efficiency = 1.000
Scale efficiency     = 1.000  (crs)
 PROJECTION SUMMARY:
  variable           original        radial         slack     projected
                        value      movement      movement         value
 output     1           0.268         0.000         0.000         0.268
 output     2           0.203         0.000         0.000         0.203
 output     3           0.138         0.000         0.000         0.138
 input      1           0.130         0.000         0.000         0.130
 input      2           0.202         0.000         0.000         0.202
 input      3           0.130         0.000         0.000         0.130
 input      4           0.179         0.000         0.000         0.179
 input      5           0.266         0.000         0.000         0.266
 LISTING OF PEERS:
  peer   lambda weight
    7      1.000
 
 
Results for firm:     8
Technical efficiency = 1.000
Scale efficiency     = 1.000  (crs)
 PROJECTION SUMMARY:
  variable           original        radial         slack     projected
                        value      movement      movement         value
 output     1           0.217         0.000         0.000         0.217
 output     2           0.102         0.000         0.000         0.102
 output     3           0.116         0.000         0.000         0.116
 input      1           0.119         0.000         0.000         0.119
 input      2           0.124         0.000         0.000         0.124
 input      3           0.100         0.000         0.000         0.100
 input      4           0.100         0.000         0.000         0.100
 input      5           0.116         0.000         0.000         0.116
 LISTING OF PEERS:
  peer   lambda weight
    8      1.000
 
 
Results for firm:     9
Technical efficiency = 1.000
Scale efficiency     = 1.000  (crs)
 PROJECTION SUMMARY:
  variable           original        radial         slack     projected
                        value      movement      movement         value
 output     1           0.239         0.000         0.000         0.239
 output     2           0.207         0.000         0.000         0.207
 output     3           0.130         0.000         0.000         0.130
 input      1           0.167         0.000         0.000         0.167
 input      2           0.343         0.000         0.000         0.343
 input      3           0.145         0.000         0.000         0.145
 input      4           0.154         0.000         0.000         0.154
 input      5           0.147         0.000         0.000         0.147
 LISTING OF PEERS:
  peer   lambda weight
    9      1.000
 
 
Results for firm:    10
Technical efficiency = 1.000
Scale efficiency     = 1.000  (crs)
 PROJECTION SUMMARY:
  variable           original        radial         slack     projected
                        value      movement      movement         value
 output     1           0.262         0.000         0.000         0.262
 output     2           0.186         0.000         0.000         0.186
 output     3           0.309         0.000         0.000         0.309
 input      1           0.120         0.000         0.000         0.120
 input      2           0.194         0.000         0.000         0.194
 input      3           0.134         0.000         0.000         0.134
 input      4           0.178         0.000         0.000         0.178
 input      5           0.249         0.000         0.000         0.249
 LISTING OF PEERS:
  peer   lambda weight
   10      1.000
 
 
Results for firm:    11
Technical efficiency = 1.000
Scale efficiency     = 1.000  (crs)
 PROJECTION SUMMARY:
  variable           original        radial         slack     projected
                        value      movement      movement         value
 output     1           0.144         0.000         0.000         0.144
 output     2           0.256         0.000         0.000         0.256
 output     3           0.546         0.000         0.000         0.546
 input      1           0.107         0.000         0.000         0.107
 input      2           0.182         0.000         0.000         0.182
 input      3           0.161         0.000         0.000         0.161
 input      4           0.221         0.000         0.000         0.221
 input      5           0.272         0.000         0.000         0.272
 LISTING OF PEERS:
  peer   lambda weight
   11      1.000
 
 
Results for firm:    12
Technical efficiency = 0.879
Scale efficiency     = 0.964  (irs)
 PROJECTION SUMMARY:
  variable           original        radial         slack     projected
                        value      movement      movement         value
 output     1           0.230         0.000         0.004         0.233
 output     2           0.141         0.000         0.000         0.141
 output     3           0.132         0.000         0.000         0.132
 input      1           0.165        -0.020        -0.009         0.136
 input      2           0.232        -0.028        -0.062         0.142
 input      3           0.126        -0.015         0.000         0.111
 input      4           0.161        -0.020        -0.032         0.109
 input      5           0.238        -0.029        -0.050         0.159
 LISTING OF PEERS:
  peer   lambda weight
    1      0.289
   11      0.041
    8      0.669
 
 
Results for firm:    13
Technical efficiency = 0.924
Scale efficiency     = 0.990  (irs)
 PROJECTION SUMMARY:
  variable           original        radial         slack     projected
                        value      movement      movement         value
 output     1           0.221         0.000         0.001         0.222
 output     2           0.118         0.000         0.000         0.118
 output     3           0.113         0.000         0.001         0.113
 input      1           0.128        -0.010         0.000         0.118
 input      2           0.140        -0.011         0.000         0.130
 input      3           0.120        -0.009         0.000         0.111
 input      4           0.118        -0.009         0.000         0.109
 input      5           0.134        -0.010         0.000         0.123
 LISTING OF PEERS:
  peer   lambda weight
   29      0.512
    8      0.332
    2      0.035
    9      0.049
   15      0.001
    1      0.071
 
 
Results for firm:    14
Technical efficiency = 0.916
Scale efficiency     = 0.997  (irs)
 PROJECTION SUMMARY:
  variable           original        radial         slack     projected
                        value      movement      movement         value
 output     1           0.229         0.000         0.000         0.229
 output     2           0.232         0.000         0.000         0.232
 output     3           0.235         0.000         0.014         0.249
 input      1           0.153        -0.013         0.000         0.141
 input      2           0.290        -0.024         0.000         0.265
 input      3           0.176        -0.015        -0.001         0.161
 input      4           0.177        -0.015         0.000         0.162
 input      5           0.348        -0.029        -0.088         0.231
 LISTING OF PEERS:
  peer   lambda weight
    1      0.179
   24      0.103
   11      0.254
    2      0.010
   15      0.454
 
 
Results for firm:    15
Technical efficiency = 1.000
Scale efficiency     = 1.000  (crs)
 PROJECTION SUMMARY:
  variable           original        radial         slack     projected
                        value      movement      movement         value
 output     1           0.253         0.000         0.000         0.253
 output     2           0.222         0.000         0.000         0.222
 output     3           0.147         0.000         0.000         0.147
 input      1           0.145         0.000         0.000         0.145
 input      2           0.364         0.000         0.000         0.364
 input      3           0.161         0.000         0.000         0.161
 input      4           0.141         0.000         0.000         0.140
 input      5           0.199         0.000         0.000         0.199
 LISTING OF PEERS:
  peer   lambda weight
   15      1.000
 
 
Results for firm:    16
Technical efficiency = 1.000
Scale efficiency     = 1.000  (crs)
 PROJECTION SUMMARY:
  variable           original        radial         slack     projected
                        value      movement      movement         value
 output     1           0.301         0.000         0.000         0.301
 output     2           0.860         0.000         0.000         0.860
 output     3           0.260         0.000         0.000         0.260
 input      1           0.402         0.000         0.000         0.402
 input      2           0.236         0.000         0.000         0.236
 input      3           0.679         0.000         0.000         0.679
 input      4           0.485         0.000         0.000         0.485
 input      5           0.925         0.000         0.000         0.925
 LISTING OF PEERS:
  peer   lambda weight
   16      1.000
 
 
Results for firm:    17
Technical efficiency = 0.870
Scale efficiency     = 0.978  (irs)
 PROJECTION SUMMARY:
  variable           original        radial         slack     projected
                        value      movement      movement         value
 output     1           0.216         0.000         0.000         0.216
 output     2           0.146         0.000         0.000         0.146
 output     3           0.102         0.000         0.068         0.170
 input      1           0.134        -0.017         0.000         0.117
 input      2           0.149        -0.019         0.000         0.129
 input      3           0.149        -0.019        -0.005         0.124
 input      4           0.147        -0.019         0.000         0.128
 input      5           0.191        -0.025        -0.013         0.153
 LISTING OF PEERS:
  peer   lambda weight
    1      0.125
   11      0.126
   24      0.043
   29      0.659
    2      0.047
 
 
Results for firm:    18
Technical efficiency = 1.000
Scale efficiency     = 0.662  (drs)
 PROJECTION SUMMARY:
  variable           original        radial         slack     projected
                        value      movement      movement         value
 output     1           0.123         0.000         0.000         0.123
 output     2           0.847         0.000         0.000         0.847
 output     3           1.000         0.000         0.000         1.000
 input      1           0.650         0.000         0.000         0.650
 input      2           0.924         0.000         0.000         0.924
 input      3           0.975         0.000         0.000         0.975
 input      4           1.000         0.000         0.000         1.000
 input      5           1.000         0.000         0.000         1.000
 LISTING OF PEERS:
  peer   lambda weight
   18      1.000
 
 
Results for firm:    19
Technical efficiency = 0.945
Scale efficiency     = 0.996  (drs)
 PROJECTION SUMMARY:
  variable           original        radial         slack     projected
                        value      movement      movement         value
 output     1           0.236         0.000         0.000         0.236
 output     2           0.218         0.000         0.000         0.218
 output     3           0.113         0.000         0.086         0.199
 input      1           0.146        -0.008         0.000         0.138
 input      2           0.196        -0.011         0.000         0.185
 input      3           0.233        -0.013        -0.025         0.195
 input      4           0.185        -0.010         0.000         0.174
 input      5           0.221        -0.012         0.000         0.209
 LISTING OF PEERS:
  peer   lambda weight
    1      0.001
   28      0.005
   27      0.005
   29      0.006
   24      0.637
   58      0.344
 
 
Results for firm:    20
Technical efficiency = 1.000
Scale efficiency     = 0.906  (irs)
 PROJECTION SUMMARY:
  variable           original        radial         slack     projected
                        value      movement      movement         value
 output     1           0.184         0.000         0.000         0.184
 output     2           0.132         0.000         0.000         0.132
 output     3           0.100         0.000         0.000         0.100
 input      1           0.121         0.000         0.000         0.121
 input      2           0.106         0.000         0.000         0.106
 input      3           0.130         0.000         0.000         0.130
 input      4           0.196         0.000         0.000         0.196
 input      5           0.200         0.000         0.000         0.200
 LISTING OF PEERS:
  peer   lambda weight
   20      1.000
 
 
Results for firm:    21
Technical efficiency = 1.000
Scale efficiency     = 1.000  (crs)
 PROJECTION SUMMARY:
  variable           original        radial         slack     projected
                        value      movement      movement         value
 output     1           0.217         0.000         0.000         0.217
 output     2           0.195         0.000         0.000         0.195
 output     3           0.145         0.000         0.000         0.145
 input      1           0.112         0.000         0.000         0.112
 input      2           0.159         0.000         0.000         0.159
 input      3           0.184         0.000         0.000         0.184
 input      4           0.425         0.000         0.000         0.425
 input      5           0.200         0.000         0.000         0.200
 LISTING OF PEERS:
  peer   lambda weight
   21      1.000
 
 
Results for firm:    22
Technical efficiency = 0.813
Scale efficiency     = 0.958  (irs)
 PROJECTION SUMMARY:
  variable           original        radial         slack     projected
                        value      movement      movement         value
 output     1           0.120         0.000         0.104         0.224
 output     2           0.280         0.000         0.000         0.280
 output     3           0.109         0.000         0.196         0.305
 input      1           0.248        -0.046        -0.025         0.176
 input      2           0.287        -0.054         0.000         0.233
 input      3           0.253        -0.047         0.000         0.206
 input      4           0.341        -0.064        -0.098         0.179
 input      5           0.277        -0.052         0.000         0.225
 LISTING OF PEERS:
  peer   lambda weight
   29      0.264
    1      0.255
   27      0.100
   11      0.381
 
 
Results for firm:    23
Technical efficiency = 1.000
Scale efficiency     = 1.000  (crs)
 PROJECTION SUMMARY:
  variable           original        radial         slack     projected
                        value      movement      movement         value
 output     1           0.257         0.000         0.000         0.257
 output     2           0.279         0.000         0.000         0.279
 output     3           0.178         0.000         0.000         0.178
 input      1           0.165         0.000         0.000         0.165
 input      2           0.380         0.000         0.000         0.380
 input      3           0.181         0.000         0.000         0.181
 input      4           0.248         0.000         0.000         0.248
 input      5           0.251         0.000         0.000         0.251
 LISTING OF PEERS:
  peer   lambda weight
   23      1.000
 
 
Results for firm:    24
Technical efficiency = 1.000
Scale efficiency     = 1.000  (crs)
 PROJECTION SUMMARY:
  variable           original        radial         slack     projected
                        value      movement      movement         value
 output     1           0.240         0.000         0.000         0.240
 output     2           0.256         0.000         0.000         0.256
 output     3           0.224         0.000         0.000         0.224
 input      1           0.142         0.000         0.000         0.142
 input      2           0.190         0.000         0.000         0.190
 input      3           0.214         0.000         0.000         0.214
 input      4           0.203         0.000         0.000         0.203
 input      5           0.263         0.000         0.000         0.263
 LISTING OF PEERS:
  peer   lambda weight
   24      1.000
 
 
Results for firm:    25
Technical efficiency = 0.774
Scale efficiency     = 0.931  (irs)
 PROJECTION SUMMARY:
  variable           original        radial         slack     projected
                        value      movement      movement         value
 output     1           0.257         0.000         0.000         0.257
 output     2           0.213         0.000         0.000         0.213
 output     3           0.209         0.000         0.000         0.209
 input      1           0.267        -0.060        -0.036         0.171
 input      2           0.402        -0.091        -0.125         0.186
 input      3           0.190        -0.043        -0.009         0.138
 input      4           0.176        -0.040         0.000         0.136
 input      5           0.378        -0.085        -0.069         0.224
 LISTING OF PEERS:
  peer   lambda weight
    1      0.555
   11      0.217
   28      0.025
    8      0.203
 
 
Results for firm:    26
Technical efficiency = 1.000
Scale efficiency     = 1.000  (crs)
 PROJECTION SUMMARY:
  variable           original        radial         slack     projected
                        value      movement      movement         value
 output     1           0.233         0.000         0.000         0.233
 output     2           0.207         0.000         0.000         0.207
 output     3           0.149         0.000         0.000         0.149
 input      1           0.158         0.000         0.000         0.158
 input      2           0.225         0.000         0.000         0.225
 input      3           0.202         0.000         0.000         0.202
 input      4           0.198         0.000         0.000         0.198
 input      5           0.100         0.000         0.000         0.100
 LISTING OF PEERS:
  peer   lambda weight
   26      1.000
 
 
Results for firm:    27
Technical efficiency = 1.000
Scale efficiency     = 1.000  (crs)
 PROJECTION SUMMARY:
  variable           original        radial         slack     projected
                        value      movement      movement         value
 output     1           0.401         0.000         0.000         0.401
 output     2           1.000         0.000         0.000         1.000
 output     3           0.398         0.000         0.000         0.398
 input      1           0.620         0.000         0.000         0.620
 input      2           0.919         0.000         0.000         0.919
 input      3           0.820         0.000         0.000         0.820
 input      4           0.367         0.000         0.000         0.367
 input      5           0.320         0.000         0.000         0.320
 LISTING OF PEERS:
  peer   lambda weight
   27      1.000
 
 
Results for firm:    28
Technical efficiency = 1.000
Scale efficiency     = 1.000  (crs)
 PROJECTION SUMMARY:
  variable           original        radial         slack     projected
                        value      movement      movement         value
 output     1           1.000         0.000         0.000         1.000
 output     2           0.670         0.000         0.000         0.670
 output     3           0.223         0.000         0.000         0.223
 input      1           1.000         0.000         0.000         1.000
 input      2           0.904         0.000         0.000         0.905
 input      3           0.436         0.000         0.000         0.436
 input      4           0.207         0.000         0.000         0.207
 input      5           0.273         0.000         0.000         0.273
 LISTING OF PEERS:
  peer   lambda weight
   28      1.000
 
 
Results for firm:    29
Technical efficiency = 1.000
Scale efficiency     = 1.000  (crs)
 PROJECTION SUMMARY:
  variable           original        radial         slack     projected
                        value      movement      movement         value
 output     1           0.216         0.000         0.000         0.216
 output     2           0.104         0.000         0.000         0.104
 output     3           0.111         0.000         0.000         0.111
 input      1           0.105         0.000         0.000         0.105
 input      2           0.100         0.000         0.000         0.100
 input      3           0.110         0.000         0.000         0.110
 input      4           0.110         0.000         0.000         0.110
 input      5           0.106         0.000         0.000         0.106
 LISTING OF PEERS:
  peer   lambda weight
   29      1.000
 
 
Results for firm:    30
Technical efficiency = 0.959
Scale efficiency     = 0.994  (irs)
 PROJECTION SUMMARY:
  variable           original        radial         slack     projected
                        value      movement      movement         value
 output     1           0.244         0.000         0.000         0.244
 output     2           0.240         0.000         0.000         0.240
 output     3           0.143         0.000         0.072         0.215
 input      1           0.157        -0.006         0.000         0.151
 input      2           0.220        -0.009         0.000         0.211
 input      3           0.218        -0.009        -0.035         0.174
 input      4           0.175        -0.007         0.000         0.168
 input      5           0.263        -0.011        -0.002         0.251
 LISTING OF PEERS:
  peer   lambda weight
   24      0.398
    1      0.325
   16      0.004
   11      0.124
   15      0.148
 
 
Results for firm:    31
Technical efficiency = 0.621
Scale efficiency     = 0.968  (irs)
 PROJECTION SUMMARY:
  variable           original        radial         slack     projected
                        value      movement      movement         value
 output     1           0.226         0.000         0.020         0.246
 output     2           0.213         0.000         0.000         0.213
 output     3           0.174         0.000         0.012         0.186
 input      1           0.480        -0.182        -0.139         0.159
 input      2           0.274        -0.104         0.000         0.170
 input      3           0.218        -0.082         0.000         0.135
 input      4           0.234        -0.089        -0.003         0.142
 input      5           0.483        -0.183        -0.058         0.242
 LISTING OF PEERS:
  peer   lambda weight
    1      0.701
   20      0.121
   11      0.177
 
 
Results for firm:    32
Technical efficiency = 1.000
Scale efficiency     = 0.963  (drs)
 PROJECTION SUMMARY:
  variable           original        radial         slack     projected
                        value      movement      movement         value
 output     1           0.247         0.000         0.000         0.247
 output     2           0.167         0.000         0.000         0.167
 output     3           0.112         0.000         0.000         0.112
 input      1           0.187         0.000         0.000         0.187
 input      2           0.134         0.000         0.000         0.134
 input      3           0.151         0.000         0.000         0.151
 input      4           0.165         0.000         0.000         0.165
 input      5           0.224         0.000         0.000         0.224
 LISTING OF PEERS:
  peer   lambda weight
   32      1.000
 
 
Results for firm:    33
Technical efficiency = 0.857
Scale efficiency     = 0.973  (irs)
 PROJECTION SUMMARY:
  variable           original        radial         slack     projected
                        value      movement      movement         value
 output     1           0.223         0.000         0.002         0.225
 output     2           0.141         0.000         0.000         0.141
 output     3           0.137         0.000         0.000         0.137
 input      1           0.154        -0.022         0.000         0.132
 input      2           0.178        -0.025        -0.010         0.142
 input      3           0.142        -0.020        -0.009         0.113
 input      4           0.129        -0.018         0.000         0.110
 input      5           0.186        -0.027         0.000         0.159
 LISTING OF PEERS:
  peer   lambda weight
   58      0.019
    1      0.217
   11      0.043
    8      0.463
    3      0.259
 
 
Results for firm:    34
Technical efficiency = 1.000
Scale efficiency     = 0.937  (drs)
 PROJECTION SUMMARY:
  variable           original        radial         slack     projected
                        value      movement      movement         value
 output     1           0.255         0.000         0.000         0.255
 output     2           0.188         0.000         0.000         0.188
 output     3           0.143         0.000         0.000         0.143
 input      1           0.212         0.000         0.000         0.212
 input      2           0.146         0.000         0.000         0.146
 input      3           0.176         0.000         0.000         0.176
 input      4           0.158         0.000         0.000         0.158
 input      5           0.276         0.000         0.000         0.276
 LISTING OF PEERS:
  peer   lambda weight
   34      1.000
 
 
Results for firm:    35
Technical efficiency = 0.875
Scale efficiency     = 0.976  (irs)
 PROJECTION SUMMARY:
  variable           original        radial         slack     projected
                        value      movement      movement         value
 output     1           0.221         0.000         0.000         0.221
 output     2           0.185         0.000         0.000         0.185
 output     3           0.131         0.000         0.175         0.306
 input      1           0.127        -0.016         0.000         0.111
 input      2           0.376        -0.047        -0.133         0.196
 input      3           0.181        -0.023        -0.020         0.138
 input      4           0.202        -0.025         0.000         0.177
 input      5           0.289        -0.036        -0.029         0.224
 LISTING OF PEERS:
  peer   lambda weight
   11      0.239
   21      0.023
    4      0.267
   10      0.470
 
 
Results for firm:    36
Technical efficiency = 0.739
Scale efficiency     = 0.828  (irs)
 PROJECTION SUMMARY:
  variable           original        radial         slack     projected
                        value      movement      movement         value
 output     1           0.156         0.000         0.069         0.226
 output     2           0.167         0.000         0.000         0.167
 output     3           0.190         0.000         0.000         0.190
 input      1           0.307        -0.080        -0.082         0.145
 input      2           0.445        -0.116        -0.125         0.204
 input      3           0.173        -0.045         0.000         0.128
 input      4           0.183        -0.048         0.000         0.135
 input      5           0.211        -0.055         0.000         0.156
 LISTING OF PEERS:
  peer   lambda weight
   28      0.015
    1      0.036
    9      0.260
   11      0.160
    8      0.530
 
 
Results for firm:    37
Technical efficiency = 0.747
Scale efficiency     = 0.962  (irs)
 PROJECTION SUMMARY:
  variable           original        radial         slack     projected
                        value      movement      movement         value
 output     1           0.232         0.000         0.027         0.258
 output     2           0.202         0.000         0.000         0.202
 output     3           0.133         0.000         0.000         0.133
 input      1           0.258        -0.065        -0.032         0.161
 input      2           0.217        -0.055         0.000         0.162
 input      3           0.216        -0.055        -0.021         0.140
 input      4           0.167        -0.042         0.000         0.125
 input      5           0.287        -0.073         0.000         0.214
 LISTING OF PEERS:
  peer   lambda weight
   27      0.009
    1      0.633
   11      0.041
   29      0.300
   16      0.016
 
 
Results for firm:    38
Technical efficiency = 0.689
Scale efficiency     = 0.964  (irs)
 PROJECTION SUMMARY:
  variable           original        radial         slack     projected
                        value      movement      movement         value
 output     1           0.254         0.000         0.232         0.486
 output     2           0.398         0.000         0.000         0.398
 output     3           0.334         0.000         0.000         0.334
 input      1           0.672        -0.209        -0.015         0.448
 input      2           0.758        -0.236        -0.077         0.444
 input      3           0.445        -0.138        -0.052         0.254
 input      4           0.279        -0.087         0.000         0.192
 input      5           0.480        -0.149        -0.065         0.266
 LISTING OF PEERS:
  peer   lambda weight
    1      0.217
   11      0.419
   28      0.364
 
 
Results for firm:    39
Technical efficiency = 0.813
Scale efficiency     = 0.832  (irs)
 PROJECTION SUMMARY:
  variable           original        radial         slack     projected
                        value      movement      movement         value
 output     1           0.100         0.000         0.135         0.235
 output     2           0.172         0.000         0.000         0.172
 output     3           0.126         0.000         0.002         0.129
 input      1           0.212        -0.040        -0.029         0.143
 input      2           0.209        -0.039         0.000         0.170
 input      3           0.193        -0.036         0.000         0.157
 input      4           0.238        -0.045        -0.047         0.146
 input      5           0.158        -0.029         0.000         0.128
 LISTING OF PEERS:
  peer   lambda weight
   27      0.014
   29      0.461
    1      0.157
   26      0.368
 
 
Results for firm:    40
Technical efficiency = 1.000
Scale efficiency     = 0.996  (irs)
 PROJECTION SUMMARY:
  variable           original        radial         slack     projected
                        value      movement      movement         value
 output     1           0.216         0.000         0.000         0.216
 output     2           0.100         0.000         0.000         0.100
 output     3           0.112         0.000         0.000         0.112
 input      1           0.132         0.000         0.000         0.132
 input      2           0.114         0.000         0.000         0.114
 input      3           0.104         0.000         0.000         0.104
 input      4           0.121         0.000         0.000         0.121
 input      5           0.125         0.000         0.000         0.125
 LISTING OF PEERS:
  peer   lambda weight
   40      1.000
 
 
Results for firm:    41
Technical efficiency = 0.884
Scale efficiency     = 0.994  (irs)
 PROJECTION SUMMARY:
  variable           original        radial         slack     projected
                        value      movement      movement         value
 output     1           0.237         0.000         0.000         0.237
 output     2           0.162         0.000         0.000         0.162
 output     3           0.153         0.000         0.000         0.153
 input      1           0.297        -0.034        -0.119         0.143
 input      2           0.170        -0.020         0.000         0.150
 input      3           0.160        -0.018         0.000         0.141
 input      4           0.315        -0.036        -0.151         0.128
 input      5           0.162        -0.019         0.000         0.144
 LISTING OF PEERS:
  peer   lambda weight
   27      0.025
   29      0.769
    1      0.111
   16      0.002
   28      0.018
   11      0.075
 
 
Results for firm:    42
Technical efficiency = 0.748
Scale efficiency     = 0.951  (irs)
 PROJECTION SUMMARY:
  variable           original        radial         slack     projected
                        value      movement      movement         value
 output     1           0.219         0.000         0.020         0.239
 output     2           0.199         0.000         0.000         0.199
 output     3           0.145         0.000         0.039         0.184
 input      1           0.243        -0.061        -0.032         0.150
 input      2           0.214        -0.054         0.000         0.160
 input      3           0.177        -0.045         0.000         0.132
 input      4           0.194        -0.049        -0.004         0.141
 input      5           0.300        -0.076         0.000         0.225
 LISTING OF PEERS:
  peer   lambda weight
   11      0.173
    1      0.582
   29      0.129
   20      0.117
 
 
Results for firm:    43
Technical efficiency = 0.784
Scale efficiency     = 0.953  (irs)
 PROJECTION SUMMARY:
  variable           original        radial         slack     projected
                        value      movement      movement         value
 output     1           0.265         0.000         0.034         0.299
 output     2           0.283         0.000         0.000         0.283
 output     3           0.164         0.000         0.000         0.164
 input      1           0.291        -0.063         0.000         0.228
 input      2           0.395        -0.085        -0.055         0.254
 input      3           0.295        -0.064        -0.038         0.193
 input      4           0.181        -0.039         0.000         0.142
 input      5           0.302        -0.065         0.000         0.237
 LISTING OF PEERS:
  peer   lambda weight
   27      0.081
   11      0.061
   28      0.031
    1      0.712
    8      0.114
 
 
Results for firm:    44
Technical efficiency = 0.824
Scale efficiency     = 0.983  (irs)
 PROJECTION SUMMARY:
  variable           original        radial         slack     projected
                        value      movement      movement         value
 output     1           0.270         0.000         0.020         0.290
 output     2           0.232         0.000         0.000         0.232
 output     3           0.135         0.000         0.008         0.143
 input      1           0.239        -0.042         0.000         0.197
 input      2           0.261        -0.046         0.000         0.215
 input      3           0.177        -0.031         0.000         0.145
 input      4           0.157        -0.028         0.000         0.129
 input      5           0.281        -0.050         0.000         0.232
 LISTING OF PEERS:
  peer   lambda weight
    1      0.790
    9      0.078
   11      0.062
   27      0.001
   28      0.030
   26      0.039
 
 
Results for firm:    45
Technical efficiency = 0.939
Scale efficiency     = 0.989  (drs)
 PROJECTION SUMMARY:
  variable           original        radial         slack     projected
                        value      movement      movement         value
 output     1           0.279         0.000         0.000         0.279
 output     2           0.336         0.000         0.000         0.336
 output     3           0.192         0.000         0.000         0.192
 input      1           0.220        -0.013         0.000         0.206
 input      2           0.227        -0.014         0.000         0.213
 input      3           0.272        -0.017         0.000         0.255
 input      4           0.242        -0.015        -0.012         0.216
 input      5           0.373        -0.023         0.000         0.350
 LISTING OF PEERS:
  peer   lambda weight
   24      0.454
   27      0.007
   10      0.018
   16      0.139
   28      0.019
    7      0.082
    1      0.282
 
 
Results for firm:    46
Technical efficiency = 0.859
Scale efficiency     = 0.966  (irs)
 PROJECTION SUMMARY:
  variable           original        radial         slack     projected
                        value      movement      movement         value
 output     1           0.214         0.000         0.000         0.214
 output     2           0.126         0.000         0.000         0.126
 output     3           0.156         0.000         0.000         0.156
 input      1           0.263        -0.037        -0.102         0.124
 input      2           0.187        -0.026        -0.010         0.150
 input      3           0.128        -0.018         0.000         0.110
 input      4           0.359        -0.051        -0.192         0.116
 input      5           0.155        -0.022         0.000         0.133
 LISTING OF PEERS:
  peer   lambda weight
   28      0.001
   11      0.088
    9      0.093
    1      0.002
    8      0.816
 
 
Results for firm:    47
Technical efficiency = 0.992
Scale efficiency     = 0.999  (drs)
 PROJECTION SUMMARY:
  variable           original        radial         slack     projected
                        value      movement      movement         value
 output     1           0.221         0.000         0.000         0.221
 output     2           0.110         0.000         0.002         0.112
 output     3           0.110         0.000         0.001         0.111
 input      1           0.133        -0.001        -0.020         0.112
 input      2           0.109        -0.001         0.000         0.109
 input      3           0.111        -0.001         0.000         0.110
 input      4           0.120        -0.001        -0.011         0.109
 input      5           0.188        -0.002        -0.069         0.117
 LISTING OF PEERS:
  peer   lambda weight
    8      0.120
   29      0.806
    1      0.074
 
 
Results for firm:    48
Technical efficiency = 0.689
Scale efficiency     = 0.926  (irs)
 PROJECTION SUMMARY:
  variable           original        radial         slack     projected
                        value      movement      movement         value
 output     1           0.235         0.000         0.119         0.354
 output     2           0.311         0.000         0.000         0.311
 output     3           0.301         0.000         0.000         0.301
 input      1           0.486        -0.151        -0.041         0.294
 input      2           0.626        -0.195        -0.125         0.307
 input      3           0.324        -0.101        -0.028         0.196
 input      4           0.249        -0.078         0.000         0.172
 input      5           0.412        -0.128        -0.025         0.259
 LISTING OF PEERS:
  peer   lambda weight
    1      0.431
   11      0.393
   28      0.175
 
 
Results for firm:    49
Technical efficiency = 1.000
Scale efficiency     = 1.000  (crs)
 PROJECTION SUMMARY:
  variable           original        radial         slack     projected
                        value      movement      movement         value
 output     1           0.163         0.000         0.000         0.163
 output     2           0.810         0.000         0.000         0.810
 output     3           0.408         0.000         0.000         0.408
 input      1           0.802         0.000         0.000         0.802
 input      2           0.730         0.000         0.000         0.730
 input      3           1.000         0.000         0.000         1.000
 input      4           0.298         0.000         0.000         0.298
 input      5           0.523         0.000         0.000         0.523
 LISTING OF PEERS:
  peer   lambda weight
   49      1.000
 
 
Results for firm:    50
Technical efficiency = 0.939
Scale efficiency     = 0.874  (irs)
 PROJECTION SUMMARY:
  variable           original        radial         slack     projected
                        value      movement      movement         value
 output     1           0.287         0.000         0.141         0.428
 output     2           0.352         0.000         0.000         0.352
 output     3           0.138         0.000         0.012         0.149
 input      1           0.388        -0.024         0.000         0.364
 input      2           0.454        -0.028        -0.062         0.364
 input      3           0.361        -0.022        -0.108         0.231
 input      4           0.156        -0.010         0.000         0.147
 input      5           0.481        -0.029        -0.199         0.253
 LISTING OF PEERS:
  peer   lambda weight
   28      0.193
    1      0.745
   27      0.062
 
 
Results for firm:    51
Technical efficiency = 0.933
Scale efficiency     = 0.990  (drs)
 PROJECTION SUMMARY:
  variable           original        radial         slack     projected
                        value      movement      movement         value
 output     1           0.217         0.000         0.000         0.217
 output     2           0.139         0.000         0.000         0.139
 output     3           0.165         0.000         0.000         0.165
 input      1           0.126        -0.008         0.000         0.118
 input      2           0.145        -0.010         0.000         0.135
 input      3           0.148        -0.010        -0.006         0.132
 input      4           0.147        -0.010        -0.001         0.137
 input      5           0.135        -0.009         0.000         0.126
 LISTING OF PEERS:
  peer   lambda weight
   11      0.087
   28      0.004
   58      0.042
   26      0.151
   10      0.043
   29      0.673
 
 
Results for firm:    52
Technical efficiency = 0.798
Scale efficiency     = 0.980  (irs)
 PROJECTION SUMMARY:
  variable           original        radial         slack     projected
                        value      movement      movement         value
 output     1           0.216         0.000         0.038         0.254
 output     2           0.256         0.000         0.000         0.256
 output     3           0.201         0.000         0.000         0.201
 input      1           0.237        -0.048         0.000         0.189
 input      2           0.247        -0.050         0.000         0.197
 input      3           0.280        -0.056        -0.049         0.174
 input      4           0.183        -0.037         0.000         0.146
 input      5           0.507        -0.102        -0.134         0.271
 LISTING OF PEERS:
  peer   lambda weight
    1      0.767
   11      0.181
   16      0.022
   49      0.031
   27      0.000
 
 
Results for firm:    53
Technical efficiency = 0.653
Scale efficiency     = 0.956  (irs)
 PROJECTION SUMMARY:
  variable           original        radial         slack     projected
                        value      movement      movement         value
 output     1           0.224         0.000         0.192         0.416
 output     2           0.328         0.000         0.000         0.328
 output     3           0.229         0.000         0.000         0.229
 input      1           0.907        -0.315        -0.243         0.349
 input      2           1.000        -0.347        -0.309         0.344
 input      3           0.333        -0.116        -0.012         0.206
 input      4           0.241        -0.084         0.000         0.157
 input      5           0.750        -0.260        -0.234         0.255
 LISTING OF PEERS:
  peer   lambda weight
   11      0.214
    1      0.560
   28      0.227
 
 
Results for firm:    54
Technical efficiency = 0.896
Scale efficiency     = 0.966  (irs)
 PROJECTION SUMMARY:
  variable           original        radial         slack     projected
                        value      movement      movement         value
 output     1           0.216         0.000         0.006         0.222
 output     2           0.138         0.000         0.000         0.138
 output     3           0.117         0.000         0.004         0.121
 input      1           0.147        -0.015        -0.008         0.123
 input      2           0.181        -0.019        -0.009         0.153
 input      3           0.150        -0.016         0.000         0.135
 input      4           0.164        -0.017        -0.013         0.134
 input      5           0.121        -0.013         0.000         0.109
 LISTING OF PEERS:
  peer   lambda weight
   26      0.227
    9      0.100
   29      0.673
 
 
Results for firm:    55
Technical efficiency = 0.630
Scale efficiency     = 1.000  (crs)
 PROJECTION SUMMARY:
  variable           original        radial         slack     projected
                        value      movement      movement         value
 output     1           0.232         0.000         0.023         0.256
 output     2           0.334         0.000         0.000         0.334
 output     3           0.374         0.000         0.000         0.374
 input      1           0.484        -0.179        -0.083         0.222
 input      2           0.449        -0.166         0.000         0.282
 input      3           0.359        -0.133         0.000         0.226
 input      4           0.318        -0.118         0.000         0.200
 input      5           0.533        -0.197        -0.065         0.271
 LISTING OF PEERS:
  peer   lambda weight
   27      0.088
   11      0.531
   28      0.050
    1      0.324
   16      0.007
 
 
Results for firm:    56
Technical efficiency = 0.924
Scale efficiency     = 0.912  (irs)
 PROJECTION SUMMARY:
  variable           original        radial         slack     projected
                        value      movement      movement         value
 output     1           0.218         0.000         0.011         0.228
 output     2           0.186         0.000         0.000         0.186
 output     3           0.146         0.000         0.000         0.146
 input      1           0.330        -0.025        -0.158         0.147
 input      2           0.281        -0.021        -0.050         0.209
 input      3           0.191        -0.014         0.000         0.177
 input      4           0.217        -0.016        -0.025         0.176
 input      5           0.117        -0.009         0.000         0.109
 LISTING OF PEERS:
  peer   lambda weight
   11      0.017
    9      0.094
   29      0.209
   26      0.680
 
 
Results for firm:    57
Technical efficiency = 0.814
Scale efficiency     = 0.972  (irs)
 PROJECTION SUMMARY:
  variable           original        radial         slack     projected
                        value      movement      movement         value
 output     1           0.236         0.000         0.055         0.291
 output     2           0.259         0.000         0.000         0.259
 output     3           0.222         0.000         0.000         0.222
 input      1           0.420        -0.078        -0.126         0.216
 input      2           0.279        -0.052         0.000         0.227
 input      3           0.270        -0.050        -0.056         0.164
 input      4           0.179        -0.033         0.000         0.146
 input      5           0.425        -0.079        -0.093         0.254
 LISTING OF PEERS:
  peer   lambda weight
    1      0.696
   11      0.235
   28      0.059
   49      0.010
 
 
Results for firm:    58
Technical efficiency = 1.000
Scale efficiency     = 1.000  (crs)
 PROJECTION SUMMARY:
  variable           original        radial         slack     projected
                        value      movement      movement         value
 output     1           0.216         0.000         0.000         0.216
 output     2           0.133         0.000         0.000         0.133
 output     3           0.151         0.000         0.000         0.151
 input      1           0.110         0.000         0.000         0.110
 input      2           0.154         0.000         0.000         0.154
 input      3           0.147         0.000         0.000         0.147
 input      4           0.120         0.000         0.000         0.120
 input      5           0.108         0.000         0.000         0.108
 LISTING OF PEERS:
  peer   lambda weight
   58      1.000
 
 
Results for firm:    59
Technical efficiency = 1.000
Scale efficiency     = 0.994  (irs)
 PROJECTION SUMMARY:
  variable           original        radial         slack     projected
                        value      movement      movement         value
 output     1           0.182         0.000         0.000         0.182
 output     2           0.252         0.000         0.000         0.252
 output     3           0.108         0.000         0.000         0.108
 input      1           0.155         0.000         0.000         0.155
 input      2           0.170         0.000         0.000         0.170
 input      3           0.256         0.000         0.000         0.255
 input      4           0.214         0.000         0.000         0.214
 input      5           0.198         0.000         0.000         0.198
 LISTING OF PEERS:
  peer   lambda weight
   59      1.000
 
 
Results for firm:    60
Technical efficiency = 0.846
Scale efficiency     = 0.979  (irs)
 PROJECTION SUMMARY:
  variable           original        radial         slack     projected
                        value      movement      movement         value
 output     1           0.108         0.000         0.167         0.274
 output     2           0.637         0.000         0.000         0.637
 output     3           0.204         0.000         0.024         0.228
 input      1           0.531        -0.082        -0.100         0.349
 input      2           0.435        -0.067         0.000         0.368
 input      3           0.743        -0.115        -0.095         0.534
 input      4           0.471        -0.073        -0.055         0.343
 input      5           0.565        -0.087         0.000         0.478
 LISTING OF PEERS:
  peer   lambda weight
   27      0.234
   16      0.345
   59      0.420
