# Supplementary material for: Changes in technological innovation efficiency and influencing factors of listed textile and apparel companies research——Based on three-stage DEA with Tobit modeling
Source: PLoS One. 2024 Aug 8;19(8):e0307820. doi: 10.1371/journal.pone.0307820 (PMC11309499; doi:10.1371/journal.pone.0307820)
Supplement: S1 Raw data — (ZIP) [file pone.0307820.s001.zip › Raw Data/Textile and Clothing Industry/DEAP2.1/Phase 1/2021-dta.txt]

0.3137	0.2176	0.1080	0.1571	0.1734	0.1327	0.1188	0.2314
0.2069	0.1401	0.1022	0.1094	0.2080	0.1227	0.1136	0.1593
0.2199	0.1328	0.1278	0.1154	0.1405	0.1180	0.1094	0.1347
0.2195	0.1282	0.1012	0.1000	0.2455	0.1336	0.1294	0.1370
0.2187	0.2257	0.1216	0.1497	0.2270	0.1898	0.2216	0.2462
0.3118	0.5806	0.1614	0.2481	0.5836	0.4011	0.3684	0.4419
0.3037	0.2095	0.1409	0.1230	0.2138	0.1300	0.2144	0.2766
0.2095	0.1000	0.1166	0.1135	0.1187	0.1000	0.1000	0.1101
0.2561	0.2101	0.1291	0.1490	0.3395	0.1471	0.1808	0.1635
0.2587	0.1934	0.3269	0.1161	0.2124	0.1387	0.2248	0.2124
0.2419	0.2821	0.5645	0.1054	0.1904	0.1709	0.3170	0.2672
0.2367	0.1454	0.1316	0.1488	0.2267	0.1293	0.2221	0.2678
0.2159	0.1142	0.1122	0.1234	0.1460	0.1199	0.1218	0.1231
0.2422	0.2523	0.2330	0.1615	0.2792	0.1866	0.2031	0.3468
0.2355	0.2245	0.1465	0.1459	0.3538	0.1652	0.1676	0.1921
0.4365	0.7842	0.2547	0.3139	0.2331	0.6244	0.7268	0.8393
0.2105	0.1387	0.1008	0.1254	0.1481	0.1493	0.1678	0.1798
0.1571	0.7876	1.0000	0.5107	0.8031	0.9382	1.0000	1.0000
0.2298	0.2537	0.1122	0.1330	0.1915	0.2818	0.3042	0.2062
0.2156	0.1427	0.1000	0.1161	0.1059	0.1364	0.3039	0.1812
0.1000	0.2137	0.1453	0.1056	0.1457	0.2336	0.5655	0.2412
0.1350	0.2059	0.1043	0.1882	0.2019	0.1973	0.3867	0.2426
0.2813	0.2879	0.1755	0.1456	0.4020	0.1885	0.3433	0.2577
0.2495	0.2455	0.2268	0.1318	0.1879	0.2057	0.2513	0.2704
0.2761	0.2383	0.2099	0.2334	0.4324	0.2170	0.2789	0.4095
0.2196	0.1925	0.1468	0.1439	0.2719	0.1892	0.3298	0.1070
0.5779	1.0000	0.4688	0.4709	0.9998	0.8126	0.5392	0.3753
1.0000	0.7022	0.2553	1.0000	0.8547	0.4357	0.2294	0.2442
0.2104	0.1047	0.1103	0.1031	0.1000	0.1123	0.1080	0.1079
0.2669	0.2584	0.1430	0.1431	0.2170	0.2337	0.1869	0.2328
0.2788	0.2791	0.1940	0.4253	0.2645	0.2825	0.3692	0.5958
0.2105	0.1430	0.1243	0.1653	0.1296	0.1543	0.2232	0.1708
0.1567	0.1341	0.1418	0.1424	0.1777	0.1408	0.1444	0.1835
0.2244	0.1552	0.1426	0.2043	0.1394	0.1617	0.1704	0.2162
0.2340	0.1900	0.1319	0.1205	0.5167	0.1929	0.3009	0.2275
0.2331	0.1793	0.1944	0.2590	0.4839	0.1823	0.2838	0.2174
0.2557	0.2424	0.1333	0.2130	0.2374	0.2596	0.2078	0.3065
0.4189	0.4382	0.3371	0.5470	0.7572	0.4369	0.3775	0.4492
0.2197	0.1974	0.1074	0.1438	0.2286	0.2187	0.2424	0.1403
0.2067	0.1003	0.1117	0.1220	0.1151	0.1067	0.1520	0.1000
0.2363	0.1644	0.1521	0.2421	0.1638	0.1685	0.5009	0.1700
0.1830	0.1979	0.1494	0.1982	0.2097	0.1841	0.2390	0.2844
0.2344	0.2628	0.1639	0.2449	0.4048	0.2892	0.2854	0.2883
0.2916	0.2303	0.1350	0.2185	0.2723	0.1834	0.1781	0.2588
0.3182	0.3471	0.1889	0.2057	0.2370	0.2824	0.2999	0.3765
0.2065	0.1177	0.1546	0.2175	0.1847	0.1215	0.2675	0.1552
0.2174	0.1137	0.1098	0.1350	0.1076	0.1192	0.1444	0.1602
0.2486	0.3198	0.3587	0.3871	0.6168	0.3505	0.3240	0.7103
0.3020	0.8425	0.4403	0.6554	0.7550	1.0000	0.4952	0.4456
0.3242	0.5159	0.1372	0.3171	0.4566	0.5855	0.2257	0.4948
0.2186	0.1454	0.1299	0.1713	0.1436	0.1578	0.1778	0.1371
0.1985	0.2503	0.1723	0.2668	0.2347	0.2860	0.2599	0.4830
0.2578	0.3235	0.2299	0.7189	1.0000	0.3417	0.3751	0.6848
0.2149	0.1412	0.1153	0.1334	0.1720	0.1539	0.1861	0.1183
0.2144	0.3264	0.3692	0.3809	0.4302	0.3684	0.5018	0.4683
0.2248	0.1766	0.1821	0.2491	0.2696	0.1845	0.3722	0.1087
0.2789	0.2448	0.2261	0.3318	0.2724	0.2614	0.2022	0.3877
0.1943	0.1286	0.1511	0.1271	0.1538	0.1458	0.1342	0.1100
0.1605	0.2199	0.1068	0.1400	0.1641	0.2325	0.2144	0.1745
0.1967	0.5639	0.1995	0.4230	0.4477	0.6755	0.6572	0.4923
