# Supplementary material for: Changes in technological innovation efficiency and influencing factors of listed textile and apparel companies research——Based on three-stage DEA with Tobit modeling
Source: PLoS One. 2024 Aug 8;19(8):e0307820. doi: 10.1371/journal.pone.0307820 (PMC11309499; doi:10.1371/journal.pone.0307820)
Supplement: S1 Raw data — (ZIP) [file pone.0307820.s001.zip › Raw Data/Textile and Clothing Industry/DEAP2.1/Phase 1/2021-out.txt]

 Results from DEAP Version 2.1
 
Instruction file = 2021-ins.txt
Data file          = 2021-dta.txt
 
 Input orientated DEA
 
 Scale assumption: VRS
 
 Slacks calculated using multi-stage method
 
 
 EFFICIENCY SUMMARY:
 
  firm  crste  vrste  scale
 
    1  1.000  1.000  1.000  - 
    2  0.917  1.000  0.917 irs
    3  1.000  1.000  1.000  - 
    4  1.000  1.000  1.000  - 
    5  0.786  0.863  0.910 irs
    6  1.000  1.000  1.000  - 
    7  1.000  1.000  1.000  - 
    8  1.000  1.000  1.000  - 
    9  1.000  1.000  1.000  - 
   10  1.000  1.000  1.000  - 
   11  1.000  1.000  1.000  - 
   12  0.806  0.872  0.925 irs
   13  0.921  0.928  0.993 irs
   14  0.884  0.910  0.971 irs
   15  0.921  0.999  0.922 irs
   16  1.000  1.000  1.000  - 
   17  0.799  0.842  0.949 irs
   18  0.701  1.000  0.701 drs
   19  0.990  1.000  0.990 irs
   20  0.993  1.000  0.993 irs
   21  0.811  1.000  0.811 irs
   22  0.704  0.783  0.900 irs
   23  0.979  0.980  0.999 drs
   24  0.903  0.932  0.969 irs
   25  0.668  0.668  1.000  - 
   26  1.000  1.000  1.000  - 
   27  1.000  1.000  1.000  - 
   28  1.000  1.000  1.000  - 
   29  1.000  1.000  1.000  - 
   30  0.992  1.000  0.992 irs
   31  0.652  0.667  0.977 irs
   32  0.842  0.868  0.969 irs
   33  0.675  0.816  0.827 irs
   34  0.839  0.856  0.980 irs
   35  0.859  0.861  0.998 irs
   36  0.637  0.731  0.871 irs
   37  0.750  0.773  0.970 irs
   38  0.679  0.682  0.996 irs
   39  0.897  0.954  0.940 irs
   40  1.000  1.000  1.000  - 
   41  0.850  0.867  0.980 irs
   42  0.676  0.736  0.919 irs
   43  0.627  0.679  0.923 irs
   44  0.787  0.817  0.963 irs
   45  0.890  0.897  0.991 irs
   46  0.822  0.877  0.937 irs
   47  0.973  0.974  0.998 drs
   48  0.702  0.718  0.979 irs
   49  1.000  1.000  1.000  - 
   50  1.000  1.000  1.000  - 
   51  0.903  0.925  0.976 irs
   52  0.701  0.717  0.978 irs
   53  0.577  0.580  0.995 drs
   54  0.913  0.937  0.974 irs
   55  0.569  0.580  0.981 irs
   56  0.980  1.000  0.980 irs
   57  0.797  0.830  0.960 irs
   58  0.959  1.000  0.959 irs
   59  0.923  1.000  0.923 irs
   60  0.823  0.842  0.978 irs
 
 mean  0.868  0.899  0.964

Note: crste = technical efficiency from CRS DEA
      vrste = technical efficiency from VRS DEA
      scale = scale efficiency = crste/vrste


Note also that all subsequent tables refer to VRS results
 
 
 SUMMARY OF OUTPUT SLACKS:
 
 firm  output:           1           2           3
    1                0.000       0.000       0.000
    2                0.000       0.000       0.000
    3                0.000       0.000       0.000
    4                0.000       0.000       0.000
    5                0.036       0.000       0.138
    6                0.000       0.000       0.000
    7                0.000       0.000       0.000
    8                0.000       0.000       0.000
    9                0.000       0.000       0.000
   10                0.000       0.000       0.000
   11                0.000       0.000       0.000
   12                0.010       0.000       0.000
   13                0.000       0.000       0.003
   14                0.051       0.000       0.000
   15                0.033       0.000       0.049
   16                0.000       0.000       0.000
   17                0.007       0.000       0.076
   18                0.000       0.000       0.000
   19                0.000       0.000       0.000
   20                0.000       0.000       0.000
   21                0.000       0.000       0.000
   22                0.094       0.000       0.227
   23                0.000       0.000       0.211
   24                0.013       0.000       0.141
   25                0.015       0.000       0.045
   26                0.000       0.000       0.000
   27                0.000       0.000       0.000
   28                0.000       0.000       0.000
   29                0.000       0.000       0.000
   30                0.000       0.000       0.000
   31                0.017       0.000       0.047
   32                0.010       0.000       0.031
   33                0.065       0.000       0.000
   34                0.009       0.000       0.000
   35                0.000       0.002       0.145
   36                0.005       0.000       0.000
   37                0.047       0.000       0.000
   38                0.056       0.000       0.000
   39                0.015       0.000       0.072
   40                0.000       0.000       0.000
   41                0.000       0.000       0.029
   42                0.089       0.000       0.025
   43                0.054       0.000       0.039
   44                0.024       0.000       0.010
   45                0.006       0.000       0.017
   46                0.008       0.000       0.000
   47                0.000       0.001       0.001
   48                0.137       0.000       0.000
   49                0.000       0.000       0.000
   50                0.000       0.000       0.000
   51                0.000       0.000       0.000
   52                0.100       0.000       0.000
   53                0.140       0.000       0.088
   54                0.007       0.000       0.009
   55                0.076       0.000       0.081
   56                0.000       0.000       0.000
   57                0.048       0.000       0.000
   58                0.000       0.000       0.000
   59                0.000       0.000       0.000
   60                0.140       0.000       0.034

 mean                0.022       0.000       0.025
 
 
 SUMMARY OF INPUT SLACKS:
 
 firm  input:            1           2           3           4           5
    1                0.000       0.000       0.000       0.000       0.000
    2                0.000       0.000       0.000       0.000       0.000
    3                0.000       0.000       0.000       0.000       0.000
    4                0.000       0.000       0.000       0.000       0.000
    5                0.000       0.000       0.000       0.000       0.000
    6                0.000       0.000       0.000       0.000       0.000
    7                0.000       0.000       0.000       0.000       0.000
    8                0.000       0.000       0.000       0.000       0.000
    9                0.000       0.000       0.000       0.000       0.000
   10                0.000       0.000       0.000       0.000       0.000
   11                0.000       0.000       0.000       0.000       0.000
   12                0.013       0.040       0.000       0.046       0.056
   13                0.000       0.002       0.000       0.000       0.000
   14                0.000       0.056       0.012       0.000       0.065
   15                0.000       0.134       0.000       0.000       0.000
   16                0.000       0.000       0.000       0.000       0.000
   17                0.000       0.000       0.000       0.000       0.012
   18                0.000       0.000       0.000       0.000       0.000
   19                0.000       0.000       0.000       0.000       0.000
   20                0.000       0.000       0.000       0.000       0.000
   21                0.000       0.000       0.000       0.000       0.000
   22                0.037       0.000       0.000       0.085       0.000
   23                0.000       0.161       0.000       0.081       0.000
   24                0.000       0.000       0.036       0.000       0.010
   25                0.015       0.110       0.000       0.004       0.031
   26                0.000       0.000       0.000       0.000       0.000
   27                0.000       0.000       0.000       0.000       0.000
   28                0.000       0.000       0.000       0.000       0.000
   29                0.000       0.000       0.000       0.000       0.000
   30                0.000       0.000       0.000       0.000       0.000
   31                0.130       0.000       0.000       0.000       0.106
   32                0.033       0.000       0.000       0.036       0.000
   33                0.000       0.000       0.000       0.000       0.008
   34                0.057       0.000       0.000       0.000       0.024
   35                0.000       0.222       0.019       0.053       0.000
   36                0.058       0.125       0.000       0.037       0.000
   37                0.004       0.000       0.029       0.000       0.000
   38                0.000       0.089       0.000       0.000       0.036
   39                0.000       0.000       0.027       0.000       0.000
   40                0.000       0.000       0.000       0.000       0.000
   41                0.083       0.000       0.000       0.279       0.000
   42                0.011       0.000       0.000       0.004       0.000
   43                0.000       0.000       0.000       0.000       0.000
   44                0.000       0.000       0.000       0.000       0.000
   45                0.000       0.000       0.000       0.000       0.000
   46                0.078       0.035       0.000       0.114       0.009
   47                0.024       0.000       0.000       0.029       0.037
   48                0.000       0.143       0.048       0.000       0.279
   49                0.000       0.000       0.000       0.000       0.000
   50                0.000       0.000       0.000       0.000       0.000
   51                0.041       0.000       0.001       0.029       0.000
   52                0.037       0.000       0.034       0.000       0.084
   53                0.142       0.287       0.000       0.000       0.149
   54                0.000       0.000       0.002       0.000       0.000
   55                0.068       0.000       0.000       0.000       0.000
   56                0.000       0.000       0.000       0.000       0.000
   57                0.069       0.000       0.054       0.000       0.116
   58                0.000       0.000       0.000       0.000       0.000
   59                0.000       0.000       0.000       0.000       0.000
   60                0.089       0.000       0.088       0.115       0.000

 mean                0.016       0.023       0.006       0.015       0.017
 
 
 SUMMARY OF PEERS:
 
  firm  peers:
    1      1
    2      2
    3      3
    4      4
    5     30    3   27   11    2    1
    6      6
    7      7
    8      8
    9      9
   10     10
   11     11
   12     11    8    7
   13     26   28    9    8   29
   14      1   30    6   11
   15      9    1   27   11    3
   16     16
   17      1   11   29   30    2
   18     18
   19     19
   20     20
   21     21
   22     27   11   29   59
   23      9   28   27    1   11
   24     29    1   16   11
   25     11    1
   26     26
   27     27
   28     28
   29     29
   30     30
   31     11   16   20    1
   32     16   11   20   29
   33      8    2    3   11    1   29
   34     11   29    1   16
   35      4   11    7
   36      9   11   28    8
   37     11    1   29   27   16
   38     27   11   28   50    1
   39     27   11   29   26
   40     40
   41     11   27   28   29   16
   42     20   11   29    1
   43      9   27   28   29   11    1
   44      9   27   11   28   29    1
   45     29   27   30   16   11    1
   46      8   11    7
   47     16    1   29
   48      3   28   11    1
   49     49
   50     50
   51     16   27   29   59   11
   52      1   11   29   16
   53     28   11    1
   54     26   28   29   40   27
   55     27   28   11   16    1
   56     56
   57      3   11   28    1
   58     58
   59     59
   60     27   59   16
 
 
 SUMMARY OF PEER WEIGHTS:
   (in same order as above)
 
  firm  peer weights:
    1   1.000
    2   1.000
    3   1.000
    4   1.000
    5   0.121 0.230 0.018 0.301 0.140 0.190
    6   1.000
    7   1.000
    8   1.000
    9   1.000
   10   1.000
   11   1.000
   12   0.012 0.593 0.395
   13   0.008 0.002 0.090 0.456 0.444
   14   0.658 0.031 0.045 0.266
   15   0.116 0.262 0.048 0.130 0.445
   16   1.000
   17   0.007 0.144 0.748 0.034 0.066
   18   1.000
   19   1.000
   20   1.000
   21   1.000
   22   0.014 0.476 0.474 0.036
   23   0.078 0.004 0.041 0.303 0.574
   24   0.113 0.313 0.007 0.566
   25   0.321 0.679
   26   1.000
   27   1.000
   28   1.000
   29   1.000
   30   1.000
   31   0.265 0.092 0.103 0.540
   32   0.029 0.092 0.064 0.815
   33   0.420 0.131 0.317 0.054 0.073 0.005
   34   0.059 0.782 0.119 0.039
   35   0.554 0.373 0.073
   36   0.429 0.160 0.005 0.406
   37   0.016 0.679 0.228 0.029 0.048
   38   0.092 0.350 0.236 0.038 0.283
   39   0.050 0.082 0.486 0.382
   40   1.000
   41   0.132 0.019 0.014 0.819 0.016
   42   0.141 0.146 0.164 0.548
   43   0.264 0.086 0.007 0.281 0.124 0.238
   44   0.161 0.006 0.057 0.035 0.101 0.640
   45   0.088 0.037 0.056 0.177 0.123 0.519
   46   0.894 0.084 0.023
   47   0.005 0.056 0.938
   48   0.206 0.183 0.481 0.130
   49   1.000
   50   1.000
   51   0.004 0.028 0.871 0.077 0.020
   52   0.649 0.116 0.159 0.076
   53   0.165 0.406 0.430
   54   0.273 0.008 0.685 0.026 0.009
   55   0.070 0.009 0.689 0.009 0.223
   56   1.000
   57   0.352 0.215 0.089 0.344
   58   1.000
   59   1.000
   60   0.230 0.479 0.291
 
 
 PEER COUNT SUMMARY:
   (i.e., no. times each firm is a peer for another)
 
  firm  peer count:
    1      22
    2       3
    3       5
    4       1
    5       0
    6       1
    7       3
    8       5
    9       6
   10       0
   11      30
   12       0
   13       0
   14       0
   15       0
   16      12
   17       0
   18       0
   19       0
   20       3
   21       0
   22       0
   23       0
   24       0
   25       0
   26       3
   27      15
   28      12
   29      18
   30       4
   31       0
   32       0
   33       0
   34       0
   35       0
   36       0
   37       0
   38       0
   39       0
   40       1
   41       0
   42       0
   43       0
   44       0
   45       0
   46       0
   47       0
   48       0
   49       0
   50       1
   51       0
   52       0
   53       0
   54       0
   55       0
   56       0
   57       0
   58       0
   59       3
   60       0
 
 
 
 SUMMARY OF OUTPUT TARGETS:
 
 firm  output:           1           2           3
    1                0.314       0.218       0.108
    2                0.207       0.140       0.102
    3                0.220       0.133       0.128
    4                0.220       0.128       0.101
    5                0.255       0.226       0.260
    6                0.312       0.581       0.161
    7                0.304       0.209       0.141
    8                0.209       0.100       0.117
    9                0.256       0.210       0.129
   10                0.259       0.193       0.327
   11                0.242       0.282       0.565
   12                0.247       0.145       0.132
   13                0.216       0.114       0.116
   14                0.293       0.252       0.233
   15                0.268       0.225       0.196
   16                0.436       0.784       0.255
   17                0.217       0.139       0.176
   18                0.157       0.788       1.000
   19                0.230       0.254       0.112
   20                0.216       0.143       0.100
   21                0.100       0.214       0.145
   22                0.229       0.206       0.331
   23                0.281       0.288       0.387
   24                0.262       0.245       0.368
   25                0.291       0.238       0.255
   26                0.220       0.193       0.147
   27                0.578       1.000       0.469
   28                1.000       0.702       0.255
   29                0.210       0.105       0.110
   30                0.267       0.258       0.143
   31                0.296       0.279       0.241
   32                0.220       0.143       0.156
   33                0.222       0.134       0.142
   34                0.233       0.155       0.143
   35                0.234       0.192       0.277
   36                0.238       0.179       0.194
   37                0.302       0.242       0.133
   38                0.475       0.438       0.337
   39                0.235       0.197       0.179
   40                0.207       0.100       0.112
   41                0.236       0.164       0.181
   42                0.272       0.198       0.174
   43                0.288       0.263       0.203
   44                0.315       0.230       0.145
   45                0.325       0.347       0.206
   46                0.214       0.118       0.155
   47                0.217       0.115       0.111
   48                0.385       0.320       0.359
   49                0.302       0.843       0.440
   50                0.324       0.516       0.137
   51                0.219       0.145       0.130
   52                0.298       0.250       0.172
   53                0.397       0.324       0.317
   54                0.222       0.141       0.125
   55                0.290       0.326       0.450
   56                0.225       0.177       0.182
   57                0.326       0.245       0.226
   58                0.194       0.129       0.151
   59                0.161       0.220       0.107
   60                0.337       0.564       0.233
 
 
 SUMMARY OF INPUT TARGETS:
 
 firm  input:            1           2           3           4           5
    1                0.157       0.173       0.133       0.119       0.231
    2                0.109       0.208       0.123       0.114       0.159
    3                0.115       0.141       0.118       0.109       0.135
    4                0.100       0.246       0.134       0.129       0.137
    5                0.129       0.196       0.164       0.191       0.213
    6                0.248       0.584       0.401       0.368       0.442
    7                0.123       0.214       0.130       0.214       0.277
    8                0.114       0.119       0.100       0.100       0.110
    9                0.149       0.340       0.147       0.181       0.164
   10                0.116       0.212       0.139       0.225       0.212
   11                0.105       0.190       0.171       0.317       0.267
   12                0.117       0.157       0.113       0.148       0.178
   13                0.114       0.133       0.111       0.113       0.114
   14                0.147       0.198       0.158       0.185       0.250
   15                0.146       0.219       0.165       0.167       0.192
   16                0.314       0.233       0.624       0.727       0.839
   17                0.106       0.125       0.126       0.141       0.139
   18                0.511       0.803       0.938       1.000       1.000
   19                0.133       0.192       0.282       0.304       0.206
   20                0.116       0.106       0.136       0.304       0.181
   21                0.106       0.146       0.234       0.566       0.241
   22                0.111       0.158       0.154       0.217       0.190
   23                0.143       0.233       0.185       0.255       0.253
   24                0.123       0.175       0.156       0.234       0.242
   25                0.141       0.179       0.145       0.182       0.243
   26                0.144       0.272       0.189       0.330       0.107
   27                0.471       1.000       0.813       0.539       0.375
   28                1.000       0.855       0.436       0.229       0.244
   29                0.103       0.100       0.112       0.108       0.108
   30                0.143       0.217       0.234       0.187       0.233
   31                0.154       0.176       0.188       0.246       0.292
   32                0.110       0.113       0.134       0.158       0.148
   33                0.116       0.145       0.115       0.118       0.142
   34                0.118       0.119       0.138       0.146       0.161
   35                0.104       0.223       0.147       0.206       0.196
   36                0.132       0.228       0.133       0.170       0.159
   37                0.160       0.184       0.172       0.161       0.237
   38                0.373       0.427       0.298       0.257       0.270
   39                0.137       0.218       0.181       0.231       0.134
   40                0.122       0.115       0.107       0.152       0.100
   41                0.126       0.142       0.146       0.155       0.147
   42                0.135       0.154       0.135       0.172       0.209
   43                0.166       0.275       0.196       0.194       0.196
   44                0.178       0.222       0.150       0.145       0.211
   45                0.185       0.213       0.253       0.269       0.338
   46                0.113       0.127       0.107       0.121       0.127
   47                0.107       0.105       0.116       0.112       0.119
   48                0.278       0.299       0.203       0.232       0.231
   49                0.655       0.755       1.000       0.495       0.446
   50                0.317       0.457       0.586       0.226       0.495
   51                0.117       0.133       0.145       0.135       0.127
   52                0.154       0.168       0.171       0.186       0.262
   53                0.275       0.292       0.198       0.217       0.248
   54                0.125       0.161       0.142       0.174       0.111
   55                0.153       0.250       0.214       0.291       0.272
   56                0.249       0.270       0.185       0.372       0.109
   57                0.206       0.226       0.163       0.168       0.206
   58                0.127       0.154       0.146       0.134       0.110
   59                0.140       0.164       0.233       0.214       0.174
   60                0.267       0.377       0.480       0.438       0.414
 
 
 
 FIRM BY FIRM RESULTS:
 
 
Results for firm:     1
Technical efficiency = 1.000
Scale efficiency     = 1.000  (crs)
 PROJECTION SUMMARY:
  variable           original        radial         slack     projected
                        value      movement      movement         value
 output     1           0.314         0.000         0.000         0.314
 output     2           0.218         0.000         0.000         0.218
 output     3           0.108         0.000         0.000         0.108
 input      1           0.157         0.000         0.000         0.157
 input      2           0.173         0.000         0.000         0.173
 input      3           0.133         0.000         0.000         0.133
 input      4           0.119         0.000         0.000         0.119
 input      5           0.231         0.000         0.000         0.231
 LISTING OF PEERS:
  peer   lambda weight
    1      1.000
 
 
Results for firm:     2
Technical efficiency = 1.000
Scale efficiency     = 0.917  (irs)
 PROJECTION SUMMARY:
  variable           original        radial         slack     projected
                        value      movement      movement         value
 output     1           0.207         0.000         0.000         0.207
 output     2           0.140         0.000         0.000         0.140
 output     3           0.102         0.000         0.000         0.102
 input      1           0.109         0.000         0.000         0.109
 input      2           0.208         0.000         0.000         0.208
 input      3           0.123         0.000         0.000         0.123
 input      4           0.114         0.000         0.000         0.114
 input      5           0.159         0.000         0.000         0.159
 LISTING OF PEERS:
  peer   lambda weight
    2      1.000
 
 
Results for firm:     3
Technical efficiency = 1.000
Scale efficiency     = 1.000  (crs)
 PROJECTION SUMMARY:
  variable           original        radial         slack     projected
                        value      movement      movement         value
 output     1           0.220         0.000         0.000         0.220
 output     2           0.133         0.000         0.000         0.133
 output     3           0.128         0.000         0.000         0.128
 input      1           0.115         0.000         0.000         0.115
 input      2           0.141         0.000         0.000         0.141
 input      3           0.118         0.000         0.000         0.118
 input      4           0.109         0.000         0.000         0.109
 input      5           0.135         0.000         0.000         0.135
 LISTING OF PEERS:
  peer   lambda weight
    3      1.000
 
 
Results for firm:     4
Technical efficiency = 1.000
Scale efficiency     = 1.000  (crs)
 PROJECTION SUMMARY:
  variable           original        radial         slack     projected
                        value      movement      movement         value
 output     1           0.220         0.000         0.000         0.220
 output     2           0.128         0.000         0.000         0.128
 output     3           0.101         0.000         0.000         0.101
 input      1           0.100         0.000         0.000         0.100
 input      2           0.245         0.000         0.000         0.246
 input      3           0.134         0.000         0.000         0.134
 input      4           0.129         0.000         0.000         0.129
 input      5           0.137         0.000         0.000         0.137
 LISTING OF PEERS:
  peer   lambda weight
    4      1.000
 
 
Results for firm:     5
Technical efficiency = 0.863
Scale efficiency     = 0.910  (irs)
 PROJECTION SUMMARY:
  variable           original        radial         slack     projected
                        value      movement      movement         value
 output     1           0.219         0.000         0.036         0.255
 output     2           0.226         0.000         0.000         0.226
 output     3           0.122         0.000         0.138         0.260
 input      1           0.150        -0.020         0.000         0.129
 input      2           0.227        -0.031         0.000         0.196
 input      3           0.190        -0.026         0.000         0.164
 input      4           0.222        -0.030         0.000         0.191
 input      5           0.246        -0.034         0.000         0.213
 LISTING OF PEERS:
  peer   lambda weight
   30      0.121
    3      0.230
   27      0.018
   11      0.301
    2      0.140
    1      0.190
 
 
Results for firm:     6
Technical efficiency = 1.000
Scale efficiency     = 1.000  (crs)
 PROJECTION SUMMARY:
  variable           original        radial         slack     projected
                        value      movement      movement         value
 output     1           0.312         0.000         0.000         0.312
 output     2           0.581         0.000         0.000         0.581
 output     3           0.161         0.000         0.000         0.161
 input      1           0.248         0.000         0.000         0.248
 input      2           0.584         0.000         0.000         0.584
 input      3           0.401         0.000         0.000         0.401
 input      4           0.368         0.000         0.000         0.368
 input      5           0.442         0.000         0.000         0.442
 LISTING OF PEERS:
  peer   lambda weight
    6      1.000
 
 
Results for firm:     7
Technical efficiency = 1.000
Scale efficiency     = 1.000  (crs)
 PROJECTION SUMMARY:
  variable           original        radial         slack     projected
                        value      movement      movement         value
 output     1           0.304         0.000         0.000         0.304
 output     2           0.209         0.000         0.000         0.209
 output     3           0.141         0.000         0.000         0.141
 input      1           0.123         0.000         0.000         0.123
 input      2           0.214         0.000         0.000         0.214
 input      3           0.130         0.000         0.000         0.130
 input      4           0.214         0.000         0.000         0.214
 input      5           0.277         0.000         0.000         0.277
 LISTING OF PEERS:
  peer   lambda weight
    7      1.000
 
 
Results for firm:     8
Technical efficiency = 1.000
Scale efficiency     = 1.000  (crs)
 PROJECTION SUMMARY:
  variable           original        radial         slack     projected
                        value      movement      movement         value
 output     1           0.209         0.000         0.000         0.209
 output     2           0.100         0.000         0.000         0.100
 output     3           0.117         0.000         0.000         0.117
 input      1           0.114         0.000         0.000         0.114
 input      2           0.119         0.000         0.000         0.119
 input      3           0.100         0.000         0.000         0.100
 input      4           0.100         0.000         0.000         0.100
 input      5           0.110         0.000         0.000         0.110
 LISTING OF PEERS:
  peer   lambda weight
    8      1.000
 
 
Results for firm:     9
Technical efficiency = 1.000
Scale efficiency     = 1.000  (crs)
 PROJECTION SUMMARY:
  variable           original        radial         slack     projected
                        value      movement      movement         value
 output     1           0.256         0.000         0.000         0.256
 output     2           0.210         0.000         0.000         0.210
 output     3           0.129         0.000         0.000         0.129
 input      1           0.149         0.000         0.000         0.149
 input      2           0.340         0.000         0.000         0.340
 input      3           0.147         0.000         0.000         0.147
 input      4           0.181         0.000         0.000         0.181
 input      5           0.164         0.000         0.000         0.164
 LISTING OF PEERS:
  peer   lambda weight
    9      1.000
 
 
Results for firm:    10
Technical efficiency = 1.000
Scale efficiency     = 1.000  (crs)
 PROJECTION SUMMARY:
  variable           original        radial         slack     projected
                        value      movement      movement         value
 output     1           0.259         0.000         0.000         0.259
 output     2           0.193         0.000         0.000         0.193
 output     3           0.327         0.000         0.000         0.327
 input      1           0.116         0.000         0.000         0.116
 input      2           0.212         0.000         0.000         0.212
 input      3           0.139         0.000         0.000         0.139
 input      4           0.225         0.000         0.000         0.225
 input      5           0.212         0.000         0.000         0.212
 LISTING OF PEERS:
  peer   lambda weight
   10      1.000
 
 
Results for firm:    11
Technical efficiency = 1.000
Scale efficiency     = 1.000  (crs)
 PROJECTION SUMMARY:
  variable           original        radial         slack     projected
                        value      movement      movement         value
 output     1           0.242         0.000         0.000         0.242
 output     2           0.282         0.000         0.000         0.282
 output     3           0.565         0.000         0.000         0.565
 input      1           0.105         0.000         0.000         0.105
 input      2           0.190         0.000         0.000         0.190
 input      3           0.171         0.000         0.000         0.171
 input      4           0.317         0.000         0.000         0.317
 input      5           0.267         0.000         0.000         0.267
 LISTING OF PEERS:
  peer   lambda weight
   11      1.000
 
 
Results for firm:    12
Technical efficiency = 0.872
Scale efficiency     = 0.925  (irs)
 PROJECTION SUMMARY:
  variable           original        radial         slack     projected
                        value      movement      movement         value
 output     1           0.237         0.000         0.010         0.247
 output     2           0.145         0.000         0.000         0.145
 output     3           0.132         0.000         0.000         0.132
 input      1           0.149        -0.019        -0.013         0.117
 input      2           0.227        -0.029        -0.040         0.157
 input      3           0.129        -0.017         0.000         0.113
 input      4           0.222        -0.029        -0.046         0.148
 input      5           0.268        -0.034        -0.056         0.178
 LISTING OF PEERS:
  peer   lambda weight
   11      0.012
    8      0.593
    7      0.395
 
 
Results for firm:    13
Technical efficiency = 0.928
Scale efficiency     = 0.993  (irs)
 PROJECTION SUMMARY:
  variable           original        radial         slack     projected
                        value      movement      movement         value
 output     1           0.216         0.000         0.000         0.216
 output     2           0.114         0.000         0.000         0.114
 output     3           0.112         0.000         0.003         0.116
 input      1           0.123        -0.009         0.000         0.114
 input      2           0.146        -0.011        -0.002         0.133
 input      3           0.120        -0.009         0.000         0.111
 input      4           0.122        -0.009         0.000         0.113
 input      5           0.123        -0.009         0.000         0.114
 LISTING OF PEERS:
  peer   lambda weight
   26      0.008
   28      0.002
    9      0.090
    8      0.456
   29      0.444
 
 
Results for firm:    14
Technical efficiency = 0.910
Scale efficiency     = 0.971  (irs)
 PROJECTION SUMMARY:
  variable           original        radial         slack     projected
                        value      movement      movement         value
 output     1           0.242         0.000         0.051         0.293
 output     2           0.252         0.000         0.000         0.252
 output     3           0.233         0.000         0.000         0.233
 input      1           0.162        -0.015         0.000         0.147
 input      2           0.279        -0.025        -0.056         0.198
 input      3           0.187        -0.017        -0.012         0.158
 input      4           0.203        -0.018         0.000         0.185
 input      5           0.347        -0.031        -0.065         0.250
 LISTING OF PEERS:
  peer   lambda weight
    1      0.658
   30      0.031
    6      0.045
   11      0.266
 
 
Results for firm:    15
Technical efficiency = 0.999
Scale efficiency     = 0.922  (irs)
 PROJECTION SUMMARY:
  variable           original        radial         slack     projected
                        value      movement      movement         value
 output     1           0.235         0.000         0.033         0.268
 output     2           0.225         0.000         0.000         0.225
 output     3           0.146         0.000         0.049         0.196
 input      1           0.146         0.000         0.000         0.146
 input      2           0.354         0.000        -0.134         0.219
 input      3           0.165         0.000         0.000         0.165
 input      4           0.168         0.000         0.000         0.167
 input      5           0.192         0.000         0.000         0.192
 LISTING OF PEERS:
  peer   lambda weight
    9      0.116
    1      0.262
   27      0.048
   11      0.130
    3      0.445
 
 
Results for firm:    16
Technical efficiency = 1.000
Scale efficiency     = 1.000  (crs)
 PROJECTION SUMMARY:
  variable           original        radial         slack     projected
                        value      movement      movement         value
 output     1           0.436         0.000         0.000         0.436
 output     2           0.784         0.000         0.000         0.784
 output     3           0.255         0.000         0.000         0.255
 input      1           0.314         0.000         0.000         0.314
 input      2           0.233         0.000         0.000         0.233
 input      3           0.624         0.000         0.000         0.624
 input      4           0.727         0.000         0.000         0.727
 input      5           0.839         0.000         0.000         0.839
 LISTING OF PEERS:
  peer   lambda weight
   16      1.000
 
 
Results for firm:    17
Technical efficiency = 0.842
Scale efficiency     = 0.949  (irs)
 PROJECTION SUMMARY:
  variable           original        radial         slack     projected
                        value      movement      movement         value
 output     1           0.210         0.000         0.007         0.217
 output     2           0.139         0.000         0.000         0.139
 output     3           0.101         0.000         0.076         0.176
 input      1           0.125        -0.020         0.000         0.106
 input      2           0.148        -0.023         0.000         0.125
 input      3           0.149        -0.024         0.000         0.126
 input      4           0.168        -0.026         0.000         0.141
 input      5           0.180        -0.028        -0.012         0.139
 LISTING OF PEERS:
  peer   lambda weight
    1      0.007
   11      0.144
   29      0.748
   30      0.034
    2      0.066
 
 
Results for firm:    18
Technical efficiency = 1.000
Scale efficiency     = 0.701  (drs)
 PROJECTION SUMMARY:
  variable           original        radial         slack     projected
                        value      movement      movement         value
 output     1           0.157         0.000         0.000         0.157
 output     2           0.788         0.000         0.000         0.788
 output     3           1.000         0.000         0.000         1.000
 input      1           0.511         0.000         0.000         0.511
 input      2           0.803         0.000         0.000         0.803
 input      3           0.938         0.000         0.000         0.938
 input      4           1.000         0.000         0.000         1.000
 input      5           1.000         0.000         0.000         1.000
 LISTING OF PEERS:
  peer   lambda weight
   18      1.000
 
 
Results for firm:    19
Technical efficiency = 1.000
Scale efficiency     = 0.990  (irs)
 PROJECTION SUMMARY:
  variable           original        radial         slack     projected
                        value      movement      movement         value
 output     1           0.230         0.000         0.000         0.230
 output     2           0.254         0.000         0.000         0.254
 output     3           0.112         0.000         0.000         0.112
 input      1           0.133         0.000         0.000         0.133
 input      2           0.192         0.000         0.000         0.192
 input      3           0.282         0.000         0.000         0.282
 input      4           0.304         0.000         0.000         0.304
 input      5           0.206         0.000         0.000         0.206
 LISTING OF PEERS:
  peer   lambda weight
   19      1.000
 
 
Results for firm:    20
Technical efficiency = 1.000
Scale efficiency     = 0.993  (irs)
 PROJECTION SUMMARY:
  variable           original        radial         slack     projected
                        value      movement      movement         value
 output     1           0.216         0.000         0.000         0.216
 output     2           0.143         0.000         0.000         0.143
 output     3           0.100         0.000         0.000         0.100
 input      1           0.116         0.000         0.000         0.116
 input      2           0.106         0.000         0.000         0.106
 input      3           0.136         0.000         0.000         0.136
 input      4           0.304         0.000         0.000         0.304
 input      5           0.181         0.000         0.000         0.181
 LISTING OF PEERS:
  peer   lambda weight
   20      1.000
 
 
Results for firm:    21
Technical efficiency = 1.000
Scale efficiency     = 0.811  (irs)
 PROJECTION SUMMARY:
  variable           original        radial         slack     projected
                        value      movement      movement         value
 output     1           0.100         0.000         0.000         0.100
 output     2           0.214         0.000         0.000         0.214
 output     3           0.145         0.000         0.000         0.145
 input      1           0.106         0.000         0.000         0.106
 input      2           0.146         0.000         0.000         0.146
 input      3           0.234         0.000         0.000         0.234
 input      4           0.566         0.000         0.000         0.566
 input      5           0.241         0.000         0.000         0.241
 LISTING OF PEERS:
  peer   lambda weight
   21      1.000
 
 
Results for firm:    22
Technical efficiency = 0.783
Scale efficiency     = 0.900  (irs)
 PROJECTION SUMMARY:
  variable           original        radial         slack     projected
                        value      movement      movement         value
 output     1           0.135         0.000         0.094         0.229
 output     2           0.206         0.000         0.000         0.206
 output     3           0.104         0.000         0.227         0.331
 input      1           0.188        -0.041        -0.037         0.111
 input      2           0.202        -0.044         0.000         0.158
 input      3           0.197        -0.043         0.000         0.154
 input      4           0.387        -0.084        -0.085         0.217
 input      5           0.243        -0.053         0.000         0.190
 LISTING OF PEERS:
  peer   lambda weight
   27      0.014
   11      0.476
   29      0.474
   59      0.036
 
 
Results for firm:    23
Technical efficiency = 0.980
Scale efficiency     = 0.999  (drs)
 PROJECTION SUMMARY:
  variable           original        radial         slack     projected
                        value      movement      movement         value
 output     1           0.281         0.000         0.000         0.281
 output     2           0.288         0.000         0.000         0.288
 output     3           0.175         0.000         0.211         0.387
 input      1           0.146        -0.003         0.000         0.143
 input      2           0.402        -0.008        -0.161         0.233
 input      3           0.189        -0.004         0.000         0.185
 input      4           0.343        -0.007        -0.081         0.255
 input      5           0.258        -0.005         0.000         0.253
 LISTING OF PEERS:
  peer   lambda weight
    9      0.078
   28      0.004
   27      0.041
    1      0.303
   11      0.574
 
 
Results for firm:    24
Technical efficiency = 0.932
Scale efficiency     = 0.969  (irs)
 PROJECTION SUMMARY:
  variable           original        radial         slack     projected
                        value      movement      movement         value
 output     1           0.249         0.000         0.013         0.262
 output     2           0.245         0.000         0.000         0.245
 output     3           0.227         0.000         0.141         0.368
 input      1           0.132        -0.009         0.000         0.123
 input      2           0.188        -0.013         0.000         0.175
 input      3           0.206        -0.014        -0.036         0.156
 input      4           0.251        -0.017         0.000         0.234
 input      5           0.270        -0.018        -0.010         0.242
 LISTING OF PEERS:
  peer   lambda weight
   29      0.113
    1      0.313
   16      0.007
   11      0.566
 
 
Results for firm:    25
Technical efficiency = 0.668
Scale efficiency     = 1.000  (crs)
 PROJECTION SUMMARY:
  variable           original        radial         slack     projected
                        value      movement      movement         value
 output     1           0.276         0.000         0.015         0.291
 output     2           0.238         0.000         0.000         0.238
 output     3           0.210         0.000         0.045         0.255
 input      1           0.233        -0.077        -0.015         0.141
 input      2           0.432        -0.144        -0.110         0.179
 input      3           0.217        -0.072         0.000         0.145
 input      4           0.279        -0.093        -0.004         0.182
 input      5           0.409        -0.136        -0.031         0.243
 LISTING OF PEERS:
  peer   lambda weight
   11      0.321
    1      0.679
 
 
Results for firm:    26
Technical efficiency = 1.000
Scale efficiency     = 1.000  (crs)
 PROJECTION SUMMARY:
  variable           original        radial         slack     projected
                        value      movement      movement         value
 output     1           0.220         0.000         0.000         0.220
 output     2           0.193         0.000         0.000         0.193
 output     3           0.147         0.000         0.000         0.147
 input      1           0.144         0.000         0.000         0.144
 input      2           0.272         0.000         0.000         0.272
 input      3           0.189         0.000         0.000         0.189
 input      4           0.330         0.000         0.000         0.330
 input      5           0.107         0.000         0.000         0.107
 LISTING OF PEERS:
  peer   lambda weight
   26      1.000
 
 
Results for firm:    27
Technical efficiency = 1.000
Scale efficiency     = 1.000  (crs)
 PROJECTION SUMMARY:
  variable           original        radial         slack     projected
                        value      movement      movement         value
 output     1           0.578         0.000         0.000         0.578
 output     2           1.000         0.000         0.000         1.000
 output     3           0.469         0.000         0.000         0.469
 input      1           0.471         0.000         0.000         0.471
 input      2           1.000         0.000         0.000         1.000
 input      3           0.813         0.000         0.000         0.813
 input      4           0.539         0.000         0.000         0.539
 input      5           0.375         0.000         0.000         0.375
 LISTING OF PEERS:
  peer   lambda weight
   27      1.000
 
 
Results for firm:    28
Technical efficiency = 1.000
Scale efficiency     = 1.000  (crs)
 PROJECTION SUMMARY:
  variable           original        radial         slack     projected
                        value      movement      movement         value
 output     1           1.000         0.000         0.000         1.000
 output     2           0.702         0.000         0.000         0.702
 output     3           0.255         0.000         0.000         0.255
 input      1           1.000         0.000         0.000         1.000
 input      2           0.855         0.000         0.000         0.855
 input      3           0.436         0.000         0.000         0.436
 input      4           0.229         0.000         0.000         0.229
 input      5           0.244         0.000         0.000         0.244
 LISTING OF PEERS:
  peer   lambda weight
   28      1.000
 
 
Results for firm:    29
Technical efficiency = 1.000
Scale efficiency     = 1.000  (crs)
 PROJECTION SUMMARY:
  variable           original        radial         slack     projected
                        value      movement      movement         value
 output     1           0.210         0.000         0.000         0.210
 output     2           0.105         0.000         0.000         0.105
 output     3           0.110         0.000         0.000         0.110
 input      1           0.103         0.000         0.000         0.103
 input      2           0.100         0.000         0.000         0.100
 input      3           0.112         0.000         0.000         0.112
 input      4           0.108         0.000         0.000         0.108
 input      5           0.108         0.000         0.000         0.108
 LISTING OF PEERS:
  peer   lambda weight
   29      1.000
 
 
Results for firm:    30
Technical efficiency = 1.000
Scale efficiency     = 0.992  (irs)
 PROJECTION SUMMARY:
  variable           original        radial         slack     projected
                        value      movement      movement         value
 output     1           0.267         0.000         0.000         0.267
 output     2           0.258         0.000         0.000         0.258
 output     3           0.143         0.000         0.000         0.143
 input      1           0.143         0.000         0.000         0.143
 input      2           0.217         0.000         0.000         0.217
 input      3           0.234         0.000         0.000         0.234
 input      4           0.187         0.000         0.000         0.187
 input      5           0.233         0.000         0.000         0.233
 LISTING OF PEERS:
  peer   lambda weight
   30      1.000
 
 
Results for firm:    31
Technical efficiency = 0.667
Scale efficiency     = 0.977  (irs)
 PROJECTION SUMMARY:
  variable           original        radial         slack     projected
                        value      movement      movement         value
 output     1           0.279         0.000         0.017         0.296
 output     2           0.279         0.000         0.000         0.279
 output     3           0.194         0.000         0.047         0.241
 input      1           0.425        -0.142        -0.130         0.154
 input      2           0.265        -0.088         0.000         0.176
 input      3           0.282        -0.094         0.000         0.188
 input      4           0.369        -0.123         0.000         0.246
 input      5           0.596        -0.198        -0.106         0.292
 LISTING OF PEERS:
  peer   lambda weight
   11      0.265
   16      0.092
   20      0.103
    1      0.540
 
 
Results for firm:    32
Technical efficiency = 0.868
Scale efficiency     = 0.969  (irs)
 PROJECTION SUMMARY:
  variable           original        radial         slack     projected
                        value      movement      movement         value
 output     1           0.210         0.000         0.010         0.220
 output     2           0.143         0.000         0.000         0.143
 output     3           0.124         0.000         0.031         0.156
 input      1           0.165        -0.022        -0.033         0.110
 input      2           0.130        -0.017         0.000         0.113
 input      3           0.154        -0.020         0.000         0.134
 input      4           0.223        -0.029        -0.036         0.158
 input      5           0.171        -0.023         0.000         0.148
 LISTING OF PEERS:
  peer   lambda weight
   16      0.029
   11      0.092
   20      0.064
   29      0.815
 
 
Results for firm:    33
Technical efficiency = 0.816
Scale efficiency     = 0.827  (irs)
 PROJECTION SUMMARY:
  variable           original        radial         slack     projected
                        value      movement      movement         value
 output     1           0.157         0.000         0.065         0.222
 output     2           0.134         0.000         0.000         0.134
 output     3           0.142         0.000         0.000         0.142
 input      1           0.142        -0.026         0.000         0.116
 input      2           0.178        -0.033         0.000         0.145
 input      3           0.141        -0.026         0.000         0.115
 input      4           0.144        -0.027         0.000         0.118
 input      5           0.183        -0.034        -0.008         0.142
 LISTING OF PEERS:
  peer   lambda weight
    8      0.420
    2      0.131
    3      0.317
   11      0.054
    1      0.073
   29      0.005
 
 
Results for firm:    34
Technical efficiency = 0.856
Scale efficiency     = 0.980  (irs)
 PROJECTION SUMMARY:
  variable           original        radial         slack     projected
                        value      movement      movement         value
 output     1           0.224         0.000         0.009         0.233
 output     2           0.155         0.000         0.000         0.155
 output     3           0.143         0.000         0.000         0.143
 input      1           0.204        -0.029        -0.057         0.118
 input      2           0.139        -0.020         0.000         0.119
 input      3           0.162        -0.023         0.000         0.138
 input      4           0.170        -0.025         0.000         0.146
 input      5           0.216        -0.031        -0.024         0.161
 LISTING OF PEERS:
  peer   lambda weight
   11      0.059
   29      0.782
    1      0.119
   16      0.039
 
 
Results for firm:    35
Technical efficiency = 0.861
Scale efficiency     = 0.998  (irs)
 PROJECTION SUMMARY:
  variable           original        radial         slack     projected
                        value      movement      movement         value
 output     1           0.234         0.000         0.000         0.234
 output     2           0.190         0.000         0.002         0.192
 output     3           0.132         0.000         0.145         0.277
 input      1           0.120        -0.017         0.000         0.104
 input      2           0.517        -0.072        -0.222         0.223
 input      3           0.193        -0.027        -0.019         0.147
 input      4           0.301        -0.042        -0.053         0.206
 input      5           0.228        -0.032         0.000         0.196
 LISTING OF PEERS:
  peer   lambda weight
    4      0.554
   11      0.373
    7      0.073
 
 
Results for firm:    36
Technical efficiency = 0.731
Scale efficiency     = 0.871  (irs)
 PROJECTION SUMMARY:
  variable           original        radial         slack     projected
                        value      movement      movement         value
 output     1           0.233         0.000         0.005         0.238
 output     2           0.179         0.000         0.000         0.179
 output     3           0.194         0.000         0.000         0.194
 input      1           0.259        -0.070        -0.058         0.132
 input      2           0.484        -0.130        -0.125         0.228
 input      3           0.182        -0.049         0.000         0.133
 input      4           0.284        -0.076        -0.037         0.170
 input      5           0.217        -0.059         0.000         0.159
 LISTING OF PEERS:
  peer   lambda weight
    9      0.429
   11      0.160
   28      0.005
    8      0.406
 
 
Results for firm:    37
Technical efficiency = 0.773
Scale efficiency     = 0.970  (irs)
 PROJECTION SUMMARY:
  variable           original        radial         slack     projected
                        value      movement      movement         value
 output     1           0.256         0.000         0.047         0.302
 output     2           0.242         0.000         0.000         0.242
 output     3           0.133         0.000         0.000         0.133
 input      1           0.213        -0.048        -0.004         0.160
 input      2           0.237        -0.054         0.000         0.184
 input      3           0.260        -0.059        -0.029         0.172
 input      4           0.208        -0.047         0.000         0.161
 input      5           0.306        -0.070         0.000         0.237
 LISTING OF PEERS:
  peer   lambda weight
   11      0.016
    1      0.679
   29      0.228
   27      0.029
   16      0.048
 
 
Results for firm:    38
Technical efficiency = 0.682
Scale efficiency     = 0.996  (irs)
 PROJECTION SUMMARY:
  variable           original        radial         slack     projected
                        value      movement      movement         value
 output     1           0.419         0.000         0.056         0.475
 output     2           0.438         0.000         0.000         0.438
 output     3           0.337         0.000         0.000         0.337
 input      1           0.547        -0.174         0.000         0.373
 input      2           0.757        -0.241        -0.089         0.427
 input      3           0.437        -0.139         0.000         0.298
 input      4           0.378        -0.120         0.000         0.257
 input      5           0.449        -0.143        -0.036         0.270
 LISTING OF PEERS:
  peer   lambda weight
   27      0.092
   11      0.350
   28      0.236
   50      0.038
    1      0.283
 
 
Results for firm:    39
Technical efficiency = 0.954
Scale efficiency     = 0.940  (irs)
 PROJECTION SUMMARY:
  variable           original        radial         slack     projected
                        value      movement      movement         value
 output     1           0.220         0.000         0.015         0.235
 output     2           0.197         0.000         0.000         0.197
 output     3           0.107         0.000         0.072         0.179
 input      1           0.144        -0.007         0.000         0.137
 input      2           0.229        -0.010         0.000         0.218
 input      3           0.219        -0.010        -0.027         0.181
 input      4           0.242        -0.011         0.000         0.231
 input      5           0.140        -0.006         0.000         0.134
 LISTING OF PEERS:
  peer   lambda weight
   27      0.050
   11      0.082
   29      0.486
   26      0.382
 
 
Results for firm:    40
Technical efficiency = 1.000
Scale efficiency     = 1.000  (crs)
 PROJECTION SUMMARY:
  variable           original        radial         slack     projected
                        value      movement      movement         value
 output     1           0.207         0.000         0.000         0.207
 output     2           0.100         0.000         0.000         0.100
 output     3           0.112         0.000         0.000         0.112
 input      1           0.122         0.000         0.000         0.122
 input      2           0.115         0.000         0.000         0.115
 input      3           0.107         0.000         0.000         0.107
 input      4           0.152         0.000         0.000         0.152
 input      5           0.100         0.000         0.000         0.100
 LISTING OF PEERS:
  peer   lambda weight
   40      1.000
 
 
Results for firm:    41
Technical efficiency = 0.867
Scale efficiency     = 0.980  (irs)
 PROJECTION SUMMARY:
  variable           original        radial         slack     projected
                        value      movement      movement         value
 output     1           0.236         0.000         0.000         0.236
 output     2           0.164         0.000         0.000         0.164
 output     3           0.152         0.000         0.029         0.181
 input      1           0.242        -0.032        -0.083         0.126
 input      2           0.164        -0.022         0.000         0.142
 input      3           0.169        -0.022         0.000         0.146
 input      4           0.501        -0.067        -0.279         0.155
 input      5           0.170        -0.023         0.000         0.147
 LISTING OF PEERS:
  peer   lambda weight
   11      0.132
   27      0.019
   28      0.014
   29      0.819
   16      0.016
 
 
Results for firm:    42
Technical efficiency = 0.736
Scale efficiency     = 0.919  (irs)
 PROJECTION SUMMARY:
  variable           original        radial         slack     projected
                        value      movement      movement         value
 output     1           0.183         0.000         0.089         0.272
 output     2           0.198         0.000         0.000         0.198
 output     3           0.149         0.000         0.025         0.174
 input      1           0.198        -0.052        -0.011         0.135
 input      2           0.210        -0.055         0.000         0.154
 input      3           0.184        -0.049         0.000         0.135
 input      4           0.239        -0.063        -0.004         0.172
 input      5           0.284        -0.075         0.000         0.209
 LISTING OF PEERS:
  peer   lambda weight
   20      0.141
   11      0.146
   29      0.164
    1      0.548
 
 
Results for firm:    43
Technical efficiency = 0.679
Scale efficiency     = 0.923  (irs)
 PROJECTION SUMMARY:
  variable           original        radial         slack     projected
                        value      movement      movement         value
 output     1           0.234         0.000         0.054         0.288
 output     2           0.263         0.000         0.000         0.263
 output     3           0.164         0.000         0.039         0.203
 input      1           0.245        -0.079         0.000         0.166
 input      2           0.405        -0.130         0.000         0.275
 input      3           0.289        -0.093         0.000         0.196
 input      4           0.285        -0.092         0.000         0.194
 input      5           0.288        -0.093         0.000         0.196
 LISTING OF PEERS:
  peer   lambda weight
    9      0.264
   27      0.086
   28      0.007
   29      0.281
   11      0.124
    1      0.238
 
 
Results for firm:    44
Technical efficiency = 0.817
Scale efficiency     = 0.963  (irs)
 PROJECTION SUMMARY:
  variable           original        radial         slack     projected
                        value      movement      movement         value
 output     1           0.292         0.000         0.024         0.315
 output     2           0.230         0.000         0.000         0.230
 output     3           0.135         0.000         0.010         0.145
 input      1           0.218        -0.040         0.000         0.178
 input      2           0.272        -0.050         0.000         0.222
 input      3           0.183        -0.034         0.000         0.150
 input      4           0.178        -0.033         0.000         0.145
 input      5           0.259        -0.047         0.000         0.211
 LISTING OF PEERS:
  peer   lambda weight
    9      0.161
   27      0.006
   11      0.057
   28      0.035
   29      0.101
    1      0.640
 
 
Results for firm:    45
Technical efficiency = 0.897
Scale efficiency     = 0.991  (irs)
 PROJECTION SUMMARY:
  variable           original        radial         slack     projected
                        value      movement      movement         value
 output     1           0.318         0.000         0.006         0.325
 output     2           0.347         0.000         0.000         0.347
 output     3           0.189         0.000         0.017         0.206
 input      1           0.206        -0.021         0.000         0.185
 input      2           0.237        -0.024         0.000         0.213
 input      3           0.282        -0.029         0.000         0.253
 input      4           0.300        -0.031         0.000         0.269
 input      5           0.377        -0.039         0.000         0.338
 LISTING OF PEERS:
  peer   lambda weight
   29      0.088
   27      0.037
   30      0.056
   16      0.177
   11      0.123
    1      0.519
 
 
Results for firm:    46
Technical efficiency = 0.877
Scale efficiency     = 0.937  (irs)
 PROJECTION SUMMARY:
  variable           original        radial         slack     projected
                        value      movement      movement         value
 output     1           0.206         0.000         0.008         0.214
 output     2           0.118         0.000         0.000         0.118
 output     3           0.155         0.000         0.000         0.155
 input      1           0.217        -0.027        -0.078         0.113
 input      2           0.185        -0.023        -0.035         0.127
 input      3           0.121        -0.015         0.000         0.107
 input      4           0.268        -0.033        -0.114         0.121
 input      5           0.155        -0.019        -0.009         0.127
 LISTING OF PEERS:
  peer   lambda weight
    8      0.894
   11      0.084
    7      0.023
 
 
Results for firm:    47
Technical efficiency = 0.974
Scale efficiency     = 0.998  (drs)
 PROJECTION SUMMARY:
  variable           original        radial         slack     projected
                        value      movement      movement         value
 output     1           0.217         0.000         0.000         0.217
 output     2           0.114         0.000         0.001         0.115
 output     3           0.110         0.000         0.001         0.111
 input      1           0.135        -0.003        -0.024         0.107
 input      2           0.108        -0.003         0.000         0.105
 input      3           0.119        -0.003         0.000         0.116
 input      4           0.144        -0.004        -0.029         0.112
 input      5           0.160        -0.004        -0.037         0.119
 LISTING OF PEERS:
  peer   lambda weight
   16      0.005
    1      0.056
   29      0.938
 
 
Results for firm:    48
Technical efficiency = 0.718
Scale efficiency     = 0.979  (irs)
 PROJECTION SUMMARY:
  variable           original        radial         slack     projected
                        value      movement      movement         value
 output     1           0.249         0.000         0.137         0.385
 output     2           0.320         0.000         0.000         0.320
 output     3           0.359         0.000         0.000         0.359
 input      1           0.387        -0.109         0.000         0.278
 input      2           0.617        -0.174        -0.143         0.299
 input      3           0.350        -0.099        -0.048         0.203
 input      4           0.324        -0.092         0.000         0.232
 input      5           0.710        -0.201        -0.279         0.231
 LISTING OF PEERS:
  peer   lambda weight
    3      0.206
   28      0.183
   11      0.481
    1      0.130
 
 
Results for firm:    49
Technical efficiency = 1.000
Scale efficiency     = 1.000  (crs)
 PROJECTION SUMMARY:
  variable           original        radial         slack     projected
                        value      movement      movement         value
 output     1           0.302         0.000         0.000         0.302
 output     2           0.843         0.000         0.000         0.843
 output     3           0.440         0.000         0.000         0.440
 input      1           0.655         0.000         0.000         0.655
 input      2           0.755         0.000         0.000         0.755
 input      3           1.000         0.000         0.000         1.000
 input      4           0.495         0.000         0.000         0.495
 input      5           0.446         0.000         0.000         0.446
 LISTING OF PEERS:
  peer   lambda weight
   49      1.000
 
 
Results for firm:    50
Technical efficiency = 1.000
Scale efficiency     = 1.000  (crs)
 PROJECTION SUMMARY:
  variable           original        radial         slack     projected
                        value      movement      movement         value
 output     1           0.324         0.000         0.000         0.324
 output     2           0.516         0.000         0.000         0.516
 output     3           0.137         0.000         0.000         0.137
 input      1           0.317         0.000         0.000         0.317
 input      2           0.457         0.000         0.000         0.457
 input      3           0.586         0.000         0.000         0.586
 input      4           0.226         0.000         0.000         0.226
 input      5           0.495         0.000         0.000         0.495
 LISTING OF PEERS:
  peer   lambda weight
   50      1.000
 
 
Results for firm:    51
Technical efficiency = 0.925
Scale efficiency     = 0.976  (irs)
 PROJECTION SUMMARY:
  variable           original        radial         slack     projected
                        value      movement      movement         value
 output     1           0.219         0.000         0.000         0.219
 output     2           0.145         0.000         0.000         0.145
 output     3           0.130         0.000         0.000         0.130
 input      1           0.171        -0.013        -0.041         0.117
 input      2           0.144        -0.011         0.000         0.133
 input      3           0.158        -0.012        -0.001         0.145
 input      4           0.178        -0.013        -0.029         0.135
 input      5           0.137        -0.010         0.000         0.127
 LISTING OF PEERS:
  peer   lambda weight
   16      0.004
   27      0.028
   29      0.871
   59      0.077
   11      0.020
 
 
Results for firm:    52
Technical efficiency = 0.717
Scale efficiency     = 0.978  (irs)
 PROJECTION SUMMARY:
  variable           original        radial         slack     projected
                        value      movement      movement         value
 output     1           0.199         0.000         0.100         0.298
 output     2           0.250         0.000         0.000         0.250
 output     3           0.172         0.000         0.000         0.172
 input      1           0.267        -0.076        -0.037         0.154
 input      2           0.235        -0.066         0.000         0.168
 input      3           0.286        -0.081        -0.034         0.171
 input      4           0.260        -0.074         0.000         0.186
 input      5           0.483        -0.137        -0.084         0.262
 LISTING OF PEERS:
  peer   lambda weight
    1      0.649
   11      0.116
   29      0.159
   16      0.076
 
 
Results for firm:    53
Technical efficiency = 0.580
Scale efficiency     = 0.995  (drs)
 PROJECTION SUMMARY:
  variable           original        radial         slack     projected
                        value      movement      movement         value
 output     1           0.258         0.000         0.140         0.397
 output     2           0.324         0.000         0.000         0.324
 output     3           0.230         0.000         0.088         0.317
 input      1           0.719        -0.302        -0.142         0.275
 input      2           1.000        -0.420        -0.287         0.292
 input      3           0.342        -0.144         0.000         0.198
 input      4           0.375        -0.158         0.000         0.217
 input      5           0.685        -0.288        -0.149         0.248
 LISTING OF PEERS:
  peer   lambda weight
   28      0.165
   11      0.406
    1      0.430
 
 
Results for firm:    54
Technical efficiency = 0.937
Scale efficiency     = 0.974  (irs)
 PROJECTION SUMMARY:
  variable           original        radial         slack     projected
                        value      movement      movement         value
 output     1           0.215         0.000         0.007         0.222
 output     2           0.141         0.000         0.000         0.141
 output     3           0.115         0.000         0.009         0.125
 input      1           0.133        -0.008         0.000         0.125
 input      2           0.172        -0.011         0.000         0.161
 input      3           0.154        -0.010        -0.002         0.142
 input      4           0.186        -0.012         0.000         0.174
 input      5           0.118        -0.007         0.000         0.111
 LISTING OF PEERS:
  peer   lambda weight
   26      0.273
   28      0.008
   29      0.685
   40      0.026
   27      0.009
 
 
Results for firm:    55
Technical efficiency = 0.580
Scale efficiency     = 0.981  (irs)
 PROJECTION SUMMARY:
  variable           original        radial         slack     projected
                        value      movement      movement         value
 output     1           0.214         0.000         0.076         0.290
 output     2           0.326         0.000         0.000         0.326
 output     3           0.369         0.000         0.081         0.450
 input      1           0.381        -0.160        -0.068         0.153
 input      2           0.430        -0.180         0.000         0.250
 input      3           0.368        -0.155         0.000         0.214
 input      4           0.502        -0.211         0.000         0.291
 input      5           0.468        -0.196         0.000         0.272
 LISTING OF PEERS:
  peer   lambda weight
   27      0.070
   28      0.009
   11      0.689
   16      0.009
    1      0.223
 
 
Results for firm:    56
Technical efficiency = 1.000
Scale efficiency     = 0.980  (irs)
 PROJECTION SUMMARY:
  variable           original        radial         slack     projected
                        value      movement      movement         value
 output     1           0.225         0.000         0.000         0.225
 output     2           0.177         0.000         0.000         0.177
 output     3           0.182         0.000         0.000         0.182
 input      1           0.249         0.000         0.000         0.249
 input      2           0.270         0.000         0.000         0.270
 input      3           0.184         0.000         0.000         0.185
 input      4           0.372         0.000         0.000         0.372
 input      5           0.109         0.000         0.000         0.109
 LISTING OF PEERS:
  peer   lambda weight
   56      1.000
 
 
Results for firm:    57
Technical efficiency = 0.830
Scale efficiency     = 0.960  (irs)
 PROJECTION SUMMARY:
  variable           original        radial         slack     projected
                        value      movement      movement         value
 output     1           0.279         0.000         0.048         0.326
 output     2           0.245         0.000         0.000         0.245
 output     3           0.226         0.000         0.000         0.226
 input      1           0.332        -0.056        -0.069         0.206
 input      2           0.272        -0.046         0.000         0.226
 input      3           0.261        -0.044        -0.054         0.163
 input      4           0.202        -0.034         0.000         0.168
 input      5           0.388        -0.066        -0.116         0.206
 LISTING OF PEERS:
  peer   lambda weight
    3      0.352
   11      0.215
   28      0.089
    1      0.344
 
 
Results for firm:    58
Technical efficiency = 1.000
Scale efficiency     = 0.959  (irs)
 PROJECTION SUMMARY:
  variable           original        radial         slack     projected
                        value      movement      movement         value
 output     1           0.194         0.000         0.000         0.194
 output     2           0.129         0.000         0.000         0.129
 output     3           0.151         0.000         0.000         0.151
 input      1           0.127         0.000         0.000         0.127
 input      2           0.154         0.000         0.000         0.154
 input      3           0.146         0.000         0.000         0.146
 input      4           0.134         0.000         0.000         0.134
 input      5           0.110         0.000         0.000         0.110
 LISTING OF PEERS:
  peer   lambda weight
   58      1.000
 
 
Results for firm:    59
Technical efficiency = 1.000
Scale efficiency     = 0.923  (irs)
 PROJECTION SUMMARY:
  variable           original        radial         slack     projected
                        value      movement      movement         value
 output     1           0.161         0.000         0.000         0.161
 output     2           0.220         0.000         0.000         0.220
 output     3           0.107         0.000         0.000         0.107
 input      1           0.140         0.000         0.000         0.140
 input      2           0.164         0.000         0.000         0.164
 input      3           0.233         0.000         0.000         0.233
 input      4           0.214         0.000         0.000         0.214
 input      5           0.174         0.000         0.000         0.174
 LISTING OF PEERS:
  peer   lambda weight
   59      1.000
 
 
Results for firm:    60
Technical efficiency = 0.842
Scale efficiency     = 0.978  (irs)
 PROJECTION SUMMARY:
  variable           original        radial         slack     projected
                        value      movement      movement         value
 output     1           0.197         0.000         0.140         0.337
 output     2           0.564         0.000         0.000         0.564
 output     3           0.200         0.000         0.034         0.233
 input      1           0.423        -0.067        -0.089         0.267
 input      2           0.448        -0.071         0.000         0.377
 input      3           0.675        -0.107        -0.088         0.480
 input      4           0.657        -0.104        -0.115         0.438
 input      5           0.492        -0.078         0.000         0.414
 LISTING OF PEERS:
  peer   lambda weight
   27      0.230
   59      0.479
   16      0.291
