# Supplementary material for: Changes in technological innovation efficiency and influencing factors of listed textile and apparel companies research——Based on three-stage DEA with Tobit modeling
Source: PLoS One. 2024 Aug 8;19(8):e0307820. doi: 10.1371/journal.pone.0307820 (PMC11309499; doi:10.1371/journal.pone.0307820)
Supplement: S1 Raw data — (ZIP) [file pone.0307820.s001.zip › Raw Data/Textile and Clothing Industry/DEAP2.1/Phase 1/2022-dta.txt]

0.3493	0.2059	0.1074	0.1505	0.1617	0.1314	0.1127	0.2358
0.2628	0.1340	0.1015	0.1079	0.1802	0.1251	0.1037	0.1571
0.2981	0.1347	0.1253	0.1144	0.1417	0.1202	0.1072	0.1293
0.3154	0.1585	0.1001	0.1000	0.2222	0.1604	0.1231	0.1562
0.2420	0.1991	0.1214	0.1441	0.2110	0.1715	0.1532	0.2335
0.3215	0.5106	0.1595	0.2351	0.4677	0.3872	0.2284	0.3418
0.3970	0.2297	0.1446	0.1444	0.2110	0.1354	0.1595	0.3011
0.2835	0.1000	0.1153	0.1216	0.1163	0.1000	0.1000	0.1045
0.3180	0.2086	0.1278	0.1438	0.3407	0.1479	0.1374	0.2020
0.3036	0.2056	0.3316	0.1151	0.2037	0.1497	0.1688	0.1924
0.3058	0.2796	0.5786	0.1046	0.1750	0.1718	0.1804	0.2831
0.3135	0.1508	0.1309	0.1465	0.2230	0.1372	0.1916	0.2689
0.3059	0.1178	0.1038	0.1160	0.1487	0.1222	0.1169	0.1140
0.3007	0.2785	0.2423	0.1666	0.2717	0.2014	0.1442	0.3374
0.2812	0.2167	0.1397	0.1388	0.3233	0.1626	0.1343	0.1782
0.3806	0.7430	0.2426	0.2866	0.2072	0.6105	0.4107	0.7430
0.3088	0.1550	0.1000	0.1237	0.1425	0.1631	0.1403	0.2024
0.3273	0.8464	1.0000	0.5158	0.6974	0.9934	1.0000	1.0000
0.3297	0.3003	0.1104	0.1298	0.1806	0.3364	0.2138	0.2095
0.3033	0.1439	0.1205	0.1203	0.1074	0.1287	0.1898	0.2076
0.2593	0.2796	0.1597	0.1529	0.1496	0.3047	0.3988	0.2556
0.1815	0.1587	0.1026	0.1661	0.1315	0.1570	0.1942	0.1916
0.3620	0.2999	0.1804	0.1398	0.3729	0.1987	0.2473	0.2629
0.3227	0.2466	0.2299	0.1371	0.1848	0.2094	0.1854	0.2539
0.3635	0.2662	0.2371	0.2728	0.4059	0.2388	0.1915	0.4170
0.2981	0.2030	0.1506	0.1412	0.2504	0.1945	0.2706	0.1229
0.5825	1.0000	0.4369	0.4259	1.0000	0.7943	0.3778	0.5136
1.0000	0.8162	0.2212	1.0000	0.7794	0.5318	0.1617	0.2598
0.2982	0.1040	0.1092	0.1055	0.1000	0.1101	0.1076	0.1015
0.3345	0.2680	0.1407	0.1374	0.2222	0.2410	0.1824	0.2365
0.3331	0.2849	0.2266	0.3891	0.2693	0.3001	0.2329	0.6125
0.3001	0.1484	0.1191	0.1740	0.1315	0.1614	0.1580	0.1703
0.3295	0.1555	0.1616	0.1869	0.1720	0.1549	0.1261	0.2154
0.3030	0.1660	0.1411	0.2140	0.1367	0.1830	0.1630	0.2166
0.3034	0.2226	0.1288	0.1423	0.5240	0.2345	0.2159	0.2026
0.3322	0.2036	0.1935	0.2609	0.4941	0.2079	0.2045	0.2212
0.3526	0.2820	0.1328	0.2166	0.2298	0.3046	0.1884	0.3174
0.5131	0.4314	0.3408	0.4977	0.5859	0.4307	0.2102	0.3300
0.3074	0.2222	0.1004	0.1288	0.2145	0.2437	0.1775	0.1182
0.2956	0.1029	0.1109	0.1182	0.1126	0.1088	0.1132	0.1000
0.3232	0.1756	0.1516	0.2257	0.1567	0.1796	0.3123	0.1958
0.2335	0.1878	0.1477	0.1893	0.1991	0.1824	0.1396	0.2425
0.3166	0.2947	0.1681	0.2836	0.3859	0.3315	0.2241	0.2553
0.3700	0.2393	0.1331	0.2239	0.2437	0.1879	0.1604	0.3229
0.3756	0.3490	0.2109	0.1952	0.2330	0.2824	0.2432	0.3291
0.2680	0.1170	0.1509	0.2025	0.1631	0.1251	0.1958	0.1443
0.3070	0.1164	0.1059	0.1308	0.1071	0.1200	0.1281	0.1355
0.3230	0.3458	0.4009	0.3941	0.5085	0.3961	0.2229	0.6601
0.2451	0.7984	0.4529	0.6217	0.5999	1.0000	0.3273	0.3896
0.3993	0.5582	0.1365	0.2961	0.4309	0.6430	0.1611	0.5018
0.2995	0.1444	0.1295	0.1704	0.1350	0.1590	0.1312	0.1228
0.2838	0.2594	0.1707	0.2609	0.2220	0.3009	0.2046	0.4456
0.4312	0.4289	0.2286	0.7082	0.9497	0.4336	0.2609	0.7001
0.3035	0.1520	0.1142	0.1305	0.1689	0.1644	0.1613	0.1200
0.1000	0.2570	0.3668	0.3450	0.3816	0.3704	0.3364	0.3034
0.3118	0.1859	0.1748	0.2427	0.2770	0.1879	0.3720	0.1027
0.2703	0.2596	0.2533	0.3268	0.2483	0.2920	0.1903	0.3591
0.2649	0.1327	0.1500	0.1236	0.1283	0.1500	0.1200	0.1084
0.2233	0.1958	0.1077	0.1326	0.1366	0.2089	0.1396	0.1427
0.2605	0.6404	0.1855	0.4069	0.4045	0.7749	0.5220	0.4928
