# Supplementary material for: Changes in technological innovation efficiency and influencing factors of listed textile and apparel companies research——Based on three-stage DEA with Tobit modeling
Source: PLoS One. 2024 Aug 8;19(8):e0307820. doi: 10.1371/journal.pone.0307820 (PMC11309499; doi:10.1371/journal.pone.0307820)
Supplement: S1 Raw data — (ZIP) [file pone.0307820.s001.zip › Raw Data/Textile and Clothing Industry/DEAP2.1/Phase 1/2022-out.txt]

 Results from DEAP Version 2.1
 
Instruction file = 2022-ins.txt
Data file          = 2022-dta.txt
 
 Input orientated DEA
 
 Scale assumption: VRS
 
 Slacks calculated using multi-stage method
 
 
 EFFICIENCY SUMMARY:
 
  firm  crste  vrste  scale
 
    1  1.000  1.000  1.000  - 
    2  0.915  1.000  0.915 irs
    3  1.000  1.000  1.000  - 
    4  1.000  1.000  1.000  - 
    5  0.760  0.853  0.891 irs
    6  0.979  0.999  0.980 irs
    7  1.000  1.000  1.000  - 
    8  1.000  1.000  1.000  - 
    9  0.973  0.990  0.983 irs
   10  1.000  1.000  1.000  - 
   11  1.000  1.000  1.000  - 
   12  0.801  0.850  0.941 irs
   13  0.967  0.969  0.998 drs
   14  0.943  0.987  0.955 irs
   15  0.967  1.000  0.967 irs
   16  1.000  1.000  1.000  - 
   17  0.895  0.895  1.000  - 
   18  0.724  1.000  0.724 drs
   19  1.000  1.000  1.000  - 
   20  1.000  1.000  1.000  - 
   21  0.929  0.974  0.954 irs
   22  0.740  0.885  0.837 irs
   23  1.000  1.000  1.000  - 
   24  0.900  0.905  0.994 drs
   25  0.702  0.706  0.994 irs
   26  1.000  1.000  1.000  - 
   27  1.000  1.000  1.000  - 
   28  1.000  1.000  1.000  - 
   29  1.000  1.000  1.000  - 
   30  0.954  0.958  0.996 drs
   31  0.656  0.671  0.977 irs
   32  0.851  0.855  0.996 irs
   33  0.889  0.895  0.993 irs
   34  0.829  0.834  0.994 irs
   35  0.828  0.838  0.988 irs
   36  0.709  0.736  0.964 irs
   37  0.819  0.825  0.992 irs
   38  0.765  0.770  0.994 irs
   39  1.000  1.000  1.000  - 
   40  1.000  1.000  1.000  - 
   41  0.842  0.843  0.999 drs
   42  0.677  0.819  0.827 irs
   43  0.689  0.729  0.945 irs
   44  0.799  0.801  0.998 irs
   45  0.925  0.948  0.975 drs
   46  0.816  0.851  0.960 irs
   47  0.978  1.000  0.978 drs
   48  0.661  0.712  0.929 irs
   49  1.000  1.000  1.000  - 
   50  1.000  1.000  1.000  - 
   51  0.937  0.954  0.982 irs
   52  0.674  0.731  0.922 irs
   53  0.624  0.624  1.000  - 
   54  0.936  0.938  0.997 irs
   55  0.643  0.657  0.979 irs
   56  1.000  1.000  1.000  - 
   57  0.670  0.744  0.901 irs
   58  0.994  1.000  0.994 irs
   59  0.941  1.000  0.941 irs
   60  0.904  0.908  0.995 drs
 
 mean  0.887  0.911  0.972

Note: crste = technical efficiency from CRS DEA
      vrste = technical efficiency from VRS DEA
      scale = scale efficiency = crste/vrste


Note also that all subsequent tables refer to VRS results
 
 
 SUMMARY OF OUTPUT SLACKS:
 
 firm  output:           1           2           3
    1                0.000       0.000       0.000
    2                0.000       0.000       0.000
    3                0.000       0.000       0.000
    4                0.000       0.000       0.000
    5                0.065       0.000       0.118
    6                0.093       0.000       0.201
    7                0.000       0.000       0.000
    8                0.000       0.000       0.000
    9                0.001       0.000       0.166
   10                0.000       0.000       0.000
   11                0.000       0.000       0.000
   12                0.000       0.000       0.042
   13                0.000       0.000       0.008
   14                0.054       0.000       0.000
   15                0.000       0.000       0.000
   16                0.000       0.000       0.000
   17                0.000       0.000       0.107
   18                0.000       0.000       0.000
   19                0.000       0.000       0.000
   20                0.000       0.000       0.000
   21                0.030       0.000       0.000
   22                0.121       0.000       0.085
   23                0.000       0.000       0.000
   24                0.000       0.000       0.120
   25                0.016       0.000       0.009
   26                0.000       0.000       0.000
   27                0.000       0.000       0.000
   28                0.000       0.000       0.000
   29                0.000       0.000       0.000
   30                0.000       0.000       0.107
   31                0.015       0.000       0.000
   32                0.001       0.000       0.042
   33                0.000       0.002       0.000
   34                0.002       0.000       0.013
   35                0.002       0.000       0.129
   36                0.019       0.000       0.032
   37                0.000       0.000       0.000
   38                0.003       0.000       0.000
   39                0.000       0.000       0.000
   40                0.000       0.000       0.000
   41                0.000       0.000       0.003
   42                0.102       0.000       0.000
   43                0.056       0.000       0.050
   44                0.009       0.000       0.023
   45                0.000       0.000       0.109
   46                0.020       0.000       0.000
   47                0.000       0.000       0.000
   48                0.110       0.000       0.000
   49                0.000       0.000       0.000
   50                0.000       0.000       0.000
   51                0.000       0.000       0.000
   52                0.060       0.000       0.000
   53                0.151       0.000       0.000
   54                0.000       0.000       0.006
   55                0.239       0.000       0.000
   56                0.000       0.000       0.000
   57                0.081       0.000       0.000
   58                0.000       0.000       0.000
   59                0.000       0.000       0.000
   60                0.060       0.000       0.102

 mean                0.022       0.000       0.025
 
 
 SUMMARY OF INPUT SLACKS:
 
 firm  input:            1           2           3           4           5
    1                0.000       0.000       0.000       0.000       0.000
    2                0.000       0.000       0.000       0.000       0.000
    3                0.000       0.000       0.000       0.000       0.000
    4                0.000       0.000       0.000       0.000       0.000
    5                0.000       0.000       0.000       0.000       0.000
    6                0.000       0.000       0.000       0.000       0.000
    7                0.000       0.000       0.000       0.000       0.000
    8                0.000       0.000       0.000       0.000       0.000
    9                0.000       0.163       0.000       0.000       0.000
   10                0.000       0.000       0.000       0.000       0.000
   11                0.000       0.000       0.000       0.000       0.000
   12                0.000       0.045       0.000       0.040       0.058
   13                0.000       0.025       0.000       0.000       0.000
   14                0.000       0.053       0.000       0.000       0.059
   15                0.000       0.000       0.000       0.000       0.000
   16                0.000       0.000       0.000       0.000       0.000
   17                0.000       0.000       0.020       0.000       0.021
   18                0.000       0.000       0.000       0.000       0.000
   19                0.000       0.000       0.000       0.000       0.000
   20                0.000       0.000       0.000       0.000       0.000
   21                0.000       0.000       0.035       0.201       0.000
   22                0.033       0.000       0.000       0.028       0.000
   23                0.000       0.000       0.000       0.000       0.000
   24                0.000       0.000       0.000       0.000       0.000
   25                0.000       0.081       0.000       0.000       0.043
   26                0.000       0.000       0.000       0.000       0.000
   27                0.000       0.000       0.000       0.000       0.000
   28                0.000       0.000       0.000       0.000       0.000
   29                0.000       0.000       0.000       0.000       0.000
   30                0.000       0.000       0.000       0.000       0.000
   31                0.099       0.000       0.000       0.000       0.111
   32                0.036       0.000       0.000       0.008       0.000
   33                0.003       0.000       0.005       0.000       0.064
   34                0.059       0.000       0.000       0.000       0.016
   35                0.000       0.240       0.000       0.009       0.000
   36                0.000       0.177       0.000       0.027       0.000
   37                0.000       0.000       0.021       0.000       0.000
   38                0.000       0.075       0.031       0.000       0.000
   39                0.000       0.000       0.000       0.000       0.000
   40                0.000       0.000       0.000       0.000       0.000
   41                0.052       0.000       0.000       0.133       0.000
   42                0.000       0.000       0.016       0.000       0.005
   43                0.000       0.000       0.000       0.000       0.000
   44                0.001       0.000       0.000       0.000       0.006
   45                0.000       0.000       0.000       0.025       0.000
   46                0.051       0.016       0.000       0.059       0.000
   47                0.000       0.000       0.000       0.000       0.000
   48                0.000       0.076       0.054       0.000       0.227
   49                0.000       0.000       0.000       0.000       0.000
   50                0.000       0.000       0.000       0.000       0.000
   51                0.028       0.000       0.008       0.008       0.000
   52                0.035       0.000       0.038       0.000       0.045
   53                0.022       0.200       0.000       0.000       0.152
   54                0.000       0.000       0.000       0.000       0.000
   55                0.029       0.022       0.051       0.000       0.000
   56                0.000       0.000       0.000       0.000       0.000
   57                0.083       0.000       0.045       0.000       0.000
   58                0.000       0.000       0.000       0.000       0.000
   59                0.000       0.000       0.000       0.000       0.000
   60                0.000       0.000       0.023       0.154       0.000

 mean                0.009       0.020       0.006       0.012       0.013
 
 
 SUMMARY OF PEERS:
 
  firm  peers:
    1      1
    2      2
    3      3
    4      4
    5      1   15   50   11    3    2
    6      1   59   11    3   27   50
    7      7
    8      8
    9     28   15    8   11    1
   10     10
   11     11
   12      7   29    8   11
   13      4   28    7   29   23
   14     50    1   28   11   27
   15     15
   16     16
   17      4   11   29    7    1
   18     18
   19     19
   20     20
   21     29   11   16   59   19
   22     29   16   11   20
   23     23
   24      1    7   28   11   16   29   19
   25     11    1    7   28
   26     26
   27     27
   28     28
   29     29
   30     29   27    7   11   19    1    4
   31      1   11   28   50   16
   32     59   29   16   11
   33     29    8   11   28
   34      1   16   29   11
   35     39   29   10   11
   36      1   28   11    8
   37      1   11   28   50   19   16   59
   38     27   28   11    3   50
   39     39
   40     40
   41      1   28   11   16   29
   42      1   11    2   28    8
   43     11   39   28    3   15   27
   44     11   28    7    1
   45     11   28   27   16   19    7
   46      1    8   11    7
   47     47
   48      2    8   11   28
   49     49
   50     50
   51     58   28   11   29   59
   52     11   29   16    1
   53     11    7   28    1
   54     15   11   39   29   26   28
   55     28   58   56   11
   56     56
   57     16   11    1   50   28
   58     58
   59     59
   60     19   16   49   27
 
 
 SUMMARY OF PEER WEIGHTS:
   (in same order as above)
 
  firm  peer weights:
    1   1.000
    2   1.000
    3   1.000
    4   1.000
    5   0.181 0.117 0.011 0.258 0.389 0.043
    6   0.256 0.031 0.283 0.062 0.360 0.007
    7   1.000
    8   1.000
    9   0.025 0.059 0.389 0.380 0.147
   10   1.000
   11   1.000
   12   0.238 0.035 0.617 0.110
   13   0.054 0.007 0.000 0.909 0.030
   14   0.061 0.640 0.009 0.257 0.034
   15   1.000
   16   1.000
   17   0.016 0.205 0.651 0.046 0.082
   18   1.000
   19   1.000
   20   1.000
   21   0.286 0.060 0.169 0.366 0.119
   22   0.628 0.032 0.154 0.186
   23   1.000
   24   0.008 0.057 0.012 0.502 0.007 0.244 0.169
   25   0.279 0.646 0.010 0.065
   26   1.000
   27   1.000
   28   1.000
   29   1.000
   30   0.160 0.048 0.072 0.259 0.274 0.049 0.138
   31   0.650 0.224 0.006 0.031 0.089
   32   0.021 0.841 0.039 0.099
   33   0.280 0.573 0.091 0.056
   34   0.006 0.076 0.844 0.075
   35   0.474 0.042 0.303 0.181
   36   0.048 0.083 0.219 0.651
   37   0.583 0.027 0.027 0.029 0.174 0.060 0.101
   38   0.029 0.289 0.393 0.247 0.041
   39   1.000
   40   1.000
   41   0.101 0.021 0.078 0.051 0.749
   42   0.531 0.075 0.049 0.023 0.322
   43   0.167 0.327 0.080 0.302 0.070 0.054
   44   0.079 0.038 0.183 0.699
   45   0.391 0.053 0.002 0.096 0.249 0.209
   46   0.014 0.896 0.076 0.015
   47   1.000
   48   0.110 0.121 0.575 0.194
   49   1.000
   50   1.000
   51   0.156 0.025 0.024 0.644 0.151
   52   0.105 0.087 0.102 0.707
   53   0.136 0.529 0.328 0.007
   54   0.025 0.007 0.185 0.597 0.180 0.006
   55   0.057 0.186 0.277 0.480
   56   1.000
   57   0.023 0.297 0.640 0.020 0.021
   58   1.000
   59   1.000
   60   0.294 0.305 0.374 0.027
 
 
 PEER COUNT SUMMARY:
   (i.e., no. times each firm is a peer for another)
 
  firm  peer count:
    1      19
    2       3
    3       4
    4       3
    5       0
    6       0
    7      10
    8       7
    9       0
   10       1
   11      32
   12       0
   13       0
   14       0
   15       4
   16      12
   17       0
   18       0
   19       6
   20       1
   21       0
   22       0
   23       1
   24       0
   25       0
   26       1
   27       7
   28      21
   29      15
   30       0
   31       0
   32       0
   33       0
   34       0
   35       0
   36       0
   37       0
   38       0
   39       3
   40       0
   41       0
   42       0
   43       0
   44       0
   45       0
   46       0
   47       0
   48       0
   49       1
   50       7
   51       0
   52       0
   53       0
   54       0
   55       0
   56       1
   57       0
   58       2
   59       5
   60       0
 
 
 
 SUMMARY OF OUTPUT TARGETS:
 
 firm  output:           1           2           3
    1                0.349       0.206       0.107
    2                0.263       0.134       0.102
    3                0.298       0.135       0.125
    4                0.315       0.159       0.100
    5                0.307       0.199       0.240
    6                0.414       0.511       0.361
    7                0.397       0.230       0.145
    8                0.283       0.100       0.115
    9                0.319       0.209       0.294
   10                0.304       0.206       0.332
   11                0.306       0.280       0.579
   12                0.314       0.151       0.173
   13                0.306       0.118       0.112
   14                0.355       0.279       0.242
   15                0.281       0.217       0.140
   16                0.381       0.743       0.243
   17                0.309       0.155       0.207
   18                0.327       0.846       1.000
   19                0.330       0.300       0.110
   20                0.303       0.144       0.120
   21                0.289       0.280       0.160
   22                0.303       0.159       0.188
   23                0.362       0.300       0.180
   24                0.323       0.247       0.349
   25                0.380       0.266       0.247
   26                0.298       0.203       0.151
   27                0.583       1.000       0.437
   28                1.000       0.816       0.221
   29                0.298       0.104       0.109
   30                0.335       0.268       0.248
   31                0.348       0.285       0.227
   32                0.301       0.148       0.161
   33                0.330       0.157       0.162
   34                0.305       0.166       0.154
   35                0.306       0.223       0.257
   36                0.351       0.204       0.225
   37                0.353       0.282       0.133
   38                0.517       0.431       0.341
   39                0.307       0.222       0.100
   40                0.296       0.103       0.111
   41                0.323       0.176       0.155
   42                0.336       0.188       0.148
   43                0.373       0.295       0.219
   44                0.379       0.239       0.156
   45                0.376       0.349       0.320
   46                0.288       0.117       0.151
   47                0.307       0.116       0.106
   48                0.433       0.346       0.401
   49                0.245       0.798       0.453
   50                0.399       0.558       0.137
   51                0.299       0.144       0.130
   52                0.343       0.259       0.171
   53                0.582       0.429       0.229
   54                0.304       0.152       0.120
   55                0.339       0.257       0.367
   56                0.312       0.186       0.175
   57                0.352       0.260       0.253
   58                0.265       0.133       0.150
   59                0.223       0.196       0.108
   60                0.320       0.640       0.288
 
 
 SUMMARY OF INPUT TARGETS:
 
 firm  input:            1           2           3           4           5
    1                0.150       0.162       0.131       0.113       0.236
    2                0.108       0.180       0.125       0.104       0.157
    3                0.114       0.142       0.120       0.107       0.129
    4                0.100       0.222       0.160       0.123       0.156
    5                0.123       0.180       0.146       0.131       0.199
    6                0.235       0.467       0.387       0.228       0.342
    7                0.144       0.211       0.135       0.160       0.301
    8                0.122       0.116       0.100       0.100       0.105
    9                0.142       0.174       0.146       0.136       0.200
   10                0.115       0.204       0.150       0.169       0.192
   11                0.105       0.175       0.172       0.180       0.283
   12                0.125       0.145       0.117       0.123       0.171
   13                0.112       0.120       0.118       0.113       0.110
   14                0.165       0.215       0.199       0.142       0.274
   15                0.139       0.323       0.163       0.134       0.178
   16                0.287       0.207       0.610       0.411       0.743
   17                0.111       0.128       0.126       0.126       0.160
   18                0.516       0.697       0.993       1.000       1.000
   19                0.130       0.181       0.336       0.214       0.209
   20                0.120       0.107       0.129       0.190       0.208
   21                0.149       0.146       0.262       0.188       0.249
   22                0.114       0.116       0.139       0.144       0.170
   23                0.140       0.373       0.199       0.247       0.263
   24                0.124       0.167       0.190       0.168       0.230
   25                0.193       0.206       0.169       0.135       0.251
   26                0.141       0.250       0.195       0.271       0.123
   27                0.426       1.000       0.794       0.378       0.514
   28                1.000       0.779       0.532       0.162       0.260
   29                0.106       0.100       0.110       0.108       0.102
   30                0.132       0.213       0.231       0.175       0.227
   31                0.162       0.181       0.201       0.156       0.300
   32                0.113       0.112       0.138       0.127       0.146
   33                0.164       0.154       0.133       0.113       0.129
   34                0.119       0.114       0.153       0.136       0.164
   35                0.119       0.199       0.197       0.172       0.170
   36                0.192       0.186       0.153       0.123       0.163
   37                0.179       0.190       0.230       0.156       0.262
   38                0.383       0.376       0.301       0.162       0.254
   39                0.129       0.215       0.244       0.178       0.118
   40                0.118       0.113       0.109       0.113       0.100
   41                0.138       0.132       0.151       0.130       0.165
   42                0.155       0.163       0.133       0.114       0.194
   43                0.207       0.281       0.242       0.163       0.186
   44                0.178       0.195       0.151       0.129       0.252
   45                0.185       0.221       0.268       0.206       0.312
   46                0.121       0.123       0.106       0.107       0.123
   47                0.131       0.107       0.120       0.128       0.136
   48                0.280       0.286       0.228       0.159       0.243
   49                0.622       0.600       1.000       0.327       0.390
   50                0.296       0.431       0.643       0.161       0.502
   51                0.135       0.129       0.143       0.117       0.117
   52                0.156       0.162       0.182       0.150       0.281
   53                0.420       0.392       0.270       0.163       0.285
   54                0.122       0.158       0.154       0.151       0.113
   55                0.197       0.229       0.193       0.221       0.199
   56                0.243       0.277       0.188       0.372       0.103
   57                0.160       0.185       0.173       0.142       0.267
   58                0.124       0.128       0.150       0.120       0.108
   59                0.133       0.137       0.209       0.140       0.143
   60                0.370       0.367       0.681       0.321       0.448
 
 
 
 FIRM BY FIRM RESULTS:
 
 
Results for firm:     1
Technical efficiency = 1.000
Scale efficiency     = 1.000  (crs)
 PROJECTION SUMMARY:
  variable           original        radial         slack     projected
                        value      movement      movement         value
 output     1           0.349         0.000         0.000         0.349
 output     2           0.206         0.000         0.000         0.206
 output     3           0.107         0.000         0.000         0.107
 input      1           0.150         0.000         0.000         0.150
 input      2           0.162         0.000         0.000         0.162
 input      3           0.131         0.000         0.000         0.131
 input      4           0.113         0.000         0.000         0.113
 input      5           0.236         0.000         0.000         0.236
 LISTING OF PEERS:
  peer   lambda weight
    1      1.000
 
 
Results for firm:     2
Technical efficiency = 1.000
Scale efficiency     = 0.915  (irs)
 PROJECTION SUMMARY:
  variable           original        radial         slack     projected
                        value      movement      movement         value
 output     1           0.263         0.000         0.000         0.263
 output     2           0.134         0.000         0.000         0.134
 output     3           0.102         0.000         0.000         0.102
 input      1           0.108         0.000         0.000         0.108
 input      2           0.180         0.000         0.000         0.180
 input      3           0.125         0.000         0.000         0.125
 input      4           0.104         0.000         0.000         0.104
 input      5           0.157         0.000         0.000         0.157
 LISTING OF PEERS:
  peer   lambda weight
    2      1.000
 
 
Results for firm:     3
Technical efficiency = 1.000
Scale efficiency     = 1.000  (crs)
 PROJECTION SUMMARY:
  variable           original        radial         slack     projected
                        value      movement      movement         value
 output     1           0.298         0.000         0.000         0.298
 output     2           0.135         0.000         0.000         0.135
 output     3           0.125         0.000         0.000         0.125
 input      1           0.114         0.000         0.000         0.114
 input      2           0.142         0.000         0.000         0.142
 input      3           0.120         0.000         0.000         0.120
 input      4           0.107         0.000         0.000         0.107
 input      5           0.129         0.000         0.000         0.129
 LISTING OF PEERS:
  peer   lambda weight
    3      1.000
 
 
Results for firm:     4
Technical efficiency = 1.000
Scale efficiency     = 1.000  (crs)
 PROJECTION SUMMARY:
  variable           original        radial         slack     projected
                        value      movement      movement         value
 output     1           0.315         0.000         0.000         0.315
 output     2           0.159         0.000         0.000         0.159
 output     3           0.100         0.000         0.000         0.100
 input      1           0.100         0.000         0.000         0.100
 input      2           0.222         0.000         0.000         0.222
 input      3           0.160         0.000         0.000         0.160
 input      4           0.123         0.000         0.000         0.123
 input      5           0.156         0.000         0.000         0.156
 LISTING OF PEERS:
  peer   lambda weight
    4      1.000
 
 
Results for firm:     5
Technical efficiency = 0.853
Scale efficiency     = 0.891  (irs)
 PROJECTION SUMMARY:
  variable           original        radial         slack     projected
                        value      movement      movement         value
 output     1           0.242         0.000         0.065         0.307
 output     2           0.199         0.000         0.000         0.199
 output     3           0.121         0.000         0.118         0.240
 input      1           0.144        -0.021         0.000         0.123
 input      2           0.211        -0.031         0.000         0.180
 input      3           0.172        -0.025         0.000         0.146
 input      4           0.153        -0.023         0.000         0.131
 input      5           0.234        -0.034         0.000         0.199
 LISTING OF PEERS:
  peer   lambda weight
    1      0.181
   15      0.117
   50      0.011
   11      0.258
    3      0.389
    2      0.043
 
 
Results for firm:     6
Technical efficiency = 0.999
Scale efficiency     = 0.980  (irs)
 PROJECTION SUMMARY:
  variable           original        radial         slack     projected
                        value      movement      movement         value
 output     1           0.322         0.000         0.093         0.414
 output     2           0.511         0.000         0.000         0.511
 output     3           0.160         0.000         0.201         0.361
 input      1           0.235         0.000         0.000         0.235
 input      2           0.468         0.000         0.000         0.467
 input      3           0.387         0.000         0.000         0.387
 input      4           0.228         0.000         0.000         0.228
 input      5           0.342         0.000         0.000         0.342
 LISTING OF PEERS:
  peer   lambda weight
    1      0.256
   59      0.031
   11      0.283
    3      0.062
   27      0.360
   50      0.007
 
 
Results for firm:     7
Technical efficiency = 1.000
Scale efficiency     = 1.000  (crs)
 PROJECTION SUMMARY:
  variable           original        radial         slack     projected
                        value      movement      movement         value
 output     1           0.397         0.000         0.000         0.397
 output     2           0.230         0.000         0.000         0.230
 output     3           0.145         0.000         0.000         0.145
 input      1           0.144         0.000         0.000         0.144
 input      2           0.211         0.000         0.000         0.211
 input      3           0.135         0.000         0.000         0.135
 input      4           0.160         0.000         0.000         0.160
 input      5           0.301         0.000         0.000         0.301
 LISTING OF PEERS:
  peer   lambda weight
    7      1.000
 
 
Results for firm:     8
Technical efficiency = 1.000
Scale efficiency     = 1.000  (crs)
 PROJECTION SUMMARY:
  variable           original        radial         slack     projected
                        value      movement      movement         value
 output     1           0.283         0.000         0.000         0.283
 output     2           0.100         0.000         0.000         0.100
 output     3           0.115         0.000         0.000         0.115
 input      1           0.122         0.000         0.000         0.122
 input      2           0.116         0.000         0.000         0.116
 input      3           0.100         0.000         0.000         0.100
 input      4           0.100         0.000         0.000         0.100
 input      5           0.104         0.000         0.000         0.105
 LISTING OF PEERS:
  peer   lambda weight
    8      1.000
 
 
Results for firm:     9
Technical efficiency = 0.990
Scale efficiency     = 0.983  (irs)
 PROJECTION SUMMARY:
  variable           original        radial         slack     projected
                        value      movement      movement         value
 output     1           0.318         0.000         0.001         0.319
 output     2           0.209         0.000         0.000         0.209
 output     3           0.128         0.000         0.166         0.294
 input      1           0.144        -0.001         0.000         0.142
 input      2           0.341        -0.004        -0.163         0.174
 input      3           0.148        -0.002         0.000         0.146
 input      4           0.137        -0.001         0.000         0.136
 input      5           0.202        -0.002         0.000         0.200
 LISTING OF PEERS:
  peer   lambda weight
   28      0.025
   15      0.059
    8      0.389
   11      0.380
    1      0.147
 
 
Results for firm:    10
Technical efficiency = 1.000
Scale efficiency     = 1.000  (crs)
 PROJECTION SUMMARY:
  variable           original        radial         slack     projected
                        value      movement      movement         value
 output     1           0.304         0.000         0.000         0.304
 output     2           0.206         0.000         0.000         0.206
 output     3           0.332         0.000         0.000         0.332
 input      1           0.115         0.000         0.000         0.115
 input      2           0.204         0.000         0.000         0.204
 input      3           0.150         0.000         0.000         0.150
 input      4           0.169         0.000         0.000         0.169
 input      5           0.192         0.000         0.000         0.192
 LISTING OF PEERS:
  peer   lambda weight
   10      1.000
 
 
Results for firm:    11
Technical efficiency = 1.000
Scale efficiency     = 1.000  (crs)
 PROJECTION SUMMARY:
  variable           original        radial         slack     projected
                        value      movement      movement         value
 output     1           0.306         0.000         0.000         0.306
 output     2           0.280         0.000         0.000         0.280
 output     3           0.579         0.000         0.000         0.579
 input      1           0.105         0.000         0.000         0.105
 input      2           0.175         0.000         0.000         0.175
 input      3           0.172         0.000         0.000         0.172
 input      4           0.180         0.000         0.000         0.180
 input      5           0.283         0.000         0.000         0.283
 LISTING OF PEERS:
  peer   lambda weight
   11      1.000
 
 
Results for firm:    12
Technical efficiency = 0.850
Scale efficiency     = 0.941  (irs)
 PROJECTION SUMMARY:
  variable           original        radial         slack     projected
                        value      movement      movement         value
 output     1           0.314         0.000         0.000         0.314
 output     2           0.151         0.000         0.000         0.151
 output     3           0.131         0.000         0.042         0.173
 input      1           0.146        -0.022         0.000         0.125
 input      2           0.223        -0.033        -0.045         0.145
 input      3           0.137        -0.021         0.000         0.117
 input      4           0.192        -0.029        -0.040         0.123
 input      5           0.269        -0.040        -0.058         0.171
 LISTING OF PEERS:
  peer   lambda weight
    7      0.238
   29      0.035
    8      0.617
   11      0.110
 
 
Results for firm:    13
Technical efficiency = 0.969
Scale efficiency     = 0.998  (drs)
 PROJECTION SUMMARY:
  variable           original        radial         slack     projected
                        value      movement      movement         value
 output     1           0.306         0.000         0.000         0.306
 output     2           0.118         0.000         0.000         0.118
 output     3           0.104         0.000         0.008         0.112
 input      1           0.116        -0.004         0.000         0.112
 input      2           0.149        -0.005        -0.025         0.120
 input      3           0.122        -0.004         0.000         0.118
 input      4           0.117        -0.004         0.000         0.113
 input      5           0.114        -0.004         0.000         0.110
 LISTING OF PEERS:
  peer   lambda weight
    4      0.054
   28      0.007
    7      0.000
   29      0.909
   23      0.030
 
 
Results for firm:    14
Technical efficiency = 0.987
Scale efficiency     = 0.955  (irs)
 PROJECTION SUMMARY:
  variable           original        radial         slack     projected
                        value      movement      movement         value
 output     1           0.301         0.000         0.054         0.355
 output     2           0.279         0.000         0.000         0.279
 output     3           0.242         0.000         0.000         0.242
 input      1           0.167        -0.002         0.000         0.165
 input      2           0.272        -0.003        -0.053         0.215
 input      3           0.201        -0.003         0.000         0.199
 input      4           0.144        -0.002         0.000         0.142
 input      5           0.337        -0.004        -0.059         0.274
 LISTING OF PEERS:
  peer   lambda weight
   50      0.061
    1      0.640
   28      0.009
   11      0.257
   27      0.034
 
 
Results for firm:    15
Technical efficiency = 1.000
Scale efficiency     = 0.967  (irs)
 PROJECTION SUMMARY:
  variable           original        radial         slack     projected
                        value      movement      movement         value
 output     1           0.281         0.000         0.000         0.281
 output     2           0.217         0.000         0.000         0.217
 output     3           0.140         0.000         0.000         0.140
 input      1           0.139         0.000         0.000         0.139
 input      2           0.323         0.000         0.000         0.323
 input      3           0.163         0.000         0.000         0.163
 input      4           0.134         0.000         0.000         0.134
 input      5           0.178         0.000         0.000         0.178
 LISTING OF PEERS:
  peer   lambda weight
   15      1.000
 
 
Results for firm:    16
Technical efficiency = 1.000
Scale efficiency     = 1.000  (crs)
 PROJECTION SUMMARY:
  variable           original        radial         slack     projected
                        value      movement      movement         value
 output     1           0.381         0.000         0.000         0.381
 output     2           0.743         0.000         0.000         0.743
 output     3           0.243         0.000         0.000         0.243
 input      1           0.287         0.000         0.000         0.287
 input      2           0.207         0.000         0.000         0.207
 input      3           0.611         0.000         0.000         0.610
 input      4           0.411         0.000         0.000         0.411
 input      5           0.743         0.000         0.000         0.743
 LISTING OF PEERS:
  peer   lambda weight
   16      1.000
 
 
Results for firm:    17
Technical efficiency = 0.895
Scale efficiency     = 1.000  (crs)
 PROJECTION SUMMARY:
  variable           original        radial         slack     projected
                        value      movement      movement         value
 output     1           0.309         0.000         0.000         0.309
 output     2           0.155         0.000         0.000         0.155
 output     3           0.100         0.000         0.107         0.207
 input      1           0.124        -0.013         0.000         0.111
 input      2           0.142        -0.015         0.000         0.128
 input      3           0.163        -0.017        -0.020         0.126
 input      4           0.140        -0.015         0.000         0.126
 input      5           0.202        -0.021        -0.021         0.160
 LISTING OF PEERS:
  peer   lambda weight
    4      0.016
   11      0.205
   29      0.651
    7      0.046
    1      0.082
 
 
Results for firm:    18
Technical efficiency = 1.000
Scale efficiency     = 0.724  (drs)
 PROJECTION SUMMARY:
  variable           original        radial         slack     projected
                        value      movement      movement         value
 output     1           0.327         0.000         0.000         0.327
 output     2           0.846         0.000         0.000         0.846
 output     3           1.000         0.000         0.000         1.000
 input      1           0.516         0.000         0.000         0.516
 input      2           0.697         0.000         0.000         0.697
 input      3           0.993         0.000         0.000         0.993
 input      4           1.000         0.000         0.000         1.000
 input      5           1.000         0.000         0.000         1.000
 LISTING OF PEERS:
  peer   lambda weight
   18      1.000
 
 
Results for firm:    19
Technical efficiency = 1.000
Scale efficiency     = 1.000  (crs)
 PROJECTION SUMMARY:
  variable           original        radial         slack     projected
                        value      movement      movement         value
 output     1           0.330         0.000         0.000         0.330
 output     2           0.300         0.000         0.000         0.300
 output     3           0.110         0.000         0.000         0.110
 input      1           0.130         0.000         0.000         0.130
 input      2           0.181         0.000         0.000         0.181
 input      3           0.336         0.000         0.000         0.336
 input      4           0.214         0.000         0.000         0.214
 input      5           0.209         0.000         0.000         0.209
 LISTING OF PEERS:
  peer   lambda weight
   19      1.000
 
 
Results for firm:    20
Technical efficiency = 1.000
Scale efficiency     = 1.000  (crs)
 PROJECTION SUMMARY:
  variable           original        radial         slack     projected
                        value      movement      movement         value
 output     1           0.303         0.000         0.000         0.303
 output     2           0.144         0.000         0.000         0.144
 output     3           0.120         0.000         0.000         0.120
 input      1           0.120         0.000         0.000         0.120
 input      2           0.107         0.000         0.000         0.107
 input      3           0.129         0.000         0.000         0.129
 input      4           0.190         0.000         0.000         0.190
 input      5           0.208         0.000         0.000         0.208
 LISTING OF PEERS:
  peer   lambda weight
   20      1.000
 
 
Results for firm:    21
Technical efficiency = 0.974
Scale efficiency     = 0.954  (irs)
 PROJECTION SUMMARY:
  variable           original        radial         slack     projected
                        value      movement      movement         value
 output     1           0.259         0.000         0.030         0.289
 output     2           0.280         0.000         0.000         0.280
 output     3           0.160         0.000         0.000         0.160
 input      1           0.153        -0.004         0.000         0.149
 input      2           0.150        -0.004         0.000         0.146
 input      3           0.305        -0.008        -0.035         0.262
 input      4           0.399        -0.011        -0.201         0.188
 input      5           0.256        -0.007         0.000         0.249
 LISTING OF PEERS:
  peer   lambda weight
   29      0.286
   11      0.060
   16      0.169
   59      0.366
   19      0.119
 
 
Results for firm:    22
Technical efficiency = 0.885
Scale efficiency     = 0.837  (irs)
 PROJECTION SUMMARY:
  variable           original        radial         slack     projected
                        value      movement      movement         value
 output     1           0.181         0.000         0.121         0.303
 output     2           0.159         0.000         0.000         0.159
 output     3           0.103         0.000         0.085         0.188
 input      1           0.166        -0.019        -0.033         0.114
 input      2           0.132        -0.015         0.000         0.116
 input      3           0.157        -0.018         0.000         0.139
 input      4           0.194        -0.022        -0.028         0.144
 input      5           0.192        -0.022         0.000         0.170
 LISTING OF PEERS:
  peer   lambda weight
   29      0.628
   16      0.032
   11      0.154
   20      0.186
 
 
Results for firm:    23
Technical efficiency = 1.000
Scale efficiency     = 1.000  (crs)
 PROJECTION SUMMARY:
  variable           original        radial         slack     projected
                        value      movement      movement         value
 output     1           0.362         0.000         0.000         0.362
 output     2           0.300         0.000         0.000         0.300
 output     3           0.180         0.000         0.000         0.180
 input      1           0.140         0.000         0.000         0.140
 input      2           0.373         0.000         0.000         0.373
 input      3           0.199         0.000         0.000         0.199
 input      4           0.247         0.000         0.000         0.247
 input      5           0.263         0.000         0.000         0.263
 LISTING OF PEERS:
  peer   lambda weight
   23      1.000
 
 
Results for firm:    24
Technical efficiency = 0.905
Scale efficiency     = 0.994  (drs)
 PROJECTION SUMMARY:
  variable           original        radial         slack     projected
                        value      movement      movement         value
 output     1           0.323         0.000         0.000         0.323
 output     2           0.247         0.000         0.000         0.247
 output     3           0.230         0.000         0.120         0.349
 input      1           0.137        -0.013         0.000         0.124
 input      2           0.185        -0.017         0.000         0.167
 input      3           0.209        -0.020         0.000         0.190
 input      4           0.185        -0.018         0.000         0.168
 input      5           0.254        -0.024         0.000         0.230
 LISTING OF PEERS:
  peer   lambda weight
    1      0.008
    7      0.057
   28      0.012
   11      0.502
   16      0.007
   29      0.244
   19      0.169
 
 
Results for firm:    25
Technical efficiency = 0.706
Scale efficiency     = 0.994  (irs)
 PROJECTION SUMMARY:
  variable           original        radial         slack     projected
                        value      movement      movement         value
 output     1           0.363         0.000         0.016         0.380
 output     2           0.266         0.000         0.000         0.266
 output     3           0.237         0.000         0.009         0.247
 input      1           0.273        -0.080         0.000         0.193
 input      2           0.406        -0.119        -0.081         0.206
 input      3           0.239        -0.070         0.000         0.169
 input      4           0.192        -0.056         0.000         0.135
 input      5           0.417        -0.123        -0.043         0.251
 LISTING OF PEERS:
  peer   lambda weight
   11      0.279
    1      0.646
    7      0.010
   28      0.065
 
 
Results for firm:    26
Technical efficiency = 1.000
Scale efficiency     = 1.000  (crs)
 PROJECTION SUMMARY:
  variable           original        radial         slack     projected
                        value      movement      movement         value
 output     1           0.298         0.000         0.000         0.298
 output     2           0.203         0.000         0.000         0.203
 output     3           0.151         0.000         0.000         0.151
 input      1           0.141         0.000         0.000         0.141
 input      2           0.250         0.000         0.000         0.250
 input      3           0.195         0.000         0.000         0.195
 input      4           0.271         0.000         0.000         0.271
 input      5           0.123         0.000         0.000         0.123
 LISTING OF PEERS:
  peer   lambda weight
   26      1.000
 
 
Results for firm:    27
Technical efficiency = 1.000
Scale efficiency     = 1.000  (crs)
 PROJECTION SUMMARY:
  variable           original        radial         slack     projected
                        value      movement      movement         value
 output     1           0.583         0.000         0.000         0.583
 output     2           1.000         0.000         0.000         1.000
 output     3           0.437         0.000         0.000         0.437
 input      1           0.426         0.000         0.000         0.426
 input      2           1.000         0.000         0.000         1.000
 input      3           0.794         0.000         0.000         0.794
 input      4           0.378         0.000         0.000         0.378
 input      5           0.514         0.000         0.000         0.514
 LISTING OF PEERS:
  peer   lambda weight
   27      1.000
 
 
Results for firm:    28
Technical efficiency = 1.000
Scale efficiency     = 1.000  (crs)
 PROJECTION SUMMARY:
  variable           original        radial         slack     projected
                        value      movement      movement         value
 output     1           1.000         0.000         0.000         1.000
 output     2           0.816         0.000         0.000         0.816
 output     3           0.221         0.000         0.000         0.221
 input      1           1.000         0.000         0.000         1.000
 input      2           0.779         0.000         0.000         0.779
 input      3           0.532         0.000         0.000         0.532
 input      4           0.162         0.000         0.000         0.162
 input      5           0.260         0.000         0.000         0.260
 LISTING OF PEERS:
  peer   lambda weight
   28      1.000
 
 
Results for firm:    29
Technical efficiency = 1.000
Scale efficiency     = 1.000  (crs)
 PROJECTION SUMMARY:
  variable           original        radial         slack     projected
                        value      movement      movement         value
 output     1           0.298         0.000         0.000         0.298
 output     2           0.104         0.000         0.000         0.104
 output     3           0.109         0.000         0.000         0.109
 input      1           0.105         0.000         0.000         0.106
 input      2           0.100         0.000         0.000         0.100
 input      3           0.110         0.000         0.000         0.110
 input      4           0.108         0.000         0.000         0.108
 input      5           0.102         0.000         0.000         0.102
 LISTING OF PEERS:
  peer   lambda weight
   29      1.000
 
 
Results for firm:    30
Technical efficiency = 0.958
Scale efficiency     = 0.996  (drs)
 PROJECTION SUMMARY:
  variable           original        radial         slack     projected
                        value      movement      movement         value
 output     1           0.335         0.000         0.000         0.335
 output     2           0.268         0.000         0.000         0.268
 output     3           0.141         0.000         0.107         0.248
 input      1           0.137        -0.006         0.000         0.132
 input      2           0.222        -0.009         0.000         0.213
 input      3           0.241        -0.010         0.000         0.231
 input      4           0.182        -0.008         0.000         0.175
 input      5           0.237        -0.010         0.000         0.227
 LISTING OF PEERS:
  peer   lambda weight
   29      0.160
   27      0.048
    7      0.072
   11      0.259
   19      0.274
    1      0.049
    4      0.138
 
 
Results for firm:    31
Technical efficiency = 0.671
Scale efficiency     = 0.977  (irs)
 PROJECTION SUMMARY:
  variable           original        radial         slack     projected
                        value      movement      movement         value
 output     1           0.333         0.000         0.015         0.348
 output     2           0.285         0.000         0.000         0.285
 output     3           0.227         0.000         0.000         0.227
 input      1           0.389        -0.128        -0.099         0.162
 input      2           0.269        -0.089         0.000         0.181
 input      3           0.300        -0.099         0.000         0.201
 input      4           0.233        -0.077         0.000         0.156
 input      5           0.613        -0.201        -0.111         0.300
 LISTING OF PEERS:
  peer   lambda weight
    1      0.650
   11      0.224
   28      0.006
   50      0.031
   16      0.089
 
 
Results for firm:    32
Technical efficiency = 0.855
Scale efficiency     = 0.996  (irs)
 PROJECTION SUMMARY:
  variable           original        radial         slack     projected
                        value      movement      movement         value
 output     1           0.300         0.000         0.001         0.301
 output     2           0.148         0.000         0.000         0.148
 output     3           0.119         0.000         0.042         0.161
 input      1           0.174        -0.025        -0.036         0.113
 input      2           0.132        -0.019         0.000         0.112
 input      3           0.161        -0.023         0.000         0.138
 input      4           0.158        -0.023        -0.008         0.127
 input      5           0.170        -0.025         0.000         0.146
 LISTING OF PEERS:
  peer   lambda weight
   59      0.021
   29      0.841
   16      0.039
   11      0.099
 
 
Results for firm:    33
Technical efficiency = 0.895
Scale efficiency     = 0.993  (irs)
 PROJECTION SUMMARY:
  variable           original        radial         slack     projected
                        value      movement      movement         value
 output     1           0.330         0.000         0.000         0.330
 output     2           0.155         0.000         0.002         0.157
 output     3           0.162         0.000         0.000         0.162
 input      1           0.187        -0.020        -0.003         0.164
 input      2           0.172        -0.018         0.000         0.154
 input      3           0.155        -0.016        -0.005         0.133
 input      4           0.126        -0.013         0.000         0.113
 input      5           0.215        -0.023        -0.064         0.129
 LISTING OF PEERS:
  peer   lambda weight
   29      0.280
    8      0.573
   11      0.091
   28      0.056
 
 
Results for firm:    34
Technical efficiency = 0.834
Scale efficiency     = 0.994  (irs)
 PROJECTION SUMMARY:
  variable           original        radial         slack     projected
                        value      movement      movement         value
 output     1           0.303         0.000         0.002         0.305
 output     2           0.166         0.000         0.000         0.166
 output     3           0.141         0.000         0.013         0.154
 input      1           0.214        -0.035        -0.059         0.119
 input      2           0.137        -0.023         0.000         0.114
 input      3           0.183        -0.030         0.000         0.153
 input      4           0.163        -0.027         0.000         0.136
 input      5           0.217        -0.036        -0.016         0.164
 LISTING OF PEERS:
  peer   lambda weight
    1      0.006
   16      0.076
   29      0.844
   11      0.075
 
 
Results for firm:    35
Technical efficiency = 0.838
Scale efficiency     = 0.988  (irs)
 PROJECTION SUMMARY:
  variable           original        radial         slack     projected
                        value      movement      movement         value
 output     1           0.303         0.000         0.002         0.306
 output     2           0.223         0.000         0.000         0.223
 output     3           0.129         0.000         0.129         0.257
 input      1           0.142        -0.023         0.000         0.119
 input      2           0.524        -0.085        -0.240         0.199
 input      3           0.235        -0.038         0.000         0.197
 input      4           0.216        -0.035        -0.009         0.172
 input      5           0.203        -0.033         0.000         0.170
 LISTING OF PEERS:
  peer   lambda weight
   39      0.474
   29      0.042
   10      0.303
   11      0.181
 
 
Results for firm:    36
Technical efficiency = 0.736
Scale efficiency     = 0.964  (irs)
 PROJECTION SUMMARY:
  variable           original        radial         slack     projected
                        value      movement      movement         value
 output     1           0.332         0.000         0.019         0.351
 output     2           0.204         0.000         0.000         0.204
 output     3           0.194         0.000         0.032         0.225
 input      1           0.261        -0.069         0.000         0.192
 input      2           0.494        -0.131        -0.177         0.186
 input      3           0.208        -0.055         0.000         0.153
 input      4           0.204        -0.054        -0.027         0.123
 input      5           0.221        -0.058         0.000         0.163
 LISTING OF PEERS:
  peer   lambda weight
    1      0.048
   28      0.083
   11      0.219
    8      0.651
 
 
Results for firm:    37
Technical efficiency = 0.825
Scale efficiency     = 0.992  (irs)
 PROJECTION SUMMARY:
  variable           original        radial         slack     projected
                        value      movement      movement         value
 output     1           0.353         0.000         0.000         0.353
 output     2           0.282         0.000         0.000         0.282
 output     3           0.133         0.000         0.000         0.133
 input      1           0.217        -0.038         0.000         0.179
 input      2           0.230        -0.040         0.000         0.190
 input      3           0.305        -0.053        -0.021         0.230
 input      4           0.188        -0.033         0.000         0.156
 input      5           0.317        -0.055         0.000         0.262
 LISTING OF PEERS:
  peer   lambda weight
    1      0.583
   11      0.027
   28      0.027
   50      0.029
   19      0.174
   16      0.060
   59      0.101
 
 
Results for firm:    38
Technical efficiency = 0.770
Scale efficiency     = 0.994  (irs)
 PROJECTION SUMMARY:
  variable           original        radial         slack     projected
                        value      movement      movement         value
 output     1           0.513         0.000         0.003         0.517
 output     2           0.431         0.000         0.000         0.431
 output     3           0.341         0.000         0.000         0.341
 input      1           0.498        -0.115         0.000         0.383
 input      2           0.586        -0.135        -0.075         0.376
 input      3           0.431        -0.099        -0.031         0.301
 input      4           0.210        -0.048         0.000         0.162
 input      5           0.330        -0.076         0.000         0.254
 LISTING OF PEERS:
  peer   lambda weight
   27      0.029
   28      0.289
   11      0.393
    3      0.247
   50      0.041
 
 
Results for firm:    39
Technical efficiency = 1.000
Scale efficiency     = 1.000  (crs)
 PROJECTION SUMMARY:
  variable           original        radial         slack     projected
                        value      movement      movement         value
 output     1           0.307         0.000         0.000         0.307
 output     2           0.222         0.000         0.000         0.222
 output     3           0.100         0.000         0.000         0.100
 input      1           0.129         0.000         0.000         0.129
 input      2           0.214         0.000         0.000         0.215
 input      3           0.244         0.000         0.000         0.244
 input      4           0.177         0.000         0.000         0.178
 input      5           0.118         0.000         0.000         0.118
 LISTING OF PEERS:
  peer   lambda weight
   39      1.000
 
 
Results for firm:    40
Technical efficiency = 1.000
Scale efficiency     = 1.000  (crs)
 PROJECTION SUMMARY:
  variable           original        radial         slack     projected
                        value      movement      movement         value
 output     1           0.296         0.000         0.000         0.296
 output     2           0.103         0.000         0.000         0.103
 output     3           0.111         0.000         0.000         0.111
 input      1           0.118         0.000         0.000         0.118
 input      2           0.113         0.000         0.000         0.113
 input      3           0.109         0.000         0.000         0.109
 input      4           0.113         0.000         0.000         0.113
 input      5           0.100         0.000         0.000         0.100
 LISTING OF PEERS:
  peer   lambda weight
   40      1.000
 
 
Results for firm:    41
Technical efficiency = 0.843
Scale efficiency     = 0.999  (drs)
 PROJECTION SUMMARY:
  variable           original        radial         slack     projected
                        value      movement      movement         value
 output     1           0.323         0.000         0.000         0.323
 output     2           0.176         0.000         0.000         0.176
 output     3           0.152         0.000         0.003         0.155
 input      1           0.226        -0.035        -0.052         0.138
 input      2           0.157        -0.025         0.000         0.132
 input      3           0.180        -0.028         0.000         0.151
 input      4           0.312        -0.049        -0.133         0.130
 input      5           0.196        -0.031         0.000         0.165
 LISTING OF PEERS:
  peer   lambda weight
    1      0.101
   28      0.021
   11      0.078
   16      0.051
   29      0.749
 
 
Results for firm:    42
Technical efficiency = 0.819
Scale efficiency     = 0.827  (irs)
 PROJECTION SUMMARY:
  variable           original        radial         slack     projected
                        value      movement      movement         value
 output     1           0.234         0.000         0.102         0.336
 output     2           0.188         0.000         0.000         0.188
 output     3           0.148         0.000         0.000         0.148
 input      1           0.189        -0.034         0.000         0.155
 input      2           0.199        -0.036         0.000         0.163
 input      3           0.182        -0.033        -0.016         0.133
 input      4           0.140        -0.025         0.000         0.114
 input      5           0.242        -0.044        -0.005         0.194
 LISTING OF PEERS:
  peer   lambda weight
    1      0.531
   11      0.075
    2      0.049
   28      0.023
    8      0.322
 
 
Results for firm:    43
Technical efficiency = 0.729
Scale efficiency     = 0.945  (irs)
 PROJECTION SUMMARY:
  variable           original        radial         slack     projected
                        value      movement      movement         value
 output     1           0.317         0.000         0.056         0.373
 output     2           0.295         0.000         0.000         0.295
 output     3           0.168         0.000         0.050         0.219
 input      1           0.284        -0.077         0.000         0.207
 input      2           0.386        -0.105         0.000         0.281
 input      3           0.332        -0.090         0.000         0.242
 input      4           0.224        -0.061         0.000         0.163
 input      5           0.255        -0.069         0.000         0.186
 LISTING OF PEERS:
  peer   lambda weight
   11      0.167
   39      0.327
   28      0.080
    3      0.302
   15      0.070
   27      0.054
 
 
Results for firm:    44
Technical efficiency = 0.801
Scale efficiency     = 0.998  (irs)
 PROJECTION SUMMARY:
  variable           original        radial         slack     projected
                        value      movement      movement         value
 output     1           0.370         0.000         0.009         0.379
 output     2           0.239         0.000         0.000         0.239
 output     3           0.133         0.000         0.023         0.156
 input      1           0.224        -0.045        -0.001         0.178
 input      2           0.244        -0.048         0.000         0.195
 input      3           0.188        -0.037         0.000         0.151
 input      4           0.160        -0.032         0.000         0.129
 input      5           0.323        -0.064        -0.006         0.252
 LISTING OF PEERS:
  peer   lambda weight
   11      0.079
   28      0.038
    7      0.183
    1      0.699
 
 
Results for firm:    45
Technical efficiency = 0.948
Scale efficiency     = 0.975  (drs)
 PROJECTION SUMMARY:
  variable           original        radial         slack     projected
                        value      movement      movement         value
 output     1           0.376         0.000         0.000         0.376
 output     2           0.349         0.000         0.000         0.349
 output     3           0.211         0.000         0.109         0.320
 input      1           0.195        -0.010         0.000         0.185
 input      2           0.233        -0.012         0.000         0.221
 input      3           0.282        -0.015         0.000         0.268
 input      4           0.243        -0.013        -0.025         0.206
 input      5           0.329        -0.017         0.000         0.312
 LISTING OF PEERS:
  peer   lambda weight
   11      0.391
   28      0.053
   27      0.002
   16      0.096
   19      0.249
    7      0.209
 
 
Results for firm:    46
Technical efficiency = 0.851
Scale efficiency     = 0.960  (irs)
 PROJECTION SUMMARY:
  variable           original        radial         slack     projected
                        value      movement      movement         value
 output     1           0.268         0.000         0.020         0.288
 output     2           0.117         0.000         0.000         0.117
 output     3           0.151         0.000         0.000         0.151
 input      1           0.203        -0.030        -0.051         0.121
 input      2           0.163        -0.024        -0.016         0.123
 input      3           0.125        -0.019         0.000         0.106
 input      4           0.196        -0.029        -0.059         0.107
 input      5           0.144        -0.022         0.000         0.123
 LISTING OF PEERS:
  peer   lambda weight
    1      0.014
    8      0.896
   11      0.076
    7      0.015
 
 
Results for firm:    47
Technical efficiency = 1.000
Scale efficiency     = 0.978  (drs)
 PROJECTION SUMMARY:
  variable           original        radial         slack     projected
                        value      movement      movement         value
 output     1           0.307         0.000         0.000         0.307
 output     2           0.116         0.000         0.000         0.116
 output     3           0.106         0.000         0.000         0.106
 input      1           0.131         0.000         0.000         0.131
 input      2           0.107         0.000         0.000         0.107
 input      3           0.120         0.000         0.000         0.120
 input      4           0.128         0.000         0.000         0.128
 input      5           0.136         0.000         0.000         0.136
 LISTING OF PEERS:
  peer   lambda weight
   47      1.000
 
 
Results for firm:    48
Technical efficiency = 0.712
Scale efficiency     = 0.929  (irs)
 PROJECTION SUMMARY:
  variable           original        radial         slack     projected
                        value      movement      movement         value
 output     1           0.323         0.000         0.110         0.433
 output     2           0.346         0.000         0.000         0.346
 output     3           0.401         0.000         0.000         0.401
 input      1           0.394        -0.114         0.000         0.280
 input      2           0.508        -0.147        -0.076         0.286
 input      3           0.396        -0.114        -0.054         0.228
 input      4           0.223        -0.064         0.000         0.159
 input      5           0.660        -0.190        -0.227         0.243
 LISTING OF PEERS:
  peer   lambda weight
    2      0.110
    8      0.121
   11      0.575
   28      0.194
 
 
Results for firm:    49
Technical efficiency = 1.000
Scale efficiency     = 1.000  (crs)
 PROJECTION SUMMARY:
  variable           original        radial         slack     projected
                        value      movement      movement         value
 output     1           0.245         0.000         0.000         0.245
 output     2           0.798         0.000         0.000         0.798
 output     3           0.453         0.000         0.000         0.453
 input      1           0.622         0.000         0.000         0.622
 input      2           0.600         0.000         0.000         0.600
 input      3           1.000         0.000         0.000         1.000
 input      4           0.327         0.000         0.000         0.327
 input      5           0.390         0.000         0.000         0.390
 LISTING OF PEERS:
  peer   lambda weight
   49      1.000
 
 
Results for firm:    50
Technical efficiency = 1.000
Scale efficiency     = 1.000  (crs)
 PROJECTION SUMMARY:
  variable           original        radial         slack     projected
                        value      movement      movement         value
 output     1           0.399         0.000         0.000         0.399
 output     2           0.558         0.000         0.000         0.558
 output     3           0.137         0.000         0.000         0.137
 input      1           0.296         0.000         0.000         0.296
 input      2           0.431         0.000         0.000         0.431
 input      3           0.643         0.000         0.000         0.643
 input      4           0.161         0.000         0.000         0.161
 input      5           0.502         0.000         0.000         0.502
 LISTING OF PEERS:
  peer   lambda weight
   50      1.000
 
 
Results for firm:    51
Technical efficiency = 0.954
Scale efficiency     = 0.982  (irs)
 PROJECTION SUMMARY:
  variable           original        radial         slack     projected
                        value      movement      movement         value
 output     1           0.299         0.000         0.000         0.299
 output     2           0.144         0.000         0.000         0.144
 output     3           0.130         0.000         0.000         0.130
 input      1           0.170        -0.008        -0.028         0.135
 input      2           0.135        -0.006         0.000         0.129
 input      3           0.159        -0.007        -0.008         0.143
 input      4           0.131        -0.006        -0.008         0.117
 input      5           0.123        -0.006         0.000         0.117
 LISTING OF PEERS:
  peer   lambda weight
   58      0.156
   28      0.025
   11      0.024
   29      0.644
   59      0.151
 
 
Results for firm:    52
Technical efficiency = 0.731
Scale efficiency     = 0.922  (irs)
 PROJECTION SUMMARY:
  variable           original        radial         slack     projected
                        value      movement      movement         value
 output     1           0.284         0.000         0.060         0.343
 output     2           0.259         0.000         0.000         0.259
 output     3           0.171         0.000         0.000         0.171
 input      1           0.261        -0.070        -0.035         0.156
 input      2           0.222        -0.060         0.000         0.162
 input      3           0.301        -0.081        -0.038         0.182
 input      4           0.205        -0.055         0.000         0.150
 input      5           0.446        -0.120        -0.045         0.281
 LISTING OF PEERS:
  peer   lambda weight
   11      0.105
   29      0.087
   16      0.102
    1      0.707
 
 
Results for firm:    53
Technical efficiency = 0.624
Scale efficiency     = 1.000  (crs)
 PROJECTION SUMMARY:
  variable           original        radial         slack     projected
                        value      movement      movement         value
 output     1           0.431         0.000         0.151         0.582
 output     2           0.429         0.000         0.000         0.429
 output     3           0.229         0.000         0.000         0.229
 input      1           0.708        -0.266        -0.022         0.420
 input      2           0.950        -0.357        -0.200         0.392
 input      3           0.434        -0.163         0.000         0.270
 input      4           0.261        -0.098         0.000         0.163
 input      5           0.700        -0.263        -0.152         0.285
 LISTING OF PEERS:
  peer   lambda weight
   11      0.136
    7      0.529
   28      0.328
    1      0.007
 
 
Results for firm:    54
Technical efficiency = 0.938
Scale efficiency     = 0.997  (irs)
 PROJECTION SUMMARY:
  variable           original        radial         slack     projected
                        value      movement      movement         value
 output     1           0.303         0.000         0.000         0.304
 output     2           0.152         0.000         0.000         0.152
 output     3           0.114         0.000         0.006         0.120
 input      1           0.131        -0.008         0.000         0.122
 input      2           0.169        -0.010         0.000         0.158
 input      3           0.164        -0.010         0.000         0.154
 input      4           0.161        -0.010         0.000         0.151
 input      5           0.120        -0.007         0.000         0.113
 LISTING OF PEERS:
  peer   lambda weight
   15      0.025
   11      0.007
   39      0.185
   29      0.597
   26      0.180
   28      0.006
 
 
Results for firm:    55
Technical efficiency = 0.657
Scale efficiency     = 0.979  (irs)
 PROJECTION SUMMARY:
  variable           original        radial         slack     projected
                        value      movement      movement         value
 output     1           0.100         0.000         0.239         0.339
 output     2           0.257         0.000         0.000         0.257
 output     3           0.367         0.000         0.000         0.367
 input      1           0.345        -0.118        -0.029         0.197
 input      2           0.382        -0.131        -0.022         0.229
 input      3           0.370        -0.127        -0.051         0.193
 input      4           0.336        -0.115         0.000         0.221
 input      5           0.303        -0.104         0.000         0.199
 LISTING OF PEERS:
  peer   lambda weight
   28      0.057
   58      0.186
   56      0.277
   11      0.480
 
 
Results for firm:    56
Technical efficiency = 1.000
Scale efficiency     = 1.000  (crs)
 PROJECTION SUMMARY:
  variable           original        radial         slack     projected
                        value      movement      movement         value
 output     1           0.312         0.000         0.000         0.312
 output     2           0.186         0.000         0.000         0.186
 output     3           0.175         0.000         0.000         0.175
 input      1           0.243         0.000         0.000         0.243
 input      2           0.277         0.000         0.000         0.277
 input      3           0.188         0.000         0.000         0.188
 input      4           0.372         0.000         0.000         0.372
 input      5           0.103         0.000         0.000         0.103
 LISTING OF PEERS:
  peer   lambda weight
   56      1.000
 
 
Results for firm:    57
Technical efficiency = 0.744
Scale efficiency     = 0.901  (irs)
 PROJECTION SUMMARY:
  variable           original        radial         slack     projected
                        value      movement      movement         value
 output     1           0.270         0.000         0.081         0.352
 output     2           0.260         0.000         0.000         0.260
 output     3           0.253         0.000         0.000         0.253
 input      1           0.327        -0.084        -0.083         0.160
 input      2           0.248        -0.064         0.000         0.185
 input      3           0.292        -0.075        -0.045         0.173
 input      4           0.190        -0.049         0.000         0.142
 input      5           0.359        -0.092         0.000         0.267
 LISTING OF PEERS:
  peer   lambda weight
   16      0.023
   11      0.297
    1      0.640
   50      0.020
   28      0.021
 
 
Results for firm:    58
Technical efficiency = 1.000
Scale efficiency     = 0.994  (irs)
 PROJECTION SUMMARY:
  variable           original        radial         slack     projected
                        value      movement      movement         value
 output     1           0.265         0.000         0.000         0.265
 output     2           0.133         0.000         0.000         0.133
 output     3           0.150         0.000         0.000         0.150
 input      1           0.124         0.000         0.000         0.124
 input      2           0.128         0.000         0.000         0.128
 input      3           0.150         0.000         0.000         0.150
 input      4           0.120         0.000         0.000         0.120
 input      5           0.108         0.000         0.000         0.108
 LISTING OF PEERS:
  peer   lambda weight
   58      1.000
 
 
Results for firm:    59
Technical efficiency = 1.000
Scale efficiency     = 0.941  (irs)
 PROJECTION SUMMARY:
  variable           original        radial         slack     projected
                        value      movement      movement         value
 output     1           0.223         0.000         0.000         0.223
 output     2           0.196         0.000         0.000         0.196
 output     3           0.108         0.000         0.000         0.108
 input      1           0.133         0.000         0.000         0.133
 input      2           0.137         0.000         0.000         0.137
 input      3           0.209         0.000         0.000         0.209
 input      4           0.140         0.000         0.000         0.140
 input      5           0.143         0.000         0.000         0.143
 LISTING OF PEERS:
  peer   lambda weight
   59      1.000
 
 
Results for firm:    60
Technical efficiency = 0.908
Scale efficiency     = 0.995  (drs)
 PROJECTION SUMMARY:
  variable           original        radial         slack     projected
                        value      movement      movement         value
 output     1           0.261         0.000         0.060         0.320
 output     2           0.640         0.000         0.000         0.640
 output     3           0.185         0.000         0.102         0.288
 input      1           0.407        -0.037         0.000         0.370
 input      2           0.405        -0.037         0.000         0.367
 input      3           0.775        -0.071        -0.023         0.681
 input      4           0.522        -0.048        -0.154         0.321
 input      5           0.493        -0.045         0.000         0.448
 LISTING OF PEERS:
  peer   lambda weight
   19      0.294
   16      0.305
   49      0.374
   27      0.027
