# Supplementary material for: Changes in technological innovation efficiency and influencing factors of listed textile and apparel companies research——Based on three-stage DEA with Tobit modeling
Source: PLoS One. 2024 Aug 8;19(8):e0307820. doi: 10.1371/journal.pone.0307820 (PMC11309499; doi:10.1371/journal.pone.0307820)
Supplement: S1 Raw data — (ZIP) [file pone.0307820.s001.zip › Raw Data/Textile and Clothing Industry/DEAP2.1/Phase 1/DEAP.000]

START-UP VALUES FOR DEAP PROGRAM
0.000001  EPS - MIN VALUE FOR INEQUALITY
1	  IX - 1=PRINT FIRM BY FIRM RESULTS, 0=SUMMARY TABLES ONLY
