# Supplementary material for: Changes in technological innovation efficiency and influencing factors of listed textile and apparel companies research——Based on three-stage DEA with Tobit modeling
Source: PLoS One. 2024 Aug 8;19(8):e0307820. doi: 10.1371/journal.pone.0307820 (PMC11309499; doi:10.1371/journal.pone.0307820)
Supplement: S1 Raw data — (ZIP) [file pone.0307820.s001.zip › Raw Data/Textile and Clothing Industry/DEAP2.1/Phase 1/Eg1-ins.txt]

EG1-dta.txt            DATA FILE NAME
Eg1-out.txt            OUTPUT FILE NAME
5                NUMBER OF FIRMS
1		NUMBER OF TIME PERIODS 
1                NUMBER OF OUTPUTS
2                NUMBER OF INPUTS
0                0=INPUT AND 1=OUTPUT ORIENTATED
0		0=CRS AND 1=VRS
0		0=DEA(MULTI-STAGE), 1=COST-DEA, 2=MALMQUIST-DEA, 3=DEA(1-STAGE), 4=DEA(2-STAGE)
