# Supplementary material for: Changes in technological innovation efficiency and influencing factors of listed textile and apparel companies research——Based on three-stage DEA with Tobit modeling
Source: PLoS One. 2024 Aug 8;19(8):e0307820. doi: 10.1371/journal.pone.0307820 (PMC11309499; doi:10.1371/journal.pone.0307820)
Supplement: S1 Raw data — (ZIP) [file pone.0307820.s001.zip › Raw Data/Textile and Clothing Industry/DEAP2.1/Phase 3/2012-dta.txt]

0.5655	0.1240	0.1000	0.3634	0.3313	0.2303	0.2199	0.1904
0.5257	0.1120	0.1034	0.2414	0.1379	0.1592	0.1005	0.1522
0.5522	0.1197	0.1063	0.2842	0.2522	0.1885	0.2201	0.1765
0.5244	0.1039	0.1068	0.3073	0.2513	0.1923	0.2119	0.2296
0.5868	0.1276	0.1214	0.3199	0.2428	0.1654	0.2085	0.2057
0.5436	0.1809	0.1420	0.2587	0.2592	0.1810	0.2090	0.1832
0.5383	0.1086	0.1230	0.2756	0.1531	0.1687	0.1077	0.1655
0.5344	0.1044	0.1011	0.2087	0.1601	0.1750	0.1031	0.1405
0.5437	0.1391	0.1450	0.2895	0.1242	0.1416	0.1000	0.1693
0.5500	0.1135	0.1077	0.3467	0.2764	0.2436	0.1447	0.1975
0.5420	0.1135	0.1062	0.1679	0.1401	0.1069	0.1724	0.1392
0.5422	0.1150	0.1302	0.2750	0.2731	0.1411	0.3620	0.1355
0.5259	0.1049	0.1011	0.1870	0.2097	0.1879	0.2055	0.1498
0.5820	0.1313	0.1373	0.3152	0.2352	0.1636	0.1878	0.1644
0.7101	0.1821	0.2036	0.2242	0.1767	0.1408	0.1750	0.1725
0.7371	0.3349	0.2010	0.2251	0.2078	0.1508	0.1924	0.1678
0.5254	0.1208	0.1068	0.4078	0.2461	0.2642	0.1976	0.1455
0.7578	1.0000	1.0000	0.3394	0.2697	0.1816	0.1987	0.1754
0.5441	0.1525	0.1477	0.1865	0.2604	0.3312	0.2928	0.1538
0.5635	0.1309	0.1048	0.2192	0.2113	0.1580	0.1753	0.1278
0.5308	0.1468	0.1154	0.2792	0.7491	0.2064	1.0000	0.1684
0.7631	0.4187	0.2164	0.3256	0.3145	0.2200	0.2115	0.1756
0.6516	0.1702	0.1620	0.1589	0.1501	0.1212	0.1704	0.1402
0.6800	0.2121	0.1322	0.1536	0.1369	0.1145	0.1589	0.1435
0.5647	0.1566	0.2020	0.2748	0.3591	0.2808	0.2173	0.1683
0.5207	0.1481	0.1701	0.2407	0.3268	0.3246	0.5995	0.1700
0.5457	0.1399	0.1239	0.3456	0.5207	0.2482	0.2052	0.1379
1.0000	0.4605	0.2562	0.1000	0.1854	0.1485	0.1727	0.1196
0.5172	0.1072	0.1320	0.1175	0.1376	0.1361	0.1431	0.1493
0.5424	0.1411	0.1203	0.2758	0.2935	0.2947	0.2132	0.3331
0.5536	0.1514	0.1855	0.1611	0.1568	0.1258	0.1718	0.1416
0.5186	0.1002	0.1028	0.1312	0.1238	0.1136	0.1530	0.1349
0.5275	0.1088	0.1261	0.3946	0.3643	0.2454	0.2361	0.3290
0.5243	0.1063	0.1034	0.2877	0.2777	0.1888	0.2161	0.1952
0.5203	0.1026	0.1066	0.2398	0.1260	0.1068	0.1554	0.1945
0.5333	0.1083	0.1109	0.2242	0.3178	0.2202	0.2207	0.1729
0.5378	0.1440	0.1156	0.1656	0.2417	0.2794	0.2073	0.1537
0.5878	0.2564	0.2672	0.2875	0.8592	0.4372	0.2621	0.4946
0.5174	0.1503	0.1442	0.2240	0.2561	0.3465	0.2966	0.1586
0.5219	0.1000	0.1092	0.1952	0.1649	0.1248	0.1775	0.1545
0.5535	0.1334	0.1374	0.3060	0.2630	0.2651	0.5843	0.2048
0.5306	0.1341	0.1248	0.1646	0.2416	0.2460	0.1841	0.1741
0.5844	0.1865	0.1382	0.5145	0.3800	0.4910	0.3085	0.3614
0.5905	0.1539	0.1385	0.2179	0.1953	0.1948	0.1133	0.1454
0.6262	0.1863	0.1481	0.1764	0.1660	0.1216	0.1801	0.1441
0.5148	0.1207	0.1502	0.2576	0.1997	0.2397	0.4232	0.1690
0.5479	0.1146	0.1235	0.1118	0.1435	0.1212	0.1642	0.1228
0.5189	0.2461	0.2981	0.7874	0.8859	0.6021	0.3637	0.5184
0.5410	0.2893	0.2278	0.6338	1.0000	1.0000	0.5556	0.2881
0.6077	0.1803	0.1439	0.4447	0.3708	0.4308	0.2511	0.3931
0.5177	0.1220	0.1197	0.2844	0.2412	0.2619	0.3011	0.1281
0.5165	0.1668	0.1171	0.1020	0.1000	0.1000	0.1395	0.1298
0.7240	0.2951	0.2969	0.7805	0.4279	0.5078	0.2230	1.0000
0.5148	0.1303	0.1404	0.2945	0.3556	0.3811	0.2897	0.1674
0.5377	0.2012	0.1668	0.6997	0.4135	0.6204	0.3942	0.2033
0.1000	0.1899	0.1979	1.0000	0.3171	0.3819	0.3209	0.1416
0.6116	0.1635	0.4397	0.1339	0.1417	0.1275	0.1492	0.1562
0.5151	0.1198	0.2038	0.1061	0.1281	0.1182	0.1531	0.1472
0.5276	0.2548	0.1343	0.1596	0.2415	0.1829	0.1779	0.1097
0.5658	0.3265	0.1410	0.1309	0.2701	0.2099	0.1807	0.1000
