# Supplementary material for: Changes in technological innovation efficiency and influencing factors of listed textile and apparel companies research——Based on three-stage DEA with Tobit modeling
Source: PLoS One. 2024 Aug 8;19(8):e0307820. doi: 10.1371/journal.pone.0307820 (PMC11309499; doi:10.1371/journal.pone.0307820)
Supplement: S1 Raw data — (ZIP) [file pone.0307820.s001.zip › Raw Data/Textile and Clothing Industry/DEAP2.1/Phase 3/2012-out.txt]

 Results from DEAP Version 2.1
 
Instruction file = 2012-ins.txt
Data file          = 2012-dta.txt
 
 Input orientated DEA
 
 Scale assumption: VRS
 
 Slacks calculated using multi-stage method
 
 
 EFFICIENCY SUMMARY:
 
  firm  crste  vrste  scale
 
    1  0.444  0.652  0.681 irs
    2  0.903  1.000  0.903 irs
    3  0.435  0.690  0.631 irs
    4  0.427  0.603  0.708 irs
    5  0.527  0.672  0.784 irs
    6  0.450  0.692  0.650 irs
    7  0.863  0.941  0.917 irs
    8  0.895  1.000  0.895 irs
    9  0.944  1.000  0.944 irs
   10  0.656  0.725  0.905 irs
   11  0.753  0.957  0.787 irs
   12  0.571  0.897  0.636 irs
   13  0.465  0.790  0.589 irs
   14  0.535  0.769  0.696 irs
   15  0.763  0.869  0.879 irs
   16  0.733  0.829  0.884 irs
   17  0.459  0.794  0.579 irs
   18  1.000  1.000  1.000  - 
   19  0.429  0.742  0.578 irs
   20  0.555  0.919  0.604 irs
   21  0.382  0.695  0.549 irs
   22  0.656  0.742  0.884 irs
   23  0.805  0.940  0.856 irs
   24  0.921  1.000  0.921 irs
   25  0.471  0.716  0.658 irs
   26  0.389  0.654  0.595 irs
   27  0.473  0.795  0.595 irs
   28  1.000  1.000  1.000  - 
   29  0.697  0.957  0.728 irs
   30  0.439  0.572  0.768 irs
   31  0.691  0.912  0.757 irs
   32  0.777  0.946  0.821 irs
   33  0.386  0.502  0.768 irs
   34  0.419  0.651  0.643 irs
   35  0.766  0.939  0.815 irs
   36  0.417  0.689  0.606 irs
   37  0.448  0.757  0.592 irs
   38  0.425  0.538  0.790 irs
   39  0.398  0.727  0.547 irs
   40  0.621  0.832  0.746 irs
   41  0.390  0.589  0.662 irs
   42  0.498  0.745  0.668 irs
   43  0.327  0.389  0.841 irs
   44  0.900  0.986  0.913 irs
   45  0.765  0.913  0.838 irs
   46  0.487  0.727  0.670 irs
   47  0.708  1.000  0.708 irs
   48  0.285  0.333  0.856 irs
   49  0.257  0.374  0.688 irs
   50  0.418  0.458  0.912 irs
   51  0.483  0.865  0.559 irs
   52  0.958  1.000  0.958 irs
   53  0.603  0.616  0.978 irs
   54  0.373  0.642  0.581 irs
   55  0.331  0.539  0.615 irs
   56  0.245  0.764  0.321 irs
   57  1.000  1.000  1.000  - 
   58  0.802  1.000  0.802 irs
   59  0.589  0.983  0.600 irs
   60  0.763  1.000  0.763 irs
 
 mean  0.593  0.784  0.747

Note: crste = technical efficiency from CRS DEA
      vrste = technical efficiency from VRS DEA
      scale = scale efficiency = crste/vrste


Note also that all subsequent tables refer to VRS results
 
 
 SUMMARY OF OUTPUT SLACKS:
 
 firm  output:           1           2           3
    1                0.000       0.088       0.028
    2                0.000       0.000       0.000
    3                0.000       0.099       0.023
    4                0.000       0.051       0.012
    5                0.000       0.077       0.018
    6                0.065       0.044       0.000
    7                0.000       0.014       0.000
    8                0.000       0.000       0.000
    9                0.000       0.000       0.000
   10                0.000       0.006       0.003
   11                0.000       0.060       0.013
   12                0.027       0.025       0.000
   13                0.010       0.124       0.025
   14                0.009       0.086       0.000
   15                0.000       0.095       0.000
   16                0.000       0.000       0.020
   17                0.019       0.122       0.021
   18                0.000       0.000       0.000
   19                0.063       0.131       0.000
   20                0.000       0.093       0.029
   21                0.022       0.021       0.012
   22                0.092       0.000       0.070
   23                0.000       0.077       0.000
   24                0.000       0.000       0.000
   25                0.007       0.152       0.000
   26                0.162       0.188       0.000
   27                0.011       0.134       0.008
   28                0.000       0.000       0.000
   29                0.006       0.054       0.000
   30                0.000       0.002       0.000
   31                0.087       0.119       0.000
   32                0.004       0.065       0.016
   33                0.002       0.041       0.003
   34                0.001       0.074       0.015
   35                0.000       0.065       0.011
   36                0.005       0.115       0.014
   37                0.003       0.095       0.012
   38                0.125       0.000       0.000
   39                0.078       0.123       0.000
   40                0.000       0.057       0.009
   41                0.024       0.106       0.000
   42                0.024       0.049       0.000
   43                0.030       0.000       0.000
   44                0.000       0.009       0.000
   45                0.000       0.046       0.000
   46                0.111       0.133       0.000
   47                0.000       0.000       0.000
   48                0.062       0.000       0.000
   49                0.044       0.105       0.000
   50                0.000       0.000       0.001
   51                0.030       0.147       0.013
   52                0.000       0.000       0.000
   53                0.000       0.066       0.000
   54                0.058       0.166       0.000
   55                0.132       0.135       0.000
   56                0.613       0.196       0.000
   57                0.000       0.000       0.000
   58                0.000       0.000       0.000
   59                0.032       0.001       0.001
   60                0.000       0.000       0.000

 mean                0.033       0.061       0.006
 
 
 SUMMARY OF INPUT SLACKS:
 
 firm  input:            1           2           3           4           5
    1                0.101       0.052       0.000       0.000       0.000
    2                0.000       0.000       0.000       0.000       0.000
    3                0.087       0.027       0.000       0.000       0.000
    4                0.036       0.041       0.000       0.000       0.000
    5                0.094       0.049       0.000       0.000       0.006
    6                0.064       0.044       0.000       0.000       0.000
    7                0.008       0.004       0.002       0.000       0.000
    8                0.000       0.000       0.000       0.000       0.000
    9                0.000       0.000       0.000       0.000       0.000
   10                0.037       0.044       0.006       0.000       0.000
   11                0.051       0.028       0.000       0.022       0.001
   12                0.135       0.094       0.000       0.159       0.000
   13                0.035       0.000       0.006       0.007       0.000
   14                0.127       0.045       0.000       0.000       0.000
   15                0.085       0.016       0.000       0.000       0.020
   16                0.074       0.027       0.000       0.003       0.011
   17                0.195       0.000       0.044       0.000       0.000
   18                0.000       0.000       0.000       0.000       0.000
   19                0.023       0.000       0.086       0.053       0.000
   20                0.087       0.021       0.000       0.000       0.000
   21                0.077       0.345       0.000       0.527       0.000
   22                0.091       0.047       0.005       0.000       0.000
   23                0.047       0.017       0.000       0.011       0.004
   24                0.000       0.000       0.000       0.000       0.000
   25                0.021       0.025       0.006       0.000       0.000
   26                0.041       0.000       0.041       0.222       0.000
   27                0.130       0.174       0.000       0.000       0.000
   28                0.000       0.000       0.000       0.000       0.000
   29                0.000       0.025       0.023       0.000       0.011
   30                0.000       0.033       0.028       0.000       0.055
   31                0.036       0.016       0.000       0.007       0.000
   32                0.020       0.004       0.000       0.000       0.000
   33                0.000       0.069       0.000       0.000       0.016
   34                0.069       0.052       0.000       0.000       0.000
   35                0.122       0.018       0.000       0.006       0.053
   36                0.030       0.045       0.000       0.000       0.000
   37                0.004       0.000       0.056       0.000       0.000
   38                0.000       0.297       0.082       0.000       0.127
   39                0.048       0.000       0.097       0.054       0.000
   40                0.059       0.029       0.000       0.004       0.000
   41                0.071       0.000       0.021       0.190       0.000
   42                0.000       0.055       0.061       0.000       0.000
   43                0.010       0.000       0.038       0.000       0.000
   44                0.003       0.034       0.025       0.000       0.000
   45                0.059       0.032       0.000       0.017       0.004
   46                0.081       0.000       0.046       0.155       0.000
   47                0.000       0.000       0.000       0.000       0.000
   48                0.000       0.147       0.054       0.000       0.007
   49                0.085       0.103       0.167       0.025       0.000
   50                0.000       0.010       0.031       0.000       0.039
   51                0.125       0.000       0.056       0.095       0.000
   52                0.000       0.000       0.000       0.000       0.000
   53                0.248       0.100       0.164       0.000       0.463
   54                0.066       0.000       0.062       0.015       0.000
   55                0.258       0.000       0.157       0.040       0.000
   56                0.638       0.000       0.103       0.067       0.000
   57                0.000       0.000       0.000       0.000       0.000
   58                0.000       0.000       0.000       0.000       0.000
   59                0.032       0.010       0.000       0.000       0.000
   60                0.000       0.000       0.000       0.000       0.000

 mean                0.062       0.036       0.024       0.028       0.014
 
 
 SUMMARY OF PEERS:
 
  firm  peers:
    1     28   60    8   52
    2      2
    3     28   60   47   52
    4      9   28    2   52
    5     52   28    9
    6     28    8   60   52
    7      9    8    2
    8      8
    9      9
   10      8    9   28
   11     52   24
   12     47   28   60
   13     60   52
   14     28    8   60   52
   15     57   28   52    9
   16     28   52   18
   17     60    8   52
   18     18
   19     28   60   52
   20     28   60   47   52
   21     47   60
   22      8   18   28
   23     57   28   52
   24     24
   25     18   60    8
   26     28   60   52
   27     60    8   52
   28     28
   29     52   57    8
   30     52   57    8   28
   31     52   18   28
   32     47   52   60
   33     52    2    9
   34      8   60   52
   35     52   24
   36     60    8   52
   37     60    8   52
   38     57   18   28    8
   39     28   60   52
   40     47   52
   41     28   60   52
   42     52    8   28   60
   43     18    2    8   52   28
   44     18    8   28    9
   45     24   28   52
   46     28   60   52
   47     47
   48     18   57    8    9
   49     18   60
   50      2   28   18    8
   51     60   52
   52     52
   53      9   18   28
   54     28   60   52
   55     28   60   52
   56     18   60   28
   57     57
   58     58
   59     47   60   52
   60     60
 
 
 SUMMARY OF PEER WEIGHTS:
   (in same order as above)
 
  firm  peer weights:
    1   0.066 0.258 0.247 0.429
    2   1.000
    3   0.047 0.248 0.022 0.682
    4   0.120 0.006 0.181 0.692
    5   0.757 0.140 0.104
    6   0.178 0.108 0.078 0.636
    7   0.496 0.422 0.082
    8   1.000
    9   1.000
   10   0.853 0.116 0.031
   11   0.844 0.156
   12   0.908 0.044 0.047
   13   0.386 0.614
   14   0.140 0.106 0.101 0.653
   15   0.103 0.379 0.492 0.027
   16   0.431 0.519 0.050
   17   0.521 0.113 0.367
   18   1.000
   19   0.138 0.479 0.383
   20   0.047 0.345 0.233 0.375
   21   0.749 0.251
   22   0.261 0.095 0.644
   23   0.020 0.275 0.704
   24   1.000
   25   0.087 0.569 0.344
   26   0.291 0.523 0.186
   27   0.749 0.199 0.051
   28   1.000
   29   0.867 0.050 0.083
   30   0.431 0.023 0.516 0.030
   31   0.722 0.040 0.237
   32   0.145 0.815 0.040
   33   0.470 0.068 0.463
   34   0.114 0.131 0.755
   35   0.977 0.023
   36   0.398 0.106 0.496
   37   0.469 0.052 0.478
   38   0.285 0.021 0.327 0.367
   39   0.118 0.447 0.435
   40   0.181 0.819
   41   0.099 0.273 0.628
   42   0.704 0.181 0.068 0.047
   43   0.006 0.436 0.244 0.131 0.182
   44   0.015 0.715 0.110 0.160
   45   0.018 0.221 0.762
   46   0.210 0.160 0.629
   47   1.000
   48   0.122 0.176 0.078 0.623
   49   0.101 0.899
   50   0.267 0.152 0.022 0.559
   51   0.638 0.362
   52   1.000
   53   0.533 0.134 0.332
   54   0.041 0.734 0.225
   55   0.255 0.593 0.151
   56   0.022 0.648 0.330
   57   1.000
   58   1.000
   59   0.323 0.663 0.014
   60   1.000
 
 
 PEER COUNT SUMMARY:
   (i.e., no. times each firm is a peer for another)
 
  firm  peer count:
    1       0
    2       5
    3       0
    4       0
    5       0
    6       0
    7       0
    8      20
    9       9
   10       0
   11       0
   12       0
   13       0
   14       0
   15       0
   16       0
   17       0
   18      12
   19       0
   20       0
   21       0
   22       0
   23       0
   24       3
   25       0
   26       0
   27       0
   28      30
   29       0
   30       0
   31       0
   32       0
   33       0
   34       0
   35       0
   36       0
   37       0
   38       0
   39       0
   40       0
   41       0
   42       0
   43       0
   44       0
   45       0
   46       0
   47       7
   48       0
   49       0
   50       0
   51       0
   52      36
   53       0
   54       0
   55       0
   56       0
   57       6
   58       0
   59       0
   60      27
 
 
 
 SUMMARY OF OUTPUT TARGETS:
 
 firm  output:           1           2           3
    1                0.566       0.212       0.128
    2                0.526       0.112       0.103
    3                0.552       0.219       0.130
    4                0.524       0.155       0.119
    5                0.587       0.205       0.139
    6                0.608       0.225       0.142
    7                0.538       0.122       0.123
    8                0.534       0.104       0.101
    9                0.544       0.139       0.145
   10                0.550       0.120       0.111
   11                0.542       0.174       0.119
   12                0.569       0.140       0.130
   13                0.536       0.228       0.126
   14                0.591       0.218       0.137
   15                0.710       0.277       0.204
   16                0.737       0.335       0.221
   17                0.544       0.243       0.128
   18                0.758       1.000       1.000
   19                0.607       0.284       0.148
   20                0.564       0.223       0.133
   21                0.552       0.168       0.128
   22                0.855       0.419       0.286
   23                0.652       0.248       0.162
   24                0.680       0.212       0.132
   25                0.572       0.309       0.202
   26                0.683       0.336       0.170
   27                0.557       0.274       0.132
   28                1.000       0.461       0.256
   29                0.523       0.161       0.132
   30                0.542       0.143       0.120
   31                0.641       0.270       0.185
   32                0.523       0.166       0.119
   33                0.530       0.150       0.129
   34                0.525       0.181       0.118
   35                0.520       0.168       0.117
   36                0.538       0.224       0.125
   37                0.541       0.239       0.127
   38                0.713       0.256       0.267
   39                0.596       0.273       0.144
   40                0.522       0.157       0.118
   41                0.578       0.240       0.137
   42                0.555       0.183       0.125
   43                0.615       0.186       0.138
   44                0.591       0.162       0.139
   45                0.626       0.232       0.148
   46                0.626       0.254       0.150
   47                0.548       0.115       0.123
   48                0.581       0.246       0.298
   49                0.585       0.395       0.228
   50                0.608       0.180       0.145
   51                0.548       0.269       0.132
   52                0.516       0.167       0.117
   53                0.724       0.362       0.297
   54                0.573       0.296       0.140
   55                0.669       0.337       0.167
   56                0.713       0.386       0.198
   57                0.612       0.164       0.440
   58                0.515       0.120       0.204
   59                0.559       0.256       0.135
   60                0.566       0.327       0.141
 
 
 SUMMARY OF INPUT TARGETS:
 
 firm  input:            1           2           3           4           5
    1                0.136       0.164       0.150       0.143       0.124
    2                0.241       0.138       0.159       0.101       0.152
    3                0.109       0.147       0.130       0.152       0.122
    4                0.150       0.110       0.116       0.128       0.139
    5                0.121       0.114       0.111       0.140       0.132
    6                0.115       0.135       0.125       0.145       0.127
    7                0.251       0.140       0.157       0.101       0.156
    8                0.209       0.160       0.175       0.103       0.141
    9                0.290       0.124       0.142       0.100       0.169
   10                0.215       0.157       0.170       0.105       0.143
   11                0.110       0.106       0.102       0.143       0.132
   12                0.112       0.151       0.127       0.165       0.122
   13                0.113       0.166       0.142       0.155       0.118
   14                0.116       0.136       0.126       0.144       0.126
   15                0.110       0.137       0.122       0.152       0.130
   16                0.113       0.145       0.125       0.157       0.128
   17                0.129       0.195       0.166       0.157       0.115
   18                0.339       0.270       0.182       0.199       0.175
   19                0.116       0.193       0.159       0.164       0.114
   20                0.114       0.173       0.145       0.161       0.117
   21                0.117       0.175       0.143       0.168       0.117
   22                0.151       0.187       0.159       0.157       0.130
   23                0.102       0.124       0.114       0.149       0.128
   24                0.154       0.137       0.114       0.159       0.143
   25                0.176       0.232       0.195       0.156       0.120
   26                0.117       0.214       0.172       0.171       0.111
   27                0.145       0.239       0.197       0.163       0.110
   28                0.100       0.185       0.149       0.173       0.120
   29                0.112       0.107       0.108       0.137       0.132
   30                0.158       0.135       0.141       0.122       0.136
   31                0.111       0.127       0.115       0.150       0.129
   32                0.105       0.113       0.107       0.145       0.128
   33                0.198       0.114       0.123       0.119       0.150
   34                0.118       0.129       0.123       0.141       0.127
   35                0.103       0.101       0.100       0.140       0.130
   36                0.125       0.174       0.152       0.152       0.119
   37                0.121       0.183       0.156       0.157       0.116
   38                0.155       0.165       0.153       0.141       0.139
   39                0.115       0.186       0.155       0.162       0.115
   40                0.104       0.108       0.104       0.144       0.129
   41                0.110       0.155       0.135       0.154       0.121
   42                0.123       0.125       0.122       0.137       0.130
   43                0.190       0.148       0.153       0.120       0.141
   44                0.212       0.159       0.167       0.112       0.143
   45                0.102       0.120       0.111       0.147       0.128
   46                0.106       0.145       0.128       0.153       0.123
   47                0.112       0.144       0.121       0.164       0.123
   48                0.262       0.148       0.147       0.121       0.165
   49                0.152       0.270       0.207       0.183       0.108
   50                0.204       0.160       0.167       0.115       0.141
   51                0.120       0.209       0.170       0.166       0.111
   52                0.102       0.100       0.100       0.140       0.130
   53                0.233       0.164       0.149       0.137       0.154
   54                0.123       0.228       0.183       0.171       0.108
   55                0.119       0.223       0.178       0.172       0.110
   56                0.125       0.242       0.189       0.178       0.108
   57                0.134       0.142       0.128       0.149       0.156
   58                0.106       0.128       0.118       0.153       0.147
   59                0.124       0.227       0.180       0.175       0.108
   60                0.131       0.270       0.210       0.181       0.100
 
 
 
 FIRM BY FIRM RESULTS:
 
 
Results for firm:     1
Technical efficiency = 0.652
Scale efficiency     = 0.681  (irs)
 PROJECTION SUMMARY:
  variable           original        radial         slack     projected
                        value      movement      movement         value
 output     1           0.566         0.000         0.000         0.566
 output     2           0.124         0.000         0.088         0.212
 output     3           0.100         0.000         0.028         0.128
 input      1           0.363        -0.127        -0.101         0.136
 input      2           0.331        -0.115        -0.052         0.164
 input      3           0.230        -0.080         0.000         0.150
 input      4           0.220        -0.077         0.000         0.143
 input      5           0.190        -0.066         0.000         0.124
 LISTING OF PEERS:
  peer   lambda weight
   28      0.066
   60      0.258
    8      0.247
   52      0.429
 
 
Results for firm:     2
Technical efficiency = 1.000
Scale efficiency     = 0.903  (irs)
 PROJECTION SUMMARY:
  variable           original        radial         slack     projected
                        value      movement      movement         value
 output     1           0.526         0.000         0.000         0.526
 output     2           0.112         0.000         0.000         0.112
 output     3           0.103         0.000         0.000         0.103
 input      1           0.241         0.000         0.000         0.241
 input      2           0.138         0.000         0.000         0.138
 input      3           0.159         0.000         0.000         0.159
 input      4           0.101         0.000         0.000         0.101
 input      5           0.152         0.000         0.000         0.152
 LISTING OF PEERS:
  peer   lambda weight
    2      1.000
 
 
Results for firm:     3
Technical efficiency = 0.690
Scale efficiency     = 0.631  (irs)
 PROJECTION SUMMARY:
  variable           original        radial         slack     projected
                        value      movement      movement         value
 output     1           0.552         0.000         0.000         0.552
 output     2           0.120         0.000         0.099         0.219
 output     3           0.106         0.000         0.023         0.130
 input      1           0.284        -0.088        -0.087         0.109
 input      2           0.252        -0.078        -0.027         0.147
 input      3           0.189        -0.058         0.000         0.130
 input      4           0.220        -0.068         0.000         0.152
 input      5           0.176        -0.055         0.000         0.122
 LISTING OF PEERS:
  peer   lambda weight
   28      0.047
   60      0.248
   47      0.022
   52      0.682
 
 
Results for firm:     4
Technical efficiency = 0.603
Scale efficiency     = 0.708  (irs)
 PROJECTION SUMMARY:
  variable           original        radial         slack     projected
                        value      movement      movement         value
 output     1           0.524         0.000         0.000         0.524
 output     2           0.104         0.000         0.051         0.155
 output     3           0.107         0.000         0.012         0.119
 input      1           0.307        -0.122        -0.036         0.150
 input      2           0.251        -0.100        -0.041         0.110
 input      3           0.192        -0.076         0.000         0.116
 input      4           0.212        -0.084         0.000         0.128
 input      5           0.230        -0.091         0.000         0.139
 LISTING OF PEERS:
  peer   lambda weight
    9      0.120
   28      0.006
    2      0.181
   52      0.692
 
 
Results for firm:     5
Technical efficiency = 0.672
Scale efficiency     = 0.784  (irs)
 PROJECTION SUMMARY:
  variable           original        radial         slack     projected
                        value      movement      movement         value
 output     1           0.587         0.000         0.000         0.587
 output     2           0.128         0.000         0.077         0.205
 output     3           0.121         0.000         0.018         0.139
 input      1           0.320        -0.105        -0.094         0.121
 input      2           0.243        -0.080        -0.049         0.114
 input      3           0.165        -0.054         0.000         0.111
 input      4           0.208        -0.068         0.000         0.140
 input      5           0.206        -0.068        -0.006         0.132
 LISTING OF PEERS:
  peer   lambda weight
   52      0.757
   28      0.140
    9      0.104
 
 
Results for firm:     6
Technical efficiency = 0.692
Scale efficiency     = 0.650  (irs)
 PROJECTION SUMMARY:
  variable           original        radial         slack     projected
                        value      movement      movement         value
 output     1           0.544         0.000         0.065         0.608
 output     2           0.181         0.000         0.044         0.225
 output     3           0.142         0.000         0.000         0.142
 input      1           0.259        -0.080        -0.064         0.115
 input      2           0.259        -0.080        -0.044         0.135
 input      3           0.181        -0.056         0.000         0.125
 input      4           0.209        -0.064         0.000         0.145
 input      5           0.183        -0.056         0.000         0.127
 LISTING OF PEERS:
  peer   lambda weight
   28      0.178
    8      0.108
   60      0.078
   52      0.636
 
 
Results for firm:     7
Technical efficiency = 0.941
Scale efficiency     = 0.917  (irs)
 PROJECTION SUMMARY:
  variable           original        radial         slack     projected
                        value      movement      movement         value
 output     1           0.538         0.000         0.000         0.538
 output     2           0.109         0.000         0.014         0.122
 output     3           0.123         0.000         0.000         0.123
 input      1           0.276        -0.016        -0.008         0.251
 input      2           0.153        -0.009        -0.004         0.140
 input      3           0.169        -0.010        -0.002         0.157
 input      4           0.108        -0.006         0.000         0.101
 input      5           0.166        -0.010         0.000         0.156
 LISTING OF PEERS:
  peer   lambda weight
    9      0.496
    8      0.422
    2      0.082
 
 
Results for firm:     8
Technical efficiency = 1.000
Scale efficiency     = 0.895  (irs)
 PROJECTION SUMMARY:
  variable           original        radial         slack     projected
                        value      movement      movement         value
 output     1           0.534         0.000         0.000         0.534
 output     2           0.104         0.000         0.000         0.104
 output     3           0.101         0.000         0.000         0.101
 input      1           0.209         0.000         0.000         0.209
 input      2           0.160         0.000         0.000         0.160
 input      3           0.175         0.000         0.000         0.175
 input      4           0.103         0.000         0.000         0.103
 input      5           0.141         0.000         0.000         0.141
 LISTING OF PEERS:
  peer   lambda weight
    8      1.000
 
 
Results for firm:     9
Technical efficiency = 1.000
Scale efficiency     = 0.944  (irs)
 PROJECTION SUMMARY:
  variable           original        radial         slack     projected
                        value      movement      movement         value
 output     1           0.544         0.000         0.000         0.544
 output     2           0.139         0.000         0.000         0.139
 output     3           0.145         0.000         0.000         0.145
 input      1           0.289         0.000         0.000         0.290
 input      2           0.124         0.000         0.000         0.124
 input      3           0.142         0.000         0.000         0.142
 input      4           0.100         0.000         0.000         0.100
 input      5           0.169         0.000         0.000         0.169
 LISTING OF PEERS:
  peer   lambda weight
    9      1.000
 
 
Results for firm:    10
Technical efficiency = 0.725
Scale efficiency     = 0.905  (irs)
 PROJECTION SUMMARY:
  variable           original        radial         slack     projected
                        value      movement      movement         value
 output     1           0.550         0.000         0.000         0.550
 output     2           0.114         0.000         0.006         0.120
 output     3           0.108         0.000         0.003         0.111
 input      1           0.347        -0.095        -0.037         0.215
 input      2           0.276        -0.076        -0.044         0.157
 input      3           0.244        -0.067        -0.006         0.170
 input      4           0.145        -0.040         0.000         0.105
 input      5           0.198        -0.054         0.000         0.143
 LISTING OF PEERS:
  peer   lambda weight
    8      0.853
    9      0.116
   28      0.031
 
 
Results for firm:    11
Technical efficiency = 0.957
Scale efficiency     = 0.787  (irs)
 PROJECTION SUMMARY:
  variable           original        radial         slack     projected
                        value      movement      movement         value
 output     1           0.542         0.000         0.000         0.542
 output     2           0.114         0.000         0.060         0.174
 output     3           0.106         0.000         0.013         0.119
 input      1           0.168        -0.007        -0.051         0.110
 input      2           0.140        -0.006        -0.028         0.106
 input      3           0.107        -0.005         0.000         0.102
 input      4           0.172        -0.007        -0.022         0.143
 input      5           0.139        -0.006        -0.001         0.132
 LISTING OF PEERS:
  peer   lambda weight
   52      0.844
   24      0.156
 
 
Results for firm:    12
Technical efficiency = 0.897
Scale efficiency     = 0.636  (irs)
 PROJECTION SUMMARY:
  variable           original        radial         slack     projected
                        value      movement      movement         value
 output     1           0.542         0.000         0.027         0.569
 output     2           0.115         0.000         0.025         0.140
 output     3           0.130         0.000         0.000         0.130
 input      1           0.275        -0.028        -0.135         0.112
 input      2           0.273        -0.028        -0.094         0.151
 input      3           0.141        -0.014         0.000         0.127
 input      4           0.362        -0.037        -0.159         0.165
 input      5           0.136        -0.014         0.000         0.122
 LISTING OF PEERS:
  peer   lambda weight
   47      0.908
   28      0.044
   60      0.047
 
 
Results for firm:    13
Technical efficiency = 0.790
Scale efficiency     = 0.589  (irs)
 PROJECTION SUMMARY:
  variable           original        radial         slack     projected
                        value      movement      movement         value
 output     1           0.526         0.000         0.010         0.536
 output     2           0.105         0.000         0.124         0.228
 output     3           0.101         0.000         0.025         0.126
 input      1           0.187        -0.039        -0.035         0.113
 input      2           0.210        -0.044         0.000         0.166
 input      3           0.188        -0.040        -0.006         0.142
 input      4           0.205        -0.043        -0.007         0.155
 input      5           0.150        -0.031         0.000         0.118
 LISTING OF PEERS:
  peer   lambda weight
   60      0.386
   52      0.614
 
 
Results for firm:    14
Technical efficiency = 0.769
Scale efficiency     = 0.696  (irs)
 PROJECTION SUMMARY:
  variable           original        radial         slack     projected
                        value      movement      movement         value
 output     1           0.582         0.000         0.009         0.591
 output     2           0.131         0.000         0.086         0.218
 output     3           0.137         0.000         0.000         0.137
 input      1           0.315        -0.073        -0.127         0.116
 input      2           0.235        -0.054        -0.045         0.136
 input      3           0.164        -0.038         0.000         0.126
 input      4           0.188        -0.043         0.000         0.144
 input      5           0.164        -0.038         0.000         0.126
 LISTING OF PEERS:
  peer   lambda weight
   28      0.140
    8      0.106
   60      0.101
   52      0.653
 
 
Results for firm:    15
Technical efficiency = 0.869
Scale efficiency     = 0.879  (irs)
 PROJECTION SUMMARY:
  variable           original        radial         slack     projected
                        value      movement      movement         value
 output     1           0.710         0.000         0.000         0.710
 output     2           0.182         0.000         0.095         0.277
 output     3           0.204         0.000         0.000         0.204
 input      1           0.224        -0.029        -0.085         0.110
 input      2           0.177        -0.023        -0.016         0.137
 input      3           0.141        -0.018         0.000         0.122
 input      4           0.175        -0.023         0.000         0.152
 input      5           0.172        -0.023        -0.020         0.130
 LISTING OF PEERS:
  peer   lambda weight
   57      0.103
   28      0.379
   52      0.492
    9      0.027
 
 
Results for firm:    16
Technical efficiency = 0.829
Scale efficiency     = 0.884  (irs)
 PROJECTION SUMMARY:
  variable           original        radial         slack     projected
                        value      movement      movement         value
 output     1           0.737         0.000         0.000         0.737
 output     2           0.335         0.000         0.000         0.335
 output     3           0.201         0.000         0.020         0.221
 input      1           0.225        -0.039        -0.074         0.113
 input      2           0.208        -0.036        -0.027         0.145
 input      3           0.151        -0.026         0.000         0.125
 input      4           0.192        -0.033        -0.003         0.157
 input      5           0.168        -0.029        -0.011         0.128
 LISTING OF PEERS:
  peer   lambda weight
   28      0.431
   52      0.519
   18      0.050
 
 
Results for firm:    17
Technical efficiency = 0.794
Scale efficiency     = 0.579  (irs)
 PROJECTION SUMMARY:
  variable           original        radial         slack     projected
                        value      movement      movement         value
 output     1           0.525         0.000         0.019         0.544
 output     2           0.121         0.000         0.122         0.243
 output     3           0.107         0.000         0.021         0.128
 input      1           0.408        -0.084        -0.195         0.129
 input      2           0.246        -0.051         0.000         0.195
 input      3           0.264        -0.054        -0.044         0.166
 input      4           0.198        -0.041         0.000         0.157
 input      5           0.145        -0.030         0.000         0.115
 LISTING OF PEERS:
  peer   lambda weight
   60      0.521
    8      0.113
   52      0.367
 
 
Results for firm:    18
Technical efficiency = 1.000
Scale efficiency     = 1.000  (crs)
 PROJECTION SUMMARY:
  variable           original        radial         slack     projected
                        value      movement      movement         value
 output     1           0.758         0.000         0.000         0.758
 output     2           1.000         0.000         0.000         1.000
 output     3           1.000         0.000         0.000         1.000
 input      1           0.339         0.000         0.000         0.339
 input      2           0.270         0.000         0.000         0.270
 input      3           0.182         0.000         0.000         0.182
 input      4           0.199         0.000         0.000         0.199
 input      5           0.175         0.000         0.000         0.175
 LISTING OF PEERS:
  peer   lambda weight
   18      1.000
 
 
Results for firm:    19
Technical efficiency = 0.742
Scale efficiency     = 0.578  (irs)
 PROJECTION SUMMARY:
  variable           original        radial         slack     projected
                        value      movement      movement         value
 output     1           0.544         0.000         0.063         0.607
 output     2           0.152         0.000         0.131         0.284
 output     3           0.148         0.000         0.000         0.148
 input      1           0.186        -0.048        -0.023         0.116
 input      2           0.260        -0.067         0.000         0.193
 input      3           0.331        -0.085        -0.086         0.159
 input      4           0.293        -0.076        -0.053         0.164
 input      5           0.154        -0.040         0.000         0.114
 LISTING OF PEERS:
  peer   lambda weight
   28      0.138
   60      0.479
   52      0.383
 
 
Results for firm:    20
Technical efficiency = 0.919
Scale efficiency     = 0.604  (irs)
 PROJECTION SUMMARY:
  variable           original        radial         slack     projected
                        value      movement      movement         value
 output     1           0.564         0.000         0.000         0.564
 output     2           0.131         0.000         0.093         0.223
 output     3           0.105         0.000         0.029         0.133
 input      1           0.219        -0.018        -0.087         0.114
 input      2           0.211        -0.017        -0.021         0.173
 input      3           0.158        -0.013         0.000         0.145
 input      4           0.175        -0.014         0.000         0.161
 input      5           0.128        -0.010         0.000         0.117
 LISTING OF PEERS:
  peer   lambda weight
   28      0.047
   60      0.345
   47      0.233
   52      0.375
 
 
Results for firm:    21
Technical efficiency = 0.695
Scale efficiency     = 0.549  (irs)
 PROJECTION SUMMARY:
  variable           original        radial         slack     projected
                        value      movement      movement         value
 output     1           0.531         0.000         0.022         0.552
 output     2           0.147         0.000         0.021         0.168
 output     3           0.115         0.000         0.012         0.128
 input      1           0.279        -0.085        -0.077         0.117
 input      2           0.749        -0.228        -0.345         0.175
 input      3           0.206        -0.063         0.000         0.143
 input      4           1.000        -0.305        -0.527         0.168
 input      5           0.168        -0.051         0.000         0.117
 LISTING OF PEERS:
  peer   lambda weight
   47      0.749
   60      0.251
 
 
Results for firm:    22
Technical efficiency = 0.742
Scale efficiency     = 0.884  (irs)
 PROJECTION SUMMARY:
  variable           original        radial         slack     projected
                        value      movement      movement         value
 output     1           0.763         0.000         0.092         0.855
 output     2           0.419         0.000         0.000         0.419
 output     3           0.216         0.000         0.070         0.286
 input      1           0.326        -0.084        -0.091         0.151
 input      2           0.314        -0.081        -0.047         0.187
 input      3           0.220        -0.057        -0.005         0.159
 input      4           0.211        -0.055         0.000         0.157
 input      5           0.176        -0.045         0.000         0.130
 LISTING OF PEERS:
  peer   lambda weight
    8      0.261
   18      0.095
   28      0.644
 
 
Results for firm:    23
Technical efficiency = 0.940
Scale efficiency     = 0.856  (irs)
 PROJECTION SUMMARY:
  variable           original        radial         slack     projected
                        value      movement      movement         value
 output     1           0.652         0.000         0.000         0.652
 output     2           0.170         0.000         0.077         0.248
 output     3           0.162         0.000         0.000         0.162
 input      1           0.159        -0.010        -0.047         0.102
 input      2           0.150        -0.009        -0.017         0.124
 input      3           0.121        -0.007         0.000         0.114
 input      4           0.170        -0.010        -0.011         0.149
 input      5           0.140        -0.008        -0.004         0.128
 LISTING OF PEERS:
  peer   lambda weight
   57      0.020
   28      0.275
   52      0.704
 
 
Results for firm:    24
Technical efficiency = 1.000
Scale efficiency     = 0.921  (irs)
 PROJECTION SUMMARY:
  variable           original        radial         slack     projected
                        value      movement      movement         value
 output     1           0.680         0.000         0.000         0.680
 output     2           0.212         0.000         0.000         0.212
 output     3           0.132         0.000         0.000         0.132
 input      1           0.154         0.000         0.000         0.154
 input      2           0.137         0.000         0.000         0.137
 input      3           0.115         0.000         0.000         0.114
 input      4           0.159         0.000         0.000         0.159
 input      5           0.143         0.000         0.000         0.143
 LISTING OF PEERS:
  peer   lambda weight
   24      1.000
 
 
Results for firm:    25
Technical efficiency = 0.716
Scale efficiency     = 0.658  (irs)
 PROJECTION SUMMARY:
  variable           original        radial         slack     projected
                        value      movement      movement         value
 output     1           0.565         0.000         0.007         0.572
 output     2           0.157         0.000         0.152         0.309
 output     3           0.202         0.000         0.000         0.202
 input      1           0.275        -0.078        -0.021         0.176
 input      2           0.359        -0.102        -0.025         0.232
 input      3           0.281        -0.080        -0.006         0.195
 input      4           0.217        -0.062         0.000         0.156
 input      5           0.168        -0.048         0.000         0.120
 LISTING OF PEERS:
  peer   lambda weight
   18      0.087
   60      0.569
    8      0.344
 
 
Results for firm:    26
Technical efficiency = 0.654
Scale efficiency     = 0.595  (irs)
 PROJECTION SUMMARY:
  variable           original        radial         slack     projected
                        value      movement      movement         value
 output     1           0.521         0.000         0.162         0.683
 output     2           0.148         0.000         0.188         0.336
 output     3           0.170         0.000         0.000         0.170
 input      1           0.241        -0.083        -0.041         0.117
 input      2           0.327        -0.113         0.000         0.214
 input      3           0.325        -0.112        -0.041         0.172
 input      4           0.600        -0.207        -0.222         0.171
 input      5           0.170        -0.059         0.000         0.111
 LISTING OF PEERS:
  peer   lambda weight
   28      0.291
   60      0.523
   52      0.186
 
 
Results for firm:    27
Technical efficiency = 0.795
Scale efficiency     = 0.595  (irs)
 PROJECTION SUMMARY:
  variable           original        radial         slack     projected
                        value      movement      movement         value
 output     1           0.546         0.000         0.011         0.557
 output     2           0.140         0.000         0.134         0.274
 output     3           0.124         0.000         0.008         0.132
 input      1           0.346        -0.071        -0.130         0.145
 input      2           0.521        -0.107        -0.174         0.239
 input      3           0.248        -0.051         0.000         0.197
 input      4           0.205        -0.042         0.000         0.163
 input      5           0.138        -0.028         0.000         0.110
 LISTING OF PEERS:
  peer   lambda weight
   60      0.749
    8      0.199
   52      0.051
 
 
Results for firm:    28
Technical efficiency = 1.000
Scale efficiency     = 1.000  (crs)
 PROJECTION SUMMARY:
  variable           original        radial         slack     projected
                        value      movement      movement         value
 output     1           1.000         0.000         0.000         1.000
 output     2           0.461         0.000         0.000         0.461
 output     3           0.256         0.000         0.000         0.256
 input      1           0.100         0.000         0.000         0.100
 input      2           0.185         0.000         0.000         0.185
 input      3           0.148         0.000         0.000         0.149
 input      4           0.173         0.000         0.000         0.173
 input      5           0.120         0.000         0.000         0.120
 LISTING OF PEERS:
  peer   lambda weight
   28      1.000
 
 
Results for firm:    29
Technical efficiency = 0.957
Scale efficiency     = 0.728  (irs)
 PROJECTION SUMMARY:
  variable           original        radial         slack     projected
                        value      movement      movement         value
 output     1           0.517         0.000         0.006         0.523
 output     2           0.107         0.000         0.054         0.161
 output     3           0.132         0.000         0.000         0.132
 input      1           0.117        -0.005         0.000         0.112
 input      2           0.138        -0.006        -0.025         0.107
 input      3           0.136        -0.006        -0.023         0.108
 input      4           0.143        -0.006         0.000         0.137
 input      5           0.149        -0.006        -0.011         0.132
 LISTING OF PEERS:
  peer   lambda weight
   52      0.867
   57      0.050
    8      0.083
 
 
Results for firm:    30
Technical efficiency = 0.572
Scale efficiency     = 0.768  (irs)
 PROJECTION SUMMARY:
  variable           original        radial         slack     projected
                        value      movement      movement         value
 output     1           0.542         0.000         0.000         0.542
 output     2           0.141         0.000         0.002         0.143
 output     3           0.120         0.000         0.000         0.120
 input      1           0.276        -0.118         0.000         0.158
 input      2           0.293        -0.126        -0.033         0.135
 input      3           0.295        -0.126        -0.028         0.141
 input      4           0.213        -0.091         0.000         0.122
 input      5           0.333        -0.143        -0.055         0.136
 LISTING OF PEERS:
  peer   lambda weight
   52      0.431
   57      0.023
    8      0.516
   28      0.030
 
 
Results for firm:    31
Technical efficiency = 0.912
Scale efficiency     = 0.757  (irs)
 PROJECTION SUMMARY:
  variable           original        radial         slack     projected
                        value      movement      movement         value
 output     1           0.554         0.000         0.087         0.641
 output     2           0.151         0.000         0.119         0.270
 output     3           0.185         0.000         0.000         0.185
 input      1           0.161        -0.014        -0.036         0.111
 input      2           0.157        -0.014        -0.016         0.127
 input      3           0.126        -0.011         0.000         0.115
 input      4           0.172        -0.015        -0.007         0.150
 input      5           0.142        -0.012         0.000         0.129
 LISTING OF PEERS:
  peer   lambda weight
   52      0.722
   18      0.040
   28      0.237
 
 
Results for firm:    32
Technical efficiency = 0.946
Scale efficiency     = 0.821  (irs)
 PROJECTION SUMMARY:
  variable           original        radial         slack     projected
                        value      movement      movement         value
 output     1           0.519         0.000         0.004         0.523
 output     2           0.100         0.000         0.065         0.166
 output     3           0.103         0.000         0.016         0.119
 input      1           0.131        -0.007        -0.020         0.105
 input      2           0.124        -0.007        -0.004         0.113
 input      3           0.114        -0.006         0.000         0.107
 input      4           0.153        -0.008         0.000         0.145
 input      5           0.135        -0.007         0.000         0.128
 LISTING OF PEERS:
  peer   lambda weight
   47      0.145
   52      0.815
   60      0.040
 
 
Results for firm:    33
Technical efficiency = 0.502
Scale efficiency     = 0.768  (irs)
 PROJECTION SUMMARY:
  variable           original        radial         slack     projected
                        value      movement      movement         value
 output     1           0.527         0.000         0.002         0.530
 output     2           0.109         0.000         0.041         0.150
 output     3           0.126         0.000         0.003         0.129
 input      1           0.395        -0.196         0.000         0.198
 input      2           0.364        -0.181        -0.069         0.114
 input      3           0.245        -0.122         0.000         0.123
 input      4           0.236        -0.118         0.000         0.119
 input      5           0.329        -0.164        -0.016         0.150
 LISTING OF PEERS:
  peer   lambda weight
   52      0.470
    2      0.068
    9      0.463
 
 
Results for firm:    34
Technical efficiency = 0.651
Scale efficiency     = 0.643  (irs)
 PROJECTION SUMMARY:
  variable           original        radial         slack     projected
                        value      movement      movement         value
 output     1           0.524         0.000         0.001         0.525
 output     2           0.106         0.000         0.074         0.181
 output     3           0.103         0.000         0.015         0.118
 input      1           0.288        -0.100        -0.069         0.118
 input      2           0.278        -0.097        -0.052         0.129
 input      3           0.189        -0.066         0.000         0.123
 input      4           0.216        -0.075         0.000         0.141
 input      5           0.195        -0.068         0.000         0.127
 LISTING OF PEERS:
  peer   lambda weight
    8      0.114
   60      0.131
   52      0.755
 
 
Results for firm:    35
Technical efficiency = 0.939
Scale efficiency     = 0.815  (irs)
 PROJECTION SUMMARY:
  variable           original        radial         slack     projected
                        value      movement      movement         value
 output     1           0.520         0.000         0.000         0.520
 output     2           0.103         0.000         0.065         0.168
 output     3           0.107         0.000         0.011         0.117
 input      1           0.240        -0.015        -0.122         0.103
 input      2           0.126        -0.008        -0.018         0.101
 input      3           0.107        -0.006         0.000         0.100
 input      4           0.155        -0.009        -0.006         0.140
 input      5           0.195        -0.012        -0.053         0.130
 LISTING OF PEERS:
  peer   lambda weight
   52      0.977
   24      0.023
 
 
Results for firm:    36
Technical efficiency = 0.689
Scale efficiency     = 0.606  (irs)
 PROJECTION SUMMARY:
  variable           original        radial         slack     projected
                        value      movement      movement         value
 output     1           0.533         0.000         0.005         0.538
 output     2           0.108         0.000         0.115         0.224
 output     3           0.111         0.000         0.014         0.125
 input      1           0.224        -0.070        -0.030         0.125
 input      2           0.318        -0.099        -0.045         0.174
 input      3           0.220        -0.069         0.000         0.152
 input      4           0.221        -0.069         0.000         0.152
 input      5           0.173        -0.054         0.000         0.119
 LISTING OF PEERS:
  peer   lambda weight
   60      0.398
    8      0.106
   52      0.496
 
 
Results for firm:    37
Technical efficiency = 0.757
Scale efficiency     = 0.592  (irs)
 PROJECTION SUMMARY:
  variable           original        radial         slack     projected
                        value      movement      movement         value
 output     1           0.538         0.000         0.003         0.541
 output     2           0.144         0.000         0.095         0.239
 output     3           0.116         0.000         0.012         0.127
 input      1           0.166        -0.040        -0.004         0.121
 input      2           0.242        -0.059         0.000         0.183
 input      3           0.279        -0.068        -0.056         0.156
 input      4           0.207        -0.050         0.000         0.157
 input      5           0.154        -0.037         0.000         0.116
 LISTING OF PEERS:
  peer   lambda weight
   60      0.469
    8      0.052
   52      0.478
 
 
Results for firm:    38
Technical efficiency = 0.538
Scale efficiency     = 0.790  (irs)
 PROJECTION SUMMARY:
  variable           original        radial         slack     projected
                        value      movement      movement         value
 output     1           0.588         0.000         0.125         0.713
 output     2           0.256         0.000         0.000         0.256
 output     3           0.267         0.000         0.000         0.267
 input      1           0.287        -0.133         0.000         0.155
 input      2           0.859        -0.397        -0.297         0.165
 input      3           0.437        -0.202        -0.082         0.153
 input      4           0.262        -0.121         0.000         0.141
 input      5           0.495        -0.229        -0.127         0.139
 LISTING OF PEERS:
  peer   lambda weight
   57      0.285
   18      0.021
   28      0.327
    8      0.367
 
 
Results for firm:    39
Technical efficiency = 0.727
Scale efficiency     = 0.547  (irs)
 PROJECTION SUMMARY:
  variable           original        radial         slack     projected
                        value      movement      movement         value
 output     1           0.517         0.000         0.078         0.596
 output     2           0.150         0.000         0.123         0.273
 output     3           0.144         0.000         0.000         0.144
 input      1           0.224        -0.061        -0.048         0.115
 input      2           0.256        -0.070         0.000         0.186
 input      3           0.346        -0.095        -0.097         0.155
 input      4           0.297        -0.081        -0.054         0.162
 input      5           0.159        -0.043         0.000         0.115
 LISTING OF PEERS:
  peer   lambda weight
   28      0.118
   60      0.447
   52      0.435
 
 
Results for firm:    40
Technical efficiency = 0.832
Scale efficiency     = 0.746  (irs)
 PROJECTION SUMMARY:
  variable           original        radial         slack     projected
                        value      movement      movement         value
 output     1           0.522         0.000         0.000         0.522
 output     2           0.100         0.000         0.057         0.157
 output     3           0.109         0.000         0.009         0.118
 input      1           0.195        -0.033        -0.059         0.104
 input      2           0.165        -0.028        -0.029         0.108
 input      3           0.125        -0.021         0.000         0.104
 input      4           0.177        -0.030        -0.004         0.144
 input      5           0.154        -0.026         0.000         0.129
 LISTING OF PEERS:
  peer   lambda weight
   47      0.181
   52      0.819
 
 
Results for firm:    41
Technical efficiency = 0.589
Scale efficiency     = 0.662  (irs)
 PROJECTION SUMMARY:
  variable           original        radial         slack     projected
                        value      movement      movement         value
 output     1           0.553         0.000         0.024         0.578
 output     2           0.133         0.000         0.106         0.240
 output     3           0.137         0.000         0.000         0.137
 input      1           0.306        -0.126        -0.071         0.110
 input      2           0.263        -0.108         0.000         0.155
 input      3           0.265        -0.109        -0.021         0.135
 input      4           0.584        -0.240        -0.190         0.154
 input      5           0.205        -0.084         0.000         0.121
 LISTING OF PEERS:
  peer   lambda weight
   28      0.099
   60      0.273
   52      0.628
 
 
Results for firm:    42
Technical efficiency = 0.745
Scale efficiency     = 0.668  (irs)
 PROJECTION SUMMARY:
  variable           original        radial         slack     projected
                        value      movement      movement         value
 output     1           0.531         0.000         0.024         0.555
 output     2           0.134         0.000         0.049         0.183
 output     3           0.125         0.000         0.000         0.125
 input      1           0.165        -0.042         0.000         0.123
 input      2           0.242        -0.062        -0.055         0.125
 input      3           0.246        -0.063        -0.061         0.122
 input      4           0.184        -0.047         0.000         0.137
 input      5           0.174        -0.044         0.000         0.130
 LISTING OF PEERS:
  peer   lambda weight
   52      0.704
    8      0.181
   28      0.068
   60      0.047
 
 
Results for firm:    43
Technical efficiency = 0.389
Scale efficiency     = 0.841  (irs)
 PROJECTION SUMMARY:
  variable           original        radial         slack     projected
                        value      movement      movement         value
 output     1           0.584         0.000         0.030         0.615
 output     2           0.186         0.000         0.000         0.186
 output     3           0.138         0.000         0.000         0.138
 input      1           0.514        -0.314        -0.010         0.190
 input      2           0.380        -0.232         0.000         0.148
 input      3           0.491        -0.300        -0.038         0.153
 input      4           0.308        -0.188         0.000         0.120
 input      5           0.361        -0.221         0.000         0.141
 LISTING OF PEERS:
  peer   lambda weight
   18      0.006
    2      0.436
    8      0.244
   52      0.131
   28      0.182
 
 
Results for firm:    44
Technical efficiency = 0.986
Scale efficiency     = 0.913  (irs)
 PROJECTION SUMMARY:
  variable           original        radial         slack     projected
                        value      movement      movement         value
 output     1           0.591         0.000         0.000         0.591
 output     2           0.154         0.000         0.009         0.162
 output     3           0.139         0.000         0.000         0.139
 input      1           0.218        -0.003        -0.003         0.212
 input      2           0.195        -0.003        -0.034         0.159
 input      3           0.195        -0.003        -0.025         0.167
 input      4           0.113        -0.002         0.000         0.112
 input      5           0.145        -0.002         0.000         0.143
 LISTING OF PEERS:
  peer   lambda weight
   18      0.015
    8      0.715
   28      0.110
    9      0.160
 
 
Results for firm:    45
Technical efficiency = 0.913
Scale efficiency     = 0.838  (irs)
 PROJECTION SUMMARY:
  variable           original        radial         slack     projected
                        value      movement      movement         value
 output     1           0.626         0.000         0.000         0.626
 output     2           0.186         0.000         0.046         0.232
 output     3           0.148         0.000         0.000         0.148
 input      1           0.176        -0.015        -0.059         0.102
 input      2           0.166        -0.015        -0.032         0.120
 input      3           0.122        -0.011         0.000         0.111
 input      4           0.180        -0.016        -0.017         0.147
 input      5           0.144        -0.013        -0.004         0.128
 LISTING OF PEERS:
  peer   lambda weight
   24      0.018
   28      0.221
   52      0.762
 
 
Results for firm:    46
Technical efficiency = 0.727
Scale efficiency     = 0.670  (irs)
 PROJECTION SUMMARY:
  variable           original        radial         slack     projected
                        value      movement      movement         value
 output     1           0.515         0.000         0.111         0.626
 output     2           0.121         0.000         0.133         0.254
 output     3           0.150         0.000         0.000         0.150
 input      1           0.258        -0.070        -0.081         0.106
 input      2           0.200        -0.054         0.000         0.145
 input      3           0.240        -0.065        -0.046         0.128
 input      4           0.423        -0.115        -0.155         0.153
 input      5           0.169        -0.046         0.000         0.123
 LISTING OF PEERS:
  peer   lambda weight
   28      0.210
   60      0.160
   52      0.629
 
 
Results for firm:    47
Technical efficiency = 1.000
Scale efficiency     = 0.708  (irs)
 PROJECTION SUMMARY:
  variable           original        radial         slack     projected
                        value      movement      movement         value
 output     1           0.548         0.000         0.000         0.548
 output     2           0.115         0.000         0.000         0.115
 output     3           0.123         0.000         0.000         0.123
 input      1           0.112         0.000         0.000         0.112
 input      2           0.143         0.000         0.000         0.144
 input      3           0.121         0.000         0.000         0.121
 input      4           0.164         0.000         0.000         0.164
 input      5           0.123         0.000         0.000         0.123
 LISTING OF PEERS:
  peer   lambda weight
   47      1.000
 
 
Results for firm:    48
Technical efficiency = 0.333
Scale efficiency     = 0.856  (irs)
 PROJECTION SUMMARY:
  variable           original        radial         slack     projected
                        value      movement      movement         value
 output     1           0.519         0.000         0.062         0.581
 output     2           0.246         0.000         0.000         0.246
 output     3           0.298         0.000         0.000         0.298
 input      1           0.787        -0.525         0.000         0.262
 input      2           0.886        -0.591        -0.147         0.148
 input      3           0.602        -0.402        -0.054         0.147
 input      4           0.364        -0.243         0.000         0.121
 input      5           0.518        -0.346        -0.007         0.165
 LISTING OF PEERS:
  peer   lambda weight
   18      0.122
   57      0.176
    8      0.078
    9      0.623
 
 
Results for firm:    49
Technical efficiency = 0.374
Scale efficiency     = 0.688  (irs)
 PROJECTION SUMMARY:
  variable           original        radial         slack     projected
                        value      movement      movement         value
 output     1           0.541         0.000         0.044         0.585
 output     2           0.289         0.000         0.105         0.395
 output     3           0.228         0.000         0.000         0.228
 input      1           0.634        -0.397        -0.085         0.152
 input      2           1.000        -0.626        -0.103         0.270
 input      3           1.000        -0.626        -0.167         0.207
 input      4           0.556        -0.348        -0.025         0.183
 input      5           0.288        -0.180         0.000         0.108
 LISTING OF PEERS:
  peer   lambda weight
   18      0.101
   60      0.899
 
 
Results for firm:    50
Technical efficiency = 0.458
Scale efficiency     = 0.912  (irs)
 PROJECTION SUMMARY:
  variable           original        radial         slack     projected
                        value      movement      movement         value
 output     1           0.608         0.000         0.000         0.608
 output     2           0.180         0.000         0.000         0.180
 output     3           0.144         0.000         0.001         0.145
 input      1           0.445        -0.241         0.000         0.204
 input      2           0.371        -0.201        -0.010         0.160
 input      3           0.431        -0.233        -0.031         0.167
 input      4           0.251        -0.136         0.000         0.115
 input      5           0.393        -0.213        -0.039         0.141
 LISTING OF PEERS:
  peer   lambda weight
    2      0.267
   28      0.152
   18      0.022
    8      0.559
 
 
Results for firm:    51
Technical efficiency = 0.865
Scale efficiency     = 0.559  (irs)
 PROJECTION SUMMARY:
  variable           original        radial         slack     projected
                        value      movement      movement         value
 output     1           0.518         0.000         0.030         0.548
 output     2           0.122         0.000         0.147         0.269
 output     3           0.120         0.000         0.013         0.132
 input      1           0.284        -0.038        -0.125         0.120
 input      2           0.241        -0.033         0.000         0.209
 input      3           0.262        -0.035        -0.056         0.170
 input      4           0.301        -0.041        -0.095         0.166
 input      5           0.128        -0.017         0.000         0.111
 LISTING OF PEERS:
  peer   lambda weight
   60      0.638
   52      0.362
 
 
Results for firm:    52
Technical efficiency = 1.000
Scale efficiency     = 0.958  (irs)
 PROJECTION SUMMARY:
  variable           original        radial         slack     projected
                        value      movement      movement         value
 output     1           0.516         0.000         0.000         0.516
 output     2           0.167         0.000         0.000         0.167
 output     3           0.117         0.000         0.000         0.117
 input      1           0.102         0.000         0.000         0.102
 input      2           0.100         0.000         0.000         0.100
 input      3           0.100         0.000         0.000         0.100
 input      4           0.140         0.000         0.000         0.140
 input      5           0.130         0.000         0.000         0.130
 LISTING OF PEERS:
  peer   lambda weight
   52      1.000
 
 
Results for firm:    53
Technical efficiency = 0.616
Scale efficiency     = 0.978  (irs)
 PROJECTION SUMMARY:
  variable           original        radial         slack     projected
                        value      movement      movement         value
 output     1           0.724         0.000         0.000         0.724
 output     2           0.295         0.000         0.066         0.362
 output     3           0.297         0.000         0.000         0.297
 input      1           0.781        -0.300        -0.248         0.233
 input      2           0.428        -0.164        -0.100         0.164
 input      3           0.508        -0.195        -0.164         0.149
 input      4           0.223        -0.086         0.000         0.137
 input      5           1.000        -0.384        -0.463         0.154
 LISTING OF PEERS:
  peer   lambda weight
    9      0.533
   18      0.134
   28      0.332
 
 
Results for firm:    54
Technical efficiency = 0.642
Scale efficiency     = 0.581  (irs)
 PROJECTION SUMMARY:
  variable           original        radial         slack     projected
                        value      movement      movement         value
 output     1           0.515         0.000         0.058         0.573
 output     2           0.130         0.000         0.166         0.296
 output     3           0.140         0.000         0.000         0.140
 input      1           0.294        -0.105        -0.066         0.123
 input      2           0.356        -0.127         0.000         0.228
 input      3           0.381        -0.136        -0.062         0.183
 input      4           0.290        -0.104        -0.015         0.171
 input      5           0.167        -0.060         0.000         0.108
 LISTING OF PEERS:
  peer   lambda weight
   28      0.041
   60      0.734
   52      0.225
 
 
Results for firm:    55
Technical efficiency = 0.539
Scale efficiency     = 0.615  (irs)
 PROJECTION SUMMARY:
  variable           original        radial         slack     projected
                        value      movement      movement         value
 output     1           0.538         0.000         0.132         0.669
 output     2           0.201         0.000         0.135         0.337
 output     3           0.167         0.000         0.000         0.167
 input      1           0.700        -0.323        -0.258         0.119
 input      2           0.413        -0.191         0.000         0.223
 input      3           0.620        -0.286        -0.157         0.178
 input      4           0.394        -0.182        -0.040         0.172
 input      5           0.203        -0.094         0.000         0.110
 LISTING OF PEERS:
  peer   lambda weight
   28      0.255
   60      0.593
   52      0.151
 
 
Results for firm:    56
Technical efficiency = 0.764
Scale efficiency     = 0.321  (irs)
 PROJECTION SUMMARY:
  variable           original        radial         slack     projected
                        value      movement      movement         value
 output     1           0.100         0.000         0.613         0.713
 output     2           0.190         0.000         0.196         0.386
 output     3           0.198         0.000         0.000         0.198
 input      1           1.000        -0.236        -0.638         0.125
 input      2           0.317        -0.075         0.000         0.242
 input      3           0.382        -0.090        -0.103         0.189
 input      4           0.321        -0.076        -0.067         0.178
 input      5           0.142        -0.033         0.000         0.108
 LISTING OF PEERS:
  peer   lambda weight
   18      0.022
   60      0.648
   28      0.330
 
 
Results for firm:    57
Technical efficiency = 1.000
Scale efficiency     = 1.000  (crs)
 PROJECTION SUMMARY:
  variable           original        radial         slack     projected
                        value      movement      movement         value
 output     1           0.612         0.000         0.000         0.612
 output     2           0.164         0.000         0.000         0.164
 output     3           0.440         0.000         0.000         0.440
 input      1           0.134         0.000         0.000         0.134
 input      2           0.142         0.000         0.000         0.142
 input      3           0.128         0.000         0.000         0.128
 input      4           0.149         0.000         0.000         0.149
 input      5           0.156         0.000         0.000         0.156
 LISTING OF PEERS:
  peer   lambda weight
   57      1.000
 
 
Results for firm:    58
Technical efficiency = 1.000
Scale efficiency     = 0.802  (irs)
 PROJECTION SUMMARY:
  variable           original        radial         slack     projected
                        value      movement      movement         value
 output     1           0.515         0.000         0.000         0.515
 output     2           0.120         0.000         0.000         0.120
 output     3           0.204         0.000         0.000         0.204
 input      1           0.106         0.000         0.000         0.106
 input      2           0.128         0.000         0.000         0.128
 input      3           0.118         0.000         0.000         0.118
 input      4           0.153         0.000         0.000         0.153
 input      5           0.147         0.000         0.000         0.147
 LISTING OF PEERS:
  peer   lambda weight
   58      1.000
 
 
Results for firm:    59
Technical efficiency = 0.983
Scale efficiency     = 0.600  (irs)
 PROJECTION SUMMARY:
  variable           original        radial         slack     projected
                        value      movement      movement         value
 output     1           0.528         0.000         0.032         0.559
 output     2           0.255         0.000         0.001         0.256
 output     3           0.134         0.000         0.001         0.135
 input      1           0.160        -0.003        -0.032         0.124
 input      2           0.241        -0.004        -0.010         0.227
 input      3           0.183        -0.003         0.000         0.180
 input      4           0.178        -0.003         0.000         0.175
 input      5           0.110        -0.002         0.000         0.108
 LISTING OF PEERS:
  peer   lambda weight
   47      0.323
   60      0.663
   52      0.014
 
 
Results for firm:    60
Technical efficiency = 1.000
Scale efficiency     = 0.763  (irs)
 PROJECTION SUMMARY:
  variable           original        radial         slack     projected
                        value      movement      movement         value
 output     1           0.566         0.000         0.000         0.566
 output     2           0.327         0.000         0.000         0.327
 output     3           0.141         0.000         0.000         0.141
 input      1           0.131         0.000         0.000         0.131
 input      2           0.270         0.000         0.000         0.270
 input      3           0.210         0.000         0.000         0.210
 input      4           0.181         0.000         0.000         0.181
 input      5           0.100         0.000         0.000         0.100
 LISTING OF PEERS:
  peer   lambda weight
   60      1.000
