# Supplementary material for: Changes in technological innovation efficiency and influencing factors of listed textile and apparel companies research——Based on three-stage DEA with Tobit modeling
Source: PLoS One. 2024 Aug 8;19(8):e0307820. doi: 10.1371/journal.pone.0307820 (PMC11309499; doi:10.1371/journal.pone.0307820)
Supplement: S1 Raw data — (ZIP) [file pone.0307820.s001.zip › Raw Data/Textile and Clothing Industry/DEAP2.1/Phase 3/2013-dta.txt]

0.2913	0.1379	0.1000	0.3853	0.3091	0.3322	0.2703	0.2346
0.1356	0.1165	0.1023	0.2584	0.3201	0.2756	0.2766	0.1811
0.1732	0.1240	0.1369	0.2861	0.2278	0.2504	0.2267	0.1652
0.1289	0.1060	0.1048	0.3000	0.2400	0.2766	0.1964	0.1992
0.2656	0.1312	0.1287	0.2983	0.2286	0.2325	0.1916	0.1830
0.2383	0.2226	0.1853	0.2673	0.2268	0.2161	0.1847	0.2018
0.1620	0.1117	0.1152	0.2834	0.2008	0.2496	0.2434	0.1833
0.1564	0.1054	0.1008	0.2593	0.2053	0.2497	0.2413	0.2069
0.1706	0.1428	0.1298	0.2667	0.1738	0.2331	0.2332	0.1473
0.1891	0.1166	0.1053	0.3988	0.3137	0.3563	0.2998	0.2873
0.1884	0.1178	0.1048	0.1488	0.1211	0.1267	0.1258	0.1000
0.1418	0.1122	0.1200	0.1813	0.2794	0.1551	0.2620	0.1213
0.1177	0.1052	0.1085	0.2267	0.1920	0.2114	0.1825	0.1927
0.2535	0.1393	0.1580	0.2977	0.2239	0.2604	0.2323	0.1426
0.4549	0.1774	0.1612	0.2133	0.1700	0.1778	0.1537	0.1526
0.6967	0.3402	0.1660	0.2347	0.1953	0.1884	0.1677	0.1724
0.1637	0.1229	0.1186	0.3875	0.2274	0.3640	0.2855	0.1909
0.7259	1.0000	1.0000	0.3242	0.2551	0.2854	0.2453	0.1660
0.1566	0.1541	0.1316	0.1940	0.2388	0.4226	0.4004	0.1770
0.2586	0.1416	0.1032	0.2331	0.1943	0.2232	0.2099	0.1390
0.1224	0.1551	0.1117	0.2815	0.2042	0.2524	0.2450	0.1877
0.3674	0.3605	0.1709	0.3431	0.2835	0.2998	0.2547	0.2173
0.2042	0.1610	0.1390	0.1648	0.1396	0.1410	0.1387	0.1298
0.3488	0.1867	0.1241	0.1585	0.1793	0.1676	0.6227	0.7389
0.2388	0.1527	0.1719	0.3200	0.4207	0.2701	0.2271	0.2322
0.1275	0.1738	0.1473	0.2970	0.3275	0.5208	0.7428	0.2640
0.1957	0.1389	0.1158	0.3424	0.5416	0.2540	0.1510	0.1564
1.0000	0.6076	0.2286	0.1595	0.1693	0.1437	0.1431	0.1714
0.1038	0.1073	0.1211	0.1535	0.1466	0.1268	0.1241	0.1841
0.1700	0.1465	0.1138	0.2866	0.2835	0.4381	0.2544	0.4896
0.1751	0.1554	0.1569	0.6023	0.1805	0.2653	0.5297	0.1553
0.1121	0.1000	0.1020	0.1357	0.1181	0.1197	0.1225	0.1217
0.1303	0.1108	0.1487	0.2891	0.2268	0.2256	0.1886	0.1871
0.1246	0.1061	0.1193	0.3111	0.2594	0.2569	0.2028	0.2265
0.1135	0.1025	0.1045	0.1914	0.1342	0.1443	0.1264	0.1369
0.1485	0.1114	0.1074	0.3084	0.2884	0.2689	0.2106	0.2762
0.1656	0.1410	0.1105	0.1938	0.1975	0.3699	0.1649	0.3436
0.4352	0.2376	0.2484	0.2278	0.6843	0.4054	0.3211	1.0000
0.1084	0.1551	0.1287	0.3371	0.2081	0.4003	0.2712	0.1459
0.1129	0.1000	0.1217	0.1913	0.1514	0.1649	0.1467	0.1343
0.1972	0.1409	0.1587	0.3549	0.2151	0.2778	0.8122	0.1833
0.1638	0.1408	0.1155	0.2889	0.2310	0.2605	0.2679	0.4029
0.2914	0.2013	0.1257	0.3911	0.3677	0.6896	0.3418	0.5184
0.3074	0.1558	0.1316	0.2869	0.2363	0.2692	0.2553	0.2375
0.3188	0.1782	0.1446	0.1682	0.1420	0.1380	0.1351	0.1222
0.1000	0.1124	0.1331	0.2285	0.2172	0.2141	0.5069	0.1872
0.1523	0.1124	0.1162	0.1361	0.1297	0.1365	0.1977	0.1340
0.1599	0.2434	0.2254	1.0000	1.0000	0.6156	0.4320	0.8140
0.2235	0.3044	0.2568	0.5369	0.7670	1.0000	1.0000	0.4541
0.4130	0.1920	0.1321	0.4011	0.3209	0.5123	0.2243	0.4913
0.1077	0.1224	0.1128	0.2766	0.1851	0.2209	0.2702	0.1933
0.1088	0.1679	0.1144	0.1114	0.1000	0.1000	0.1086	0.1207
0.7883	0.3125	0.2474	0.1000	0.1311	0.1024	0.1152	0.1810
0.1080	0.1354	0.1268	0.2508	0.3458	0.4584	0.3030	0.2485
0.1516	0.2032	0.1453	0.7224	0.4161	0.7794	0.4183	0.3342
0.1824	0.1720	0.1589	0.7406	0.2227	0.3041	0.2051	0.1472
0.2149	0.1624	0.3306	0.1570	0.1425	0.1243	0.1206	0.1771
0.1531	0.1258	0.1705	0.1268	0.1239	0.1046	0.1000	0.1562
0.1331	0.2348	0.1137	0.2316	0.2221	0.2337	0.2140	0.1898
0.2363	0.3286	0.1126	0.2385	0.2449	0.2456	0.2216	0.2251
