# Supplementary material for: Changes in technological innovation efficiency and influencing factors of listed textile and apparel companies research——Based on three-stage DEA with Tobit modeling
Source: PLoS One. 2024 Aug 8;19(8):e0307820. doi: 10.1371/journal.pone.0307820 (PMC11309499; doi:10.1371/journal.pone.0307820)
Supplement: S1 Raw data — (ZIP) [file pone.0307820.s001.zip › Raw Data/Textile and Clothing Industry/DEAP2.1/Phase 3/2013-out.txt]

 Results from DEAP Version 2.1
 
Instruction file = 2013-ins.txt
Data file          = 2013-dta.txt
 
 Input orientated DEA
 
 Scale assumption: VRS
 
 Slacks calculated using multi-stage method
 
 
 EFFICIENCY SUMMARY:
 
  firm  crste  vrste  scale
 
    1  0.220  0.470  0.468 irs
    2  0.151  0.563  0.268 irs
    3  0.209  0.620  0.337 irs
    4  0.155  0.577  0.269 irs
    5  0.267  0.633  0.422 irs
    6  0.302  0.644  0.470 irs
    7  0.193  0.580  0.332 irs
    8  0.171  0.539  0.318 irs
    9  0.245  0.705  0.347 irs
   10  0.131  0.394  0.333 irs
   11  0.354  1.000  0.354 irs
   12  0.248  0.835  0.297 irs
   13  0.167  0.610  0.274 irs
   14  0.340  0.748  0.454 irs
   15  0.530  0.839  0.631 irs
   16  0.695  0.839  0.827 irs
   17  0.176  0.536  0.329 irs
   18  1.000  1.000  1.000  - 
   19  0.247  0.656  0.376 irs
   20  0.335  0.764  0.438 irs
   21  0.195  0.576  0.338 irs
   22  0.342  0.580  0.591 irs
   23  0.342  0.878  0.390 irs
   24  0.351  0.660  0.532 irs
   25  0.232  0.534  0.434 irs
   26  0.181  0.441  0.410 irs
   27  0.260  0.761  0.342 irs
   28  1.000  1.000  1.000  - 
   29  0.279  0.818  0.341 irs
   30  0.155  0.412  0.376 irs
   31  0.260  0.692  0.375 irs
   32  0.260  0.934  0.278 irs
   33  0.204  0.628  0.325 irs
   34  0.161  0.538  0.299 irs
   35  0.230  0.870  0.264 irs
   36  0.155  0.499  0.311 irs
   37  0.221  0.625  0.354 irs
   38  0.390  0.440  0.886 irs
   39  0.190  0.705  0.270 irs
   40  0.223  0.818  0.273 irs
   41  0.234  0.584  0.401 irs
   42  0.171  0.444  0.385 irs
   43  0.157  0.317  0.496 irs
   44  0.255  0.508  0.502 irs
   45  0.476  0.944  0.505 irs
   46  0.189  0.595  0.318 irs
   47  0.293  0.881  0.333 irs
   48  0.138  0.255  0.538 irs
   49  0.175  0.279  0.627 irs
   50  0.276  0.474  0.583 irs
   51  0.173  0.585  0.296 irs
   52  0.446  1.000  0.446 irs
   53  1.000  1.000  1.000  - 
   54  0.172  0.477  0.360 irs
   55  0.125  0.323  0.386 irs
   56  0.252  0.707  0.357 irs
   57  0.759  1.000  0.759 irs
   58  0.480  1.000  0.480 irs
   59  0.291  0.625  0.466 irs
   60  0.378  0.595  0.636 irs
 
 mean  0.303  0.659  0.447

Note: crste = technical efficiency from CRS DEA
      vrste = technical efficiency from VRS DEA
      scale = scale efficiency = crste/vrste


Note also that all subsequent tables refer to VRS results
 
 
 SUMMARY OF OUTPUT SLACKS:
 
 firm  output:           1           2           3
    1                0.000       0.035       0.023
    2                0.046       0.006       0.003
    3                0.034       0.025       0.000
    4                0.002       0.048       0.007
    5                0.000       0.025       0.000
    6                0.000       0.012       0.000
    7                0.009       0.028       0.000
    8                0.000       0.040       0.011
    9                0.024       0.004       0.000
   10                0.000       0.033       0.012
   11                0.000       0.000       0.000
   12                0.055       0.021       0.000
   13                0.003       0.055       0.004
   14                0.000       0.047       0.000
   15                0.000       0.081       0.000
   16                0.000       0.084       0.016
   17                0.028       0.011       0.000
   18                0.000       0.000       0.000
   19                0.000       0.017       0.000
   20                0.000       0.019       0.012
   21                0.054       0.000       0.018
   22                0.000       0.000       0.129
   23                0.000       0.009       0.000
   24                0.162       0.067       0.069
   25                0.000       0.060       0.000
   26                0.030       0.013       0.000
   27                0.000       0.025       0.007
   28                0.000       0.000       0.000
   29                0.041       0.026       0.039
   30                0.000       0.010       0.035
   31                0.029       0.021       0.000
   32                0.024       0.051       0.009
   33                0.023       0.079       0.000
   34                0.000       0.067       0.000
   35                0.002       0.061       0.009
   36                0.000       0.043       0.035
   37                0.000       0.005       0.047
   38                0.353       0.076       0.000
   39                0.103       0.000       0.014
   40                0.049       0.052       0.000
   41                0.010       0.036       0.000
   42                0.000       0.039       0.010
   43                0.042       0.000       0.046
   44                0.000       0.012       0.006
   45                0.000       0.007       0.000
   46                0.066       0.052       0.000
   47                0.000       0.049       0.001
   48                0.391       0.000       0.000
   49                0.000       0.000       0.004
   50                0.000       0.010       0.070
   51                0.032       0.029       0.000
   52                0.000       0.000       0.000
   53                0.000       0.000       0.000
   54                0.021       0.039       0.000
   55                0.079       0.000       0.042
   56                0.039       0.000       0.001
   57                0.000       0.000       0.000
   58                0.000       0.000       0.000
   59                0.063       0.000       0.086
   60                0.085       0.000       0.114

 mean                0.032       0.025       0.015
 
 
 SUMMARY OF INPUT SLACKS:
 
 firm  input:            1           2           3           4           5
    1                0.033       0.019       0.029       0.000       0.000
    2                0.000       0.061       0.031       0.031       0.000
    3                0.022       0.015       0.023       0.010       0.000
    4                0.051       0.033       0.052       0.000       0.000
    5                0.054       0.026       0.029       0.000       0.000
    6                0.047       0.031       0.026       0.000       0.000
    7                0.024       0.000       0.024       0.019       0.000
    8                0.010       0.000       0.022       0.013       0.000
    9                0.038       0.000       0.036       0.037       0.000
   10                0.027       0.011       0.026       0.000       0.000
   11                0.000       0.000       0.000       0.000       0.000
   12                0.000       0.110       0.000       0.091       0.000
   13                0.021       0.014       0.025       0.000       0.000
   14                0.064       0.037       0.059       0.041       0.000
   15                0.034       0.009       0.021       0.000       0.000
   16                0.042       0.013       0.021       0.004       0.000
   17                0.058       0.000       0.068       0.026       0.000
   18                0.000       0.000       0.000       0.000       0.000
   19                0.000       0.046       0.165       0.146       0.000
   20                0.028       0.023       0.042       0.033       0.000
   21                0.021       0.000       0.023       0.018       0.000
   22                0.022       0.016       0.020       0.000       0.000
   23                0.008       0.005       0.004       0.000       0.000
   24                0.000       0.000       0.009       0.299       0.332
   25                0.039       0.107       0.027       0.000       0.000
   26                0.000       0.032       0.114       0.208       0.000
   27                0.138       0.303       0.084       0.000       0.000
   28                0.000       0.000       0.000       0.000       0.000
   29                0.002       0.000       0.000       0.000       0.001
   30                0.000       0.004       0.078       0.000       0.061
   31                0.265       0.000       0.053       0.237       0.000
   32                0.003       0.003       0.003       0.000       0.000
   33                0.052       0.031       0.028       0.000       0.000
   34                0.056       0.039       0.038       0.000       0.000
   35                0.052       0.015       0.023       0.000       0.000
   36                0.036       0.033       0.032       0.000       0.000
   37                0.000       0.006       0.128       0.000       0.068
   38                0.000       0.170       0.076       0.026       0.259
   39                0.081       0.020       0.149       0.060       0.000
   40                0.021       0.010       0.018       0.000       0.000
   41                0.054       0.000       0.030       0.344       0.000
   42                0.018       0.000       0.015       0.010       0.053
   43                0.012       0.000       0.116       0.000       0.015
   44                0.013       0.000       0.019       0.009       0.000
   45                0.012       0.007       0.003       0.000       0.000
   46                0.000       0.014       0.009       0.181       0.000
   47                0.000       0.008       0.014       0.061       0.000
   48                0.144       0.126       0.053       0.000       0.035
   49                0.000       0.086       0.146       0.146       0.000
   50                0.074       0.025       0.139       0.000       0.066
   51                0.036       0.000       0.019       0.043       0.000
   52                0.000       0.000       0.000       0.000       0.000
   53                0.000       0.000       0.000       0.000       0.000
   54                0.000       0.060       0.112       0.032       0.000
   55                0.072       0.003       0.113       0.000       0.000
   56                0.364       0.028       0.079       0.012       0.000
   57                0.000       0.000       0.000       0.000       0.000
   58                0.000       0.000       0.000       0.000       0.000
   59                0.000       0.016       0.019       0.006       0.000
   60                0.000       0.018       0.019       0.003       0.000

 mean                0.036       0.027       0.042       0.036       0.015
 
 
 SUMMARY OF PEERS:
 
  firm  peers:
    1     28   53   11
    2     11   52
    3     18   11
    4     11   52
    5     53   11   18   52
    6     53   11   18   52
    7     11   18   52
    8     11   52   53
    9     52   18   11
   10     53   52   11
   11     11
   12     52   18   11
   13     11   52
   14     28   18   11
   15     28   11   18   53
   16     28   11
   17     52   18   11
   18     18
   19     11   18   53   52
   20     28   11
   21     18   11   52
   22     18   28   11   52
   23     53   11   18   52
   24     53   52
   25     53   18   11   52
   26     18   11   52
   27     53   11   52
   28     28
   29     52   58
   30     58   52   53
   31     52   18   11
   32     11   52
   33     11   18   52
   34     11   53   18   52
   35     11   52
   36     58   52   53
   37     53   58   52
   38     18   53
   39     18   11
   40     11   18   52
   41     18   52   11
   42     53   52
   43     53   52   58
   44     53   11   52
   45     28   18   53   11
   46     11   18   52
   47     11   52   53
   48     53   57   58
   49     18   11   52   28
   50     53   58
   51     18   11   52
   52     52
   53     53
   54     11   18   52
   55     18   11   52
   56     18   11
   57     57
   58     58
   59     18   52   11
   60     18   28   52
 
 
 SUMMARY OF PEER WEIGHTS:
   (in same order as above)
 
  firm  peer weights:
    1   0.096 0.042 0.862
    2   0.909 0.091
    3   0.036 0.964
    4   0.277 0.723
    5   0.151 0.675 0.001 0.173
    6   0.128 0.061 0.062 0.750
    7   0.715 0.009 0.276
    8   0.484 0.503 0.013
    9   0.101 0.027 0.872
   10   0.056 0.415 0.529
   11   1.000
   12   0.009 0.017 0.974
   13   0.155 0.845
   14   0.045 0.053 0.902
   15   0.208 0.628 0.010 0.155
   16   0.626 0.374
   17   0.061 0.015 0.924
   18   1.000
   19   0.312 0.021 0.015 0.653
   20   0.086 0.914
   21   0.024 0.659 0.317
   22   0.200 0.111 0.455 0.233
   23   0.054 0.540 0.026 0.380
   24   0.591 0.409
   25   0.112 0.051 0.282 0.555
   26   0.040 0.294 0.665
   27   0.089 0.336 0.575
   28   1.000
   29   0.181 0.819
   30   0.480 0.461 0.059
   31   0.179 0.056 0.764
   32   0.339 0.661
   33   0.244 0.041 0.714
   34   0.005 0.020 0.003 0.972
   35   0.078 0.922
   36   0.431 0.539 0.030
   37   0.040 0.667 0.293
   38   0.001 0.999
   39   0.042 0.958
   40   0.553 0.014 0.433
   41   0.059 0.156 0.786
   42   0.081 0.919
   43   0.313 0.406 0.281
   44   0.218 0.633 0.149
   45   0.058 0.017 0.124 0.801
   46   0.506 0.027 0.467
   47   0.237 0.727 0.036
   48   0.621 0.045 0.334
   49   0.165 0.082 0.746 0.007
   50   0.409 0.591
   51   0.002 0.375 0.623
   52   1.000
   53   1.000
   54   0.134 0.015 0.850
   55   0.092 0.815 0.093
   56   0.061 0.939
   57   1.000
   58   1.000
   59   0.100 0.578 0.322
   60   0.106 0.166 0.729
 
 
 PEER COUNT SUMMARY:
   (i.e., no. times each firm is a peer for another)
 
  firm  peer count:
    1       0
    2       0
    3       0
    4       0
    5       0
    6       0
    7       0
    8       0
    9       0
   10       0
   11      42
   12       0
   13       0
   14       0
   15       0
   16       0
   17       0
   18      31
   19       0
   20       0
   21       0
   22       0
   23       0
   24       0
   25       0
   26       0
   27       0
   28       9
   29       0
   30       0
   31       0
   32       0
   33       0
   34       0
   35       0
   36       0
   37       0
   38       0
   39       0
   40       0
   41       0
   42       0
   43       0
   44       0
   45       0
   46       0
   47       0
   48       0
   49       0
   50       0
   51       0
   52      41
   53      23
   54       0
   55       0
   56       0
   57       1
   58       7
   59       0
   60       0
 
 
 
 SUMMARY OF OUTPUT TARGETS:
 
 firm  output:           1           2           3
    1                0.291       0.173       0.123
    2                0.181       0.122       0.106
    3                0.208       0.149       0.137
    4                0.131       0.154       0.112
    5                0.266       0.157       0.129
    6                0.238       0.235       0.185
    7                0.171       0.139       0.115
    8                0.156       0.146       0.112
    9                0.195       0.147       0.130
   10                0.189       0.150       0.117
   11                0.188       0.118       0.105
   12                0.197       0.133       0.120
   13                0.121       0.160       0.113
   14                0.254       0.187       0.158
   15                0.455       0.258       0.161
   16                0.697       0.425       0.182
   17                0.191       0.134       0.119
   18                0.726       1.000       1.000
   19                0.157       0.172       0.132
   20                0.259       0.160       0.116
   21                0.176       0.155       0.130
   22                0.367       0.360       0.300
   23                0.204       0.170       0.139
   24                0.511       0.253       0.193
   25                0.239       0.213       0.172
   26                0.157       0.187       0.147
   27                0.196       0.164       0.123
   28                1.000       0.608       0.229
   29                0.145       0.133       0.160
   30                0.170       0.156       0.149
   31                0.204       0.176       0.157
   32                0.136       0.151       0.111
   33                0.154       0.190       0.149
   34                0.125       0.173       0.119
   35                0.115       0.164       0.114
   36                0.148       0.154       0.143
   37                0.166       0.146       0.157
   38                0.788       0.313       0.248
   39                0.211       0.155       0.143
   40                0.162       0.152       0.122
   41                0.207       0.177       0.159
   42                0.164       0.180       0.125
   43                0.334       0.201       0.172
   44                0.307       0.168       0.137
   45                0.319       0.185       0.145
   46                0.166       0.165       0.133
   47                0.152       0.161       0.117
   48                0.550       0.243       0.225
   49                0.224       0.304       0.261
   50                0.413       0.202       0.202
   51                0.140       0.151       0.113
   52                0.109       0.168       0.114
   53                0.788       0.313       0.247
   54                0.129       0.174       0.127
   55                0.230       0.203       0.188
   56                0.221       0.172       0.160
   57                0.215       0.162       0.331
   58                0.153       0.126       0.171
   59                0.196       0.235       0.200
   60                0.322       0.329       0.227
 
 
 SUMMARY OF INPUT TARGETS:
 
 firm  input:            1           2           3           4           5
    1                0.148       0.126       0.127       0.127       0.110
    2                0.145       0.119       0.124       0.124       0.102
    3                0.155       0.126       0.132       0.130       0.102
    4                0.122       0.106       0.107       0.113       0.115
    5                0.135       0.119       0.119       0.121       0.116
    6                0.125       0.115       0.113       0.119       0.130
    7                0.140       0.116       0.121       0.122       0.106
    8                0.129       0.111       0.113       0.117       0.111
    9                0.150       0.123       0.128       0.127       0.104
   10                0.131       0.113       0.114       0.118       0.113
   11                0.149       0.121       0.127       0.126       0.100
   12                0.151       0.123       0.129       0.128       0.101
   13                0.117       0.103       0.104       0.111       0.117
   14                0.159       0.130       0.136       0.133       0.107
   15                0.145       0.134       0.128       0.129       0.128
   16                0.156       0.151       0.137       0.137       0.145
   17                0.149       0.122       0.127       0.127       0.102
   18                0.324       0.255       0.285       0.245       0.166
   19                0.127       0.110       0.112       0.117       0.116
   20                0.150       0.125       0.128       0.127       0.106
   21                0.141       0.118       0.122       0.123       0.108
   22                0.176       0.148       0.154       0.148       0.126
   23                0.136       0.117       0.119       0.122       0.114
   24                0.105       0.118       0.101       0.113       0.156
   25                0.132       0.117       0.117       0.121       0.124
   26                0.131       0.112       0.115       0.119       0.116
   27                0.123       0.110       0.109       0.115       0.119
   28                0.160       0.169       0.144       0.143       0.171
   29                0.124       0.120       0.104       0.102       0.150
   30                0.118       0.113       0.102       0.105       0.141
   31                0.152       0.125       0.131       0.129       0.107
   32                0.124       0.107       0.109       0.114       0.114
   33                0.129       0.112       0.114       0.118       0.118
   34                0.112       0.101       0.101       0.109       0.122
   35                0.114       0.102       0.102       0.110       0.119
   36                0.118       0.111       0.102       0.105       0.138
   37                0.121       0.117       0.103       0.103       0.147
   38                0.100       0.131       0.103       0.115       0.181
   39                0.156       0.127       0.133       0.131       0.103
   40                0.135       0.114       0.117       0.120       0.110
   41                0.153       0.126       0.132       0.130       0.107
   42                0.110       0.103       0.100       0.109       0.126
   43                0.112       0.116       0.102       0.108       0.150
   44                0.133       0.120       0.117       0.121       0.121
   45                0.146       0.127       0.127       0.127       0.115
   46                0.136       0.115       0.118       0.121       0.111
   47                0.120       0.106       0.106       0.113       0.118
   48                0.111       0.129       0.104       0.110       0.173
   49                0.150       0.128       0.133       0.133       0.127
   50                0.116       0.127       0.104       0.106       0.166
   51                0.126       0.108       0.110       0.115       0.113
   52                0.111       0.100       0.100       0.109       0.121
   53                0.100       0.131       0.102       0.115       0.181
   54                0.120       0.105       0.106       0.113       0.119
   55                0.161       0.131       0.139       0.135       0.108
   56                0.160       0.129       0.136       0.133       0.104
   57                0.157       0.143       0.124       0.121       0.177
   58                0.127       0.124       0.105       0.100       0.156
   59                0.145       0.122       0.127       0.128       0.119
   60                0.142       0.128       0.127       0.129       0.134
 
 
 
 FIRM BY FIRM RESULTS:
 
 
Results for firm:     1
Technical efficiency = 0.470
Scale efficiency     = 0.468  (irs)
 PROJECTION SUMMARY:
  variable           original        radial         slack     projected
                        value      movement      movement         value
 output     1           0.291         0.000         0.000         0.291
 output     2           0.138         0.000         0.035         0.173
 output     3           0.100         0.000         0.023         0.123
 input      1           0.385        -0.204        -0.033         0.148
 input      2           0.309        -0.164        -0.019         0.126
 input      3           0.332        -0.176        -0.029         0.127
 input      4           0.270        -0.143         0.000         0.127
 input      5           0.235        -0.124         0.000         0.110
 LISTING OF PEERS:
  peer   lambda weight
   28      0.096
   53      0.042
   11      0.862
 
 
Results for firm:     2
Technical efficiency = 0.563
Scale efficiency     = 0.268  (irs)
 PROJECTION SUMMARY:
  variable           original        radial         slack     projected
                        value      movement      movement         value
 output     1           0.136         0.000         0.046         0.181
 output     2           0.117         0.000         0.006         0.122
 output     3           0.102         0.000         0.003         0.106
 input      1           0.258        -0.113         0.000         0.145
 input      2           0.320        -0.140        -0.061         0.119
 input      3           0.276        -0.121        -0.031         0.124
 input      4           0.277        -0.121        -0.031         0.124
 input      5           0.181        -0.079         0.000         0.102
 LISTING OF PEERS:
  peer   lambda weight
   11      0.909
   52      0.091
 
 
Results for firm:     3
Technical efficiency = 0.620
Scale efficiency     = 0.337  (irs)
 PROJECTION SUMMARY:
  variable           original        radial         slack     projected
                        value      movement      movement         value
 output     1           0.173         0.000         0.034         0.208
 output     2           0.124         0.000         0.025         0.149
 output     3           0.137         0.000         0.000         0.137
 input      1           0.286        -0.109        -0.022         0.155
 input      2           0.228        -0.087        -0.015         0.126
 input      3           0.250        -0.095        -0.023         0.132
 input      4           0.227        -0.086        -0.010         0.130
 input      5           0.165        -0.063         0.000         0.102
 LISTING OF PEERS:
  peer   lambda weight
   18      0.036
   11      0.964
 
 
Results for firm:     4
Technical efficiency = 0.577
Scale efficiency     = 0.269  (irs)
 PROJECTION SUMMARY:
  variable           original        radial         slack     projected
                        value      movement      movement         value
 output     1           0.129         0.000         0.002         0.131
 output     2           0.106         0.000         0.048         0.154
 output     3           0.105         0.000         0.007         0.112
 input      1           0.300        -0.127        -0.051         0.122
 input      2           0.240        -0.101        -0.033         0.106
 input      3           0.277        -0.117        -0.052         0.107
 input      4           0.196        -0.083         0.000         0.113
 input      5           0.199        -0.084         0.000         0.115
 LISTING OF PEERS:
  peer   lambda weight
   11      0.277
   52      0.723
 
 
Results for firm:     5
Technical efficiency = 0.633
Scale efficiency     = 0.422  (irs)
 PROJECTION SUMMARY:
  variable           original        radial         slack     projected
                        value      movement      movement         value
 output     1           0.266         0.000         0.000         0.266
 output     2           0.131         0.000         0.025         0.157
 output     3           0.129         0.000         0.000         0.129
 input      1           0.298        -0.109        -0.054         0.135
 input      2           0.229        -0.084        -0.026         0.119
 input      3           0.232        -0.085        -0.029         0.119
 input      4           0.192        -0.070         0.000         0.121
 input      5           0.183        -0.067         0.000         0.116
 LISTING OF PEERS:
  peer   lambda weight
   53      0.151
   11      0.675
   18      0.001
   52      0.173
 
 
Results for firm:     6
Technical efficiency = 0.644
Scale efficiency     = 0.470  (irs)
 PROJECTION SUMMARY:
  variable           original        radial         slack     projected
                        value      movement      movement         value
 output     1           0.238         0.000         0.000         0.238
 output     2           0.223         0.000         0.012         0.235
 output     3           0.185         0.000         0.000         0.185
 input      1           0.267        -0.095        -0.047         0.125
 input      2           0.227        -0.081        -0.031         0.115
 input      3           0.216        -0.077        -0.026         0.113
 input      4           0.185        -0.066         0.000         0.119
 input      5           0.202        -0.072         0.000         0.130
 LISTING OF PEERS:
  peer   lambda weight
   53      0.128
   11      0.061
   18      0.062
   52      0.750
 
 
Results for firm:     7
Technical efficiency = 0.580
Scale efficiency     = 0.332  (irs)
 PROJECTION SUMMARY:
  variable           original        radial         slack     projected
                        value      movement      movement         value
 output     1           0.162         0.000         0.009         0.171
 output     2           0.112         0.000         0.028         0.139
 output     3           0.115         0.000         0.000         0.115
 input      1           0.283        -0.119        -0.024         0.140
 input      2           0.201        -0.084         0.000         0.116
 input      3           0.250        -0.105        -0.024         0.121
 input      4           0.243        -0.102        -0.019         0.122
 input      5           0.183        -0.077         0.000         0.106
 LISTING OF PEERS:
  peer   lambda weight
   11      0.715
   18      0.009
   52      0.276
 
 
Results for firm:     8
Technical efficiency = 0.539
Scale efficiency     = 0.318  (irs)
 PROJECTION SUMMARY:
  variable           original        radial         slack     projected
                        value      movement      movement         value
 output     1           0.156         0.000         0.000         0.156
 output     2           0.105         0.000         0.040         0.146
 output     3           0.101         0.000         0.011         0.112
 input      1           0.259        -0.120        -0.010         0.129
 input      2           0.205        -0.095         0.000         0.111
 input      3           0.250        -0.115        -0.022         0.113
 input      4           0.241        -0.111        -0.013         0.117
 input      5           0.207        -0.095         0.000         0.111
 LISTING OF PEERS:
  peer   lambda weight
   11      0.484
   52      0.503
   53      0.013
 
 
Results for firm:     9
Technical efficiency = 0.705
Scale efficiency     = 0.347  (irs)
 PROJECTION SUMMARY:
  variable           original        radial         slack     projected
                        value      movement      movement         value
 output     1           0.171         0.000         0.024         0.195
 output     2           0.143         0.000         0.004         0.147
 output     3           0.130         0.000         0.000         0.130
 input      1           0.267        -0.079        -0.038         0.150
 input      2           0.174        -0.051         0.000         0.123
 input      3           0.233        -0.069        -0.036         0.128
 input      4           0.233        -0.069        -0.037         0.127
 input      5           0.147        -0.043         0.000         0.104
 LISTING OF PEERS:
  peer   lambda weight
   52      0.101
   18      0.027
   11      0.872
 
 
Results for firm:    10
Technical efficiency = 0.394
Scale efficiency     = 0.333  (irs)
 PROJECTION SUMMARY:
  variable           original        radial         slack     projected
                        value      movement      movement         value
 output     1           0.189         0.000         0.000         0.189
 output     2           0.117         0.000         0.033         0.150
 output     3           0.105         0.000         0.012         0.117
 input      1           0.399        -0.242        -0.027         0.131
 input      2           0.314        -0.190        -0.011         0.113
 input      3           0.356        -0.216        -0.026         0.114
 input      4           0.300        -0.182         0.000         0.118
 input      5           0.287        -0.174         0.000         0.113
 LISTING OF PEERS:
  peer   lambda weight
   53      0.056
   52      0.415
   11      0.529
 
 
Results for firm:    11
Technical efficiency = 1.000
Scale efficiency     = 0.354  (irs)
 PROJECTION SUMMARY:
  variable           original        radial         slack     projected
                        value      movement      movement         value
 output     1           0.188         0.000         0.000         0.188
 output     2           0.118         0.000         0.000         0.118
 output     3           0.105         0.000         0.000         0.105
 input      1           0.149         0.000         0.000         0.149
 input      2           0.121         0.000         0.000         0.121
 input      3           0.127         0.000         0.000         0.127
 input      4           0.126         0.000         0.000         0.126
 input      5           0.100         0.000         0.000         0.100
 LISTING OF PEERS:
  peer   lambda weight
   11      1.000
 
 
Results for firm:    12
Technical efficiency = 0.835
Scale efficiency     = 0.297  (irs)
 PROJECTION SUMMARY:
  variable           original        radial         slack     projected
                        value      movement      movement         value
 output     1           0.142         0.000         0.055         0.197
 output     2           0.112         0.000         0.021         0.133
 output     3           0.120         0.000         0.000         0.120
 input      1           0.181        -0.030         0.000         0.151
 input      2           0.279        -0.046        -0.110         0.123
 input      3           0.155        -0.026         0.000         0.129
 input      4           0.262        -0.043        -0.091         0.128
 input      5           0.121        -0.020         0.000         0.101
 LISTING OF PEERS:
  peer   lambda weight
   52      0.009
   18      0.017
   11      0.974
 
 
Results for firm:    13
Technical efficiency = 0.610
Scale efficiency     = 0.274  (irs)
 PROJECTION SUMMARY:
  variable           original        radial         slack     projected
                        value      movement      movement         value
 output     1           0.118         0.000         0.003         0.121
 output     2           0.105         0.000         0.055         0.160
 output     3           0.108         0.000         0.004         0.113
 input      1           0.227        -0.088        -0.021         0.117
 input      2           0.192        -0.075        -0.014         0.103
 input      3           0.211        -0.083        -0.025         0.104
 input      4           0.182        -0.071         0.000         0.111
 input      5           0.193        -0.075         0.000         0.117
 LISTING OF PEERS:
  peer   lambda weight
   11      0.155
   52      0.845
 
 
Results for firm:    14
Technical efficiency = 0.748
Scale efficiency     = 0.454  (irs)
 PROJECTION SUMMARY:
  variable           original        radial         slack     projected
                        value      movement      movement         value
 output     1           0.254         0.000         0.000         0.254
 output     2           0.139         0.000         0.047         0.187
 output     3           0.158         0.000         0.000         0.158
 input      1           0.298        -0.075        -0.064         0.159
 input      2           0.224        -0.056        -0.037         0.130
 input      3           0.260        -0.066        -0.059         0.136
 input      4           0.232        -0.058        -0.041         0.133
 input      5           0.143        -0.036         0.000         0.107
 LISTING OF PEERS:
  peer   lambda weight
   28      0.045
   18      0.053
   11      0.902
 
 
Results for firm:    15
Technical efficiency = 0.839
Scale efficiency     = 0.631  (irs)
 PROJECTION SUMMARY:
  variable           original        radial         slack     projected
                        value      movement      movement         value
 output     1           0.455         0.000         0.000         0.455
 output     2           0.177         0.000         0.081         0.258
 output     3           0.161         0.000         0.000         0.161
 input      1           0.213        -0.034        -0.034         0.145
 input      2           0.170        -0.027        -0.009         0.134
 input      3           0.178        -0.029        -0.021         0.128
 input      4           0.154        -0.025         0.000         0.129
 input      5           0.153        -0.025         0.000         0.128
 LISTING OF PEERS:
  peer   lambda weight
   28      0.208
   11      0.628
   18      0.010
   53      0.155
 
 
Results for firm:    16
Technical efficiency = 0.839
Scale efficiency     = 0.827  (irs)
 PROJECTION SUMMARY:
  variable           original        radial         slack     projected
                        value      movement      movement         value
 output     1           0.697         0.000         0.000         0.697
 output     2           0.340         0.000         0.084         0.425
 output     3           0.166         0.000         0.016         0.182
 input      1           0.235        -0.038        -0.042         0.156
 input      2           0.195        -0.031        -0.013         0.151
 input      3           0.188        -0.030        -0.021         0.137
 input      4           0.168        -0.027        -0.004         0.137
 input      5           0.172        -0.028         0.000         0.145
 LISTING OF PEERS:
  peer   lambda weight
   28      0.626
   11      0.374
 
 
Results for firm:    17
Technical efficiency = 0.536
Scale efficiency     = 0.329  (irs)
 PROJECTION SUMMARY:
  variable           original        radial         slack     projected
                        value      movement      movement         value
 output     1           0.164         0.000         0.028         0.191
 output     2           0.123         0.000         0.011         0.134
 output     3           0.119         0.000         0.000         0.119
 input      1           0.388        -0.180        -0.058         0.149
 input      2           0.227        -0.106         0.000         0.122
 input      3           0.364        -0.169        -0.068         0.127
 input      4           0.285        -0.133        -0.026         0.127
 input      5           0.191        -0.089         0.000         0.102
 LISTING OF PEERS:
  peer   lambda weight
   52      0.061
   18      0.015
   11      0.924
 
 
Results for firm:    18
Technical efficiency = 1.000
Scale efficiency     = 1.000  (crs)
 PROJECTION SUMMARY:
  variable           original        radial         slack     projected
                        value      movement      movement         value
 output     1           0.726         0.000         0.000         0.726
 output     2           1.000         0.000         0.000         1.000
 output     3           1.000         0.000         0.000         1.000
 input      1           0.324         0.000         0.000         0.324
 input      2           0.255         0.000         0.000         0.255
 input      3           0.285         0.000         0.000         0.285
 input      4           0.245         0.000         0.000         0.245
 input      5           0.166         0.000         0.000         0.166
 LISTING OF PEERS:
  peer   lambda weight
   18      1.000
 
 
Results for firm:    19
Technical efficiency = 0.656
Scale efficiency     = 0.376  (irs)
 PROJECTION SUMMARY:
  variable           original        radial         slack     projected
                        value      movement      movement         value
 output     1           0.157         0.000         0.000         0.157
 output     2           0.154         0.000         0.017         0.172
 output     3           0.132         0.000         0.000         0.132
 input      1           0.194        -0.067         0.000         0.127
 input      2           0.239        -0.082        -0.046         0.110
 input      3           0.423        -0.145        -0.165         0.112
 input      4           0.400        -0.138        -0.146         0.117
 input      5           0.177        -0.061         0.000         0.116
 LISTING OF PEERS:
  peer   lambda weight
   11      0.312
   18      0.021
   53      0.015
   52      0.653
 
 
Results for firm:    20
Technical efficiency = 0.764
Scale efficiency     = 0.438  (irs)
 PROJECTION SUMMARY:
  variable           original        radial         slack     projected
                        value      movement      movement         value
 output     1           0.259         0.000         0.000         0.259
 output     2           0.142         0.000         0.019         0.160
 output     3           0.103         0.000         0.012         0.116
 input      1           0.233        -0.055        -0.028         0.150
 input      2           0.194        -0.046        -0.023         0.125
 input      3           0.223        -0.053        -0.042         0.128
 input      4           0.210        -0.050        -0.033         0.127
 input      5           0.139        -0.033         0.000         0.106
 LISTING OF PEERS:
  peer   lambda weight
   28      0.086
   11      0.914
 
 
Results for firm:    21
Technical efficiency = 0.576
Scale efficiency     = 0.338  (irs)
 PROJECTION SUMMARY:
  variable           original        radial         slack     projected
                        value      movement      movement         value
 output     1           0.122         0.000         0.054         0.176
 output     2           0.155         0.000         0.000         0.155
 output     3           0.112         0.000         0.018         0.130
 input      1           0.281        -0.119        -0.021         0.141
 input      2           0.204        -0.087         0.000         0.118
 input      3           0.252        -0.107        -0.023         0.122
 input      4           0.245        -0.104        -0.018         0.123
 input      5           0.188        -0.080         0.000         0.108
 LISTING OF PEERS:
  peer   lambda weight
   18      0.024
   11      0.659
   52      0.317
 
 
Results for firm:    22
Technical efficiency = 0.580
Scale efficiency     = 0.591  (irs)
 PROJECTION SUMMARY:
  variable           original        radial         slack     projected
                        value      movement      movement         value
 output     1           0.367         0.000         0.000         0.367
 output     2           0.360         0.000         0.000         0.360
 output     3           0.171         0.000         0.129         0.300
 input      1           0.343        -0.144        -0.022         0.176
 input      2           0.283        -0.119        -0.016         0.148
 input      3           0.300        -0.126        -0.020         0.154
 input      4           0.255        -0.107         0.000         0.148
 input      5           0.217        -0.091         0.000         0.126
 LISTING OF PEERS:
  peer   lambda weight
   18      0.200
   28      0.111
   11      0.455
   52      0.233
 
 
Results for firm:    23
Technical efficiency = 0.878
Scale efficiency     = 0.390  (irs)
 PROJECTION SUMMARY:
  variable           original        radial         slack     projected
                        value      movement      movement         value
 output     1           0.204         0.000         0.000         0.204
 output     2           0.161         0.000         0.009         0.170
 output     3           0.139         0.000         0.000         0.139
 input      1           0.165        -0.020        -0.008         0.136
 input      2           0.140        -0.017        -0.005         0.117
 input      3           0.141        -0.017        -0.004         0.119
 input      4           0.139        -0.017         0.000         0.122
 input      5           0.130        -0.016         0.000         0.114
 LISTING OF PEERS:
  peer   lambda weight
   53      0.054
   11      0.540
   18      0.026
   52      0.380
 
 
Results for firm:    24
Technical efficiency = 0.660
Scale efficiency     = 0.532  (irs)
 PROJECTION SUMMARY:
  variable           original        radial         slack     projected
                        value      movement      movement         value
 output     1           0.349         0.000         0.162         0.511
 output     2           0.187         0.000         0.067         0.253
 output     3           0.124         0.000         0.069         0.193
 input      1           0.159        -0.054         0.000         0.105
 input      2           0.179        -0.061         0.000         0.118
 input      3           0.168        -0.057        -0.009         0.101
 input      4           0.623        -0.212        -0.299         0.113
 input      5           0.739        -0.251        -0.332         0.156
 LISTING OF PEERS:
  peer   lambda weight
   53      0.591
   52      0.409
 
 
Results for firm:    25
Technical efficiency = 0.534
Scale efficiency     = 0.434  (irs)
 PROJECTION SUMMARY:
  variable           original        radial         slack     projected
                        value      movement      movement         value
 output     1           0.239         0.000         0.000         0.239
 output     2           0.153         0.000         0.060         0.213
 output     3           0.172         0.000         0.000         0.172
 input      1           0.320        -0.149        -0.039         0.132
 input      2           0.421        -0.196        -0.107         0.117
 input      3           0.270        -0.126        -0.027         0.117
 input      4           0.227        -0.106         0.000         0.121
 input      5           0.232        -0.108         0.000         0.124
 LISTING OF PEERS:
  peer   lambda weight
   53      0.112
   18      0.051
   11      0.282
   52      0.555
 
 
Results for firm:    26
Technical efficiency = 0.441
Scale efficiency     = 0.410  (irs)
 PROJECTION SUMMARY:
  variable           original        radial         slack     projected
                        value      movement      movement         value
 output     1           0.128         0.000         0.030         0.157
 output     2           0.174         0.000         0.013         0.187
 output     3           0.147         0.000         0.000         0.147
 input      1           0.297        -0.166         0.000         0.131
 input      2           0.328        -0.183        -0.032         0.112
 input      3           0.521        -0.291        -0.114         0.115
 input      4           0.743        -0.415        -0.208         0.119
 input      5           0.264        -0.148         0.000         0.116
 LISTING OF PEERS:
  peer   lambda weight
   18      0.040
   11      0.294
   52      0.665
 
 
Results for firm:    27
Technical efficiency = 0.761
Scale efficiency     = 0.342  (irs)
 PROJECTION SUMMARY:
  variable           original        radial         slack     projected
                        value      movement      movement         value
 output     1           0.196         0.000         0.000         0.196
 output     2           0.139         0.000         0.025         0.164
 output     3           0.116         0.000         0.007         0.123
 input      1           0.342        -0.082        -0.138         0.123
 input      2           0.542        -0.129        -0.303         0.110
 input      3           0.254        -0.061        -0.084         0.109
 input      4           0.151        -0.036         0.000         0.115
 input      5           0.156        -0.037         0.000         0.119
 LISTING OF PEERS:
  peer   lambda weight
   53      0.089
   11      0.336
   52      0.575
 
 
Results for firm:    28
Technical efficiency = 1.000
Scale efficiency     = 1.000  (crs)
 PROJECTION SUMMARY:
  variable           original        radial         slack     projected
                        value      movement      movement         value
 output     1           1.000         0.000         0.000         1.000
 output     2           0.608         0.000         0.000         0.608
 output     3           0.229         0.000         0.000         0.229
 input      1           0.160         0.000         0.000         0.160
 input      2           0.169         0.000         0.000         0.169
 input      3           0.144         0.000         0.000         0.144
 input      4           0.143         0.000         0.000         0.143
 input      5           0.171         0.000         0.000         0.171
 LISTING OF PEERS:
  peer   lambda weight
   28      1.000
 
 
Results for firm:    29
Technical efficiency = 0.818
Scale efficiency     = 0.341  (irs)
 PROJECTION SUMMARY:
  variable           original        radial         slack     projected
                        value      movement      movement         value
 output     1           0.104         0.000         0.041         0.145
 output     2           0.107         0.000         0.026         0.133
 output     3           0.121         0.000         0.039         0.160
 input      1           0.153        -0.028        -0.002         0.124
 input      2           0.147        -0.027         0.000         0.120
 input      3           0.127        -0.023         0.000         0.104
 input      4           0.124        -0.023         0.000         0.102
 input      5           0.184        -0.033        -0.001         0.150
 LISTING OF PEERS:
  peer   lambda weight
   52      0.181
   58      0.819
 
 
Results for firm:    30
Technical efficiency = 0.412
Scale efficiency     = 0.376  (irs)
 PROJECTION SUMMARY:
  variable           original        radial         slack     projected
                        value      movement      movement         value
 output     1           0.170         0.000         0.000         0.170
 output     2           0.146         0.000         0.010         0.156
 output     3           0.114         0.000         0.035         0.149
 input      1           0.287        -0.168         0.000         0.118
 input      2           0.283        -0.167        -0.004         0.113
 input      3           0.438        -0.258        -0.078         0.102
 input      4           0.254        -0.150         0.000         0.105
 input      5           0.490        -0.288        -0.061         0.141
 LISTING OF PEERS:
  peer   lambda weight
   58      0.480
   52      0.461
   53      0.059
 
 
Results for firm:    31
Technical efficiency = 0.692
Scale efficiency     = 0.375  (irs)
 PROJECTION SUMMARY:
  variable           original        radial         slack     projected
                        value      movement      movement         value
 output     1           0.175         0.000         0.029         0.204
 output     2           0.155         0.000         0.021         0.176
 output     3           0.157         0.000         0.000         0.157
 input      1           0.602        -0.186        -0.265         0.152
 input      2           0.180        -0.056         0.000         0.125
 input      3           0.265        -0.082        -0.053         0.131
 input      4           0.530        -0.163        -0.237         0.129
 input      5           0.155        -0.048         0.000         0.107
 LISTING OF PEERS:
  peer   lambda weight
   52      0.179
   18      0.056
   11      0.764
 
 
Results for firm:    32
Technical efficiency = 0.934
Scale efficiency     = 0.278  (irs)
 PROJECTION SUMMARY:
  variable           original        radial         slack     projected
                        value      movement      movement         value
 output     1           0.112         0.000         0.024         0.136
 output     2           0.100         0.000         0.051         0.151
 output     3           0.102         0.000         0.009         0.111
 input      1           0.136        -0.009        -0.003         0.124
 input      2           0.118        -0.008        -0.003         0.107
 input      3           0.120        -0.008        -0.003         0.109
 input      4           0.122        -0.008         0.000         0.114
 input      5           0.122        -0.008         0.000         0.114
 LISTING OF PEERS:
  peer   lambda weight
   11      0.339
   52      0.661
 
 
Results for firm:    33
Technical efficiency = 0.628
Scale efficiency     = 0.325  (irs)
 PROJECTION SUMMARY:
  variable           original        radial         slack     projected
                        value      movement      movement         value
 output     1           0.130         0.000         0.023         0.154
 output     2           0.111         0.000         0.079         0.190
 output     3           0.149         0.000         0.000         0.149
 input      1           0.289        -0.108        -0.052         0.129
 input      2           0.227        -0.084        -0.031         0.112
 input      3           0.226        -0.084        -0.028         0.114
 input      4           0.189        -0.070         0.000         0.118
 input      5           0.187        -0.070         0.000         0.118
 LISTING OF PEERS:
  peer   lambda weight
   11      0.244
   18      0.041
   52      0.714
 
 
Results for firm:    34
Technical efficiency = 0.538
Scale efficiency     = 0.299  (irs)
 PROJECTION SUMMARY:
  variable           original        radial         slack     projected
                        value      movement      movement         value
 output     1           0.125         0.000         0.000         0.125
 output     2           0.106         0.000         0.067         0.173
 output     3           0.119         0.000         0.000         0.119
 input      1           0.311        -0.144        -0.056         0.112
 input      2           0.259        -0.120        -0.039         0.101
 input      3           0.257        -0.119        -0.038         0.101
 input      4           0.203        -0.094         0.000         0.109
 input      5           0.227        -0.105         0.000         0.122
 LISTING OF PEERS:
  peer   lambda weight
   11      0.005
   53      0.020
   18      0.003
   52      0.972
 
 
Results for firm:    35
Technical efficiency = 0.870
Scale efficiency     = 0.264  (irs)
 PROJECTION SUMMARY:
  variable           original        radial         slack     projected
                        value      movement      movement         value
 output     1           0.114         0.000         0.002         0.115
 output     2           0.102         0.000         0.061         0.164
 output     3           0.104         0.000         0.009         0.114
 input      1           0.191        -0.025        -0.052         0.114
 input      2           0.134        -0.017        -0.015         0.102
 input      3           0.144        -0.019        -0.023         0.102
 input      4           0.126        -0.016         0.000         0.110
 input      5           0.137        -0.018         0.000         0.119
 LISTING OF PEERS:
  peer   lambda weight
   11      0.078
   52      0.922
 
 
Results for firm:    36
Technical efficiency = 0.499
Scale efficiency     = 0.311  (irs)
 PROJECTION SUMMARY:
  variable           original        radial         slack     projected
                        value      movement      movement         value
 output     1           0.148         0.000         0.000         0.148
 output     2           0.111         0.000         0.043         0.154
 output     3           0.107         0.000         0.035         0.143
 input      1           0.308        -0.155        -0.036         0.118
 input      2           0.288        -0.144        -0.033         0.111
 input      3           0.269        -0.135        -0.032         0.102
 input      4           0.211        -0.106         0.000         0.105
 input      5           0.276        -0.138         0.000         0.138
 LISTING OF PEERS:
  peer   lambda weight
   58      0.431
   52      0.539
   53      0.030
 
 
Results for firm:    37
Technical efficiency = 0.625
Scale efficiency     = 0.354  (irs)
 PROJECTION SUMMARY:
  variable           original        radial         slack     projected
                        value      movement      movement         value
 output     1           0.166         0.000         0.000         0.166
 output     2           0.141         0.000         0.005         0.146
 output     3           0.111         0.000         0.047         0.157
 input      1           0.194        -0.073         0.000         0.121
 input      2           0.198        -0.074        -0.006         0.117
 input      3           0.370        -0.139        -0.128         0.103
 input      4           0.165        -0.062         0.000         0.103
 input      5           0.344        -0.129        -0.068         0.147
 LISTING OF PEERS:
  peer   lambda weight
   53      0.040
   58      0.667
   52      0.293
 
 
Results for firm:    38
Technical efficiency = 0.440
Scale efficiency     = 0.886  (irs)
 PROJECTION SUMMARY:
  variable           original        radial         slack     projected
                        value      movement      movement         value
 output     1           0.435         0.000         0.353         0.788
 output     2           0.238         0.000         0.076         0.313
 output     3           0.248         0.000         0.000         0.248
 input      1           0.228        -0.128         0.000         0.100
 input      2           0.684        -0.383        -0.170         0.131
 input      3           0.405        -0.227        -0.076         0.103
 input      4           0.321        -0.180        -0.026         0.115
 input      5           1.000        -0.560        -0.259         0.181
 LISTING OF PEERS:
  peer   lambda weight
   18      0.001
   53      0.999
 
 
Results for firm:    39
Technical efficiency = 0.705
Scale efficiency     = 0.270  (irs)
 PROJECTION SUMMARY:
  variable           original        radial         slack     projected
                        value      movement      movement         value
 output     1           0.108         0.000         0.103         0.211
 output     2           0.155         0.000         0.000         0.155
 output     3           0.129         0.000         0.014         0.143
 input      1           0.337        -0.100        -0.081         0.156
 input      2           0.208        -0.061        -0.020         0.127
 input      3           0.400        -0.118        -0.149         0.133
 input      4           0.271        -0.080        -0.060         0.131
 input      5           0.146        -0.043         0.000         0.103
 LISTING OF PEERS:
  peer   lambda weight
   18      0.042
   11      0.958
 
 
Results for firm:    40
Technical efficiency = 0.818
Scale efficiency     = 0.273  (irs)
 PROJECTION SUMMARY:
  variable           original        radial         slack     projected
                        value      movement      movement         value
 output     1           0.113         0.000         0.049         0.162
 output     2           0.100         0.000         0.052         0.152
 output     3           0.122         0.000         0.000         0.122
 input      1           0.191        -0.035        -0.021         0.135
 input      2           0.151        -0.028        -0.010         0.114
 input      3           0.165        -0.030        -0.018         0.117
 input      4           0.147        -0.027         0.000         0.120
 input      5           0.134        -0.024         0.000         0.110
 LISTING OF PEERS:
  peer   lambda weight
   11      0.553
   18      0.014
   52      0.433
 
 
Results for firm:    41
Technical efficiency = 0.584
Scale efficiency     = 0.401  (irs)
 PROJECTION SUMMARY:
  variable           original        radial         slack     projected
                        value      movement      movement         value
 output     1           0.197         0.000         0.010         0.207
 output     2           0.141         0.000         0.036         0.177
 output     3           0.159         0.000         0.000         0.159
 input      1           0.355        -0.148        -0.054         0.153
 input      2           0.215        -0.089         0.000         0.126
 input      3           0.278        -0.116        -0.030         0.132
 input      4           0.812        -0.338        -0.344         0.130
 input      5           0.183        -0.076         0.000         0.107
 LISTING OF PEERS:
  peer   lambda weight
   18      0.059
   52      0.156
   11      0.786
 
 
Results for firm:    42
Technical efficiency = 0.444
Scale efficiency     = 0.385  (irs)
 PROJECTION SUMMARY:
  variable           original        radial         slack     projected
                        value      movement      movement         value
 output     1           0.164         0.000         0.000         0.164
 output     2           0.141         0.000         0.039         0.180
 output     3           0.116         0.000         0.010         0.125
 input      1           0.289        -0.161        -0.018         0.110
 input      2           0.231        -0.128         0.000         0.103
 input      3           0.261        -0.145        -0.015         0.100
 input      4           0.268        -0.149        -0.010         0.109
 input      5           0.403        -0.224        -0.053         0.126
 LISTING OF PEERS:
  peer   lambda weight
   53      0.081
   52      0.919
 
 
Results for firm:    43
Technical efficiency = 0.317
Scale efficiency     = 0.496  (irs)
 PROJECTION SUMMARY:
  variable           original        radial         slack     projected
                        value      movement      movement         value
 output     1           0.291         0.000         0.042         0.334
 output     2           0.201         0.000         0.000         0.201
 output     3           0.126         0.000         0.046         0.172
 input      1           0.391        -0.267        -0.012         0.112
 input      2           0.368        -0.251         0.000         0.116
 input      3           0.690        -0.471        -0.116         0.102
 input      4           0.342        -0.234         0.000         0.108
 input      5           0.518        -0.354        -0.015         0.150
 LISTING OF PEERS:
  peer   lambda weight
   53      0.313
   52      0.406
   58      0.281
 
 
Results for firm:    44
Technical efficiency = 0.508
Scale efficiency     = 0.502  (irs)
 PROJECTION SUMMARY:
  variable           original        radial         slack     projected
                        value      movement      movement         value
 output     1           0.307         0.000         0.000         0.307
 output     2           0.156         0.000         0.012         0.168
 output     3           0.132         0.000         0.006         0.137
 input      1           0.287        -0.141        -0.013         0.133
 input      2           0.236        -0.116         0.000         0.120
 input      3           0.269        -0.132        -0.019         0.117
 input      4           0.255        -0.126        -0.009         0.121
 input      5           0.237        -0.117         0.000         0.121
 LISTING OF PEERS:
  peer   lambda weight
   53      0.218
   11      0.633
   52      0.149
 
 
Results for firm:    45
Technical efficiency = 0.944
Scale efficiency     = 0.505  (irs)
 PROJECTION SUMMARY:
  variable           original        radial         slack     projected
                        value      movement      movement         value
 output     1           0.319         0.000         0.000         0.319
 output     2           0.178         0.000         0.007         0.185
 output     3           0.145         0.000         0.000         0.145
 input      1           0.168        -0.010        -0.012         0.146
 input      2           0.142        -0.008        -0.007         0.127
 input      3           0.138        -0.008        -0.003         0.127
 input      4           0.135        -0.008         0.000         0.127
 input      5           0.122        -0.007         0.000         0.115
 LISTING OF PEERS:
  peer   lambda weight
   28      0.058
   18      0.017
   53      0.124
   11      0.801
 
 
Results for firm:    46
Technical efficiency = 0.595
Scale efficiency     = 0.318  (irs)
 PROJECTION SUMMARY:
  variable           original        radial         slack     projected
                        value      movement      movement         value
 output     1           0.100         0.000         0.066         0.166
 output     2           0.112         0.000         0.052         0.165
 output     3           0.133         0.000         0.000         0.133
 input      1           0.229        -0.092         0.000         0.136
 input      2           0.217        -0.088        -0.014         0.115
 input      3           0.214        -0.087        -0.009         0.118
 input      4           0.507        -0.205        -0.181         0.121
 input      5           0.187        -0.076         0.000         0.111
 LISTING OF PEERS:
  peer   lambda weight
   11      0.506
   18      0.027
   52      0.467
 
 
Results for firm:    47
Technical efficiency = 0.881
Scale efficiency     = 0.333  (irs)
 PROJECTION SUMMARY:
  variable           original        radial         slack     projected
                        value      movement      movement         value
 output     1           0.152         0.000         0.000         0.152
 output     2           0.112         0.000         0.049         0.161
 output     3           0.116         0.000         0.001         0.117
 input      1           0.136        -0.016         0.000         0.120
 input      2           0.130        -0.015        -0.008         0.106
 input      3           0.137        -0.016        -0.014         0.106
 input      4           0.198        -0.024        -0.061         0.113
 input      5           0.134        -0.016         0.000         0.118
 LISTING OF PEERS:
  peer   lambda weight
   11      0.237
   52      0.727
   53      0.036
 
 
Results for firm:    48
Technical efficiency = 0.255
Scale efficiency     = 0.538  (irs)
 PROJECTION SUMMARY:
  variable           original        radial         slack     projected
                        value      movement      movement         value
 output     1           0.160         0.000         0.391         0.550
 output     2           0.243         0.000         0.000         0.243
 output     3           0.225         0.000         0.000         0.225
 input      1           1.000        -0.745        -0.144         0.111
 input      2           1.000        -0.745        -0.126         0.129
 input      3           0.616        -0.458        -0.053         0.104
 input      4           0.432        -0.322         0.000         0.110
 input      5           0.814        -0.606        -0.035         0.173
 LISTING OF PEERS:
  peer   lambda weight
   53      0.621
   57      0.045
   58      0.334
 
 
Results for firm:    49
Technical efficiency = 0.279
Scale efficiency     = 0.627  (irs)
 PROJECTION SUMMARY:
  variable           original        radial         slack     projected
                        value      movement      movement         value
 output     1           0.224         0.000         0.000         0.224
 output     2           0.304         0.000         0.000         0.304
 output     3           0.257         0.000         0.004         0.261
 input      1           0.537        -0.387         0.000         0.150
 input      2           0.767        -0.553        -0.086         0.128
 input      3           1.000        -0.721        -0.146         0.133
 input      4           1.000        -0.721        -0.146         0.133
 input      5           0.454        -0.327         0.000         0.127
 LISTING OF PEERS:
  peer   lambda weight
   18      0.165
   11      0.082
   52      0.746
   28      0.007
 
 
Results for firm:    50
Technical efficiency = 0.474
Scale efficiency     = 0.583  (irs)
 PROJECTION SUMMARY:
  variable           original        radial         slack     projected
                        value      movement      movement         value
 output     1           0.413         0.000         0.000         0.413
 output     2           0.192         0.000         0.010         0.202
 output     3           0.132         0.000         0.070         0.202
 input      1           0.401        -0.211        -0.074         0.116
 input      2           0.321        -0.169        -0.025         0.127
 input      3           0.512        -0.270        -0.139         0.104
 input      4           0.224        -0.118         0.000         0.106
 input      5           0.491        -0.259        -0.066         0.166
 LISTING OF PEERS:
  peer   lambda weight
   53      0.409
   58      0.591
 
 
Results for firm:    51
Technical efficiency = 0.585
Scale efficiency     = 0.296  (irs)
 PROJECTION SUMMARY:
  variable           original        radial         slack     projected
                        value      movement      movement         value
 output     1           0.108         0.000         0.032         0.140
 output     2           0.122         0.000         0.029         0.151
 output     3           0.113         0.000         0.000         0.113
 input      1           0.277        -0.115        -0.036         0.126
 input      2           0.185        -0.077         0.000         0.108
 input      3           0.221        -0.092        -0.019         0.110
 input      4           0.270        -0.112        -0.043         0.115
 input      5           0.193        -0.080         0.000         0.113
 LISTING OF PEERS:
  peer   lambda weight
   18      0.002
   11      0.375
   52      0.623
 
 
Results for firm:    52
Technical efficiency = 1.000
Scale efficiency     = 0.446  (irs)
 PROJECTION SUMMARY:
  variable           original        radial         slack     projected
                        value      movement      movement         value
 output     1           0.109         0.000         0.000         0.109
 output     2           0.168         0.000         0.000         0.168
 output     3           0.114         0.000         0.000         0.114
 input      1           0.111         0.000         0.000         0.111
 input      2           0.100         0.000         0.000         0.100
 input      3           0.100         0.000         0.000         0.100
 input      4           0.109         0.000         0.000         0.109
 input      5           0.121         0.000         0.000         0.121
 LISTING OF PEERS:
  peer   lambda weight
   52      1.000
 
 
Results for firm:    53
Technical efficiency = 1.000
Scale efficiency     = 1.000  (crs)
 PROJECTION SUMMARY:
  variable           original        radial         slack     projected
                        value      movement      movement         value
 output     1           0.788         0.000         0.000         0.788
 output     2           0.313         0.000         0.000         0.313
 output     3           0.247         0.000         0.000         0.247
 input      1           0.100         0.000         0.000         0.100
 input      2           0.131         0.000         0.000         0.131
 input      3           0.102         0.000         0.000         0.102
 input      4           0.115         0.000         0.000         0.115
 input      5           0.181         0.000         0.000         0.181
 LISTING OF PEERS:
  peer   lambda weight
   53      1.000
 
 
Results for firm:    54
Technical efficiency = 0.477
Scale efficiency     = 0.360  (irs)
 PROJECTION SUMMARY:
  variable           original        radial         slack     projected
                        value      movement      movement         value
 output     1           0.108         0.000         0.021         0.129
 output     2           0.135         0.000         0.039         0.174
 output     3           0.127         0.000         0.000         0.127
 input      1           0.251        -0.131         0.000         0.120
 input      2           0.346        -0.181        -0.060         0.105
 input      3           0.458        -0.240        -0.112         0.106
 input      4           0.303        -0.158        -0.032         0.113
 input      5           0.249        -0.130         0.000         0.119
 LISTING OF PEERS:
  peer   lambda weight
   11      0.134
   18      0.015
   52      0.850
 
 
Results for firm:    55
Technical efficiency = 0.323
Scale efficiency     = 0.386  (irs)
 PROJECTION SUMMARY:
  variable           original        radial         slack     projected
                        value      movement      movement         value
 output     1           0.152         0.000         0.079         0.230
 output     2           0.203         0.000         0.000         0.203
 output     3           0.145         0.000         0.042         0.188
 input      1           0.722        -0.489        -0.072         0.161
 input      2           0.416        -0.282        -0.003         0.131
 input      3           0.779        -0.528        -0.113         0.139
 input      4           0.418        -0.283         0.000         0.135
 input      5           0.334        -0.226         0.000         0.108
 LISTING OF PEERS:
  peer   lambda weight
   18      0.092
   11      0.815
   52      0.093
 
 
Results for firm:    56
Technical efficiency = 0.707
Scale efficiency     = 0.357  (irs)
 PROJECTION SUMMARY:
  variable           original        radial         slack     projected
                        value      movement      movement         value
 output     1           0.182         0.000         0.039         0.221
 output     2           0.172         0.000         0.000         0.172
 output     3           0.159         0.000         0.001         0.160
 input      1           0.741        -0.217        -0.364         0.160
 input      2           0.223        -0.065        -0.028         0.129
 input      3           0.304        -0.089        -0.079         0.136
 input      4           0.205        -0.060        -0.012         0.133
 input      5           0.147        -0.043         0.000         0.104
 LISTING OF PEERS:
  peer   lambda weight
   18      0.061
   11      0.939
 
 
Results for firm:    57
Technical efficiency = 1.000
Scale efficiency     = 0.759  (irs)
 PROJECTION SUMMARY:
  variable           original        radial         slack     projected
                        value      movement      movement         value
 output     1           0.215         0.000         0.000         0.215
 output     2           0.162         0.000         0.000         0.162
 output     3           0.331         0.000         0.000         0.331
 input      1           0.157         0.000         0.000         0.157
 input      2           0.142         0.000         0.000         0.143
 input      3           0.124         0.000         0.000         0.124
 input      4           0.121         0.000         0.000         0.121
 input      5           0.177         0.000         0.000         0.177
 LISTING OF PEERS:
  peer   lambda weight
   57      1.000
 
 
Results for firm:    58
Technical efficiency = 1.000
Scale efficiency     = 0.480  (irs)
 PROJECTION SUMMARY:
  variable           original        radial         slack     projected
                        value      movement      movement         value
 output     1           0.153         0.000         0.000         0.153
 output     2           0.126         0.000         0.000         0.126
 output     3           0.171         0.000         0.000         0.171
 input      1           0.127         0.000         0.000         0.127
 input      2           0.124         0.000         0.000         0.124
 input      3           0.105         0.000         0.000         0.105
 input      4           0.100         0.000         0.000         0.100
 input      5           0.156         0.000         0.000         0.156
 LISTING OF PEERS:
  peer   lambda weight
   58      1.000
 
 
Results for firm:    59
Technical efficiency = 0.625
Scale efficiency     = 0.466  (irs)
 PROJECTION SUMMARY:
  variable           original        radial         slack     projected
                        value      movement      movement         value
 output     1           0.133         0.000         0.063         0.196
 output     2           0.235         0.000         0.000         0.235
 output     3           0.114         0.000         0.086         0.200
 input      1           0.232        -0.087         0.000         0.145
 input      2           0.222        -0.083        -0.016         0.122
 input      3           0.234        -0.088        -0.019         0.127
 input      4           0.214        -0.080        -0.006         0.128
 input      5           0.190        -0.071         0.000         0.119
 LISTING OF PEERS:
  peer   lambda weight
   18      0.100
   52      0.578
   11      0.322
 
 
Results for firm:    60
Technical efficiency = 0.595
Scale efficiency     = 0.636  (irs)
 PROJECTION SUMMARY:
  variable           original        radial         slack     projected
                        value      movement      movement         value
 output     1           0.236         0.000         0.085         0.322
 output     2           0.329         0.000         0.000         0.329
 output     3           0.113         0.000         0.114         0.227
 input      1           0.239        -0.097         0.000         0.142
 input      2           0.245        -0.099        -0.018         0.128
 input      3           0.246        -0.100        -0.019         0.127
 input      4           0.222        -0.090        -0.003         0.129
 input      5           0.225        -0.091         0.000         0.134
 LISTING OF PEERS:
  peer   lambda weight
   18      0.106
   28      0.166
   52      0.729
