# Supplementary material for: Changes in technological innovation efficiency and influencing factors of listed textile and apparel companies research——Based on three-stage DEA with Tobit modeling
Source: PLoS One. 2024 Aug 8;19(8):e0307820. doi: 10.1371/journal.pone.0307820 (PMC11309499; doi:10.1371/journal.pone.0307820)
Supplement: S1 Raw data — (ZIP) [file pone.0307820.s001.zip › Raw Data/Textile and Clothing Industry/DEAP2.1/Phase 3/2014-dta.txt]

0.2373	0.1593	0.1000	0.4938	0.3169	0.3788	0.2963	0.2100
0.1310	0.1190	0.1014	0.2746	0.1047	0.2216	0.1095	0.1390
0.1325	0.1238	0.1256	0.3758	0.2341	0.2729	0.2170	0.1637
0.1189	0.1042	0.1033	0.3586	0.2738	0.3177	0.2712	0.2068
0.1726	0.1346	0.1240	0.3201	0.2107	0.2407	0.2030	0.1934
0.2285	0.2918	0.1650	0.2921	0.2113	0.2311	0.2111	0.1734
0.1389	0.1131	0.1103	0.3088	0.1198	0.2496	0.1238	0.1540
0.1353	0.1031	0.1006	0.2698	0.1143	0.2319	0.1254	0.1299
0.1459	0.1544	0.1207	0.2945	0.1000	0.2146	0.1000	0.1537
0.1474	0.1170	0.1054	0.4418	0.2289	0.3754	0.2274	0.2009
0.1475	0.1212	0.1032	0.1780	0.1505	0.1231	0.1468	0.1311
0.1315	0.1135	0.1197	0.2062	0.2739	0.1423	0.1893	0.1296
0.1185	0.1018	0.1165	0.1880	0.1642	0.1663	0.1708	0.1227
0.1427	0.1372	0.1422	0.3766	0.2352	0.2593	0.2149	0.1709
0.2063	0.1714	0.1426	0.2410	0.1755	0.1840	0.1755	0.1654
0.4107	0.4211	0.1449	0.2755	0.1979	0.2104	0.1949	0.1690
0.1157	0.1223	0.1148	0.4070	0.2408	0.3504	0.2565	0.1487
0.4228	1.0000	1.0000	0.4098	0.2653	0.2876	0.2372	0.1847
0.1339	0.1688	0.1146	0.1967	0.2285	0.3877	0.4200	0.1414
0.1873	0.1569	0.1027	0.2895	0.1939	0.1999	0.1824	0.1276
0.1199	0.1586	0.1083	0.3118	0.5514	0.2874	1.0000	0.1567
0.1495	0.3584	0.1476	0.3925	0.2525	0.2871	0.2376	0.1686
0.1463	0.1798	0.1294	0.2900	0.1230	0.1390	0.5803	0.1266
0.1907	0.1846	0.1241	0.1872	0.1748	0.2481	0.3420	0.3051
0.1741	0.1624	0.1498	0.2554	0.3125	0.2939	0.2146	0.1307
0.1295	0.2032	0.1307	0.2718	0.3087	0.4879	0.2795	0.1741
0.7684	0.5932	0.2037	0.1933	0.1818	0.1509	0.1799	0.1306
1.0000	0.7397	0.2052	0.1714	0.1578	0.1545	0.1592	0.1165
0.1097	0.1000	0.1145	0.1257	0.1125	0.1347	0.1315	0.1329
0.1423	0.1594	0.1097	0.3570	0.2662	0.4937	0.2269	0.2813
0.1315	0.1662	0.1378	0.5399	0.2305	0.4069	0.5492	0.1699
0.1210	0.1016	0.1012	0.1410	0.1187	0.1133	0.1237	0.1217
0.1227	0.1124	0.1309	0.3095	0.2085	0.2303	0.2026	0.1864
0.1252	0.1068	0.1131	0.3680	0.2619	0.2936	0.2577	0.2037
0.1208	0.1035	0.1030	0.1931	0.1237	0.1470	0.1338	0.1761
0.1305	0.1129	0.1096	0.3693	0.3011	0.3203	0.2909	0.1705
0.1421	0.1494	0.1199	0.2229	0.2104	0.4361	0.1995	0.1567
0.2404	0.2762	0.2210	0.6452	1.0000	0.5602	0.2281	0.5765
0.1273	0.1781	0.1200	0.3213	0.2179	0.4082	0.3997	0.1389
0.1178	0.1048	0.1155	0.2239	0.1592	0.1734	0.1588	0.1497
0.1565	0.1580	0.1446	0.5332	0.2415	0.2937	0.6846	0.1666
0.1504	0.1507	0.1106	0.1868	0.2098	0.2928	0.4343	0.1849
0.1965	0.2257	0.1174	0.4686	0.4303	0.7878	0.4830	0.3080
0.2135	0.1673	0.1213	0.3147	0.2373	0.3012	0.1589	0.1421
0.2195	0.1998	0.1307	0.2077	0.1875	0.1948	0.1761	0.2567
0.1087	0.1102	0.1228	0.1953	0.1654	0.1685	0.5141	0.1159
0.1417	0.1088	0.1138	0.1439	0.1188	0.1144	0.1270	0.1103
0.1300	0.2722	0.1986	0.8267	0.9965	0.6784	0.2566	0.3836
0.1555	0.3383	0.2278	0.9749	0.8450	1.0000	0.5385	0.2733
0.2528	0.2172	0.1214	0.5173	0.4084	0.6388	0.2549	0.3336
0.1119	0.1183	0.1087	0.2475	0.1778	0.2533	0.2397	0.1103
0.1155	0.1789	0.1712	0.1128	0.1244	0.2327	0.1196	0.2639
0.3805	0.3398	0.2110	1.0000	0.7679	0.2415	0.1433	1.0000
0.1167	0.1347	0.1185	0.2735	0.2997	0.4436	0.2904	0.1684
0.1321	0.2261	0.1380	0.7117	0.4196	0.8465	0.4738	0.2266
0.1345	0.1795	0.1578	0.6136	0.1921	0.2212	0.2366	0.1000
0.2081	0.1678	0.2557	0.1339	0.1205	0.1324	0.1368	0.1392
0.1000	0.1237	0.1490	0.1000	0.1118	0.1000	0.1276	0.1302
0.1268	0.2559	0.1089	0.2929	0.2096	0.2374	0.2048	0.1172
0.1560	0.3747	0.1106	0.2911	0.2270	0.2483	0.2223	0.1104
