# Supplementary material for: Changes in technological innovation efficiency and influencing factors of listed textile and apparel companies research——Based on three-stage DEA with Tobit modeling
Source: PLoS One. 2024 Aug 8;19(8):e0307820. doi: 10.1371/journal.pone.0307820 (PMC11309499; doi:10.1371/journal.pone.0307820)
Supplement: S1 Raw data — (ZIP) [file pone.0307820.s001.zip › Raw Data/Textile and Clothing Industry/DEAP2.1/Phase 3/2014-out.txt]

 Results from DEAP Version 2.1
 
Instruction file = 2014-ins.txt
Data file          = 2014-dta.txt
 
 Input orientated DEA
 
 Scale assumption: VRS
 
 Slacks calculated using multi-stage method
 
 
 EFFICIENCY SUMMARY:
 
  firm  crste  vrste  scale
 
    1  0.168  0.518  0.324 irs
    2  0.352  1.000  0.352 irs
    3  0.183  0.667  0.275 irs
    4  0.138  0.529  0.261 irs
    5  0.221  0.612  0.361 irs
    6  0.323  0.658  0.491 irs
    7  0.331  0.891  0.372 irs
    8  0.325  0.971  0.335 irs
    9  0.428  1.000  0.428 irs
   10  0.173  0.556  0.311 irs
   11  0.329  0.896  0.368 irs
   12  0.301  0.849  0.355 irs
   13  0.289  0.895  0.323 irs
   14  0.203  0.652  0.312 irs
   15  0.310  0.726  0.426 irs
   16  0.469  0.710  0.661 irs
   17  0.181  0.720  0.252 irs
   18  1.000  1.000  1.000  - 
   19  0.284  0.783  0.362 irs
   20  0.246  0.850  0.289 irs
   21  0.175  0.696  0.251 irs
   22  0.346  0.658  0.525 irs
   23  0.363  0.961  0.378 irs
   24  0.342  0.659  0.519 irs
   25  0.285  0.849  0.335 irs
   26  0.241  0.636  0.378 irs
   27  0.861  0.949  0.907 irs
   28  1.000  1.000  1.000  - 
   29  0.420  0.988  0.425 irs
   30  0.166  0.515  0.322 irs
   31  0.195  0.633  0.307 irs
   32  0.347  1.000  0.347 irs
   33  0.203  0.623  0.326 irs
   34  0.148  0.536  0.276 irs
   35  0.292  0.897  0.325 irs
   36  0.161  0.635  0.254 irs
   37  0.260  0.705  0.368 irs
   38  0.308  0.522  0.589 irs
   39  0.221  0.781  0.283 irs
   40  0.242  0.777  0.311 irs
   41  0.210  0.642  0.327 irs
   42  0.296  0.655  0.452 irs
   43  0.140  0.360  0.390 irs
   44  0.305  0.804  0.379 irs
   45  0.333  0.712  0.468 irs
   46  0.285  0.947  0.301 irs
   47  0.386  1.000  0.386 irs
   48  0.243  0.452  0.537 irs
   49  0.213  0.411  0.519 irs
   50  0.209  0.448  0.465 irs
   51  0.233  0.980  0.238 irs
   52  0.659  1.000  0.659 irs
   53  0.595  0.876  0.679 irs
   54  0.201  0.652  0.308 irs
   55  0.170  0.472  0.359 irs
   56  0.350  1.000  0.350 irs
   57  0.854  1.000  0.854 irs
   58  0.646  1.000  0.646 irs
   59  0.356  0.929  0.383 irs
   60  0.537  0.994  0.540 irs
 
 mean  0.334  0.764  0.425

Note: crste = technical efficiency from CRS DEA
      vrste = technical efficiency from VRS DEA
      scale = scale efficiency = crste/vrste


Note also that all subsequent tables refer to VRS results
 
 
 SUMMARY OF OUTPUT SLACKS:
 
 firm  output:           1           2           3
    1                0.000       0.036       0.033
    2                0.000       0.000       0.000
    3                0.010       0.001       0.000
    4                0.022       0.011       0.015
    5                0.000       0.009       0.000
    6                0.131       0.000       0.000
    7                0.002       0.020       0.004
    8                0.000       0.011       0.006
    9                0.000       0.000       0.000
   10                0.004       0.000       0.010
   11                0.000       0.008       0.025
   12                0.011       0.003       0.000
   13                0.027       0.014       0.000
   14                0.006       0.003       0.000
   15                0.000       0.000       0.000
   16                0.147       0.000       0.014
   17                0.024       0.009       0.013
   18                0.000       0.000       0.000
   19                0.088       0.000       0.008
   20                0.000       0.002       0.026
   21                0.074       0.000       0.018
   22                0.315       0.000       0.008
   23                0.072       0.000       0.000
   24                0.000       0.001       0.028
   25                0.249       0.163       0.000
   26                0.149       0.010       0.000
   27                0.003       0.000       0.000
   28                0.000       0.000       0.000
   29                0.000       0.027       0.029
   30                0.008       0.000       0.030
   31                0.048       0.000       0.000
   32                0.000       0.000       0.000
   33                0.025       0.018       0.000
   34                0.016       0.009       0.005
   35                0.000       0.025       0.027
   36                0.010       0.010       0.013
   37                0.052       0.000       0.001
   38                0.000       0.013       0.000
   39                0.086       0.000       0.011
   40                0.025       0.011       0.000
   41                0.100       0.067       0.000
   42                0.016       0.000       0.027
   43                0.100       0.000       0.015
   44                0.003       0.000       0.001
   45                0.000       0.009       0.021
   46                0.082       0.041       0.000
   47                0.000       0.000       0.000
   48                0.111       0.000       0.000
   49                0.389       0.143       0.000
   50                0.000       0.013       0.019
   51                0.028       0.005       0.014
   52                0.000       0.000       0.000
   53                0.000       0.027       0.000
   54                0.053       0.000       0.001
   55                0.128       0.000       0.006
   56                0.000       0.000       0.000
   57                0.000       0.000       0.000
   58                0.000       0.000       0.000
   59                0.188       0.000       0.035
   60                0.318       0.000       0.051

 mean                0.052       0.012       0.009
 
 
 SUMMARY OF INPUT SLACKS:
 
 firm  input:            1           2           3           4           5
    1                0.011       0.026       0.055       0.000       0.000
    2                0.000       0.000       0.000       0.000       0.000
    3                0.032       0.025       0.050       0.000       0.000
    4                0.000       0.019       0.043       0.006       0.000
    5                0.024       0.011       0.013       0.000       0.000
    6                0.031       0.006       0.022       0.000       0.000
    7                0.031       0.000       0.037       0.000       0.000
    8                0.046       0.000       0.052       0.004       0.000
    9                0.000       0.000       0.000       0.000       0.000
   10                0.097       0.009       0.091       0.000       0.000
   11                0.030       0.018       0.000       0.004       0.000
   12                0.005       0.109       0.000       0.027       0.000
   13                0.000       0.024       0.029       0.020       0.000
   14                0.051       0.024       0.040       0.000       0.000
   15                0.008       0.007       0.000       0.000       0.000
   16                0.015       0.006       0.000       0.000       0.000
   17                0.000       0.031       0.104       0.023       0.000
   18                0.000       0.000       0.000       0.000       0.000
   19                0.000       0.055       0.184       0.197       0.000
   20                0.000       0.028       0.030       0.003       0.000
   21                0.000       0.252       0.067       0.551       0.000
   22                0.030       0.021       0.043       0.000       0.000
   23                0.113       0.000       0.000       0.432       0.000
   24                0.000       0.000       0.049       0.097       0.070
   25                0.000       0.124       0.107       0.030       0.000
   26                0.000       0.068       0.184       0.040       0.000
   27                0.026       0.024       0.000       0.018       0.003
   28                0.000       0.000       0.000       0.000       0.000
   29                0.000       0.000       0.020       0.005       0.000
   30                0.000       0.028       0.099       0.000       0.000
   31                0.038       0.000       0.105       0.182       0.000
   32                0.000       0.000       0.000       0.000       0.000
   33                0.029       0.010       0.016       0.000       0.000
   34                0.005       0.014       0.032       0.000       0.000
   35                0.014       0.000       0.000       0.000       0.024
   36                0.000       0.058       0.068       0.037       0.000
   37                0.000       0.025       0.188       0.009       0.000
   38                0.040       0.400       0.075       0.000       0.147
   39                0.000       0.032       0.177       0.158       0.000
   40                0.009       0.007       0.006       0.000       0.000
   41                0.000       0.000       0.024       0.262       0.000
   42                0.000       0.020       0.083       0.155       0.000
   43                0.000       0.026       0.158       0.037       0.000
   44                0.095       0.070       0.116       0.000       0.000
   45                0.000       0.018       0.000       0.000       0.040
   46                0.000       0.029       0.034       0.349       0.000
   47                0.000       0.000       0.000       0.000       0.000
   48                0.081       0.333       0.092       0.000       0.020
   49                0.000       0.167       0.216       0.020       0.000
   50                0.000       0.072       0.101       0.000       0.000
   51                0.000       0.040       0.111       0.085       0.000
   52                0.000       0.000       0.000       0.000       0.000
   53                0.603       0.545       0.006       0.000       0.729
   54                0.000       0.070       0.166       0.053       0.000
   55                0.000       0.045       0.237       0.048       0.000
   56                0.000       0.000       0.000       0.000       0.000
   57                0.000       0.000       0.000       0.000       0.000
   58                0.000       0.000       0.000       0.000       0.000
   59                0.000       0.049       0.070       0.028       0.000
   60                0.000       0.071       0.086       0.050       0.000

 mean                0.024       0.050       0.058       0.049       0.017
 
 
 SUMMARY OF PEERS:
 
  firm  peers:
    1     56   28   47
    2      2
    3     18   56   47
    4     47   56
    5     28   47   18    9
    6     18   28   56   47
    7     47    9    2
    8     47    2
    9      9
   10     47   28    9
   11     47   28   58
   12     18   56   47
   13     28   56   47
   14     18   56   47
   15     57   28   47   18    9   58
   16      9   28   47
   17     56   47
   18     18
   19     28   56   47
   20     56   28   47
   21     28   56   47
   22     47   28   56
   23     28   47    9   58
   24     58   28    9
   25     28   56   47
   26     28   56   47
   27     18   28   58
   28     28
   29     28    9   47   58
   30     52   28    9   58
   31     28   56   47   18
   32     32
   33     18   47    9
   34     47   56
   35      9   28   32   58
   36     56   47
   37     28   56   47
   38     28    9   18
   39     28   56   47
   40      9   18   47
   41     28   56   47
   42     28   47   58
   43     28   56   47
   44     28   47    9
   45     58   28    9   52
   46     28   56   47
   47     47
   48     18   28    9
   49     18   28   56
   50     28   58    9   52
   51     56   47
   52     52
   53     28   18    9
   54     28   56   47
   55     28   56   47
   56     56
   57     57
   58     58
   59     28   56   47
   60     28   56   47
 
 
 SUMMARY OF PEER WEIGHTS:
   (in same order as above)
 
  firm  peer weights:
    1   0.209 0.113 0.678
    2   1.000
    3   0.006 0.155 0.839
    4   0.903 0.097
    5   0.033 0.791 0.007 0.169
    6   0.032 0.244 0.005 0.719
    7   0.303 0.472 0.224
    8   0.447 0.553
    9   1.000
   10   0.958 0.011 0.032
   11   0.624 0.024 0.352
   12   0.004 0.054 0.942
   13   0.005 0.052 0.944
   14   0.027 0.092 0.881
   15   0.080 0.066 0.686 0.011 0.135 0.022
   16   0.155 0.484 0.362
   17   0.317 0.683
   18   1.000
   19   0.093 0.016 0.891
   20   0.214 0.055 0.731
   21   0.062 0.152 0.786
   22   0.464 0.378 0.158
   23   0.096 0.570 0.174 0.159
   24   0.819 0.096 0.085
   25   0.328 0.136 0.536
   26   0.160 0.052 0.788
   27   0.015 0.740 0.244
   28   1.000
   29   0.002 0.107 0.071 0.819
   30   0.040 0.034 0.416 0.510
   31   0.045 0.334 0.614 0.006
   32   1.000
   33   0.018 0.878 0.103
   34   0.898 0.102
   35   0.245 0.005 0.260 0.491
   36   0.193 0.807
   37   0.062 0.024 0.914
   38   0.076 0.817 0.107
   39   0.085 0.223 0.692
   40   0.137 0.001 0.862
   41   0.138 0.414 0.448
   42   0.054 0.421 0.525
   43   0.181 0.043 0.777
   44   0.087 0.835 0.078
   45   0.610 0.121 0.197 0.072
   46   0.058 0.084 0.858
   47   1.000
   48   0.080 0.085 0.834
   49   0.058 0.455 0.488
   50   0.137 0.189 0.625 0.049
   51   0.210 0.790
   52   1.000
   53   0.249 0.079 0.672
   54   0.033 0.071 0.896
   55   0.141 0.401 0.458
   56   1.000
   57   1.000
   58   1.000
   59   0.204 0.261 0.535
   60   0.389 0.287 0.324
 
 
 PEER COUNT SUMMARY:
   (i.e., no. times each firm is a peer for another)
 
  firm  peer count:
    1       0
    2       2
    3       0
    4       0
    5       0
    6       0
    7       0
    8       0
    9      18
   10       0
   11       0
   12       0
   13       0
   14       0
   15       0
   16       0
   17       0
   18      14
   19       0
   20       0
   21       0
   22       0
   23       0
   24       0
   25       0
   26       0
   27       0
   28      38
   29       0
   30       0
   31       0
   32       1
   33       0
   34       0
   35       0
   36       0
   37       0
   38       0
   39       0
   40       0
   41       0
   42       0
   43       0
   44       0
   45       0
   46       0
   47      40
   48       0
   49       0
   50       0
   51       0
   52       3
   53       0
   54       0
   55       0
   56      28
   57       1
   58      11
   59       0
   60       0
 
 
 
 SUMMARY OF OUTPUT TARGETS:
 
 firm  output:           1           2           3
    1                0.237       0.195       0.133
    2                0.131       0.119       0.101
    3                0.142       0.125       0.126
    4                0.141       0.116       0.118
    5                0.173       0.143       0.124
    6                0.360       0.292       0.165
    7                0.141       0.133       0.114
    8                0.136       0.114       0.107
    9                0.146       0.154       0.121
   10                0.151       0.117       0.115
   11                0.147       0.129       0.128
   12                0.142       0.116       0.120
   13                0.145       0.115       0.117
   14                0.149       0.140       0.142
   15                0.206       0.171       0.143
   16                0.558       0.421       0.159
   17                0.139       0.131       0.128
   18                0.423       1.000       1.000
   19                0.222       0.169       0.123
   20                0.187       0.159       0.128
   21                0.194       0.159       0.126
   22                0.465       0.358       0.155
   23                0.218       0.180       0.129
   24                0.191       0.186       0.152
   25                0.423       0.326       0.150
   26                0.278       0.213       0.131
   27                0.771       0.593       0.204
   28                1.000       0.740       0.205
   29                0.110       0.127       0.144
   30                0.150       0.159       0.140
   31                0.180       0.166       0.138
   32                0.121       0.102       0.101
   33                0.147       0.130       0.131
   34                0.141       0.116       0.118
   35                0.121       0.128       0.130
   36                0.140       0.122       0.122
   37                0.194       0.149       0.121
   38                0.240       0.289       0.221
   39                0.213       0.178       0.131
   40                0.143       0.116       0.116
   41                0.257       0.225       0.145
   42                0.166       0.151       0.137
   43                0.296       0.226       0.132
   44                0.217       0.167       0.122
   45                0.220       0.209       0.152
   46                0.191       0.151       0.123
   47                0.142       0.109       0.114
   48                0.241       0.272       0.199
   49                0.545       0.481       0.228
   50                0.253       0.230       0.140
   51                0.140       0.124       0.123
   52                0.116       0.179       0.171
   53                0.381       0.367       0.211
   54                0.170       0.135       0.120
   55                0.260       0.226       0.144
   56                0.135       0.179       0.158
   57                0.208       0.168       0.256
   58                0.100       0.124       0.149
   59                0.315       0.256       0.144
   60                0.474       0.375       0.162
 
 
 SUMMARY OF INPUT TARGETS:
 
 firm  input:            1           2           3           4           5
    1                0.245       0.139       0.141       0.154       0.109
    2                0.275       0.105       0.222       0.110       0.139
    3                0.218       0.131       0.132       0.145       0.109
    4                0.190       0.126       0.125       0.138       0.109
    5                0.172       0.118       0.134       0.124       0.118
    6                0.162       0.133       0.130       0.139       0.114
    7                0.244       0.107       0.186       0.110       0.137
    8                0.216       0.111       0.174       0.117       0.126
    9                0.295       0.100       0.215       0.100       0.154
   10                0.149       0.119       0.118       0.126       0.112
   11                0.129       0.117       0.110       0.128       0.117
   12                0.170       0.123       0.121       0.133       0.110
   13                0.168       0.123       0.120       0.133       0.110
   14                0.194       0.130       0.129       0.140       0.111
   15                0.167       0.120       0.134       0.127       0.120
   16                0.180       0.135       0.149       0.138       0.120
   17                0.293       0.142       0.148       0.162       0.107
   18                0.410       0.265       0.288       0.237       0.185
   19                0.154       0.124       0.120       0.132       0.111
   20                0.246       0.137       0.139       0.152       0.108
   21                0.217       0.132       0.133       0.146       0.109
   22                0.228       0.145       0.146       0.156       0.111
   23                0.166       0.118       0.133       0.125       0.122
   24                0.123       0.115       0.115       0.128       0.131
   25                0.217       0.142       0.142       0.152       0.111
   26                0.173       0.129       0.126       0.138       0.111
   27                0.158       0.148       0.143       0.153       0.121
   28                0.171       0.158       0.154       0.159       0.117
   29                0.124       0.111       0.113       0.125       0.131
   30                0.184       0.109       0.155       0.117       0.145
   31                0.304       0.146       0.153       0.166       0.108
   32                0.141       0.119       0.113       0.124       0.122
   33                0.164       0.120       0.128       0.126       0.116
   34                0.192       0.126       0.125       0.138       0.109
   35                0.159       0.111       0.132       0.120       0.134
   36                0.235       0.133       0.135       0.148       0.108
   37                0.157       0.123       0.119       0.132       0.110
   38                0.297       0.122       0.218       0.119       0.154
   39                0.251       0.138       0.142       0.154       0.109
   40                0.165       0.116       0.128       0.123       0.116
   41                0.342       0.155       0.164       0.177       0.107
   42                0.122       0.117       0.109       0.129       0.121
   43                0.169       0.129       0.126       0.137       0.111
   44                0.158       0.121       0.126       0.128       0.114
   45                0.148       0.116       0.139       0.125       0.143
   46                0.185       0.127       0.126       0.138       0.110
   47                0.144       0.119       0.114       0.127       0.110
   48                0.293       0.118       0.215       0.116       0.153
   49                0.401       0.181       0.195       0.201       0.112
   50                0.232       0.111       0.186       0.114       0.150
   51                0.243       0.134       0.137       0.150       0.108
   52                0.113       0.124       0.233       0.120       0.264
   53                0.273       0.127       0.205       0.126       0.147
   54                0.178       0.125       0.123       0.136       0.110
   55                0.336       0.154       0.163       0.176       0.107
   56                0.614       0.192       0.221       0.237       0.100
   57                0.134       0.121       0.132       0.137       0.139
   58                0.100       0.112       0.100       0.128       0.130
   59                0.272       0.146       0.150       0.162       0.109
   60                0.289       0.155       0.161       0.171       0.110
 
 
 
 FIRM BY FIRM RESULTS:
 
 
Results for firm:     1
Technical efficiency = 0.518
Scale efficiency     = 0.324  (irs)
 PROJECTION SUMMARY:
  variable           original        radial         slack     projected
                        value      movement      movement         value
 output     1           0.237         0.000         0.000         0.237
 output     2           0.159         0.000         0.036         0.195
 output     3           0.100         0.000         0.033         0.133
 input      1           0.494        -0.238        -0.011         0.245
 input      2           0.317        -0.153        -0.026         0.139
 input      3           0.379        -0.182        -0.055         0.141
 input      4           0.296        -0.143         0.000         0.154
 input      5           0.210        -0.101         0.000         0.109
 LISTING OF PEERS:
  peer   lambda weight
   56      0.209
   28      0.113
   47      0.678
 
 
Results for firm:     2
Technical efficiency = 1.000
Scale efficiency     = 0.352  (irs)
 PROJECTION SUMMARY:
  variable           original        radial         slack     projected
                        value      movement      movement         value
 output     1           0.131         0.000         0.000         0.131
 output     2           0.119         0.000         0.000         0.119
 output     3           0.101         0.000         0.000         0.101
 input      1           0.275         0.000         0.000         0.275
 input      2           0.105         0.000         0.000         0.105
 input      3           0.222         0.000         0.000         0.222
 input      4           0.110         0.000         0.000         0.110
 input      5           0.139         0.000         0.000         0.139
 LISTING OF PEERS:
  peer   lambda weight
    2      1.000
 
 
Results for firm:     3
Technical efficiency = 0.667
Scale efficiency     = 0.275  (irs)
 PROJECTION SUMMARY:
  variable           original        radial         slack     projected
                        value      movement      movement         value
 output     1           0.133         0.000         0.010         0.142
 output     2           0.124         0.000         0.001         0.125
 output     3           0.126         0.000         0.000         0.126
 input      1           0.376        -0.125        -0.032         0.218
 input      2           0.234        -0.078        -0.025         0.131
 input      3           0.273        -0.091        -0.050         0.132
 input      4           0.217        -0.072         0.000         0.145
 input      5           0.164        -0.055         0.000         0.109
 LISTING OF PEERS:
  peer   lambda weight
   18      0.006
   56      0.155
   47      0.839
 
 
Results for firm:     4
Technical efficiency = 0.529
Scale efficiency     = 0.261  (irs)
 PROJECTION SUMMARY:
  variable           original        radial         slack     projected
                        value      movement      movement         value
 output     1           0.119         0.000         0.022         0.141
 output     2           0.104         0.000         0.011         0.116
 output     3           0.103         0.000         0.015         0.118
 input      1           0.359        -0.169         0.000         0.190
 input      2           0.274        -0.129        -0.019         0.126
 input      3           0.318        -0.150        -0.043         0.125
 input      4           0.271        -0.128        -0.006         0.138
 input      5           0.207        -0.098         0.000         0.109
 LISTING OF PEERS:
  peer   lambda weight
   47      0.903
   56      0.097
 
 
Results for firm:     5
Technical efficiency = 0.612
Scale efficiency     = 0.361  (irs)
 PROJECTION SUMMARY:
  variable           original        radial         slack     projected
                        value      movement      movement         value
 output     1           0.173         0.000         0.000         0.173
 output     2           0.135         0.000         0.009         0.143
 output     3           0.124         0.000         0.000         0.124
 input      1           0.320        -0.124        -0.024         0.172
 input      2           0.211        -0.082        -0.011         0.118
 input      3           0.241        -0.093        -0.013         0.134
 input      4           0.203        -0.079         0.000         0.124
 input      5           0.193        -0.075         0.000         0.118
 LISTING OF PEERS:
  peer   lambda weight
   28      0.033
   47      0.791
   18      0.007
    9      0.169
 
 
Results for firm:     6
Technical efficiency = 0.658
Scale efficiency     = 0.491  (irs)
 PROJECTION SUMMARY:
  variable           original        radial         slack     projected
                        value      movement      movement         value
 output     1           0.229         0.000         0.131         0.360
 output     2           0.292         0.000         0.000         0.292
 output     3           0.165         0.000         0.000         0.165
 input      1           0.292        -0.100        -0.031         0.162
 input      2           0.211        -0.072        -0.006         0.133
 input      3           0.231        -0.079        -0.022         0.130
 input      4           0.211        -0.072         0.000         0.139
 input      5           0.173        -0.059         0.000         0.114
 LISTING OF PEERS:
  peer   lambda weight
   18      0.032
   28      0.244
   56      0.005
   47      0.719
 
 
Results for firm:     7
Technical efficiency = 0.891
Scale efficiency     = 0.372  (irs)
 PROJECTION SUMMARY:
  variable           original        radial         slack     projected
                        value      movement      movement         value
 output     1           0.139         0.000         0.002         0.141
 output     2           0.113         0.000         0.020         0.133
 output     3           0.110         0.000         0.004         0.114
 input      1           0.309        -0.034        -0.031         0.244
 input      2           0.120        -0.013         0.000         0.107
 input      3           0.250        -0.027        -0.037         0.186
 input      4           0.124        -0.013         0.000         0.110
 input      5           0.154        -0.017         0.000         0.137
 LISTING OF PEERS:
  peer   lambda weight
   47      0.303
    9      0.472
    2      0.224
 
 
Results for firm:     8
Technical efficiency = 0.971
Scale efficiency     = 0.335  (irs)
 PROJECTION SUMMARY:
  variable           original        radial         slack     projected
                        value      movement      movement         value
 output     1           0.135         0.000         0.000         0.136
 output     2           0.103         0.000         0.011         0.114
 output     3           0.101         0.000         0.006         0.107
 input      1           0.270        -0.008        -0.046         0.216
 input      2           0.114        -0.003         0.000         0.111
 input      3           0.232        -0.007        -0.052         0.174
 input      4           0.125        -0.004        -0.004         0.117
 input      5           0.130        -0.004         0.000         0.126
 LISTING OF PEERS:
  peer   lambda weight
   47      0.447
    2      0.553
 
 
Results for firm:     9
Technical efficiency = 1.000
Scale efficiency     = 0.428  (irs)
 PROJECTION SUMMARY:
  variable           original        radial         slack     projected
                        value      movement      movement         value
 output     1           0.146         0.000         0.000         0.146
 output     2           0.154         0.000         0.000         0.154
 output     3           0.121         0.000         0.000         0.121
 input      1           0.294         0.000         0.000         0.295
 input      2           0.100         0.000         0.000         0.100
 input      3           0.215         0.000         0.000         0.215
 input      4           0.100         0.000         0.000         0.100
 input      5           0.154         0.000         0.000         0.154
 LISTING OF PEERS:
  peer   lambda weight
    9      1.000
 
 
Results for firm:    10
Technical efficiency = 0.556
Scale efficiency     = 0.311  (irs)
 PROJECTION SUMMARY:
  variable           original        radial         slack     projected
                        value      movement      movement         value
 output     1           0.147         0.000         0.004         0.151
 output     2           0.117         0.000         0.000         0.117
 output     3           0.105         0.000         0.010         0.115
 input      1           0.442        -0.196        -0.097         0.149
 input      2           0.229        -0.102        -0.009         0.119
 input      3           0.375        -0.167        -0.091         0.118
 input      4           0.227        -0.101         0.000         0.126
 input      5           0.201        -0.089         0.000         0.112
 LISTING OF PEERS:
  peer   lambda weight
   47      0.958
   28      0.011
    9      0.032
 
 
Results for firm:    11
Technical efficiency = 0.896
Scale efficiency     = 0.368  (irs)
 PROJECTION SUMMARY:
  variable           original        radial         slack     projected
                        value      movement      movement         value
 output     1           0.147         0.000         0.000         0.147
 output     2           0.121         0.000         0.008         0.129
 output     3           0.103         0.000         0.025         0.128
 input      1           0.178        -0.019        -0.030         0.129
 input      2           0.150        -0.016        -0.018         0.117
 input      3           0.123        -0.013         0.000         0.110
 input      4           0.147        -0.015        -0.004         0.128
 input      5           0.131        -0.014         0.000         0.117
 LISTING OF PEERS:
  peer   lambda weight
   47      0.624
   28      0.024
   58      0.352
 
 
Results for firm:    12
Technical efficiency = 0.849
Scale efficiency     = 0.355  (irs)
 PROJECTION SUMMARY:
  variable           original        radial         slack     projected
                        value      movement      movement         value
 output     1           0.132         0.000         0.011         0.142
 output     2           0.113         0.000         0.003         0.116
 output     3           0.120         0.000         0.000         0.120
 input      1           0.206        -0.031        -0.005         0.170
 input      2           0.274        -0.041        -0.109         0.123
 input      3           0.142        -0.021         0.000         0.121
 input      4           0.189        -0.029        -0.027         0.133
 input      5           0.130        -0.020         0.000         0.110
 LISTING OF PEERS:
  peer   lambda weight
   18      0.004
   56      0.054
   47      0.942
 
 
Results for firm:    13
Technical efficiency = 0.895
Scale efficiency     = 0.323  (irs)
 PROJECTION SUMMARY:
  variable           original        radial         slack     projected
                        value      movement      movement         value
 output     1           0.118         0.000         0.027         0.145
 output     2           0.102         0.000         0.014         0.115
 output     3           0.117         0.000         0.000         0.117
 input      1           0.188        -0.020         0.000         0.168
 input      2           0.164        -0.017        -0.024         0.123
 input      3           0.166        -0.017        -0.029         0.120
 input      4           0.171        -0.018        -0.020         0.133
 input      5           0.123        -0.013         0.000         0.110
 LISTING OF PEERS:
  peer   lambda weight
   28      0.005
   56      0.052
   47      0.944
 
 
Results for firm:    14
Technical efficiency = 0.652
Scale efficiency     = 0.312  (irs)
 PROJECTION SUMMARY:
  variable           original        radial         slack     projected
                        value      movement      movement         value
 output     1           0.143         0.000         0.006         0.149
 output     2           0.137         0.000         0.003         0.140
 output     3           0.142         0.000         0.000         0.142
 input      1           0.377        -0.131        -0.051         0.194
 input      2           0.235        -0.082        -0.024         0.130
 input      3           0.259        -0.090        -0.040         0.129
 input      4           0.215        -0.075         0.000         0.140
 input      5           0.171        -0.059         0.000         0.111
 LISTING OF PEERS:
  peer   lambda weight
   18      0.027
   56      0.092
   47      0.881
 
 
Results for firm:    15
Technical efficiency = 0.726
Scale efficiency     = 0.426  (irs)
 PROJECTION SUMMARY:
  variable           original        radial         slack     projected
                        value      movement      movement         value
 output     1           0.206         0.000         0.000         0.206
 output     2           0.171         0.000         0.000         0.171
 output     3           0.143         0.000         0.000         0.143
 input      1           0.241        -0.066        -0.008         0.167
 input      2           0.175        -0.048        -0.007         0.120
 input      3           0.184        -0.050         0.000         0.134
 input      4           0.175        -0.048         0.000         0.127
 input      5           0.165        -0.045         0.000         0.120
 LISTING OF PEERS:
  peer   lambda weight
   57      0.080
   28      0.066
   47      0.686
   18      0.011
    9      0.135
   58      0.022
 
 
Results for firm:    16
Technical efficiency = 0.710
Scale efficiency     = 0.661  (irs)
 PROJECTION SUMMARY:
  variable           original        radial         slack     projected
                        value      movement      movement         value
 output     1           0.411         0.000         0.147         0.558
 output     2           0.421         0.000         0.000         0.421
 output     3           0.145         0.000         0.014         0.159
 input      1           0.276        -0.080        -0.015         0.180
 input      2           0.198        -0.057        -0.006         0.135
 input      3           0.210        -0.061         0.000         0.149
 input      4           0.195        -0.056         0.000         0.138
 input      5           0.169        -0.049         0.000         0.120
 LISTING OF PEERS:
  peer   lambda weight
    9      0.155
   28      0.484
   47      0.362
 
 
Results for firm:    17
Technical efficiency = 0.720
Scale efficiency     = 0.252  (irs)
 PROJECTION SUMMARY:
  variable           original        radial         slack     projected
                        value      movement      movement         value
 output     1           0.116         0.000         0.024         0.139
 output     2           0.122         0.000         0.009         0.131
 output     3           0.115         0.000         0.013         0.128
 input      1           0.407        -0.114         0.000         0.293
 input      2           0.241        -0.067        -0.031         0.142
 input      3           0.350        -0.098        -0.104         0.148
 input      4           0.257        -0.072        -0.023         0.162
 input      5           0.149        -0.042         0.000         0.107
 LISTING OF PEERS:
  peer   lambda weight
   56      0.317
   47      0.683
 
 
Results for firm:    18
Technical efficiency = 1.000
Scale efficiency     = 1.000  (crs)
 PROJECTION SUMMARY:
  variable           original        radial         slack     projected
                        value      movement      movement         value
 output     1           0.423         0.000         0.000         0.423
 output     2           1.000         0.000         0.000         1.000
 output     3           1.000         0.000         0.000         1.000
 input      1           0.410         0.000         0.000         0.410
 input      2           0.265         0.000         0.000         0.265
 input      3           0.288         0.000         0.000         0.288
 input      4           0.237         0.000         0.000         0.237
 input      5           0.185         0.000         0.000         0.185
 LISTING OF PEERS:
  peer   lambda weight
   18      1.000
 
 
Results for firm:    19
Technical efficiency = 0.783
Scale efficiency     = 0.362  (irs)
 PROJECTION SUMMARY:
  variable           original        radial         slack     projected
                        value      movement      movement         value
 output     1           0.134         0.000         0.088         0.222
 output     2           0.169         0.000         0.000         0.169
 output     3           0.115         0.000         0.008         0.123
 input      1           0.197        -0.043         0.000         0.154
 input      2           0.229        -0.050        -0.055         0.124
 input      3           0.388        -0.084        -0.184         0.120
 input      4           0.420        -0.091        -0.197         0.132
 input      5           0.141        -0.031         0.000         0.111
 LISTING OF PEERS:
  peer   lambda weight
   28      0.093
   56      0.016
   47      0.891
 
 
Results for firm:    20
Technical efficiency = 0.850
Scale efficiency     = 0.289  (irs)
 PROJECTION SUMMARY:
  variable           original        radial         slack     projected
                        value      movement      movement         value
 output     1           0.187         0.000         0.000         0.187
 output     2           0.157         0.000         0.002         0.159
 output     3           0.103         0.000         0.026         0.128
 input      1           0.289        -0.043         0.000         0.246
 input      2           0.194        -0.029        -0.028         0.137
 input      3           0.200        -0.030        -0.030         0.139
 input      4           0.182        -0.027        -0.003         0.152
 input      5           0.128        -0.019         0.000         0.108
 LISTING OF PEERS:
  peer   lambda weight
   56      0.214
   28      0.055
   47      0.731
 
 
Results for firm:    21
Technical efficiency = 0.696
Scale efficiency     = 0.251  (irs)
 PROJECTION SUMMARY:
  variable           original        radial         slack     projected
                        value      movement      movement         value
 output     1           0.120         0.000         0.074         0.194
 output     2           0.159         0.000         0.000         0.159
 output     3           0.108         0.000         0.018         0.126
 input      1           0.312        -0.095         0.000         0.217
 input      2           0.551        -0.167        -0.252         0.132
 input      3           0.287        -0.087        -0.067         0.133
 input      4           1.000        -0.304        -0.551         0.146
 input      5           0.157        -0.048         0.000         0.109
 LISTING OF PEERS:
  peer   lambda weight
   28      0.062
   56      0.152
   47      0.786
 
 
Results for firm:    22
Technical efficiency = 0.658
Scale efficiency     = 0.525  (irs)
 PROJECTION SUMMARY:
  variable           original        radial         slack     projected
                        value      movement      movement         value
 output     1           0.149         0.000         0.315         0.465
 output     2           0.358         0.000         0.000         0.358
 output     3           0.148         0.000         0.008         0.155
 input      1           0.393        -0.134        -0.030         0.228
 input      2           0.253        -0.086        -0.021         0.145
 input      3           0.287        -0.098        -0.043         0.146
 input      4           0.238        -0.081         0.000         0.156
 input      5           0.169        -0.058         0.000         0.111
 LISTING OF PEERS:
  peer   lambda weight
   47      0.464
   28      0.378
   56      0.158
 
 
Results for firm:    23
Technical efficiency = 0.961
Scale efficiency     = 0.378  (irs)
 PROJECTION SUMMARY:
  variable           original        radial         slack     projected
                        value      movement      movement         value
 output     1           0.146         0.000         0.072         0.218
 output     2           0.180         0.000         0.000         0.180
 output     3           0.129         0.000         0.000         0.129
 input      1           0.290        -0.011        -0.113         0.166
 input      2           0.123        -0.005         0.000         0.118
 input      3           0.139        -0.005         0.000         0.133
 input      4           0.580        -0.023        -0.432         0.125
 input      5           0.127        -0.005         0.000         0.122
 LISTING OF PEERS:
  peer   lambda weight
   28      0.096
   47      0.570
    9      0.174
   58      0.159
 
 
Results for firm:    24
Technical efficiency = 0.659
Scale efficiency     = 0.519  (irs)
 PROJECTION SUMMARY:
  variable           original        radial         slack     projected
                        value      movement      movement         value
 output     1           0.191         0.000         0.000         0.191
 output     2           0.185         0.000         0.001         0.186
 output     3           0.124         0.000         0.028         0.152
 input      1           0.187        -0.064         0.000         0.123
 input      2           0.175        -0.060         0.000         0.115
 input      3           0.248        -0.085        -0.049         0.115
 input      4           0.342        -0.117        -0.097         0.128
 input      5           0.305        -0.104        -0.070         0.131
 LISTING OF PEERS:
  peer   lambda weight
   58      0.819
   28      0.096
    9      0.085
 
 
Results for firm:    25
Technical efficiency = 0.849
Scale efficiency     = 0.335  (irs)
 PROJECTION SUMMARY:
  variable           original        radial         slack     projected
                        value      movement      movement         value
 output     1           0.174         0.000         0.249         0.423
 output     2           0.162         0.000         0.163         0.326
 output     3           0.150         0.000         0.000         0.150
 input      1           0.255        -0.039         0.000         0.217
 input      2           0.313        -0.047        -0.124         0.142
 input      3           0.294        -0.044        -0.107         0.142
 input      4           0.215        -0.032        -0.030         0.152
 input      5           0.131        -0.020         0.000         0.111
 LISTING OF PEERS:
  peer   lambda weight
   28      0.328
   56      0.136
   47      0.536
 
 
Results for firm:    26
Technical efficiency = 0.636
Scale efficiency     = 0.378  (irs)
 PROJECTION SUMMARY:
  variable           original        radial         slack     projected
                        value      movement      movement         value
 output     1           0.130         0.000         0.149         0.278
 output     2           0.203         0.000         0.010         0.213
 output     3           0.131         0.000         0.000         0.131
 input      1           0.272        -0.099         0.000         0.173
 input      2           0.309        -0.112        -0.068         0.129
 input      3           0.488        -0.178        -0.184         0.126
 input      4           0.280        -0.102        -0.040         0.138
 input      5           0.174        -0.063         0.000         0.111
 LISTING OF PEERS:
  peer   lambda weight
   28      0.160
   56      0.052
   47      0.788
 
 
Results for firm:    27
Technical efficiency = 0.949
Scale efficiency     = 0.907  (irs)
 PROJECTION SUMMARY:
  variable           original        radial         slack     projected
                        value      movement      movement         value
 output     1           0.768         0.000         0.003         0.771
 output     2           0.593         0.000         0.000         0.593
 output     3           0.204         0.000         0.000         0.204
 input      1           0.193        -0.010        -0.026         0.158
 input      2           0.182        -0.009        -0.024         0.148
 input      3           0.151        -0.008         0.000         0.143
 input      4           0.180        -0.009        -0.018         0.153
 input      5           0.131        -0.007        -0.003         0.121
 LISTING OF PEERS:
  peer   lambda weight
   18      0.015
   28      0.740
   58      0.244
 
 
Results for firm:    28
Technical efficiency = 1.000
Scale efficiency     = 1.000  (crs)
 PROJECTION SUMMARY:
  variable           original        radial         slack     projected
                        value      movement      movement         value
 output     1           1.000         0.000         0.000         1.000
 output     2           0.740         0.000         0.000         0.740
 output     3           0.205         0.000         0.000         0.205
 input      1           0.171         0.000         0.000         0.171
 input      2           0.158         0.000         0.000         0.158
 input      3           0.154         0.000         0.000         0.154
 input      4           0.159         0.000         0.000         0.159
 input      5           0.117         0.000         0.000         0.117
 LISTING OF PEERS:
  peer   lambda weight
   28      1.000
 
 
Results for firm:    29
Technical efficiency = 0.988
Scale efficiency     = 0.425  (irs)
 PROJECTION SUMMARY:
  variable           original        radial         slack     projected
                        value      movement      movement         value
 output     1           0.110         0.000         0.000         0.110
 output     2           0.100         0.000         0.027         0.127
 output     3           0.115         0.000         0.029         0.144
 input      1           0.126        -0.002         0.000         0.124
 input      2           0.113        -0.001         0.000         0.111
 input      3           0.135        -0.002        -0.020         0.113
 input      4           0.132        -0.002        -0.005         0.125
 input      5           0.133        -0.002         0.000         0.131
 LISTING OF PEERS:
  peer   lambda weight
   28      0.002
    9      0.107
   47      0.071
   58      0.819
 
 
Results for firm:    30
Technical efficiency = 0.515
Scale efficiency     = 0.322  (irs)
 PROJECTION SUMMARY:
  variable           original        radial         slack     projected
                        value      movement      movement         value
 output     1           0.142         0.000         0.008         0.150
 output     2           0.159         0.000         0.000         0.159
 output     3           0.110         0.000         0.030         0.140
 input      1           0.357        -0.173         0.000         0.184
 input      2           0.266        -0.129        -0.028         0.109
 input      3           0.494        -0.239        -0.099         0.155
 input      4           0.227        -0.110         0.000         0.117
 input      5           0.281        -0.136         0.000         0.145
 LISTING OF PEERS:
  peer   lambda weight
   52      0.040
   28      0.034
    9      0.416
   58      0.510
 
 
Results for firm:    31
Technical efficiency = 0.633
Scale efficiency     = 0.307  (irs)
 PROJECTION SUMMARY:
  variable           original        radial         slack     projected
                        value      movement      movement         value
 output     1           0.132         0.000         0.048         0.180
 output     2           0.166         0.000         0.000         0.166
 output     3           0.138         0.000         0.000         0.138
 input      1           0.540        -0.198        -0.038         0.304
 input      2           0.230        -0.085         0.000         0.146
 input      3           0.407        -0.149        -0.105         0.153
 input      4           0.549        -0.201        -0.182         0.166
 input      5           0.170        -0.062         0.000         0.108
 LISTING OF PEERS:
  peer   lambda weight
   28      0.045
   56      0.334
   47      0.614
   18      0.006
 
 
Results for firm:    32
Technical efficiency = 1.000
Scale efficiency     = 0.347  (irs)
 PROJECTION SUMMARY:
  variable           original        radial         slack     projected
                        value      movement      movement         value
 output     1           0.121         0.000         0.000         0.121
 output     2           0.102         0.000         0.000         0.102
 output     3           0.101         0.000         0.000         0.101
 input      1           0.141         0.000         0.000         0.141
 input      2           0.119         0.000         0.000         0.119
 input      3           0.113         0.000         0.000         0.113
 input      4           0.124         0.000         0.000         0.124
 input      5           0.122         0.000         0.000         0.122
 LISTING OF PEERS:
  peer   lambda weight
   32      1.000
 
 
Results for firm:    33
Technical efficiency = 0.623
Scale efficiency     = 0.326  (irs)
 PROJECTION SUMMARY:
  variable           original        radial         slack     projected
                        value      movement      movement         value
 output     1           0.123         0.000         0.025         0.147
 output     2           0.112         0.000         0.018         0.130
 output     3           0.131         0.000         0.000         0.131
 input      1           0.309        -0.117        -0.029         0.164
 input      2           0.208        -0.079        -0.010         0.120
 input      3           0.230        -0.087        -0.016         0.128
 input      4           0.203        -0.076         0.000         0.126
 input      5           0.186        -0.070         0.000         0.116
 LISTING OF PEERS:
  peer   lambda weight
   18      0.018
   47      0.878
    9      0.103
 
 
Results for firm:    34
Technical efficiency = 0.536
Scale efficiency     = 0.276  (irs)
 PROJECTION SUMMARY:
  variable           original        radial         slack     projected
                        value      movement      movement         value
 output     1           0.125         0.000         0.016         0.141
 output     2           0.107         0.000         0.009         0.116
 output     3           0.113         0.000         0.005         0.118
 input      1           0.368        -0.171        -0.005         0.192
 input      2           0.262        -0.121        -0.014         0.126
 input      3           0.294        -0.136        -0.032         0.125
 input      4           0.258        -0.119         0.000         0.138
 input      5           0.204        -0.094         0.000         0.109
 LISTING OF PEERS:
  peer   lambda weight
   47      0.898
   56      0.102
 
 
Results for firm:    35
Technical efficiency = 0.897
Scale efficiency     = 0.325  (irs)
 PROJECTION SUMMARY:
  variable           original        radial         slack     projected
                        value      movement      movement         value
 output     1           0.121         0.000         0.000         0.121
 output     2           0.103         0.000         0.025         0.128
 output     3           0.103         0.000         0.027         0.130
 input      1           0.193        -0.020        -0.014         0.159
 input      2           0.124        -0.013         0.000         0.111
 input      3           0.147        -0.015         0.000         0.132
 input      4           0.134        -0.014         0.000         0.120
 input      5           0.176        -0.018        -0.024         0.134
 LISTING OF PEERS:
  peer   lambda weight
    9      0.245
   28      0.005
   32      0.260
   58      0.491
 
 
Results for firm:    36
Technical efficiency = 0.635
Scale efficiency     = 0.254  (irs)
 PROJECTION SUMMARY:
  variable           original        radial         slack     projected
                        value      movement      movement         value
 output     1           0.131         0.000         0.010         0.140
 output     2           0.113         0.000         0.010         0.122
 output     3           0.110         0.000         0.013         0.122
 input      1           0.369        -0.135         0.000         0.235
 input      2           0.301        -0.110        -0.058         0.133
 input      3           0.320        -0.117        -0.068         0.135
 input      4           0.291        -0.106        -0.037         0.148
 input      5           0.171        -0.062         0.000         0.108
 LISTING OF PEERS:
  peer   lambda weight
   56      0.193
   47      0.807
 
 
Results for firm:    37
Technical efficiency = 0.705
Scale efficiency     = 0.368  (irs)
 PROJECTION SUMMARY:
  variable           original        radial         slack     projected
                        value      movement      movement         value
 output     1           0.142         0.000         0.052         0.194
 output     2           0.149         0.000         0.000         0.149
 output     3           0.120         0.000         0.001         0.121
 input      1           0.223        -0.066         0.000         0.157
 input      2           0.210        -0.062        -0.025         0.123
 input      3           0.436        -0.129        -0.188         0.119
 input      4           0.200        -0.059        -0.009         0.132
 input      5           0.157        -0.046         0.000         0.110
 LISTING OF PEERS:
  peer   lambda weight
   28      0.062
   56      0.024
   47      0.914
 
 
Results for firm:    38
Technical efficiency = 0.522
Scale efficiency     = 0.589  (irs)
 PROJECTION SUMMARY:
  variable           original        radial         slack     projected
                        value      movement      movement         value
 output     1           0.240         0.000         0.000         0.240
 output     2           0.276         0.000         0.013         0.289
 output     3           0.221         0.000         0.000         0.221
 input      1           0.645        -0.308        -0.040         0.297
 input      2           1.000        -0.478        -0.400         0.122
 input      3           0.560        -0.268        -0.075         0.218
 input      4           0.228        -0.109         0.000         0.119
 input      5           0.577        -0.275        -0.147         0.154
 LISTING OF PEERS:
  peer   lambda weight
   28      0.076
    9      0.817
   18      0.107
 
 
Results for firm:    39
Technical efficiency = 0.781
Scale efficiency     = 0.283  (irs)
 PROJECTION SUMMARY:
  variable           original        radial         slack     projected
                        value      movement      movement         value
 output     1           0.127         0.000         0.086         0.213
 output     2           0.178         0.000         0.000         0.178
 output     3           0.120         0.000         0.011         0.131
 input      1           0.321        -0.070         0.000         0.251
 input      2           0.218        -0.048        -0.032         0.138
 input      3           0.408        -0.089        -0.177         0.142
 input      4           0.400        -0.087        -0.158         0.154
 input      5           0.139        -0.030         0.000         0.109
 LISTING OF PEERS:
  peer   lambda weight
   28      0.085
   56      0.223
   47      0.692
 
 
Results for firm:    40
Technical efficiency = 0.777
Scale efficiency     = 0.311  (irs)
 PROJECTION SUMMARY:
  variable           original        radial         slack     projected
                        value      movement      movement         value
 output     1           0.118         0.000         0.025         0.143
 output     2           0.105         0.000         0.011         0.116
 output     3           0.116         0.000         0.000         0.116
 input      1           0.224        -0.050        -0.009         0.165
 input      2           0.159        -0.036        -0.007         0.116
 input      3           0.173        -0.039        -0.006         0.128
 input      4           0.159        -0.035         0.000         0.123
 input      5           0.150        -0.033         0.000         0.116
 LISTING OF PEERS:
  peer   lambda weight
    9      0.137
   18      0.001
   47      0.862
 
 
Results for firm:    41
Technical efficiency = 0.642
Scale efficiency     = 0.327  (irs)
 PROJECTION SUMMARY:
  variable           original        radial         slack     projected
                        value      movement      movement         value
 output     1           0.157         0.000         0.100         0.257
 output     2           0.158         0.000         0.067         0.225
 output     3           0.145         0.000         0.000         0.145
 input      1           0.533        -0.191         0.000         0.342
 input      2           0.241        -0.087         0.000         0.155
 input      3           0.294        -0.105        -0.024         0.164
 input      4           0.685        -0.245        -0.262         0.177
 input      5           0.167        -0.060         0.000         0.107
 LISTING OF PEERS:
  peer   lambda weight
   28      0.138
   56      0.414
   47      0.448
 
 
Results for firm:    42
Technical efficiency = 0.655
Scale efficiency     = 0.452  (irs)
 PROJECTION SUMMARY:
  variable           original        radial         slack     projected
                        value      movement      movement         value
 output     1           0.150         0.000         0.016         0.166
 output     2           0.151         0.000         0.000         0.151
 output     3           0.111         0.000         0.027         0.137
 input      1           0.187        -0.064         0.000         0.122
 input      2           0.210        -0.072        -0.020         0.117
 input      3           0.293        -0.101        -0.083         0.109
 input      4           0.434        -0.150        -0.155         0.129
 input      5           0.185        -0.064         0.000         0.121
 LISTING OF PEERS:
  peer   lambda weight
   28      0.054
   47      0.421
   58      0.525
 
 
Results for firm:    43
Technical efficiency = 0.360
Scale efficiency     = 0.390  (irs)
 PROJECTION SUMMARY:
  variable           original        radial         slack     projected
                        value      movement      movement         value
 output     1           0.197         0.000         0.100         0.296
 output     2           0.226         0.000         0.000         0.226
 output     3           0.117         0.000         0.015         0.132
 input      1           0.469        -0.300         0.000         0.169
 input      2           0.430        -0.275        -0.026         0.129
 input      3           0.788        -0.504        -0.158         0.126
 input      4           0.483        -0.309        -0.037         0.137
 input      5           0.308        -0.197         0.000         0.111
 LISTING OF PEERS:
  peer   lambda weight
   28      0.181
   56      0.043
   47      0.777
 
 
Results for firm:    44
Technical efficiency = 0.804
Scale efficiency     = 0.379  (irs)
 PROJECTION SUMMARY:
  variable           original        radial         slack     projected
                        value      movement      movement         value
 output     1           0.213         0.000         0.003         0.217
 output     2           0.167         0.000         0.000         0.167
 output     3           0.121         0.000         0.001         0.122
 input      1           0.315        -0.062        -0.095         0.158
 input      2           0.237        -0.047        -0.070         0.121
 input      3           0.301        -0.059        -0.116         0.126
 input      4           0.159        -0.031         0.000         0.128
 input      5           0.142        -0.028         0.000         0.114
 LISTING OF PEERS:
  peer   lambda weight
   28      0.087
   47      0.835
    9      0.078
 
 
Results for firm:    45
Technical efficiency = 0.712
Scale efficiency     = 0.468  (irs)
 PROJECTION SUMMARY:
  variable           original        radial         slack     projected
                        value      movement      movement         value
 output     1           0.220         0.000         0.000         0.220
 output     2           0.200         0.000         0.009         0.209
 output     3           0.131         0.000         0.021         0.152
 input      1           0.208        -0.060         0.000         0.148
 input      2           0.188        -0.054        -0.018         0.116
 input      3           0.195        -0.056         0.000         0.139
 input      4           0.176        -0.051         0.000         0.125
 input      5           0.257        -0.074        -0.040         0.143
 LISTING OF PEERS:
  peer   lambda weight
   58      0.610
   28      0.121
    9      0.197
   52      0.072
 
 
Results for firm:    46
Technical efficiency = 0.947
Scale efficiency     = 0.301  (irs)
 PROJECTION SUMMARY:
  variable           original        radial         slack     projected
                        value      movement      movement         value
 output     1           0.109         0.000         0.082         0.191
 output     2           0.110         0.000         0.041         0.151
 output     3           0.123         0.000         0.000         0.123
 input      1           0.195        -0.010         0.000         0.185
 input      2           0.165        -0.009        -0.029         0.127
 input      3           0.169        -0.009        -0.034         0.126
 input      4           0.514        -0.027        -0.349         0.138
 input      5           0.116        -0.006         0.000         0.110
 LISTING OF PEERS:
  peer   lambda weight
   28      0.058
   56      0.084
   47      0.858
 
 
Results for firm:    47
Technical efficiency = 1.000
Scale efficiency     = 0.386  (irs)
 PROJECTION SUMMARY:
  variable           original        radial         slack     projected
                        value      movement      movement         value
 output     1           0.142         0.000         0.000         0.142
 output     2           0.109         0.000         0.000         0.109
 output     3           0.114         0.000         0.000         0.114
 input      1           0.144         0.000         0.000         0.144
 input      2           0.119         0.000         0.000         0.119
 input      3           0.114         0.000         0.000         0.114
 input      4           0.127         0.000         0.000         0.127
 input      5           0.110         0.000         0.000         0.110
 LISTING OF PEERS:
  peer   lambda weight
   47      1.000
 
 
Results for firm:    48
Technical efficiency = 0.452
Scale efficiency     = 0.537  (irs)
 PROJECTION SUMMARY:
  variable           original        radial         slack     projected
                        value      movement      movement         value
 output     1           0.130         0.000         0.111         0.241
 output     2           0.272         0.000         0.000         0.272
 output     3           0.199         0.000         0.000         0.199
 input      1           0.827        -0.453        -0.081         0.293
 input      2           0.997        -0.546        -0.333         0.118
 input      3           0.678        -0.372        -0.092         0.215
 input      4           0.257        -0.141         0.000         0.116
 input      5           0.384        -0.210        -0.020         0.153
 LISTING OF PEERS:
  peer   lambda weight
   18      0.080
   28      0.085
    9      0.834
 
 
Results for firm:    49
Technical efficiency = 0.411
Scale efficiency     = 0.519  (irs)
 PROJECTION SUMMARY:
  variable           original        radial         slack     projected
                        value      movement      movement         value
 output     1           0.155         0.000         0.389         0.545
 output     2           0.338         0.000         0.143         0.481
 output     3           0.228         0.000         0.000         0.228
 input      1           0.975        -0.574         0.000         0.401
 input      2           0.845        -0.498        -0.167         0.181
 input      3           1.000        -0.589        -0.216         0.195
 input      4           0.538        -0.317        -0.020         0.201
 input      5           0.273        -0.161         0.000         0.112
 LISTING OF PEERS:
  peer   lambda weight
   18      0.058
   28      0.455
   56      0.488
 
 
Results for firm:    50
Technical efficiency = 0.448
Scale efficiency     = 0.465  (irs)
 PROJECTION SUMMARY:
  variable           original        radial         slack     projected
                        value      movement      movement         value
 output     1           0.253         0.000         0.000         0.253
 output     2           0.217         0.000         0.013         0.230
 output     3           0.121         0.000         0.019         0.140
 input      1           0.517        -0.285         0.000         0.232
 input      2           0.408        -0.225        -0.072         0.111
 input      3           0.639        -0.352        -0.101         0.186
 input      4           0.255        -0.141         0.000         0.114
 input      5           0.334        -0.184         0.000         0.150
 LISTING OF PEERS:
  peer   lambda weight
   28      0.137
   58      0.189
    9      0.625
   52      0.049
 
 
Results for firm:    51
Technical efficiency = 0.980
Scale efficiency     = 0.238  (irs)
 PROJECTION SUMMARY:
  variable           original        radial         slack     projected
                        value      movement      movement         value
 output     1           0.112         0.000         0.028         0.140
 output     2           0.118         0.000         0.005         0.124
 output     3           0.109         0.000         0.014         0.123
 input      1           0.247        -0.005         0.000         0.243
 input      2           0.178        -0.003        -0.040         0.134
 input      3           0.253        -0.005        -0.111         0.137
 input      4           0.240        -0.005        -0.085         0.150
 input      5           0.110        -0.002         0.000         0.108
 LISTING OF PEERS:
  peer   lambda weight
   56      0.210
   47      0.790
 
 
Results for firm:    52
Technical efficiency = 1.000
Scale efficiency     = 0.659  (irs)
 PROJECTION SUMMARY:
  variable           original        radial         slack     projected
                        value      movement      movement         value
 output     1           0.116         0.000         0.000         0.116
 output     2           0.179         0.000         0.000         0.179
 output     3           0.171         0.000         0.000         0.171
 input      1           0.113         0.000         0.000         0.113
 input      2           0.124         0.000         0.000         0.124
 input      3           0.233         0.000         0.000         0.233
 input      4           0.120         0.000         0.000         0.120
 input      5           0.264         0.000         0.000         0.264
 LISTING OF PEERS:
  peer   lambda weight
   52      1.000
 
 
Results for firm:    53
Technical efficiency = 0.876
Scale efficiency     = 0.679  (irs)
 PROJECTION SUMMARY:
  variable           original        radial         slack     projected
                        value      movement      movement         value
 output     1           0.381         0.000         0.000         0.381
 output     2           0.340         0.000         0.027         0.367
 output     3           0.211         0.000         0.000         0.211
 input      1           1.000        -0.124        -0.603         0.273
 input      2           0.768        -0.095        -0.545         0.127
 input      3           0.241        -0.030        -0.006         0.205
 input      4           0.143        -0.018         0.000         0.126
 input      5           1.000        -0.124        -0.729         0.147
 LISTING OF PEERS:
  peer   lambda weight
   28      0.249
   18      0.079
    9      0.672
 
 
Results for firm:    54
Technical efficiency = 0.652
Scale efficiency     = 0.308  (irs)
 PROJECTION SUMMARY:
  variable           original        radial         slack     projected
                        value      movement      movement         value
 output     1           0.117         0.000         0.053         0.170
 output     2           0.135         0.000         0.000         0.135
 output     3           0.118         0.000         0.001         0.120
 input      1           0.274        -0.095         0.000         0.178
 input      2           0.300        -0.104        -0.070         0.125
 input      3           0.444        -0.154        -0.166         0.123
 input      4           0.290        -0.101        -0.053         0.136
 input      5           0.168        -0.059         0.000         0.110
 LISTING OF PEERS:
  peer   lambda weight
   28      0.033
   56      0.071
   47      0.896
 
 
Results for firm:    55
Technical efficiency = 0.472
Scale efficiency     = 0.359  (irs)
 PROJECTION SUMMARY:
  variable           original        radial         slack     projected
                        value      movement      movement         value
 output     1           0.132         0.000         0.128         0.260
 output     2           0.226         0.000         0.000         0.226
 output     3           0.138         0.000         0.006         0.144
 input      1           0.712        -0.376         0.000         0.336
 input      2           0.420        -0.221        -0.045         0.154
 input      3           0.847        -0.447        -0.237         0.163
 input      4           0.474        -0.250        -0.048         0.176
 input      5           0.227        -0.120         0.000         0.107
 LISTING OF PEERS:
  peer   lambda weight
   28      0.141
   56      0.401
   47      0.458
 
 
Results for firm:    56
Technical efficiency = 1.000
Scale efficiency     = 0.350  (irs)
 PROJECTION SUMMARY:
  variable           original        radial         slack     projected
                        value      movement      movement         value
 output     1           0.135         0.000         0.000         0.135
 output     2           0.179         0.000         0.000         0.179
 output     3           0.158         0.000         0.000         0.158
 input      1           0.614         0.000         0.000         0.614
 input      2           0.192         0.000         0.000         0.192
 input      3           0.221         0.000         0.000         0.221
 input      4           0.237         0.000         0.000         0.237
 input      5           0.100         0.000         0.000         0.100
 LISTING OF PEERS:
  peer   lambda weight
   56      1.000
 
 
Results for firm:    57
Technical efficiency = 1.000
Scale efficiency     = 0.854  (irs)
 PROJECTION SUMMARY:
  variable           original        radial         slack     projected
                        value      movement      movement         value
 output     1           0.208         0.000         0.000         0.208
 output     2           0.168         0.000         0.000         0.168
 output     3           0.256         0.000         0.000         0.256
 input      1           0.134         0.000         0.000         0.134
 input      2           0.120         0.000         0.000         0.121
 input      3           0.132         0.000         0.000         0.132
 input      4           0.137         0.000         0.000         0.137
 input      5           0.139         0.000         0.000         0.139
 LISTING OF PEERS:
  peer   lambda weight
   57      1.000
 
 
Results for firm:    58
Technical efficiency = 1.000
Scale efficiency     = 0.646  (irs)
 PROJECTION SUMMARY:
  variable           original        radial         slack     projected
                        value      movement      movement         value
 output     1           0.100         0.000         0.000         0.100
 output     2           0.124         0.000         0.000         0.124
 output     3           0.149         0.000         0.000         0.149
 input      1           0.100         0.000         0.000         0.100
 input      2           0.112         0.000         0.000         0.112
 input      3           0.100         0.000         0.000         0.100
 input      4           0.128         0.000         0.000         0.128
 input      5           0.130         0.000         0.000         0.130
 LISTING OF PEERS:
  peer   lambda weight
   58      1.000
 
 
Results for firm:    59
Technical efficiency = 0.929
Scale efficiency     = 0.383  (irs)
 PROJECTION SUMMARY:
  variable           original        radial         slack     projected
                        value      movement      movement         value
 output     1           0.127         0.000         0.188         0.315
 output     2           0.256         0.000         0.000         0.256
 output     3           0.109         0.000         0.035         0.144
 input      1           0.293        -0.021         0.000         0.272
 input      2           0.210        -0.015        -0.049         0.146
 input      3           0.237        -0.017        -0.070         0.150
 input      4           0.205        -0.015        -0.028         0.162
 input      5           0.117        -0.008         0.000         0.109
 LISTING OF PEERS:
  peer   lambda weight
   28      0.204
   56      0.261
   47      0.535
 
 
Results for firm:    60
Technical efficiency = 0.994
Scale efficiency     = 0.540  (irs)
 PROJECTION SUMMARY:
  variable           original        radial         slack     projected
                        value      movement      movement         value
 output     1           0.156         0.000         0.318         0.474
 output     2           0.375         0.000         0.000         0.375
 output     3           0.111         0.000         0.051         0.162
 input      1           0.291        -0.002         0.000         0.289
 input      2           0.227        -0.001        -0.071         0.155
 input      3           0.248        -0.001        -0.086         0.161
 input      4           0.222        -0.001        -0.050         0.171
 input      5           0.110        -0.001         0.000         0.110
 LISTING OF PEERS:
  peer   lambda weight
   28      0.389
   56      0.287
   47      0.324
