# Supplementary material for: Changes in technological innovation efficiency and influencing factors of listed textile and apparel companies research——Based on three-stage DEA with Tobit modeling
Source: PLoS One. 2024 Aug 8;19(8):e0307820. doi: 10.1371/journal.pone.0307820 (PMC11309499; doi:10.1371/journal.pone.0307820)
Supplement: S1 Raw data — (ZIP) [file pone.0307820.s001.zip › Raw Data/Textile and Clothing Industry/DEAP2.1/Phase 3/2015-dta.txt]

0.2751	0.1667	0.1000	0.3387	0.2555	0.3424	0.4007	0.1729
0.1941	0.1257	0.1010	0.1897	0.1054	0.2190	0.1796	0.1358
0.1949	0.1280	0.1256	0.2730	0.2028	0.3030	0.3192	0.1458
0.1910	0.1101	0.1027	0.2802	0.2371	0.2350	0.3258	0.2015
0.2265	0.1413	0.1200	0.3003	0.2440	0.2086	0.2658	0.2539
0.2806	0.3307	0.1558	0.2149	0.1952	0.2057	0.2468	0.1701
0.2039	0.1222	0.1086	0.2155	0.1210	0.2371	0.2108	0.1491
0.1937	0.1064	0.1019	0.1847	0.1104	0.2297	0.1687	0.1277
0.2118	0.1681	0.1174	0.2360	0.5997	0.2289	0.2985	0.2044
0.2108	0.1255	0.1248	0.2602	0.1647	0.2700	0.2642	0.1610
0.2018	0.1251	0.1070	0.1498	0.1577	0.1618	0.1781	0.1436
0.1922	0.1189	0.1166	0.2505	0.2611	0.1702	0.4033	0.1310
0.1897	0.1051	0.1146	0.1542	0.1550	0.1842	0.1623	0.1345
0.1948	0.1380	0.1353	0.2377	0.2132	0.2469	0.2985	0.1527
0.2565	0.1830	0.1375	0.1860	0.1735	0.1725	0.2109	0.1705
0.4322	0.4744	0.1506	0.1154	0.1114	0.1430	0.1226	0.1312
0.1601	0.1201	0.1126	0.3992	0.2853	0.3817	0.3943	0.1367
0.3919	1.0000	1.0000	0.2727	0.2452	0.2725	0.3461	0.1683
0.1929	0.1732	0.1117	0.1649	0.1946	0.3729	0.6864	0.1562
0.2282	0.2458	0.1027	0.1816	0.1787	0.2241	0.2263	0.1225
0.1853	0.1582	0.1083	0.2043	0.1159	0.2269	0.1958	0.1431
0.1000	0.3465	0.1398	0.4966	0.2412	0.4048	0.3588	0.7167
0.1996	0.1824	0.1831	0.1000	0.1000	0.1309	0.1000	0.1231
0.2333	0.1923	0.1121	0.1819	0.1857	0.2905	0.2641	0.2862
0.2274	0.1675	0.1421	0.2137	0.4089	0.3124	0.2234	0.1544
0.1975	0.1990	0.1271	0.2316	0.2656	0.3833	0.3747	0.1717
0.7338	0.7325	0.1951	0.1600	0.1771	0.1832	0.1882	0.1403
1.0000	0.6798	0.1793	0.1411	0.1475	0.1787	0.1449	0.1292
0.1770	0.1000	0.1109	0.1160	0.1302	0.1108	0.1012	0.1596
0.2061	0.1666	0.1352	0.2481	0.2087	0.3572	0.3040	0.2664
0.1886	0.1685	0.1314	0.4401	0.2394	0.4315	0.4187	0.2014
0.1930	0.1105	0.1026	0.1289	0.1356	0.1677	0.3922	0.1869
0.1927	0.1165	0.1265	0.2418	0.2388	0.2252	0.2636	0.1798
0.1947	0.1126	0.1120	0.2869	0.2496	0.2491	0.3344	0.1992
0.1927	0.1117	0.1024	0.1758	0.1604	0.1721	0.3854	0.2212
0.1998	0.1206	0.1240	0.1928	0.1876	0.2108	0.2077	0.1497
0.2066	0.1573	0.1203	0.1780	0.1846	0.2779	0.2119	0.1738
0.2415	0.2948	0.2037	0.7325	0.8369	0.6180	0.4421	0.5442
0.2053	0.1876	0.1188	0.2768	0.1949	0.3856	1.0000	0.1522
0.1864	0.1218	0.1151	0.2306	0.1505	0.1793	0.2415	0.1513
0.2281	0.1670	0.1650	0.1920	0.1947	0.1920	0.2305	0.1568
0.2101	0.1531	0.1167	0.1789	0.1862	0.2297	0.8893	0.1961
0.2359	0.2324	0.1242	0.4947	0.3893	0.7102	0.5763	0.3016
0.2560	0.1764	0.1178	0.2297	0.1642	0.3309	0.4464	0.1453
0.2600	0.2097	0.1297	0.1204	0.1396	0.1616	0.1533	0.2658
0.1841	0.1157	0.1266	0.1439	0.1427	0.1840	0.4737	0.1422
0.2042	0.1130	0.1120	0.1210	0.1238	0.1573	0.1226	0.1262
0.2394	0.2611	0.1790	0.7325	0.6362	0.5709	0.4480	0.3166
0.2444	0.3671	0.2095	0.9129	0.5238	1.0000	0.9520	0.2941
0.2863	0.2143	0.1369	0.4014	0.3220	0.4489	0.3146	0.2901
0.1833	0.1208	0.1071	0.1652	0.1215	0.2079	0.1597	0.1154
0.1832	0.1838	0.1604	0.1284	0.1568	0.2863	0.1601	0.5404
0.3185	0.3416	0.1943	1.0000	1.0000	0.3206	0.1419	1.0000
0.1868	0.1368	0.1156	0.2237	0.3059	0.4096	0.4679	0.1777
0.2028	0.2150	0.1452	0.6208	0.3323	0.5978	0.5087	0.3417
0.2046	0.1747	0.1471	0.5738	0.2204	0.2434	0.2740	0.1187
0.1892	0.1698	0.2321	0.1297	0.1385	0.1191	0.1212	0.1657
0.1813	0.1226	0.1410	0.1078	0.1340	0.1000	0.1043	0.1595
0.1960	0.2643	0.1092	0.2103	0.1690	0.2861	0.2347	0.1068
0.2161	0.4037	0.1113	0.2078	0.1775	0.2992	0.2334	0.1000
