# Supplementary material for: Changes in technological innovation efficiency and influencing factors of listed textile and apparel companies research——Based on three-stage DEA with Tobit modeling
Source: PLoS One. 2024 Aug 8;19(8):e0307820. doi: 10.1371/journal.pone.0307820 (PMC11309499; doi:10.1371/journal.pone.0307820)
Supplement: S1 Raw data — (ZIP) [file pone.0307820.s001.zip › Raw Data/Textile and Clothing Industry/DEAP2.1/Phase 3/2015-out.txt]

 Results from DEAP Version 2.1
 
Instruction file = 2015-ins.txt
Data file          = 2015-dta.txt
 
 Input orientated DEA
 
 Scale assumption: VRS
 
 Slacks calculated using multi-stage method
 
 
 EFFICIENCY SUMMARY:
 
  firm  crste  vrste  scale
 
    1  0.243  0.646  0.375 irs
    2  0.398  0.949  0.420 irs
    3  0.251  0.753  0.334 irs
    4  0.209  0.603  0.346 irs
    5  0.277  0.561  0.494 irs
    6  0.413  0.729  0.566 irs
    7  0.369  0.828  0.445 irs
    8  0.381  0.950  0.401 irs
    9  0.241  0.599  0.402 irs
   10  0.295  0.726  0.407 irs
   11  0.318  0.851  0.374 irs
   12  0.307  0.914  0.336 irs
   13  0.324  0.883  0.367 irs
   14  0.248  0.756  0.328 irs
   15  0.381  0.754  0.505 irs
   16  0.933  1.000  0.933 irs
   17  0.229  0.746  0.307 irs
   18  1.000  1.000  1.000  - 
   19  0.274  0.755  0.364 irs
   20  0.359  0.923  0.390 irs
   21  0.366  0.863  0.425 irs
   22  0.319  0.441  0.724 irs
   23  0.748  1.000  0.748 irs
   24  0.271  0.559  0.485 irs
   25  0.289  0.729  0.396 irs
   26  0.216  0.653  0.331 irs
   27  1.000  1.000  1.000  - 
   28  1.000  1.000  1.000  - 
   29  0.497  1.000  0.497 irs
   30  0.241  0.481  0.500 irs
   31  0.198  0.559  0.355 irs
   32  0.335  0.777  0.431 irs
   33  0.242  0.669  0.361 irs
   34  0.207  0.604  0.343 irs
   35  0.286  0.698  0.410 irs
   36  0.271  0.790  0.344 irs
   37  0.273  0.682  0.400 irs
   38  0.194  0.259  0.747 irs
   39  0.242  0.725  0.334 irs
   40  0.292  0.802  0.364 irs
   41  0.353  0.773  0.457 irs
   42  0.269  0.620  0.434 irs
   43  0.139  0.367  0.380 irs
   44  0.318  0.791  0.402 irs
   45  0.466  0.856  0.544 irs
   46  0.333  0.842  0.395 irs
   47  0.433  0.955  0.453 irs
   48  0.172  0.364  0.472 irs
   49  0.217  0.367  0.592 irs
   50  0.217  0.412  0.526 irs
   51  0.346  1.000  0.346 irs
   52  0.434  0.779  0.556 irs
   53  0.646  0.824  0.783 irs
   54  0.204  0.641  0.318 irs
   55  0.156  0.347  0.450 irs
   56  0.340  0.930  0.366 irs
   57  0.735  1.000  0.735 irs
   58  0.576  1.000  0.576 irs
   59  0.434  0.971  0.447 irs
   60  0.691  1.000  0.691 irs
 
 mean  0.374  0.751  0.487

Note: crste = technical efficiency from CRS DEA
      vrste = technical efficiency from VRS DEA
      scale = scale efficiency = crste/vrste


Note also that all subsequent tables refer to VRS results
 
 
 SUMMARY OF OUTPUT SLACKS:
 
 firm  output:           1           2           3
    1                0.000       0.171       0.046
    2                0.005       0.057       0.082
    3                0.014       0.182       0.016
    4                0.010       0.087       0.076
    5                0.000       0.033       0.041
    6                0.146       0.000       0.024
    7                0.000       0.066       0.074
    8                0.002       0.062       0.064
    9                0.000       0.029       0.063
   10                0.000       0.032       0.000
   11                0.000       0.067       0.073
   12                0.010       0.096       0.056
   13                0.013       0.119       0.055
   14                0.010       0.118       0.024
   15                0.000       0.028       0.039
   16                0.000       0.000       0.000
   17                0.055       0.265       0.005
   18                0.000       0.000       0.000
   19                0.010       0.059       0.055
   20                0.000       0.048       0.048
   21                0.014       0.024       0.075
   22                0.230       0.000       0.025
   23                0.000       0.000       0.000
   24                0.000       0.011       0.071
   25                0.000       0.130       0.008
   26                0.010       0.089       0.022
   27                0.000       0.000       0.000
   28                0.000       0.000       0.000
   29                0.000       0.000       0.000
   30                0.000       0.024       0.047
   31                0.011       0.066       0.000
   32                0.006       0.071       0.080
   33                0.009       0.092       0.048
   34                0.007       0.096       0.063
   35                0.000       0.050       0.066
   36                0.003       0.109       0.044
   37                0.000       0.071       0.049
   38                0.110       0.000       0.000
   39                0.000       0.058       0.000
   40                0.014       0.078       0.063
   41                0.000       0.053       0.011
   42                0.000       0.050       0.062
   43                0.000       0.043       0.000
   44                0.000       0.031       0.000
   45                0.000       0.010       0.053
   46                0.018       0.098       0.046
   47                0.000       0.096       0.063
   48                0.000       0.053       0.000
   49                0.000       0.105       0.000
   50                0.000       0.061       0.032
   51                0.000       0.000       0.000
   52                0.018       0.000       0.023
   53                0.120       0.000       0.000
   54                0.019       0.134       0.039
   55                0.000       0.000       0.019
   56                0.005       0.137       0.000
   57                0.000       0.000       0.000
   58                0.000       0.000       0.000
   59                0.012       0.072       0.001
   60                0.000       0.000       0.000

 mean                0.015       0.057       0.031
 
 
 SUMMARY OF INPUT SLACKS:
 
 firm  input:            1           2           3           4           5
    1                0.060       0.021       0.000       0.087       0.000
    2                0.080       0.000       0.077       0.070       0.006
    3                0.043       0.008       0.000       0.063       0.000
    4                0.062       0.038       0.000       0.088       0.000
    5                0.062       0.017       0.000       0.045       0.000
    6                0.042       0.026       0.000       0.063       0.000
    7                0.078       0.000       0.065       0.074       0.000
    8                0.061       0.000       0.070       0.047       0.000
    9                0.037       0.256       0.000       0.074       0.000
   10                0.036       0.000       0.002       0.042       0.000
   11                0.023       0.031       0.000       0.046       0.000
   12                0.113       0.127       0.000       0.249       0.000
   13                0.016       0.022       0.000       0.018       0.000
   14                0.044       0.036       0.000       0.081       0.000
   15                0.036       0.023       0.000       0.055       0.000
   16                0.000       0.000       0.000       0.000       0.000
   17                0.099       0.042       0.000       0.072       0.000
   18                0.000       0.000       0.000       0.000       0.000
   19                0.000       0.029       0.112       0.388       0.000
   20                0.019       0.029       0.000       0.048       0.000
   21                0.076       0.000       0.065       0.069       0.000
   22                0.110       0.000       0.041       0.046       0.189
   23                0.000       0.000       0.000       0.000       0.000
   24                0.000       0.002       0.030       0.046       0.037
   25                0.005       0.161       0.018       0.000       0.000
   26                0.000       0.037       0.039       0.081       0.000
   27                0.000       0.000       0.000       0.000       0.000
   28                0.000       0.000       0.000       0.000       0.000
   29                0.000       0.000       0.000       0.000       0.000
   30                0.019       0.000       0.040       0.045       0.005
   31                0.086       0.000       0.026       0.068       0.000
   32                0.000       0.005       0.000       0.205       0.021
   33                0.049       0.051       0.000       0.061       0.000
   34                0.061       0.042       0.000       0.087       0.000
   35                0.020       0.000       0.000       0.167       0.018
   36                0.029       0.032       0.000       0.036       0.000
   37                0.000       0.010       0.025       0.018       0.000
   38                0.078       0.105       0.017       0.000       0.016
   39                0.027       0.000       0.045       0.544       0.000
   40                0.077       0.015       0.000       0.083       0.000
   41                0.037       0.042       0.000       0.064       0.000
   42                0.003       0.010       0.000       0.442       0.000
   43                0.010       0.000       0.028       0.031       0.000
   44                0.016       0.000       0.048       0.188       0.000
   45                0.000       0.016       0.004       0.028       0.104
   46                0.006       0.009       0.000       0.280       0.000
   47                0.003       0.009       0.000       0.002       0.000
   48                0.116       0.094       0.003       0.000       0.000
   49                0.121       0.007       0.072       0.104       0.000
   50                0.041       0.013       0.018       0.000       0.000
   51                0.000       0.000       0.000       0.000       0.000
   52                0.000       0.022       0.092       0.025       0.298
   53                0.710       0.708       0.117       0.000       0.699
   54                0.000       0.065       0.064       0.146       0.000
   55                0.091       0.000       0.041       0.048       0.000
   56                0.372       0.061       0.000       0.078       0.000
   57                0.000       0.000       0.000       0.000       0.000
   58                0.000       0.000       0.000       0.000       0.000
   59                0.007       0.000       0.000       0.012       0.000
   60                0.000       0.000       0.000       0.000       0.000

 mean                0.051       0.037       0.019       0.077       0.023
 
 
 SUMMARY OF PEERS:
 
  firm  peers:
    1     60   23   28
    2     23
    3     23   60
    4     60   23
    5     28   58   23
    6     23   28   60
    7     16   23
    8     23   51
    9     60   28   23
   10     28   51   23   60
   11     60   28   23
   12     60   23
   13     60   23
   14     60   23
   15     58   28   23
   16     16
   17     60   23
   18     18
   19     60   23
   20     60   28   23
   21     23
   22     23   16
   23     23
   24     28   23
   25     28   60   23
   26     60   23
   27     27
   28     28
   29     29
   30     16   23
   31     51   60   23
   32     23   58
   33     60   23
   34     60   23
   35     23   58
   36     60   23
   37     28   60   23
   38     18   28   23
   39     28   51   60   23
   40     60   23
   41     28   60   23
   42     60   28   23
   43     28   51   23   60
   44     28   51   23   60
   45     28   23
   46     60   23
   47     28   60   23
   48     28   18   23   60
   49     28   18   60
   50     28   23   60
   51     51
   52     23   16
   53     18   28   23
   54     60   23
   55     60   28   51   23
   56     23   18   60
   57     57
   58     58
   59     51   60
   60     60
 
 
 SUMMARY OF PEER WEIGHTS:
   (in same order as above)
 
  firm  peer weights:
    1   0.513 0.403 0.084
    2   1.000
    3   0.422 0.578
    4   0.065 0.935
    5   0.046 0.522 0.433
    6   0.683 0.283 0.033
    7   0.018 0.982
    8   0.772 0.228
    9   0.033 0.015 0.953
   10   0.028 0.737 0.204 0.031
   11   0.040 0.002 0.958
   12   0.146 0.854
   13   0.188 0.812
   14   0.331 0.669
   15   0.140 0.074 0.786
   16   1.000
   17   0.914 0.086
   18   1.000
   19   0.227 0.773
   20   0.443 0.027 0.530
   21   1.000
   22   0.438 0.562
   23   1.000
   24   0.042 0.958
   25   0.025 0.463 0.512
   26   0.475 0.525
   27   1.000
   28   1.000
   29   1.000
   30   0.028 0.972
   31   0.364 0.335 0.301
   32   0.981 0.019
   33   0.118 0.882
   34   0.117 0.883
   35   0.650 0.350
   36   0.211 0.789
   37   0.005 0.197 0.798
   38   0.026 0.183 0.791
   39   0.009 0.470 0.397 0.124
   40   0.077 0.923
   41   0.034 0.094 0.872
   42   0.066 0.012 0.923
   43   0.044 0.373 0.160 0.423
   44   0.083 0.730 0.055 0.132
   45   0.075 0.925
   46   0.143 0.857
   47   0.003 0.114 0.883
   48   0.034 0.031 0.530 0.406
   49   0.012 0.110 0.879
   50   0.104 0.709 0.186
   51   1.000
   52   0.995 0.005
   53   0.015 0.295 0.690
   54   0.402 0.598
   55   0.168 0.002 0.096 0.733
   56   0.432 0.005 0.562
   57   1.000
   58   1.000
   59   0.240 0.760
   60   1.000
 
 
 PEER COUNT SUMMARY:
   (i.e., no. times each firm is a peer for another)
 
  firm  peer count:
    1       0
    2       0
    3       0
    4       0
    5       0
    6       0
    7       0
    8       0
    9       0
   10       0
   11       0
   12       0
   13       0
   14       0
   15       0
   16       4
   17       0
   18       5
   19       0
   20       0
   21       0
   22       0
   23      48
   24       0
   25       0
   26       0
   27       0
   28      24
   29       0
   30       0
   31       0
   32       0
   33       0
   34       0
   35       0
   36       0
   37       0
   38       0
   39       0
   40       0
   41       0
   42       0
   43       0
   44       0
   45       0
   46       0
   47       0
   48       0
   49       0
   50       0
   51       8
   52       0
   53       0
   54       0
   55       0
   56       0
   57       0
   58       4
   59       0
   60      35
 
 
 
 SUMMARY OF OUTPUT TARGETS:
 
 firm  output:           1           2           3
    1                0.275       0.338       0.146
    2                0.200       0.182       0.183
    3                0.209       0.310       0.142
    4                0.201       0.197       0.178
    5                0.227       0.174       0.161
    6                0.427       0.331       0.180
    7                0.204       0.188       0.182
    8                0.196       0.168       0.166
    9                0.212       0.197       0.181
   10                0.211       0.158       0.125
   11                0.202       0.192       0.180
   12                0.202       0.215       0.173
   13                0.203       0.224       0.170
   14                0.205       0.256       0.159
   15                0.257       0.211       0.177
   16                0.432       0.474       0.151
   17                0.215       0.385       0.117
   18                0.392       1.000       1.000
   19                0.203       0.233       0.167
   20                0.228       0.294       0.151
   21                0.200       0.182       0.183
   22                0.330       0.346       0.165
   23                0.200       0.182       0.183
   24                0.233       0.203       0.183
   25                0.227       0.297       0.150
   26                0.207       0.288       0.149
   27                0.734       0.733       0.195
   28                1.000       0.680       0.179
   29                0.177       0.100       0.111
   30                0.206       0.191       0.182
   31                0.199       0.234       0.131
   32                0.199       0.181       0.182
   33                0.202       0.209       0.175
   34                0.202       0.208       0.175
   35                0.193       0.161       0.168
   36                0.203       0.229       0.168
   37                0.207       0.228       0.169
   38                0.351       0.295       0.204
   39                0.205       0.246       0.119
   40                0.201       0.199       0.178
   41                0.228       0.220       0.176
   42                0.210       0.203       0.178
   43                0.236       0.275       0.124
   44                0.256       0.208       0.118
   45                0.260       0.220       0.183
   46                0.202       0.214       0.173
   47                0.204       0.209       0.175
   48                0.239       0.314       0.179
   49                0.244       0.472       0.209
   50                0.286       0.276       0.169
   51                0.183       0.121       0.107
   52                0.201       0.184       0.183
   53                0.439       0.342       0.194
   54                0.206       0.271       0.154
   55                0.203       0.215       0.164
   56                0.210       0.311       0.147
   57                0.189       0.170       0.232
   58                0.181       0.123       0.141
   59                0.208       0.336       0.110
   60                0.216       0.404       0.111
 
 
 SUMMARY OF INPUT TARGETS:
 
 firm  input:            1           2           3           4           5
    1                0.159       0.144       0.221       0.172       0.112
    2                0.100       0.100       0.131       0.100       0.123
    3                0.162       0.145       0.228       0.177       0.110
    4                0.107       0.105       0.142       0.109       0.122
    5                0.106       0.120       0.117       0.104       0.142
    6                0.115       0.116       0.150       0.117       0.124
    7                0.100       0.100       0.131       0.100       0.123
    8                0.115       0.105       0.148       0.114       0.121
    9                0.104       0.103       0.137       0.105       0.122
   10                0.153       0.120       0.194       0.149       0.117
   11                0.104       0.103       0.138       0.105       0.122
   12                0.116       0.111       0.156       0.120       0.120
   13                0.120       0.115       0.163       0.125       0.119
   14                0.136       0.126       0.187       0.144       0.115
   15                0.104       0.108       0.130       0.104       0.129
   16                0.115       0.111       0.143       0.123       0.131
   17                0.199       0.171       0.285       0.222       0.102
   18                0.273       0.245       0.272       0.346       0.168
   19                0.124       0.118       0.169       0.130       0.118
   20                0.149       0.136       0.207       0.160       0.113
   21                0.100       0.100       0.131       0.100       0.123
   22                0.109       0.106       0.138       0.113       0.128
   23                0.100       0.100       0.131       0.100       0.123
   24                0.102       0.102       0.133       0.102       0.123
   25                0.151       0.137       0.210       0.163       0.113
   26                0.151       0.137       0.211       0.163       0.112
   27                0.160       0.177       0.183       0.188       0.140
   28                0.141       0.148       0.179       0.145       0.129
   29                0.116       0.130       0.111       0.101       0.160
   30                0.100       0.100       0.131       0.101       0.123
   31                0.160       0.134       0.215       0.166       0.113
   32                0.100       0.101       0.130       0.100       0.124
   33                0.113       0.109       0.151       0.116       0.120
   34                0.113       0.109       0.151       0.116       0.120
   35                0.103       0.112       0.120       0.102       0.136
   36                0.123       0.116       0.166       0.128       0.118
   37                0.121       0.115       0.164       0.127       0.119
   38                0.112       0.112       0.143       0.115       0.125
   39                0.174       0.141       0.234       0.181       0.110
   40                0.108       0.106       0.144       0.110       0.121
   41                0.112       0.109       0.148       0.114       0.121
   42                0.108       0.106       0.143       0.109       0.122
   43                0.172       0.143       0.233       0.181       0.111
   44                0.165       0.130       0.213       0.165       0.115
   45                0.103       0.104       0.135       0.103       0.124
   46                0.115       0.111       0.155       0.119       0.120
   47                0.112       0.109       0.150       0.115       0.120
   48                0.150       0.138       0.205       0.163       0.115
   49                0.214       0.185       0.295       0.245       0.108
   50                0.124       0.119       0.167       0.130       0.119
   51                0.165       0.122       0.208       0.160       0.115
   52                0.100       0.100       0.131       0.100       0.123
   53                0.115       0.116       0.147       0.117       0.126
   54                0.143       0.131       0.198       0.154       0.114
   55                0.125       0.115       0.167       0.128       0.118
   56                0.162       0.144       0.226       0.176       0.110
   57                0.130       0.139       0.119       0.121       0.166
   58                0.108       0.134       0.100       0.104       0.159
   59                0.198       0.164       0.277       0.216       0.104
   60                0.208       0.177       0.299       0.233       0.100
 
 
 
 FIRM BY FIRM RESULTS:
 
 
Results for firm:     1
Technical efficiency = 0.646
Scale efficiency     = 0.375  (irs)
 PROJECTION SUMMARY:
  variable           original        radial         slack     projected
                        value      movement      movement         value
 output     1           0.275         0.000         0.000         0.275
 output     2           0.167         0.000         0.171         0.338
 output     3           0.100         0.000         0.046         0.146
 input      1           0.339        -0.120        -0.060         0.159
 input      2           0.256        -0.090        -0.021         0.144
 input      3           0.342        -0.121         0.000         0.221
 input      4           0.401        -0.142        -0.087         0.172
 input      5           0.173        -0.061         0.000         0.112
 LISTING OF PEERS:
  peer   lambda weight
   60      0.513
   23      0.403
   28      0.084
 
 
Results for firm:     2
Technical efficiency = 0.949
Scale efficiency     = 0.420  (irs)
 PROJECTION SUMMARY:
  variable           original        radial         slack     projected
                        value      movement      movement         value
 output     1           0.194         0.000         0.005         0.200
 output     2           0.126         0.000         0.057         0.182
 output     3           0.101         0.000         0.082         0.183
 input      1           0.190        -0.010        -0.080         0.100
 input      2           0.105        -0.005         0.000         0.100
 input      3           0.219        -0.011        -0.077         0.131
 input      4           0.180        -0.009        -0.070         0.100
 input      5           0.136        -0.007        -0.006         0.123
 LISTING OF PEERS:
  peer   lambda weight
   23      1.000
 
 
Results for firm:     3
Technical efficiency = 0.753
Scale efficiency     = 0.334  (irs)
 PROJECTION SUMMARY:
  variable           original        radial         slack     projected
                        value      movement      movement         value
 output     1           0.195         0.000         0.014         0.209
 output     2           0.128         0.000         0.182         0.310
 output     3           0.126         0.000         0.016         0.142
 input      1           0.273        -0.067        -0.043         0.162
 input      2           0.203        -0.050        -0.008         0.145
 input      3           0.303        -0.075         0.000         0.228
 input      4           0.319        -0.079        -0.063         0.177
 input      5           0.146        -0.036         0.000         0.110
 LISTING OF PEERS:
  peer   lambda weight
   23      0.422
   60      0.578
 
 
Results for firm:     4
Technical efficiency = 0.603
Scale efficiency     = 0.346  (irs)
 PROJECTION SUMMARY:
  variable           original        radial         slack     projected
                        value      movement      movement         value
 output     1           0.191         0.000         0.010         0.201
 output     2           0.110         0.000         0.087         0.197
 output     3           0.103         0.000         0.076         0.178
 input      1           0.280        -0.111        -0.062         0.107
 input      2           0.237        -0.094        -0.038         0.105
 input      3           0.235        -0.093         0.000         0.142
 input      4           0.326        -0.129        -0.088         0.109
 input      5           0.202        -0.080         0.000         0.122
 LISTING OF PEERS:
  peer   lambda weight
   60      0.065
   23      0.935
 
 
Results for firm:     5
Technical efficiency = 0.561
Scale efficiency     = 0.494  (irs)
 PROJECTION SUMMARY:
  variable           original        radial         slack     projected
                        value      movement      movement         value
 output     1           0.227         0.000         0.000         0.227
 output     2           0.141         0.000         0.033         0.174
 output     3           0.120         0.000         0.041         0.161
 input      1           0.300        -0.132        -0.062         0.106
 input      2           0.244        -0.107        -0.017         0.120
 input      3           0.209        -0.092         0.000         0.117
 input      4           0.266        -0.117        -0.045         0.104
 input      5           0.254        -0.112         0.000         0.142
 LISTING OF PEERS:
  peer   lambda weight
   28      0.046
   58      0.522
   23      0.433
 
 
Results for firm:     6
Technical efficiency = 0.729
Scale efficiency     = 0.566  (irs)
 PROJECTION SUMMARY:
  variable           original        radial         slack     projected
                        value      movement      movement         value
 output     1           0.281         0.000         0.146         0.427
 output     2           0.331         0.000         0.000         0.331
 output     3           0.156         0.000         0.024         0.180
 input      1           0.215        -0.058        -0.042         0.115
 input      2           0.195        -0.053        -0.026         0.116
 input      3           0.206        -0.056         0.000         0.150
 input      4           0.247        -0.067        -0.063         0.117
 input      5           0.170        -0.046         0.000         0.124
 LISTING OF PEERS:
  peer   lambda weight
   23      0.683
   28      0.283
   60      0.033
 
 
Results for firm:     7
Technical efficiency = 0.828
Scale efficiency     = 0.445  (irs)
 PROJECTION SUMMARY:
  variable           original        radial         slack     projected
                        value      movement      movement         value
 output     1           0.204         0.000         0.000         0.204
 output     2           0.122         0.000         0.066         0.188
 output     3           0.109         0.000         0.074         0.182
 input      1           0.215        -0.037        -0.078         0.100
 input      2           0.121        -0.021         0.000         0.100
 input      3           0.237        -0.041        -0.065         0.131
 input      4           0.211        -0.036        -0.074         0.100
 input      5           0.149        -0.026         0.000         0.123
 LISTING OF PEERS:
  peer   lambda weight
   16      0.018
   23      0.982
 
 
Results for firm:     8
Technical efficiency = 0.950
Scale efficiency     = 0.401  (irs)
 PROJECTION SUMMARY:
  variable           original        radial         slack     projected
                        value      movement      movement         value
 output     1           0.194         0.000         0.002         0.196
 output     2           0.106         0.000         0.062         0.168
 output     3           0.102         0.000         0.064         0.166
 input      1           0.185        -0.009        -0.061         0.115
 input      2           0.110        -0.005         0.000         0.105
 input      3           0.230        -0.011        -0.070         0.148
 input      4           0.169        -0.008        -0.047         0.114
 input      5           0.128        -0.006         0.000         0.121
 LISTING OF PEERS:
  peer   lambda weight
   23      0.772
   51      0.228
 
 
Results for firm:     9
Technical efficiency = 0.599
Scale efficiency     = 0.402  (irs)
 PROJECTION SUMMARY:
  variable           original        radial         slack     projected
                        value      movement      movement         value
 output     1           0.212         0.000         0.000         0.212
 output     2           0.168         0.000         0.029         0.197
 output     3           0.117         0.000         0.063         0.181
 input      1           0.236        -0.095        -0.037         0.104
 input      2           0.600        -0.240        -0.256         0.103
 input      3           0.229        -0.092         0.000         0.137
 input      4           0.298        -0.120        -0.074         0.105
 input      5           0.204        -0.082         0.000         0.122
 LISTING OF PEERS:
  peer   lambda weight
   60      0.033
   28      0.015
   23      0.953
 
 
Results for firm:    10
Technical efficiency = 0.726
Scale efficiency     = 0.407  (irs)
 PROJECTION SUMMARY:
  variable           original        radial         slack     projected
                        value      movement      movement         value
 output     1           0.211         0.000         0.000         0.211
 output     2           0.126         0.000         0.032         0.158
 output     3           0.125         0.000         0.000         0.125
 input      1           0.260        -0.071        -0.036         0.153
 input      2           0.165        -0.045         0.000         0.120
 input      3           0.270        -0.074        -0.002         0.194
 input      4           0.264        -0.072        -0.042         0.149
 input      5           0.161        -0.044         0.000         0.117
 LISTING OF PEERS:
  peer   lambda weight
   28      0.028
   51      0.737
   23      0.204
   60      0.031
 
 
Results for firm:    11
Technical efficiency = 0.851
Scale efficiency     = 0.374  (irs)
 PROJECTION SUMMARY:
  variable           original        radial         slack     projected
                        value      movement      movement         value
 output     1           0.202         0.000         0.000         0.202
 output     2           0.125         0.000         0.067         0.192
 output     3           0.107         0.000         0.073         0.180
 input      1           0.150        -0.022        -0.023         0.104
 input      2           0.158        -0.024        -0.031         0.103
 input      3           0.162        -0.024         0.000         0.138
 input      4           0.178        -0.027        -0.046         0.105
 input      5           0.144        -0.021         0.000         0.122
 LISTING OF PEERS:
  peer   lambda weight
   60      0.040
   28      0.002
   23      0.958
 
 
Results for firm:    12
Technical efficiency = 0.914
Scale efficiency     = 0.336  (irs)
 PROJECTION SUMMARY:
  variable           original        radial         slack     projected
                        value      movement      movement         value
 output     1           0.192         0.000         0.010         0.202
 output     2           0.119         0.000         0.096         0.215
 output     3           0.117         0.000         0.056         0.173
 input      1           0.251        -0.022        -0.113         0.116
 input      2           0.261        -0.022        -0.127         0.111
 input      3           0.170        -0.015         0.000         0.156
 input      4           0.403        -0.035        -0.249         0.120
 input      5           0.131        -0.011         0.000         0.120
 LISTING OF PEERS:
  peer   lambda weight
   60      0.146
   23      0.854
 
 
Results for firm:    13
Technical efficiency = 0.883
Scale efficiency     = 0.367  (irs)
 PROJECTION SUMMARY:
  variable           original        radial         slack     projected
                        value      movement      movement         value
 output     1           0.190         0.000         0.013         0.203
 output     2           0.105         0.000         0.119         0.224
 output     3           0.115         0.000         0.055         0.170
 input      1           0.154        -0.018        -0.016         0.120
 input      2           0.155        -0.018        -0.022         0.115
 input      3           0.184        -0.022         0.000         0.163
 input      4           0.162        -0.019        -0.018         0.125
 input      5           0.135        -0.016         0.000         0.119
 LISTING OF PEERS:
  peer   lambda weight
   60      0.188
   23      0.812
 
 
Results for firm:    14
Technical efficiency = 0.756
Scale efficiency     = 0.328  (irs)
 PROJECTION SUMMARY:
  variable           original        radial         slack     projected
                        value      movement      movement         value
 output     1           0.195         0.000         0.010         0.205
 output     2           0.138         0.000         0.118         0.256
 output     3           0.135         0.000         0.024         0.159
 input      1           0.238        -0.058        -0.044         0.136
 input      2           0.213        -0.052        -0.036         0.126
 input      3           0.247        -0.060         0.000         0.187
 input      4           0.298        -0.073        -0.081         0.144
 input      5           0.153        -0.037         0.000         0.115
 LISTING OF PEERS:
  peer   lambda weight
   60      0.331
   23      0.669
 
 
Results for firm:    15
Technical efficiency = 0.754
Scale efficiency     = 0.505  (irs)
 PROJECTION SUMMARY:
  variable           original        radial         slack     projected
                        value      movement      movement         value
 output     1           0.257         0.000         0.000         0.257
 output     2           0.183         0.000         0.028         0.211
 output     3           0.138         0.000         0.039         0.177
 input      1           0.186        -0.046        -0.036         0.104
 input      2           0.173        -0.043        -0.023         0.108
 input      3           0.172        -0.042         0.000         0.130
 input      4           0.211        -0.052        -0.055         0.104
 input      5           0.171        -0.042         0.000         0.129
 LISTING OF PEERS:
  peer   lambda weight
   58      0.140
   28      0.074
   23      0.786
 
 
Results for firm:    16
Technical efficiency = 1.000
Scale efficiency     = 0.933  (irs)
 PROJECTION SUMMARY:
  variable           original        radial         slack     projected
                        value      movement      movement         value
 output     1           0.432         0.000         0.000         0.432
 output     2           0.474         0.000         0.000         0.474
 output     3           0.151         0.000         0.000         0.151
 input      1           0.115         0.000         0.000         0.115
 input      2           0.111         0.000         0.000         0.111
 input      3           0.143         0.000         0.000         0.143
 input      4           0.123         0.000         0.000         0.123
 input      5           0.131         0.000         0.000         0.131
 LISTING OF PEERS:
  peer   lambda weight
   16      1.000
 
 
Results for firm:    17
Technical efficiency = 0.746
Scale efficiency     = 0.307  (irs)
 PROJECTION SUMMARY:
  variable           original        radial         slack     projected
                        value      movement      movement         value
 output     1           0.160         0.000         0.055         0.215
 output     2           0.120         0.000         0.265         0.385
 output     3           0.113         0.000         0.005         0.117
 input      1           0.399        -0.101        -0.099         0.199
 input      2           0.285        -0.072        -0.042         0.171
 input      3           0.382        -0.097         0.000         0.285
 input      4           0.394        -0.100        -0.072         0.222
 input      5           0.137        -0.035         0.000         0.102
 LISTING OF PEERS:
  peer   lambda weight
   60      0.914
   23      0.086
 
 
Results for firm:    18
Technical efficiency = 1.000
Scale efficiency     = 1.000  (crs)
 PROJECTION SUMMARY:
  variable           original        radial         slack     projected
                        value      movement      movement         value
 output     1           0.392         0.000         0.000         0.392
 output     2           1.000         0.000         0.000         1.000
 output     3           1.000         0.000         0.000         1.000
 input      1           0.273         0.000         0.000         0.273
 input      2           0.245         0.000         0.000         0.245
 input      3           0.273         0.000         0.000         0.272
 input      4           0.346         0.000         0.000         0.346
 input      5           0.168         0.000         0.000         0.168
 LISTING OF PEERS:
  peer   lambda weight
   18      1.000
 
 
Results for firm:    19
Technical efficiency = 0.755
Scale efficiency     = 0.364  (irs)
 PROJECTION SUMMARY:
  variable           original        radial         slack     projected
                        value      movement      movement         value
 output     1           0.193         0.000         0.010         0.203
 output     2           0.173         0.000         0.059         0.233
 output     3           0.112         0.000         0.055         0.167
 input      1           0.165        -0.040         0.000         0.124
 input      2           0.195        -0.048        -0.029         0.118
 input      3           0.373        -0.092        -0.112         0.169
 input      4           0.686        -0.168        -0.388         0.130
 input      5           0.156        -0.038         0.000         0.118
 LISTING OF PEERS:
  peer   lambda weight
   60      0.227
   23      0.773
 
 
Results for firm:    20
Technical efficiency = 0.923
Scale efficiency     = 0.390  (irs)
 PROJECTION SUMMARY:
  variable           original        radial         slack     projected
                        value      movement      movement         value
 output     1           0.228         0.000         0.000         0.228
 output     2           0.246         0.000         0.048         0.294
 output     3           0.103         0.000         0.048         0.151
 input      1           0.182        -0.014        -0.019         0.149
 input      2           0.179        -0.014        -0.029         0.136
 input      3           0.224        -0.017         0.000         0.207
 input      4           0.226        -0.018        -0.048         0.160
 input      5           0.122        -0.009         0.000         0.113
 LISTING OF PEERS:
  peer   lambda weight
   60      0.443
   28      0.027
   23      0.530
 
 
Results for firm:    21
Technical efficiency = 0.863
Scale efficiency     = 0.425  (irs)
 PROJECTION SUMMARY:
  variable           original        radial         slack     projected
                        value      movement      movement         value
 output     1           0.185         0.000         0.014         0.200
 output     2           0.158         0.000         0.024         0.182
 output     3           0.108         0.000         0.075         0.183
 input      1           0.204        -0.028        -0.076         0.100
 input      2           0.116        -0.016         0.000         0.100
 input      3           0.227        -0.031        -0.065         0.131
 input      4           0.196        -0.027        -0.069         0.100
 input      5           0.143        -0.020         0.000         0.123
 LISTING OF PEERS:
  peer   lambda weight
   23      1.000
 
 
Results for firm:    22
Technical efficiency = 0.441
Scale efficiency     = 0.724  (irs)
 PROJECTION SUMMARY:
  variable           original        radial         slack     projected
                        value      movement      movement         value
 output     1           0.100         0.000         0.230         0.330
 output     2           0.346         0.000         0.000         0.346
 output     3           0.140         0.000         0.025         0.165
 input      1           0.497        -0.278        -0.110         0.109
 input      2           0.241        -0.135         0.000         0.106
 input      3           0.405        -0.226        -0.041         0.138
 input      4           0.359        -0.201        -0.046         0.113
 input      5           0.717        -0.401        -0.189         0.128
 LISTING OF PEERS:
  peer   lambda weight
   23      0.438
   16      0.562
 
 
Results for firm:    23
Technical efficiency = 1.000
Scale efficiency     = 0.748  (irs)
 PROJECTION SUMMARY:
  variable           original        radial         slack     projected
                        value      movement      movement         value
 output     1           0.200         0.000         0.000         0.200
 output     2           0.182         0.000         0.000         0.182
 output     3           0.183         0.000         0.000         0.183
 input      1           0.100         0.000         0.000         0.100
 input      2           0.100         0.000         0.000         0.100
 input      3           0.131         0.000         0.000         0.131
 input      4           0.100         0.000         0.000         0.100
 input      5           0.123         0.000         0.000         0.123
 LISTING OF PEERS:
  peer   lambda weight
   23      1.000
 
 
Results for firm:    24
Technical efficiency = 0.559
Scale efficiency     = 0.485  (irs)
 PROJECTION SUMMARY:
  variable           original        radial         slack     projected
                        value      movement      movement         value
 output     1           0.233         0.000         0.000         0.233
 output     2           0.192         0.000         0.011         0.203
 output     3           0.112         0.000         0.071         0.183
 input      1           0.182        -0.080         0.000         0.102
 input      2           0.186        -0.082        -0.002         0.102
 input      3           0.290        -0.128        -0.030         0.133
 input      4           0.264        -0.116        -0.046         0.102
 input      5           0.286        -0.126        -0.037         0.123
 LISTING OF PEERS:
  peer   lambda weight
   28      0.042
   23      0.958
 
 
Results for firm:    25
Technical efficiency = 0.729
Scale efficiency     = 0.396  (irs)
 PROJECTION SUMMARY:
  variable           original        radial         slack     projected
                        value      movement      movement         value
 output     1           0.227         0.000         0.000         0.227
 output     2           0.168         0.000         0.130         0.297
 output     3           0.142         0.000         0.008         0.150
 input      1           0.214        -0.058        -0.005         0.151
 input      2           0.409        -0.111        -0.161         0.137
 input      3           0.312        -0.085        -0.018         0.210
 input      4           0.223        -0.061         0.000         0.163
 input      5           0.154        -0.042         0.000         0.113
 LISTING OF PEERS:
  peer   lambda weight
   28      0.025
   60      0.463
   23      0.512
 
 
Results for firm:    26
Technical efficiency = 0.653
Scale efficiency     = 0.331  (irs)
 PROJECTION SUMMARY:
  variable           original        radial         slack     projected
                        value      movement      movement         value
 output     1           0.198         0.000         0.010         0.207
 output     2           0.199         0.000         0.089         0.288
 output     3           0.127         0.000         0.022         0.149
 input      1           0.232        -0.080         0.000         0.151
 input      2           0.266        -0.092        -0.037         0.137
 input      3           0.383        -0.133        -0.039         0.211
 input      4           0.375        -0.130        -0.081         0.163
 input      5           0.172        -0.060         0.000         0.112
 LISTING OF PEERS:
  peer   lambda weight
   60      0.475
   23      0.525
 
 
Results for firm:    27
Technical efficiency = 1.000
Scale efficiency     = 1.000  (crs)
 PROJECTION SUMMARY:
  variable           original        radial         slack     projected
                        value      movement      movement         value
 output     1           0.734         0.000         0.000         0.734
 output     2           0.733         0.000         0.000         0.733
 output     3           0.195         0.000         0.000         0.195
 input      1           0.160         0.000         0.000         0.160
 input      2           0.177         0.000         0.000         0.177
 input      3           0.183         0.000         0.000         0.183
 input      4           0.188         0.000         0.000         0.188
 input      5           0.140         0.000         0.000         0.140
 LISTING OF PEERS:
  peer   lambda weight
   27      1.000
 
 
Results for firm:    28
Technical efficiency = 1.000
Scale efficiency     = 1.000  (crs)
 PROJECTION SUMMARY:
  variable           original        radial         slack     projected
                        value      movement      movement         value
 output     1           1.000         0.000         0.000         1.000
 output     2           0.680         0.000         0.000         0.680
 output     3           0.179         0.000         0.000         0.179
 input      1           0.141         0.000         0.000         0.141
 input      2           0.147         0.000         0.000         0.148
 input      3           0.179         0.000         0.000         0.179
 input      4           0.145         0.000         0.000         0.145
 input      5           0.129         0.000         0.000         0.129
 LISTING OF PEERS:
  peer   lambda weight
   28      1.000
 
 
Results for firm:    29
Technical efficiency = 1.000
Scale efficiency     = 0.497  (irs)
 PROJECTION SUMMARY:
  variable           original        radial         slack     projected
                        value      movement      movement         value
 output     1           0.177         0.000         0.000         0.177
 output     2           0.100         0.000         0.000         0.100
 output     3           0.111         0.000         0.000         0.111
 input      1           0.116         0.000         0.000         0.116
 input      2           0.130         0.000         0.000         0.130
 input      3           0.111         0.000         0.000         0.111
 input      4           0.101         0.000         0.000         0.101
 input      5           0.160         0.000         0.000         0.160
 LISTING OF PEERS:
  peer   lambda weight
   29      1.000
 
 
Results for firm:    30
Technical efficiency = 0.481
Scale efficiency     = 0.500  (irs)
 PROJECTION SUMMARY:
  variable           original        radial         slack     projected
                        value      movement      movement         value
 output     1           0.206         0.000         0.000         0.206
 output     2           0.167         0.000         0.024         0.191
 output     3           0.135         0.000         0.047         0.182
 input      1           0.248        -0.129        -0.019         0.100
 input      2           0.209        -0.108         0.000         0.100
 input      3           0.357        -0.185        -0.040         0.131
 input      4           0.304        -0.158        -0.045         0.101
 input      5           0.266        -0.138        -0.005         0.123
 LISTING OF PEERS:
  peer   lambda weight
   16      0.028
   23      0.972
 
 
Results for firm:    31
Technical efficiency = 0.559
Scale efficiency     = 0.355  (irs)
 PROJECTION SUMMARY:
  variable           original        radial         slack     projected
                        value      movement      movement         value
 output     1           0.189         0.000         0.011         0.199
 output     2           0.169         0.000         0.066         0.234
 output     3           0.131         0.000         0.000         0.131
 input      1           0.440        -0.194        -0.086         0.160
 input      2           0.239        -0.106         0.000         0.134
 input      3           0.431        -0.190        -0.026         0.215
 input      4           0.419        -0.185        -0.068         0.166
 input      5           0.201        -0.089         0.000         0.113
 LISTING OF PEERS:
  peer   lambda weight
   51      0.364
   60      0.335
   23      0.301
 
 
Results for firm:    32
Technical efficiency = 0.777
Scale efficiency     = 0.431  (irs)
 PROJECTION SUMMARY:
  variable           original        radial         slack     projected
                        value      movement      movement         value
 output     1           0.193         0.000         0.006         0.199
 output     2           0.111         0.000         0.071         0.181
 output     3           0.103         0.000         0.080         0.182
 input      1           0.129        -0.029         0.000         0.100
 input      2           0.136        -0.030        -0.005         0.101
 input      3           0.168        -0.037         0.000         0.130
 input      4           0.392        -0.087        -0.205         0.100
 input      5           0.187        -0.042        -0.021         0.124
 LISTING OF PEERS:
  peer   lambda weight
   23      0.981
   58      0.019
 
 
Results for firm:    33
Technical efficiency = 0.669
Scale efficiency     = 0.361  (irs)
 PROJECTION SUMMARY:
  variable           original        radial         slack     projected
                        value      movement      movement         value
 output     1           0.193         0.000         0.009         0.202
 output     2           0.116         0.000         0.092         0.209
 output     3           0.127         0.000         0.048         0.175
 input      1           0.242        -0.080        -0.049         0.113
 input      2           0.239        -0.079        -0.051         0.109
 input      3           0.225        -0.074         0.000         0.151
 input      4           0.264        -0.087        -0.061         0.116
 input      5           0.180        -0.059         0.000         0.120
 LISTING OF PEERS:
  peer   lambda weight
   60      0.118
   23      0.882
 
 
Results for firm:    34
Technical efficiency = 0.604
Scale efficiency     = 0.343  (irs)
 PROJECTION SUMMARY:
  variable           original        radial         slack     projected
                        value      movement      movement         value
 output     1           0.195         0.000         0.007         0.202
 output     2           0.113         0.000         0.096         0.208
 output     3           0.112         0.000         0.063         0.175
 input      1           0.287        -0.113        -0.061         0.113
 input      2           0.250        -0.099        -0.042         0.109
 input      3           0.249        -0.099         0.000         0.151
 input      4           0.334        -0.132        -0.087         0.116
 input      5           0.199        -0.079         0.000         0.120
 LISTING OF PEERS:
  peer   lambda weight
   60      0.117
   23      0.883
 
 
Results for firm:    35
Technical efficiency = 0.698
Scale efficiency     = 0.410  (irs)
 PROJECTION SUMMARY:
  variable           original        radial         slack     projected
                        value      movement      movement         value
 output     1           0.193         0.000         0.000         0.193
 output     2           0.112         0.000         0.050         0.161
 output     3           0.102         0.000         0.066         0.168
 input      1           0.176        -0.053        -0.020         0.103
 input      2           0.160        -0.048         0.000         0.112
 input      3           0.172        -0.052         0.000         0.120
 input      4           0.385        -0.117        -0.167         0.102
 input      5           0.221        -0.067        -0.018         0.136
 LISTING OF PEERS:
  peer   lambda weight
   23      0.650
   58      0.350
 
 
Results for firm:    36
Technical efficiency = 0.790
Scale efficiency     = 0.344  (irs)
 PROJECTION SUMMARY:
  variable           original        radial         slack     projected
                        value      movement      movement         value
 output     1           0.200         0.000         0.003         0.203
 output     2           0.121         0.000         0.109         0.229
 output     3           0.124         0.000         0.044         0.168
 input      1           0.193        -0.041        -0.029         0.123
 input      2           0.188        -0.039        -0.032         0.116
 input      3           0.211        -0.044         0.000         0.166
 input      4           0.208        -0.044        -0.036         0.128
 input      5           0.150        -0.031         0.000         0.118
 LISTING OF PEERS:
  peer   lambda weight
   60      0.211
   23      0.789
 
 
Results for firm:    37
Technical efficiency = 0.682
Scale efficiency     = 0.400  (irs)
 PROJECTION SUMMARY:
  variable           original        radial         slack     projected
                        value      movement      movement         value
 output     1           0.207         0.000         0.000         0.207
 output     2           0.157         0.000         0.071         0.228
 output     3           0.120         0.000         0.049         0.169
 input      1           0.178        -0.057         0.000         0.121
 input      2           0.185        -0.059        -0.010         0.115
 input      3           0.278        -0.088        -0.025         0.164
 input      4           0.212        -0.067        -0.018         0.127
 input      5           0.174        -0.055         0.000         0.119
 LISTING OF PEERS:
  peer   lambda weight
   28      0.005
   60      0.197
   23      0.798
 
 
Results for firm:    38
Technical efficiency = 0.259
Scale efficiency     = 0.747  (irs)
 PROJECTION SUMMARY:
  variable           original        radial         slack     projected
                        value      movement      movement         value
 output     1           0.242         0.000         0.110         0.351
 output     2           0.295         0.000         0.000         0.295
 output     3           0.204         0.000         0.000         0.204
 input      1           0.733        -0.543        -0.078         0.112
 input      2           0.837        -0.620        -0.105         0.112
 input      3           0.618        -0.458        -0.017         0.143
 input      4           0.442        -0.327         0.000         0.115
 input      5           0.544        -0.403        -0.016         0.125
 LISTING OF PEERS:
  peer   lambda weight
   18      0.026
   28      0.183
   23      0.791
 
 
Results for firm:    39
Technical efficiency = 0.725
Scale efficiency     = 0.334  (irs)
 PROJECTION SUMMARY:
  variable           original        radial         slack     projected
                        value      movement      movement         value
 output     1           0.205         0.000         0.000         0.205
 output     2           0.188         0.000         0.058         0.246
 output     3           0.119         0.000         0.000         0.119
 input      1           0.277        -0.076        -0.027         0.174
 input      2           0.195        -0.054         0.000         0.141
 input      3           0.386        -0.106        -0.045         0.234
 input      4           1.000        -0.275        -0.544         0.181
 input      5           0.152        -0.042         0.000         0.110
 LISTING OF PEERS:
  peer   lambda weight
   28      0.009
   51      0.470
   60      0.397
   23      0.124
 
 
Results for firm:    40
Technical efficiency = 0.802
Scale efficiency     = 0.364  (irs)
 PROJECTION SUMMARY:
  variable           original        radial         slack     projected
                        value      movement      movement         value
 output     1           0.186         0.000         0.014         0.201
 output     2           0.122         0.000         0.078         0.199
 output     3           0.115         0.000         0.063         0.178
 input      1           0.231        -0.046        -0.077         0.108
 input      2           0.150        -0.030        -0.015         0.106
 input      3           0.179        -0.036         0.000         0.144
 input      4           0.241        -0.048        -0.083         0.110
 input      5           0.151        -0.030         0.000         0.121
 LISTING OF PEERS:
  peer   lambda weight
   60      0.077
   23      0.923
 
 
Results for firm:    41
Technical efficiency = 0.773
Scale efficiency     = 0.457  (irs)
 PROJECTION SUMMARY:
  variable           original        radial         slack     projected
                        value      movement      movement         value
 output     1           0.228         0.000         0.000         0.228
 output     2           0.167         0.000         0.053         0.220
 output     3           0.165         0.000         0.011         0.176
 input      1           0.192        -0.044        -0.037         0.112
 input      2           0.195        -0.044        -0.042         0.109
 input      3           0.192        -0.044         0.000         0.148
 input      4           0.231        -0.052        -0.064         0.114
 input      5           0.157        -0.036         0.000         0.121
 LISTING OF PEERS:
  peer   lambda weight
   28      0.034
   60      0.094
   23      0.872
 
 
Results for firm:    42
Technical efficiency = 0.620
Scale efficiency     = 0.434  (irs)
 PROJECTION SUMMARY:
  variable           original        radial         slack     projected
                        value      movement      movement         value
 output     1           0.210         0.000         0.000         0.210
 output     2           0.153         0.000         0.050         0.203
 output     3           0.117         0.000         0.062         0.178
 input      1           0.179        -0.068        -0.003         0.108
 input      2           0.186        -0.071        -0.010         0.106
 input      3           0.230        -0.087         0.000         0.143
 input      4           0.889        -0.338        -0.442         0.109
 input      5           0.196        -0.074         0.000         0.122
 LISTING OF PEERS:
  peer   lambda weight
   60      0.066
   28      0.012
   23      0.923
 
 
Results for firm:    43
Technical efficiency = 0.367
Scale efficiency     = 0.380  (irs)
 PROJECTION SUMMARY:
  variable           original        radial         slack     projected
                        value      movement      movement         value
 output     1           0.236         0.000         0.000         0.236
 output     2           0.232         0.000         0.043         0.275
 output     3           0.124         0.000         0.000         0.124
 input      1           0.495        -0.313        -0.010         0.172
 input      2           0.389        -0.246         0.000         0.143
 input      3           0.710        -0.449        -0.028         0.233
 input      4           0.576        -0.365        -0.031         0.181
 input      5           0.302        -0.191         0.000         0.111
 LISTING OF PEERS:
  peer   lambda weight
   28      0.044
   51      0.373
   23      0.160
   60      0.423
 
 
Results for firm:    44
Technical efficiency = 0.791
Scale efficiency     = 0.402  (irs)
 PROJECTION SUMMARY:
  variable           original        radial         slack     projected
                        value      movement      movement         value
 output     1           0.256         0.000         0.000         0.256
 output     2           0.176         0.000         0.031         0.208
 output     3           0.118         0.000         0.000         0.118
 input      1           0.230        -0.048        -0.016         0.165
 input      2           0.164        -0.034         0.000         0.130
 input      3           0.331        -0.069        -0.048         0.213
 input      4           0.446        -0.093        -0.188         0.165
 input      5           0.145        -0.030         0.000         0.115
 LISTING OF PEERS:
  peer   lambda weight
   28      0.083
   51      0.730
   23      0.055
   60      0.132
 
 
Results for firm:    45
Technical efficiency = 0.856
Scale efficiency     = 0.544  (irs)
 PROJECTION SUMMARY:
  variable           original        radial         slack     projected
                        value      movement      movement         value
 output     1           0.260         0.000         0.000         0.260
 output     2           0.210         0.000         0.010         0.220
 output     3           0.130         0.000         0.053         0.183
 input      1           0.120        -0.017         0.000         0.103
 input      2           0.140        -0.020        -0.016         0.104
 input      3           0.162        -0.023        -0.004         0.135
 input      4           0.153        -0.022        -0.028         0.103
 input      5           0.266        -0.038        -0.104         0.124
 LISTING OF PEERS:
  peer   lambda weight
   28      0.075
   23      0.925
 
 
Results for firm:    46
Technical efficiency = 0.842
Scale efficiency     = 0.395  (irs)
 PROJECTION SUMMARY:
  variable           original        radial         slack     projected
                        value      movement      movement         value
 output     1           0.184         0.000         0.018         0.202
 output     2           0.116         0.000         0.098         0.214
 output     3           0.127         0.000         0.046         0.173
 input      1           0.144        -0.023        -0.006         0.115
 input      2           0.143        -0.022        -0.009         0.111
 input      3           0.184        -0.029         0.000         0.155
 input      4           0.474        -0.075        -0.280         0.119
 input      5           0.142        -0.022         0.000         0.120
 LISTING OF PEERS:
  peer   lambda weight
   60      0.143
   23      0.857
 
 
Results for firm:    47
Technical efficiency = 0.955
Scale efficiency     = 0.453  (irs)
 PROJECTION SUMMARY:
  variable           original        radial         slack     projected
                        value      movement      movement         value
 output     1           0.204         0.000         0.000         0.204
 output     2           0.113         0.000         0.096         0.209
 output     3           0.112         0.000         0.063         0.175
 input      1           0.121        -0.005        -0.003         0.112
 input      2           0.124        -0.006        -0.009         0.109
 input      3           0.157        -0.007         0.000         0.150
 input      4           0.123        -0.006        -0.002         0.115
 input      5           0.126        -0.006         0.000         0.120
 LISTING OF PEERS:
  peer   lambda weight
   28      0.003
   60      0.114
   23      0.883
 
 
Results for firm:    48
Technical efficiency = 0.364
Scale efficiency     = 0.472  (irs)
 PROJECTION SUMMARY:
  variable           original        radial         slack     projected
                        value      movement      movement         value
 output     1           0.239         0.000         0.000         0.239
 output     2           0.261         0.000         0.053         0.314
 output     3           0.179         0.000         0.000         0.179
 input      1           0.733        -0.466        -0.116         0.150
 input      2           0.636        -0.404        -0.094         0.138
 input      3           0.571        -0.363        -0.003         0.205
 input      4           0.448        -0.285         0.000         0.163
 input      5           0.317        -0.201         0.000         0.115
 LISTING OF PEERS:
  peer   lambda weight
   28      0.034
   18      0.031
   23      0.530
   60      0.406
 
 
Results for firm:    49
Technical efficiency = 0.367
Scale efficiency     = 0.592  (irs)
 PROJECTION SUMMARY:
  variable           original        radial         slack     projected
                        value      movement      movement         value
 output     1           0.244         0.000         0.000         0.244
 output     2           0.367         0.000         0.105         0.472
 output     3           0.209         0.000         0.000         0.209
 input      1           0.913        -0.578        -0.121         0.214
 input      2           0.524        -0.332        -0.007         0.185
 input      3           1.000        -0.633        -0.072         0.295
 input      4           0.952        -0.603        -0.104         0.245
 input      5           0.294        -0.186         0.000         0.108
 LISTING OF PEERS:
  peer   lambda weight
   28      0.012
   18      0.110
   60      0.879
 
 
Results for firm:    50
Technical efficiency = 0.412
Scale efficiency     = 0.526  (irs)
 PROJECTION SUMMARY:
  variable           original        radial         slack     projected
                        value      movement      movement         value
 output     1           0.286         0.000         0.000         0.286
 output     2           0.214         0.000         0.061         0.276
 output     3           0.137         0.000         0.032         0.169
 input      1           0.401        -0.236        -0.041         0.124
 input      2           0.322        -0.189        -0.013         0.119
 input      3           0.449        -0.264        -0.018         0.167
 input      4           0.315        -0.185         0.000         0.130
 input      5           0.290        -0.171         0.000         0.119
 LISTING OF PEERS:
  peer   lambda weight
   28      0.104
   23      0.709
   60      0.186
 
 
Results for firm:    51
Technical efficiency = 1.000
Scale efficiency     = 0.346  (irs)
 PROJECTION SUMMARY:
  variable           original        radial         slack     projected
                        value      movement      movement         value
 output     1           0.183         0.000         0.000         0.183
 output     2           0.121         0.000         0.000         0.121
 output     3           0.107         0.000         0.000         0.107
 input      1           0.165         0.000         0.000         0.165
 input      2           0.121         0.000         0.000         0.122
 input      3           0.208         0.000         0.000         0.208
 input      4           0.160         0.000         0.000         0.160
 input      5           0.115         0.000         0.000         0.115
 LISTING OF PEERS:
  peer   lambda weight
   51      1.000
 
 
Results for firm:    52
Technical efficiency = 0.779
Scale efficiency     = 0.556  (irs)
 PROJECTION SUMMARY:
  variable           original        radial         slack     projected
                        value      movement      movement         value
 output     1           0.183         0.000         0.018         0.201
 output     2           0.184         0.000         0.000         0.184
 output     3           0.160         0.000         0.023         0.183
 input      1           0.128        -0.028         0.000         0.100
 input      2           0.157        -0.035        -0.022         0.100
 input      3           0.286        -0.063        -0.092         0.131
 input      4           0.160        -0.035        -0.025         0.100
 input      5           0.540        -0.119        -0.298         0.123
 LISTING OF PEERS:
  peer   lambda weight
   23      0.995
   16      0.005
 
 
Results for firm:    53
Technical efficiency = 0.824
Scale efficiency     = 0.783  (irs)
 PROJECTION SUMMARY:
  variable           original        radial         slack     projected
                        value      movement      movement         value
 output     1           0.319         0.000         0.120         0.439
 output     2           0.342         0.000         0.000         0.342
 output     3           0.194         0.000         0.000         0.194
 input      1           1.000        -0.176        -0.710         0.115
 input      2           1.000        -0.176        -0.708         0.116
 input      3           0.321        -0.056        -0.117         0.147
 input      4           0.142        -0.025         0.000         0.117
 input      5           1.000        -0.176        -0.699         0.126
 LISTING OF PEERS:
  peer   lambda weight
   18      0.015
   28      0.295
   23      0.690
 
 
Results for firm:    54
Technical efficiency = 0.641
Scale efficiency     = 0.318  (irs)
 PROJECTION SUMMARY:
  variable           original        radial         slack     projected
                        value      movement      movement         value
 output     1           0.187         0.000         0.019         0.206
 output     2           0.137         0.000         0.134         0.271
 output     3           0.116         0.000         0.039         0.154
 input      1           0.224        -0.080         0.000         0.143
 input      2           0.306        -0.110        -0.065         0.131
 input      3           0.410        -0.147        -0.064         0.198
 input      4           0.468        -0.168        -0.146         0.154
 input      5           0.178        -0.064         0.000         0.114
 LISTING OF PEERS:
  peer   lambda weight
   60      0.402
   23      0.598
 
 
Results for firm:    55
Technical efficiency = 0.347
Scale efficiency     = 0.450  (irs)
 PROJECTION SUMMARY:
  variable           original        radial         slack     projected
                        value      movement      movement         value
 output     1           0.203         0.000         0.000         0.203
 output     2           0.215         0.000         0.000         0.215
 output     3           0.145         0.000         0.019         0.164
 input      1           0.621        -0.406        -0.091         0.125
 input      2           0.332        -0.217         0.000         0.115
 input      3           0.598        -0.391        -0.041         0.167
 input      4           0.509        -0.332        -0.048         0.128
 input      5           0.342        -0.223         0.000         0.118
 LISTING OF PEERS:
  peer   lambda weight
   60      0.168
   28      0.002
   51      0.096
   23      0.733
 
 
Results for firm:    56
Technical efficiency = 0.930
Scale efficiency     = 0.366  (irs)
 PROJECTION SUMMARY:
  variable           original        radial         slack     projected
                        value      movement      movement         value
 output     1           0.205         0.000         0.005         0.210
 output     2           0.175         0.000         0.137         0.311
 output     3           0.147         0.000         0.000         0.147
 input      1           0.574        -0.040        -0.372         0.162
 input      2           0.220        -0.015        -0.061         0.144
 input      3           0.243        -0.017         0.000         0.226
 input      4           0.274        -0.019        -0.078         0.176
 input      5           0.119        -0.008         0.000         0.110
 LISTING OF PEERS:
  peer   lambda weight
   23      0.432
   18      0.005
   60      0.562
 
 
Results for firm:    57
Technical efficiency = 1.000
Scale efficiency     = 0.735  (irs)
 PROJECTION SUMMARY:
  variable           original        radial         slack     projected
                        value      movement      movement         value
 output     1           0.189         0.000         0.000         0.189
 output     2           0.170         0.000         0.000         0.170
 output     3           0.232         0.000         0.000         0.232
 input      1           0.130         0.000         0.000         0.130
 input      2           0.139         0.000         0.000         0.139
 input      3           0.119         0.000         0.000         0.119
 input      4           0.121         0.000         0.000         0.121
 input      5           0.166         0.000         0.000         0.166
 LISTING OF PEERS:
  peer   lambda weight
   57      1.000
 
 
Results for firm:    58
Technical efficiency = 1.000
Scale efficiency     = 0.576  (irs)
 PROJECTION SUMMARY:
  variable           original        radial         slack     projected
                        value      movement      movement         value
 output     1           0.181         0.000         0.000         0.181
 output     2           0.123         0.000         0.000         0.123
 output     3           0.141         0.000         0.000         0.141
 input      1           0.108         0.000         0.000         0.108
 input      2           0.134         0.000         0.000         0.134
 input      3           0.100         0.000         0.000         0.100
 input      4           0.104         0.000         0.000         0.104
 input      5           0.160         0.000         0.000         0.159
 LISTING OF PEERS:
  peer   lambda weight
   58      1.000
 
 
Results for firm:    59
Technical efficiency = 0.971
Scale efficiency     = 0.447  (irs)
 PROJECTION SUMMARY:
  variable           original        radial         slack     projected
                        value      movement      movement         value
 output     1           0.196         0.000         0.012         0.208
 output     2           0.264         0.000         0.072         0.336
 output     3           0.109         0.000         0.001         0.110
 input      1           0.210        -0.006        -0.007         0.198
 input      2           0.169        -0.005         0.000         0.164
 input      3           0.286        -0.008         0.000         0.277
 input      4           0.235        -0.007        -0.012         0.216
 input      5           0.107        -0.003         0.000         0.104
 LISTING OF PEERS:
  peer   lambda weight
   51      0.240
   60      0.760
 
 
Results for firm:    60
Technical efficiency = 1.000
Scale efficiency     = 0.691  (irs)
 PROJECTION SUMMARY:
  variable           original        radial         slack     projected
                        value      movement      movement         value
 output     1           0.216         0.000         0.000         0.216
 output     2           0.404         0.000         0.000         0.404
 output     3           0.111         0.000         0.000         0.111
 input      1           0.208         0.000         0.000         0.208
 input      2           0.177         0.000         0.000         0.177
 input      3           0.299         0.000         0.000         0.299
 input      4           0.233         0.000         0.000         0.233
 input      5           0.100         0.000         0.000         0.100
 LISTING OF PEERS:
  peer   lambda weight
   60      1.000
