# Supplementary material for: Changes in technological innovation efficiency and influencing factors of listed textile and apparel companies research——Based on three-stage DEA with Tobit modeling
Source: PLoS One. 2024 Aug 8;19(8):e0307820. doi: 10.1371/journal.pone.0307820 (PMC11309499; doi:10.1371/journal.pone.0307820)
Supplement: S1 Raw data — (ZIP) [file pone.0307820.s001.zip › Raw Data/Textile and Clothing Industry/DEAP2.1/Phase 3/2016-dta.txt]

0.3009	0.1518	0.1000	0.2953	0.2572	0.2847	0.3394	0.1739
0.2030	0.1218	0.1003	0.1830	0.1763	0.2219	0.1899	0.1385
0.2026	0.1228	0.1199	0.2565	0.2144	0.2607	0.2871	0.1555
0.1960	0.1054	0.1018	0.2355	0.2259	0.1991	0.2647	0.1968
0.2377	0.1314	0.1149	0.3140	0.2443	0.1694	0.2126	0.2253
0.2786	0.3026	0.1447	0.1905	0.1944	0.1780	0.2179	0.1708
0.2148	0.1192	0.1062	0.1857	0.1262	0.2101	0.1965	0.1502
0.2016	0.1039	0.1012	0.1450	0.1055	0.2086	0.1623	0.1240
0.2293	0.1596	0.1139	0.2722	0.5058	0.2186	0.2856	0.1851
0.2346	0.1289	0.1461	0.2176	0.1712	0.2397	0.2513	0.1595
0.2077	0.1159	0.1052	0.1570	0.1708	0.1509	0.1687	0.1589
0.2006	0.1145	0.1209	0.2305	0.2591	0.1605	0.2181	0.1368
0.1960	0.1040	0.1110	0.1364	0.1587	0.1699	0.1627	0.1384
0.2261	0.1368	0.2157	0.2416	0.2324	0.2094	0.2646	0.1739
0.2786	0.1670	0.1262	0.1842	0.1942	0.1632	0.2050	0.1812
0.4953	0.4481	0.1995	0.1172	0.1130	0.1351	0.1183	0.1405
0.1860	0.1154	0.1096	0.4042	0.3264	0.3325	0.3011	0.1401
0.4516	1.0000	1.0000	0.2634	0.2590	0.2187	0.2927	0.1845
0.2089	0.1664	0.1087	0.1467	0.1731	0.3114	0.4296	0.1560
0.2103	0.1873	0.1026	0.1711	0.1810	0.1876	0.1897	0.1352
0.1902	0.1407	0.1061	0.1578	0.1009	0.2041	0.1667	0.1365
0.1935	0.3092	0.1174	0.4410	0.2869	0.4289	0.3408	0.7678
0.1000	0.1582	0.1664	0.1011	0.1000	0.1307	0.1003	0.1315
0.2468	0.1794	0.1081	0.1404	0.1575	0.1542	0.1548	0.2545
0.2548	0.1638	0.1365	0.2941	0.4092	0.3478	0.3571	0.1878
0.2245	0.1928	0.1210	0.1895	0.2373	0.4865	0.2351	0.1696
0.8754	0.6600	0.1957	0.1561	0.1870	0.1642	0.1818	0.1515
1.0000	0.5896	0.1668	0.1186	0.1427	0.1642	0.1418	0.1298
0.1885	0.1000	0.1081	0.1000	0.1414	0.1162	0.1225	0.1612
0.2292	0.1572	0.1276	0.2320	0.2459	0.3159	0.2650	0.2345
0.2358	0.1661	0.1243	0.4485	0.2375	0.4094	0.3584	0.2026
0.2054	0.1111	0.1016	0.1297	0.1473	0.1623	0.3115	0.1909
0.2066	0.1150	0.1207	0.1992	0.2237	0.2039	0.2173	0.1887
0.1986	0.1086	0.1117	0.2331	0.2342	0.2060	0.2717	0.1912
0.2034	0.1170	0.1013	0.1845	0.1959	0.1776	0.3393	0.2199
0.2084	0.1132	0.1438	0.1487	0.1718	0.1770	0.1797	0.1431
0.2219	0.1524	0.1162	0.1515	0.1738	0.3070	0.1818	0.1861
0.3192	0.2742	0.1862	0.6679	0.8111	0.7459	0.3974	0.5995
0.2335	0.2111	0.1146	0.1883	0.1902	0.4287	1.0000	0.1601
0.2013	0.1165	0.1130	0.1590	0.1528	0.1641	0.1694	0.1587
0.2517	0.1680	0.1549	0.1761	0.1978	0.1661	0.2027	0.1636
0.2075	0.1394	0.1220	0.1953	0.1894	0.2240	0.5723	0.1532
0.2702	0.2161	0.1193	0.5193	0.4025	0.6563	0.4184	0.3121
0.2825	0.1684	0.1142	0.1704	0.1492	0.2750	0.4318	0.1360
0.2604	0.1965	0.1245	0.1299	0.1451	0.1599	0.1388	0.1987
0.1928	0.1213	0.1354	0.1771	0.1992	0.2140	0.4392	0.1399
0.2077	0.1101	0.1086	0.1692	0.1283	0.1740	0.2175	0.1477
0.2696	0.2374	0.1733	0.5531	0.7972	0.5323	0.2841	0.3557
0.2987	0.3868	0.2261	0.8382	0.4992	1.0000	0.5615	0.3097
0.3254	0.1978	0.1278	0.3855	0.3570	0.4456	0.2536	0.2993
0.1980	0.1165	0.1039	0.1179	0.1208	0.1718	0.1000	0.1189
0.1878	0.1700	0.1477	0.2301	0.1818	0.3677	0.1721	0.5826
0.3740	0.2912	0.1815	1.0000	1.0000	0.3228	0.1311	1.0000
0.1922	0.1255	0.1126	0.2178	0.3102	0.3521	0.2723	0.1733
0.2313	0.2278	0.2240	0.5978	0.2545	0.4488	0.2660	0.4183
0.2250	0.1610	0.1353	0.3617	0.1933	0.2345	0.3559	0.1264
0.1998	0.1568	0.2031	0.1165	0.1525	0.1149	0.1365	0.1686
0.1838	0.1108	0.1310	0.1027	0.1502	0.1000	0.1201	0.1665
0.1902	0.2333	0.1068	0.1813	0.1688	0.2425	0.2148	0.1103
0.2361	0.3814	0.1197	0.1695	0.1712	0.2483	0.2148	0.1000
