# Supplementary material for: Changes in technological innovation efficiency and influencing factors of listed textile and apparel companies research——Based on three-stage DEA with Tobit modeling
Source: PLoS One. 2024 Aug 8;19(8):e0307820. doi: 10.1371/journal.pone.0307820 (PMC11309499; doi:10.1371/journal.pone.0307820)
Supplement: S1 Raw data — (ZIP) [file pone.0307820.s001.zip › Raw Data/Textile and Clothing Industry/DEAP2.1/Phase 3/2016-out.txt]

 Results from DEAP Version 2.1
 
Instruction file = 2016-ins.txt
Data file          = 2016-dta.txt
 
 Input orientated DEA
 
 Scale assumption: VRS
 
 Slacks calculated using multi-stage method
 
 
 EFFICIENCY SUMMARY:
 
  firm  crste  vrste  scale
 
    1  0.264  0.665  0.396 irs
    2  0.256  0.835  0.306 irs
    3  0.244  0.736  0.332 irs
    4  0.216  0.671  0.322 irs
    5  0.300  0.678  0.442 irs
    6  0.406  0.778  0.521 irs
    7  0.360  0.844  0.427 irs
    8  0.407  1.000  0.407 irs
    9  0.226  0.684  0.331 irs
   10  0.327  0.752  0.435 irs
   11  0.299  0.858  0.348 irs
   12  0.290  0.926  0.314 irs
   13  0.301  0.903  0.333 irs
   14  0.310  0.749  0.414 irs
   15  0.357  0.780  0.457 irs
   16  0.975  1.000  0.975 irs
   17  0.249  0.726  0.343 irs
   18  1.000  1.000  1.000  - 
   19  0.283  0.783  0.362 irs
   20  0.282  0.896  0.315 irs
   21  0.424  1.000  0.424 irs
   22  0.263  0.372  0.708 irs
   23  0.511  1.000  0.511 irs
   24  0.333  0.780  0.427 irs
   25  0.244  0.595  0.411 irs
   26  0.241  0.684  0.352 irs
   27  1.000  1.000  1.000  - 
   28  1.000  1.000  1.000  - 
   29  0.398  1.000  0.398 irs
   30  0.209  0.521  0.402 irs
   31  0.217  0.568  0.382 irs
   32  0.306  0.791  0.387 irs
   33  0.233  0.686  0.339 irs
   34  0.218  0.678  0.322 irs
   35  0.247  0.670  0.369 irs
   36  0.333  0.874  0.380 irs
   37  0.292  0.696  0.420 irs
   38  0.197  0.278  0.707 irs
   39  0.275  0.714  0.386 irs
   40  0.297  0.825  0.360 irs
   41  0.355  0.811  0.438 irs
   42  0.253  0.778  0.326 irs
   43  0.145  0.360  0.402 irs
   44  0.365  0.863  0.423 irs
   45  0.410  0.806  0.509 irs
   46  0.279  0.843  0.331 irs
   47  0.352  0.860  0.410 irs
   48  0.246  0.378  0.651 irs
   49  0.242  0.368  0.657 irs
   50  0.254  0.423  0.600 irs
   51  0.456  1.000  0.456 irs
   52  0.322  0.597  0.539 irs
   53  0.629  0.856  0.735 irs
   54  0.207  0.641  0.323 irs
   55  0.296  0.443  0.667 irs
   56  0.336  0.881  0.382 irs
   57  0.534  0.990  0.539 irs
   58  0.459  1.000  0.459 irs
   59  0.412  0.948  0.435 irs
   60  0.722  1.000  0.722 irs
 
 mean  0.364  0.764  0.474

Note: crste = technical efficiency from CRS DEA
      vrste = technical efficiency from VRS DEA
      scale = scale efficiency = crste/vrste


Note also that all subsequent tables refer to VRS results
 
 
 SUMMARY OF OUTPUT SLACKS:
 
 firm  output:           1           2           3
    1                0.000       0.084       0.015
    2                0.002       0.041       0.006
    3                0.000       0.097       0.000
    4                0.000       0.106       0.067
    5                0.000       0.068       0.040
    6                0.083       0.000       0.028
    7                0.000       0.034       0.022
    8                0.000       0.000       0.000
    9                0.000       0.027       0.029
   10                0.000       0.142       0.000
   11                0.000       0.113       0.067
   12                0.000       0.058       0.022
   13                0.000       0.055       0.023
   14                0.000       0.150       0.000
   15                0.000       0.103       0.048
   16                0.000       0.000       0.000
   17                0.047       0.242       0.009
   18                0.000       0.000       0.000
   19                0.043       0.000       0.012
   20                0.000       0.000       0.027
   21                0.000       0.000       0.000
   22                0.112       0.000       0.066
   23                0.000       0.000       0.000
   24                0.000       0.045       0.054
   25                0.000       0.165       0.000
   26                0.000       0.024       0.000
   27                0.000       0.000       0.000
   28                0.000       0.000       0.000
   29                0.000       0.000       0.000
   30                0.000       0.023       0.000
   31                0.000       0.092       0.000
   32                0.000       0.069       0.050
   33                0.000       0.082       0.037
   34                0.000       0.084       0.046
   35                0.000       0.073       0.056
   36                0.000       0.082       0.000
   37                0.000       0.052       0.042
   38                0.000       0.046       0.000
   39                0.000       0.008       0.000
   40                0.000       0.088       0.052
   41                0.000       0.078       0.017
   42                0.000       0.041       0.000
   43                0.000       0.045       0.000
   44                0.000       0.063       0.000
   45                0.000       0.026       0.037
   46                0.000       0.111       0.000
   47                0.000       0.067       0.035
   48                0.000       0.033       0.000
   49                0.000       0.049       0.000
   50                0.000       0.024       0.000
   51                0.000       0.000       0.000
   52                0.000       0.016       0.003
   53                0.000       0.055       0.000
   54                0.019       0.107       0.000
   55                0.000       0.061       0.000
   56                0.000       0.153       0.000
   57                0.000       0.035       0.000
   58                0.000       0.000       0.000
   59                0.037       0.084       0.009
   60                0.000       0.000       0.000

 mean                0.006       0.055       0.015
 
 
 SUMMARY OF INPUT SLACKS:
 
 firm  input:            1           2           3           4           5
    1                0.066       0.036       0.000       0.093       0.000
    2                0.026       0.018       0.000       0.038       0.000
    3                0.056       0.023       0.000       0.071       0.000
    4                0.054       0.047       0.000       0.073       0.000
    5                0.107       0.035       0.000       0.029       0.000
    6                0.040       0.040       0.000       0.057       0.000
    7                0.030       0.000       0.000       0.029       0.000
    8                0.000       0.000       0.000       0.000       0.000
    9                0.077       0.234       0.000       0.091       0.000
   10                0.035       0.000       0.001       0.041       0.000
   11                0.029       0.040       0.000       0.038       0.000
   12                0.105       0.129       0.000       0.099       0.000
   13                0.013       0.030       0.000       0.045       0.000
   14                0.057       0.049       0.000       0.064       0.000
   15                0.036       0.037       0.000       0.049       0.000
   16                0.000       0.000       0.000       0.000       0.000
   17                0.129       0.070       0.000       0.014       0.000
   18                0.000       0.000       0.000       0.000       0.000
   19                0.000       0.017       0.080       0.233       0.000
   20                0.034       0.040       0.000       0.053       0.000
   21                0.000       0.000       0.000       0.000       0.000
   22                0.055       0.000       0.027       0.017       0.150
   23                0.000       0.000       0.000       0.000       0.000
   24                0.003       0.000       0.000       0.008       0.051
   25                0.030       0.096       0.000       0.038       0.000
   26                0.000       0.030       0.147       0.027       0.000
   27                0.000       0.000       0.000       0.000       0.000
   28                0.000       0.000       0.000       0.000       0.000
   29                0.000       0.000       0.000       0.000       0.000
   30                0.004       0.008       0.000       0.027       0.000
   31                0.108       0.000       0.023       0.031       0.000
   32                0.000       0.000       0.000       0.136       0.011
   33                0.031       0.046       0.000       0.045       0.000
   34                0.053       0.052       0.000       0.080       0.000
   35                0.019       0.009       0.000       0.116       0.000
   36                0.017       0.035       0.000       0.045       0.000
   37                0.000       0.013       0.073       0.021       0.000
   38                0.076       0.118       0.074       0.000       0.030
   39                0.000       0.000       0.111       0.573       0.000
   40                0.028       0.021       0.000       0.035       0.000
   41                0.038       0.054       0.000       0.057       0.000
   42                0.030       0.023       0.000       0.326       0.000
   43                0.047       0.001       0.034       0.000       0.000
   44                0.000       0.000       0.025       0.202       0.000
   45                0.000       0.000       0.000       0.001       0.021
   46                0.021       0.038       0.000       0.232       0.000
   47                0.036       0.000       0.000       0.081       0.000
   48                0.100       0.194       0.065       0.000       0.001
   49                0.137       0.009       0.137       0.000       0.000
   50                0.045       0.030       0.024       0.000       0.002
   51                0.000       0.000       0.000       0.000       0.000
   52                0.029       0.000       0.075       0.000       0.219
   53                0.743       0.745       0.138       0.000       0.720
   54                0.000       0.057       0.022       0.025       0.000
   55                0.150       0.000       0.062       0.001       0.048
   56                0.174       0.024       0.000       0.140       0.000
   57                0.000       0.000       0.000       0.005       0.004
   58                0.000       0.000       0.000       0.000       0.000
   59                0.015       0.001       0.000       0.016       0.000
   60                0.000       0.000       0.000       0.000       0.000

 mean                0.048       0.041       0.019       0.057       0.021
 
 
 SUMMARY OF PEERS:
 
  firm  peers:
    1     28   60   51
    2     60   51
    3     28   60   23   51
    4     28   23   16
    5     16   23   58
    6     23   16   28
    7     28    8   51   23
    8      8
    9     51   23   28
   10     28    8   60   23
   11     23   58   16
   12     28   51   23
   13     28   23   51
   14     28   23   60   18
   15     23   58   16
   16     16
   17     51   60
   18     18
   19     23   51   28
   20     60   23   51   28
   21     21
   22     23   16
   23     23
   24     23   16   58
   25     28   51   60   23
   26     28   23   60   51
   27     27
   28     28
   29     29
   30     28   60   51   23
   31     28    8   60   23
   32     28   23   58   29
   33     28   23   51
   34     28   51   23
   35     16   23   58
   36     28   51   60   23
   37     23   51   28
   38     18   23   16
   39     28    8   23   60   51
   40     28   51   23
   41     28   16   23
   42     28   23   51   60
   43     28   18   51   60
   44     28    8   51   23   60
   45     23   16   58   28
   46     51   60   23   28
   47     28    8   51   23
   48     23   16   51
   49     28   18   51   60
   50     28   51   16
   51     51
   52     23   51   16
   53     23   51   16
   54     51   23   60
   55     16   23   18
   56     28   51   60   23
   57     16   18   23   58
   58     58
   59     51   60
   60     60
 
 
 SUMMARY OF PEER WEIGHTS:
   (in same order as above)
 
  firm  peer weights:
    1   0.117 0.240 0.643
    2   0.175 0.825
    3   0.009 0.348 0.159 0.484
    4   0.076 0.854 0.070
    5   0.232 0.219 0.549
    6   0.603 0.190 0.207
    7   0.061 0.550 0.042 0.347
    8   1.000
    9   0.374 0.523 0.103
   10   0.090 0.065 0.345 0.500
   11   0.669 0.074 0.257
   12   0.071 0.377 0.552
   13   0.051 0.438 0.511
   14   0.092 0.695 0.146 0.067
   15   0.412 0.172 0.415
   16   1.000
   17   0.090 0.910
   18   1.000
   19   0.183 0.728 0.089
   20   0.129 0.324 0.498 0.049
   21   1.000
   22   0.479 0.521
   23   1.000
   24   0.329 0.291 0.380
   25   0.077 0.016 0.620 0.288
   26   0.040 0.163 0.281 0.517
   27   1.000
   28   1.000
   29   1.000
   30   0.071 0.067 0.571 0.291
   31   0.047 0.333 0.437 0.183
   32   0.089 0.621 0.072 0.218
   33   0.103 0.755 0.142
   34   0.094 0.140 0.766
   35   0.175 0.418 0.407
   36   0.076 0.305 0.076 0.543
   37   0.744 0.136 0.121
   38   0.002 0.445 0.553
   39   0.036 0.040 0.057 0.316 0.551
   40   0.110 0.026 0.864
   41   0.101 0.155 0.745
   42   0.031 0.219 0.597 0.152
   43   0.069 0.005 0.519 0.407
   44   0.092 0.536 0.060 0.022 0.291
   45   0.596 0.062 0.210 0.132
   46   0.251 0.328 0.395 0.026
   47   0.080 0.039 0.322 0.559
   48   0.493 0.403 0.103
   49   0.054 0.120 0.118 0.708
   50   0.088 0.720 0.192
   51   1.000
   52   0.535 0.322 0.142
   53   0.223 0.111 0.666
   54   0.538 0.030 0.431
   55   0.281 0.661 0.058
   56   0.041 0.032 0.623 0.303
   57   0.022 0.076 0.132 0.771
   58   1.000
   59   0.241 0.759
   60   1.000
 
 
 PEER COUNT SUMMARY:
   (i.e., no. times each firm is a peer for another)
 
  firm  peer count:
    1       0
    2       0
    3       0
    4       0
    5       0
    6       0
    7       0
    8       6
    9       0
   10       0
   11       0
   12       0
   13       0
   14       0
   15       0
   16      17
   17       0
   18       6
   19       0
   20       0
   21       0
   22       0
   23      42
   24       0
   25       0
   26       0
   27       0
   28      33
   29       1
   30       0
   31       0
   32       0
   33       0
   34       0
   35       0
   36       0
   37       0
   38       0
   39       0
   40       0
   41       0
   42       0
   43       0
   44       0
   45       0
   46       0
   47       0
   48       0
   49       0
   50       0
   51      32
   52       0
   53       0
   54       0
   55       0
   56       0
   57       0
   58       8
   59       0
   60      21
 
 
 
 SUMMARY OF OUTPUT TARGETS:
 
 firm  output:           1           2           3
    1                0.301       0.235       0.115
    2                0.205       0.163       0.107
    3                0.203       0.219       0.120
    4                0.196       0.211       0.169
    5                0.238       0.199       0.155
    6                0.361       0.303       0.173
    7                0.215       0.153       0.128
    8                0.202       0.104       0.101
    9                0.229       0.187       0.143
   10                0.235       0.271       0.146
   11                0.208       0.229       0.172
   12                0.201       0.173       0.143
   13                0.196       0.159       0.134
   14                0.226       0.287       0.216
   15                0.279       0.270       0.174
   16                0.495       0.448       0.200
   17                0.233       0.357       0.118
   18                0.452       1.000       1.000
   19                0.252       0.166       0.121
   20                0.210       0.187       0.129
   21                0.190       0.141       0.106
   22                0.306       0.309       0.184
   23                0.100       0.158       0.166
   24                0.247       0.224       0.163
   25                0.255       0.329       0.137
   26                0.225       0.216       0.121
   27                0.875       0.660       0.196
   28                1.000       0.590       0.167
   29                0.189       0.100       0.108
   30                0.229       0.180       0.128
   31                0.236       0.258       0.124
   32                0.205       0.180       0.151
   33                0.207       0.197       0.158
   34                0.199       0.193       0.158
   35                0.203       0.190       0.158
   36                0.208       0.195       0.144
   37                0.222       0.205       0.158
   38                0.319       0.320       0.186
   39                0.234       0.219       0.115
   40                0.201       0.204       0.165
   41                0.252       0.246       0.172
   42                0.207       0.181       0.122
   43                0.270       0.261       0.119
   44                0.282       0.231       0.114
   45                0.260       0.223       0.161
   46                0.193       0.232       0.135
   47                0.208       0.177       0.144
   48                0.270       0.271       0.173
   49                0.299       0.436       0.226
   50                0.325       0.222       0.128
   51                0.198       0.117       0.104
   52                0.188       0.186       0.151
   53                0.374       0.347       0.181
   54                0.211       0.232       0.113
   55                0.231       0.288       0.224
   56                0.225       0.314       0.135
   57                0.200       0.192       0.203
   58                0.184       0.111       0.131
   59                0.227       0.318       0.116
   60                0.236       0.381       0.120
 
 
 SUMMARY OF INPUT TARGETS:
 
 firm  input:            1           2           3           4           5
    1                0.130       0.135       0.189       0.132       0.116
    2                0.127       0.130       0.185       0.120       0.116
    3                0.133       0.135       0.192       0.140       0.114
    4                0.104       0.104       0.134       0.105       0.132
    5                0.106       0.131       0.115       0.115       0.153
    6                0.108       0.111       0.138       0.112       0.133
    7                0.127       0.106       0.177       0.137       0.127
    8                0.145       0.106       0.209       0.162       0.124
    9                0.109       0.112       0.150       0.104       0.127
   10                0.129       0.129       0.179       0.148       0.120
   11                0.105       0.107       0.130       0.106       0.136
   12                0.109       0.111       0.149       0.103       0.127
   13                0.111       0.113       0.153       0.102       0.125
   14                0.124       0.125       0.157       0.134       0.130
   15                0.108       0.114       0.127       0.111       0.141
   16                0.117       0.113       0.135       0.118       0.141
   17                0.165       0.167       0.241       0.204       0.102
   18                0.263       0.259       0.219       0.293       0.185
   19                0.115       0.119       0.164       0.104       0.122
   20                0.119       0.122       0.168       0.117       0.121
   21                0.158       0.101       0.204       0.167       0.137
   22                0.109       0.107       0.133       0.110       0.136
   23                0.101       0.100       0.131       0.100       0.132
   24                0.106       0.123       0.120       0.113       0.147
   25                0.145       0.148       0.207       0.174       0.112
   26                0.130       0.132       0.186       0.134       0.116
   27                0.156       0.187       0.164       0.182       0.151
   28                0.119       0.143       0.164       0.142       0.130
   29                0.100       0.141       0.116       0.122       0.161
   30                0.117       0.120       0.164       0.111       0.122
   31                0.146       0.135       0.210       0.173       0.115
   32                0.103       0.116       0.128       0.110       0.140
   33                0.105       0.107       0.140       0.105       0.130
   34                0.105       0.107       0.140       0.104       0.130
   35                0.105       0.123       0.119       0.112       0.147
   36                0.113       0.115       0.155       0.112       0.125
   37                0.105       0.108       0.140       0.105       0.130
   38                0.110       0.107       0.133       0.111       0.137
   39                0.134       0.136       0.195       0.140       0.114
   40                0.103       0.105       0.135       0.105       0.131
   41                0.105       0.106       0.135       0.107       0.133
   42                0.122       0.125       0.174       0.119       0.119
   43                0.140       0.144       0.203       0.151       0.112
   44                0.147       0.129       0.212       0.171       0.117
   45                0.105       0.117       0.129       0.111       0.139
   46                0.128       0.130       0.180       0.139       0.118
   47                0.110       0.110       0.150       0.106       0.127
   48                0.109       0.107       0.137       0.108       0.134
   49                0.172       0.174       0.231       0.207       0.114
   50                0.118       0.121       0.164       0.107       0.124
   51                0.118       0.121       0.172       0.100       0.119
   52                0.109       0.109       0.145       0.103       0.129
   53                0.114       0.111       0.138       0.112       0.136
   54                0.140       0.142       0.204       0.150       0.111
   55                0.115       0.113       0.137       0.117       0.137
   56                0.145       0.147       0.207       0.173       0.111
   57                0.115       0.151       0.114       0.131       0.163
   58                0.103       0.150       0.100       0.120       0.167
   59                0.157       0.159       0.230       0.187       0.105
   60                0.169       0.171       0.248       0.215       0.100
 
 
 
 FIRM BY FIRM RESULTS:
 
 
Results for firm:     1
Technical efficiency = 0.665
Scale efficiency     = 0.396  (irs)
 PROJECTION SUMMARY:
  variable           original        radial         slack     projected
                        value      movement      movement         value
 output     1           0.301         0.000         0.000         0.301
 output     2           0.152         0.000         0.084         0.235
 output     3           0.100         0.000         0.015         0.115
 input      1           0.295        -0.099        -0.066         0.130
 input      2           0.257        -0.086        -0.036         0.135
 input      3           0.285        -0.095         0.000         0.189
 input      4           0.339        -0.114        -0.093         0.132
 input      5           0.174        -0.058         0.000         0.116
 LISTING OF PEERS:
  peer   lambda weight
   28      0.117
   60      0.240
   51      0.643
 
 
Results for firm:     2
Technical efficiency = 0.835
Scale efficiency     = 0.306  (irs)
 PROJECTION SUMMARY:
  variable           original        radial         slack     projected
                        value      movement      movement         value
 output     1           0.203         0.000         0.002         0.205
 output     2           0.122         0.000         0.041         0.163
 output     3           0.100         0.000         0.006         0.107
 input      1           0.183        -0.030        -0.026         0.127
 input      2           0.176        -0.029        -0.018         0.130
 input      3           0.222        -0.037         0.000         0.185
 input      4           0.190        -0.031        -0.038         0.120
 input      5           0.139        -0.023         0.000         0.116
 LISTING OF PEERS:
  peer   lambda weight
   60      0.175
   51      0.825
 
 
Results for firm:     3
Technical efficiency = 0.736
Scale efficiency     = 0.332  (irs)
 PROJECTION SUMMARY:
  variable           original        radial         slack     projected
                        value      movement      movement         value
 output     1           0.203         0.000         0.000         0.203
 output     2           0.123         0.000         0.097         0.219
 output     3           0.120         0.000         0.000         0.120
 input      1           0.257        -0.068        -0.056         0.133
 input      2           0.214        -0.057        -0.023         0.135
 input      3           0.261        -0.069         0.000         0.192
 input      4           0.287        -0.076        -0.071         0.140
 input      5           0.155        -0.041         0.000         0.114
 LISTING OF PEERS:
  peer   lambda weight
   28      0.009
   60      0.348
   23      0.159
   51      0.484
 
 
Results for firm:     4
Technical efficiency = 0.671
Scale efficiency     = 0.322  (irs)
 PROJECTION SUMMARY:
  variable           original        radial         slack     projected
                        value      movement      movement         value
 output     1           0.196         0.000         0.000         0.196
 output     2           0.105         0.000         0.106         0.211
 output     3           0.102         0.000         0.067         0.169
 input      1           0.235        -0.078        -0.054         0.104
 input      2           0.226        -0.074        -0.047         0.104
 input      3           0.199        -0.066         0.000         0.134
 input      4           0.265        -0.087        -0.073         0.105
 input      5           0.197        -0.065         0.000         0.132
 LISTING OF PEERS:
  peer   lambda weight
   28      0.076
   23      0.854
   16      0.070
 
 
Results for firm:     5
Technical efficiency = 0.678
Scale efficiency     = 0.442  (irs)
 PROJECTION SUMMARY:
  variable           original        radial         slack     projected
                        value      movement      movement         value
 output     1           0.238         0.000         0.000         0.238
 output     2           0.131         0.000         0.068         0.199
 output     3           0.115         0.000         0.040         0.155
 input      1           0.314        -0.101        -0.107         0.106
 input      2           0.244        -0.079        -0.035         0.131
 input      3           0.169        -0.055         0.000         0.115
 input      4           0.213        -0.068        -0.029         0.115
 input      5           0.225        -0.073         0.000         0.153
 LISTING OF PEERS:
  peer   lambda weight
   16      0.232
   23      0.219
   58      0.549
 
 
Results for firm:     6
Technical efficiency = 0.778
Scale efficiency     = 0.521  (irs)
 PROJECTION SUMMARY:
  variable           original        radial         slack     projected
                        value      movement      movement         value
 output     1           0.279         0.000         0.083         0.361
 output     2           0.303         0.000         0.000         0.303
 output     3           0.145         0.000         0.028         0.173
 input      1           0.191        -0.042        -0.040         0.108
 input      2           0.194        -0.043        -0.040         0.111
 input      3           0.178        -0.040         0.000         0.138
 input      4           0.218        -0.048        -0.057         0.112
 input      5           0.171        -0.038         0.000         0.133
 LISTING OF PEERS:
  peer   lambda weight
   23      0.603
   16      0.190
   28      0.207
 
 
Results for firm:     7
Technical efficiency = 0.844
Scale efficiency     = 0.427  (irs)
 PROJECTION SUMMARY:
  variable           original        radial         slack     projected
                        value      movement      movement         value
 output     1           0.215         0.000         0.000         0.215
 output     2           0.119         0.000         0.034         0.153
 output     3           0.106         0.000         0.022         0.128
 input      1           0.186        -0.029        -0.030         0.127
 input      2           0.126        -0.020         0.000         0.106
 input      3           0.210        -0.033         0.000         0.177
 input      4           0.197        -0.031        -0.029         0.137
 input      5           0.150        -0.023         0.000         0.127
 LISTING OF PEERS:
  peer   lambda weight
   28      0.061
    8      0.550
   51      0.042
   23      0.347
 
 
Results for firm:     8
Technical efficiency = 1.000
Scale efficiency     = 0.407  (irs)
 PROJECTION SUMMARY:
  variable           original        radial         slack     projected
                        value      movement      movement         value
 output     1           0.202         0.000         0.000         0.202
 output     2           0.104         0.000         0.000         0.104
 output     3           0.101         0.000         0.000         0.101
 input      1           0.145         0.000         0.000         0.145
 input      2           0.105         0.000         0.000         0.106
 input      3           0.209         0.000         0.000         0.209
 input      4           0.162         0.000         0.000         0.162
 input      5           0.124         0.000         0.000         0.124
 LISTING OF PEERS:
  peer   lambda weight
    8      1.000
 
 
Results for firm:     9
Technical efficiency = 0.684
Scale efficiency     = 0.331  (irs)
 PROJECTION SUMMARY:
  variable           original        radial         slack     projected
                        value      movement      movement         value
 output     1           0.229         0.000         0.000         0.229
 output     2           0.160         0.000         0.027         0.187
 output     3           0.114         0.000         0.029         0.143
 input      1           0.272        -0.086        -0.077         0.109
 input      2           0.506        -0.160        -0.234         0.112
 input      3           0.219        -0.069         0.000         0.150
 input      4           0.286        -0.090        -0.091         0.104
 input      5           0.185        -0.058         0.000         0.127
 LISTING OF PEERS:
  peer   lambda weight
   51      0.374
   23      0.523
   28      0.103
 
 
Results for firm:    10
Technical efficiency = 0.752
Scale efficiency     = 0.435  (irs)
 PROJECTION SUMMARY:
  variable           original        radial         slack     projected
                        value      movement      movement         value
 output     1           0.235         0.000         0.000         0.235
 output     2           0.129         0.000         0.142         0.271
 output     3           0.146         0.000         0.000         0.146
 input      1           0.218        -0.054        -0.035         0.129
 input      2           0.171        -0.042         0.000         0.129
 input      3           0.240        -0.059        -0.001         0.179
 input      4           0.251        -0.062        -0.041         0.148
 input      5           0.160        -0.040         0.000         0.120
 LISTING OF PEERS:
  peer   lambda weight
   28      0.090
    8      0.065
   60      0.345
   23      0.500
 
 
Results for firm:    11
Technical efficiency = 0.858
Scale efficiency     = 0.348  (irs)
 PROJECTION SUMMARY:
  variable           original        radial         slack     projected
                        value      movement      movement         value
 output     1           0.208         0.000         0.000         0.208
 output     2           0.116         0.000         0.113         0.229
 output     3           0.105         0.000         0.067         0.172
 input      1           0.157        -0.022        -0.029         0.105
 input      2           0.171        -0.024        -0.040         0.107
 input      3           0.151        -0.021         0.000         0.130
 input      4           0.169        -0.024        -0.038         0.106
 input      5           0.159        -0.022         0.000         0.136
 LISTING OF PEERS:
  peer   lambda weight
   23      0.669
   58      0.074
   16      0.257
 
 
Results for firm:    12
Technical efficiency = 0.926
Scale efficiency     = 0.314  (irs)
 PROJECTION SUMMARY:
  variable           original        radial         slack     projected
                        value      movement      movement         value
 output     1           0.201         0.000         0.000         0.201
 output     2           0.115         0.000         0.058         0.173
 output     3           0.121         0.000         0.022         0.143
 input      1           0.231        -0.017        -0.105         0.109
 input      2           0.259        -0.019        -0.129         0.111
 input      3           0.161        -0.012         0.000         0.149
 input      4           0.218        -0.016        -0.099         0.103
 input      5           0.137        -0.010         0.000         0.127
 LISTING OF PEERS:
  peer   lambda weight
   28      0.071
   51      0.377
   23      0.552
 
 
Results for firm:    13
Technical efficiency = 0.903
Scale efficiency     = 0.333  (irs)
 PROJECTION SUMMARY:
  variable           original        radial         slack     projected
                        value      movement      movement         value
 output     1           0.196         0.000         0.000         0.196
 output     2           0.104         0.000         0.055         0.159
 output     3           0.111         0.000         0.023         0.134
 input      1           0.136        -0.013        -0.013         0.111
 input      2           0.159        -0.015        -0.030         0.113
 input      3           0.170        -0.016         0.000         0.153
 input      4           0.163        -0.016        -0.045         0.102
 input      5           0.138        -0.013         0.000         0.125
 LISTING OF PEERS:
  peer   lambda weight
   28      0.051
   23      0.438
   51      0.511
 
 
Results for firm:    14
Technical efficiency = 0.749
Scale efficiency     = 0.414  (irs)
 PROJECTION SUMMARY:
  variable           original        radial         slack     projected
                        value      movement      movement         value
 output     1           0.226         0.000         0.000         0.226
 output     2           0.137         0.000         0.150         0.287
 output     3           0.216         0.000         0.000         0.216
 input      1           0.242        -0.061        -0.057         0.124
 input      2           0.232        -0.058        -0.049         0.125
 input      3           0.209        -0.052         0.000         0.157
 input      4           0.265        -0.066        -0.064         0.134
 input      5           0.174        -0.044         0.000         0.130
 LISTING OF PEERS:
  peer   lambda weight
   28      0.092
   23      0.695
   60      0.146
   18      0.067
 
 
Results for firm:    15
Technical efficiency = 0.780
Scale efficiency     = 0.457  (irs)
 PROJECTION SUMMARY:
  variable           original        radial         slack     projected
                        value      movement      movement         value
 output     1           0.279         0.000         0.000         0.279
 output     2           0.167         0.000         0.103         0.270
 output     3           0.126         0.000         0.048         0.174
 input      1           0.184        -0.041        -0.036         0.108
 input      2           0.194        -0.043        -0.037         0.114
 input      3           0.163        -0.036         0.000         0.127
 input      4           0.205        -0.045        -0.049         0.111
 input      5           0.181        -0.040         0.000         0.141
 LISTING OF PEERS:
  peer   lambda weight
   23      0.412
   58      0.172
   16      0.415
 
 
Results for firm:    16
Technical efficiency = 1.000
Scale efficiency     = 0.975  (irs)
 PROJECTION SUMMARY:
  variable           original        radial         slack     projected
                        value      movement      movement         value
 output     1           0.495         0.000         0.000         0.495
 output     2           0.448         0.000         0.000         0.448
 output     3           0.200         0.000         0.000         0.200
 input      1           0.117         0.000         0.000         0.117
 input      2           0.113         0.000         0.000         0.113
 input      3           0.135         0.000         0.000         0.135
 input      4           0.118         0.000         0.000         0.118
 input      5           0.141         0.000         0.000         0.141
 LISTING OF PEERS:
  peer   lambda weight
   16      1.000
 
 
Results for firm:    17
Technical efficiency = 0.726
Scale efficiency     = 0.343  (irs)
 PROJECTION SUMMARY:
  variable           original        radial         slack     projected
                        value      movement      movement         value
 output     1           0.186         0.000         0.047         0.233
 output     2           0.115         0.000         0.242         0.357
 output     3           0.110         0.000         0.009         0.118
 input      1           0.404        -0.111        -0.129         0.165
 input      2           0.326        -0.089        -0.070         0.167
 input      3           0.333        -0.091         0.000         0.241
 input      4           0.301        -0.083        -0.014         0.204
 input      5           0.140        -0.038         0.000         0.102
 LISTING OF PEERS:
  peer   lambda weight
   51      0.090
   60      0.910
 
 
Results for firm:    18
Technical efficiency = 1.000
Scale efficiency     = 1.000  (crs)
 PROJECTION SUMMARY:
  variable           original        radial         slack     projected
                        value      movement      movement         value
 output     1           0.452         0.000         0.000         0.452
 output     2           1.000         0.000         0.000         1.000
 output     3           1.000         0.000         0.000         1.000
 input      1           0.263         0.000         0.000         0.263
 input      2           0.259         0.000         0.000         0.259
 input      3           0.219         0.000         0.000         0.219
 input      4           0.293         0.000         0.000         0.293
 input      5           0.184         0.000         0.000         0.185
 LISTING OF PEERS:
  peer   lambda weight
   18      1.000
 
 
Results for firm:    19
Technical efficiency = 0.783
Scale efficiency     = 0.362  (irs)
 PROJECTION SUMMARY:
  variable           original        radial         slack     projected
                        value      movement      movement         value
 output     1           0.209         0.000         0.043         0.252
 output     2           0.166         0.000         0.000         0.166
 output     3           0.109         0.000         0.012         0.121
 input      1           0.147        -0.032         0.000         0.115
 input      2           0.173        -0.038        -0.017         0.119
 input      3           0.311        -0.068        -0.080         0.164
 input      4           0.430        -0.093        -0.233         0.104
 input      5           0.156        -0.034         0.000         0.122
 LISTING OF PEERS:
  peer   lambda weight
   23      0.183
   51      0.728
   28      0.089
 
 
Results for firm:    20
Technical efficiency = 0.896
Scale efficiency     = 0.315  (irs)
 PROJECTION SUMMARY:
  variable           original        radial         slack     projected
                        value      movement      movement         value
 output     1           0.210         0.000         0.000         0.210
 output     2           0.187         0.000         0.000         0.187
 output     3           0.103         0.000         0.027         0.129
 input      1           0.171        -0.018        -0.034         0.119
 input      2           0.181        -0.019        -0.040         0.122
 input      3           0.188        -0.020         0.000         0.168
 input      4           0.190        -0.020        -0.053         0.117
 input      5           0.135        -0.014         0.000         0.121
 LISTING OF PEERS:
  peer   lambda weight
   60      0.129
   23      0.324
   51      0.498
   28      0.049
 
 
Results for firm:    21
Technical efficiency = 1.000
Scale efficiency     = 0.424  (irs)
 PROJECTION SUMMARY:
  variable           original        radial         slack     projected
                        value      movement      movement         value
 output     1           0.190         0.000         0.000         0.190
 output     2           0.141         0.000         0.000         0.141
 output     3           0.106         0.000         0.000         0.106
 input      1           0.158         0.000         0.000         0.158
 input      2           0.101         0.000         0.000         0.101
 input      3           0.204         0.000         0.000         0.204
 input      4           0.167         0.000         0.000         0.167
 input      5           0.137         0.000         0.000         0.137
 LISTING OF PEERS:
  peer   lambda weight
   21      1.000
 
 
Results for firm:    22
Technical efficiency = 0.372
Scale efficiency     = 0.708  (irs)
 PROJECTION SUMMARY:
  variable           original        radial         slack     projected
                        value      movement      movement         value
 output     1           0.194         0.000         0.112         0.306
 output     2           0.309         0.000         0.000         0.309
 output     3           0.117         0.000         0.066         0.184
 input      1           0.441        -0.277        -0.055         0.109
 input      2           0.287        -0.180         0.000         0.107
 input      3           0.429        -0.269        -0.027         0.133
 input      4           0.341        -0.214        -0.017         0.110
 input      5           0.768        -0.482        -0.150         0.136
 LISTING OF PEERS:
  peer   lambda weight
   23      0.479
   16      0.521
 
 
Results for firm:    23
Technical efficiency = 1.000
Scale efficiency     = 0.511  (irs)
 PROJECTION SUMMARY:
  variable           original        radial         slack     projected
                        value      movement      movement         value
 output     1           0.100         0.000         0.000         0.100
 output     2           0.158         0.000         0.000         0.158
 output     3           0.166         0.000         0.000         0.166
 input      1           0.101         0.000         0.000         0.101
 input      2           0.100         0.000         0.000         0.100
 input      3           0.131         0.000         0.000         0.131
 input      4           0.100         0.000         0.000         0.100
 input      5           0.132         0.000         0.000         0.132
 LISTING OF PEERS:
  peer   lambda weight
   23      1.000
 
 
Results for firm:    24
Technical efficiency = 0.780
Scale efficiency     = 0.427  (irs)
 PROJECTION SUMMARY:
  variable           original        radial         slack     projected
                        value      movement      movement         value
 output     1           0.247         0.000         0.000         0.247
 output     2           0.179         0.000         0.045         0.224
 output     3           0.108         0.000         0.054         0.163
 input      1           0.140        -0.031        -0.003         0.106
 input      2           0.158        -0.035         0.000         0.123
 input      3           0.154        -0.034         0.000         0.120
 input      4           0.155        -0.034        -0.008         0.113
 input      5           0.255        -0.056        -0.051         0.147
 LISTING OF PEERS:
  peer   lambda weight
   23      0.329
   16      0.291
   58      0.380
 
 
Results for firm:    25
Technical efficiency = 0.595
Scale efficiency     = 0.411  (irs)
 PROJECTION SUMMARY:
  variable           original        radial         slack     projected
                        value      movement      movement         value
 output     1           0.255         0.000         0.000         0.255
 output     2           0.164         0.000         0.165         0.329
 output     3           0.137         0.000         0.000         0.137
 input      1           0.294        -0.119        -0.030         0.145
 input      2           0.409        -0.166        -0.096         0.148
 input      3           0.348        -0.141         0.000         0.207
 input      4           0.357        -0.145        -0.038         0.174
 input      5           0.188        -0.076         0.000         0.112
 LISTING OF PEERS:
  peer   lambda weight
   28      0.077
   51      0.016
   60      0.620
   23      0.288
 
 
Results for firm:    26
Technical efficiency = 0.684
Scale efficiency     = 0.352  (irs)
 PROJECTION SUMMARY:
  variable           original        radial         slack     projected
                        value      movement      movement         value
 output     1           0.225         0.000         0.000         0.225
 output     2           0.193         0.000         0.024         0.216
 output     3           0.121         0.000         0.000         0.121
 input      1           0.190        -0.060         0.000         0.130
 input      2           0.237        -0.075        -0.030         0.132
 input      3           0.486        -0.154        -0.147         0.186
 input      4           0.235        -0.074        -0.027         0.134
 input      5           0.170        -0.054         0.000         0.116
 LISTING OF PEERS:
  peer   lambda weight
   28      0.040
   23      0.163
   60      0.281
   51      0.517
 
 
Results for firm:    27
Technical efficiency = 1.000
Scale efficiency     = 1.000  (crs)
 PROJECTION SUMMARY:
  variable           original        radial         slack     projected
                        value      movement      movement         value
 output     1           0.875         0.000         0.000         0.875
 output     2           0.660         0.000         0.000         0.660
 output     3           0.196         0.000         0.000         0.196
 input      1           0.156         0.000         0.000         0.156
 input      2           0.187         0.000         0.000         0.187
 input      3           0.164         0.000         0.000         0.164
 input      4           0.182         0.000         0.000         0.182
 input      5           0.151         0.000         0.000         0.151
 LISTING OF PEERS:
  peer   lambda weight
   27      1.000
 
 
Results for firm:    28
Technical efficiency = 1.000
Scale efficiency     = 1.000  (crs)
 PROJECTION SUMMARY:
  variable           original        radial         slack     projected
                        value      movement      movement         value
 output     1           1.000         0.000         0.000         1.000
 output     2           0.590         0.000         0.000         0.590
 output     3           0.167         0.000         0.000         0.167
 input      1           0.119         0.000         0.000         0.119
 input      2           0.143         0.000         0.000         0.143
 input      3           0.164         0.000         0.000         0.164
 input      4           0.142         0.000         0.000         0.142
 input      5           0.130         0.000         0.000         0.130
 LISTING OF PEERS:
  peer   lambda weight
   28      1.000
 
 
Results for firm:    29
Technical efficiency = 1.000
Scale efficiency     = 0.398  (irs)
 PROJECTION SUMMARY:
  variable           original        radial         slack     projected
                        value      movement      movement         value
 output     1           0.189         0.000         0.000         0.189
 output     2           0.100         0.000         0.000         0.100
 output     3           0.108         0.000         0.000         0.108
 input      1           0.100         0.000         0.000         0.100
 input      2           0.141         0.000         0.000         0.141
 input      3           0.116         0.000         0.000         0.116
 input      4           0.122         0.000         0.000         0.122
 input      5           0.161         0.000         0.000         0.161
 LISTING OF PEERS:
  peer   lambda weight
   29      1.000
 
 
Results for firm:    30
Technical efficiency = 0.521
Scale efficiency     = 0.402  (irs)
 PROJECTION SUMMARY:
  variable           original        radial         slack     projected
                        value      movement      movement         value
 output     1           0.229         0.000         0.000         0.229
 output     2           0.157         0.000         0.023         0.180
 output     3           0.128         0.000         0.000         0.128
 input      1           0.232        -0.111        -0.004         0.117
 input      2           0.246        -0.118        -0.008         0.120
 input      3           0.316        -0.151         0.000         0.164
 input      4           0.265        -0.127        -0.027         0.111
 input      5           0.234        -0.112         0.000         0.122
 LISTING OF PEERS:
  peer   lambda weight
   28      0.071
   60      0.067
   51      0.571
   23      0.291
 
 
Results for firm:    31
Technical efficiency = 0.568
Scale efficiency     = 0.382  (irs)
 PROJECTION SUMMARY:
  variable           original        radial         slack     projected
                        value      movement      movement         value
 output     1           0.236         0.000         0.000         0.236
 output     2           0.166         0.000         0.092         0.258
 output     3           0.124         0.000         0.000         0.124
 input      1           0.449        -0.194        -0.108         0.146
 input      2           0.237        -0.103         0.000         0.135
 input      3           0.409        -0.177        -0.023         0.210
 input      4           0.358        -0.155        -0.031         0.173
 input      5           0.203        -0.087         0.000         0.115
 LISTING OF PEERS:
  peer   lambda weight
   28      0.047
    8      0.333
   60      0.437
   23      0.183
 
 
Results for firm:    32
Technical efficiency = 0.791
Scale efficiency     = 0.387  (irs)
 PROJECTION SUMMARY:
  variable           original        radial         slack     projected
                        value      movement      movement         value
 output     1           0.205         0.000         0.000         0.205
 output     2           0.111         0.000         0.069         0.180
 output     3           0.102         0.000         0.050         0.151
 input      1           0.130        -0.027         0.000         0.103
 input      2           0.147        -0.031         0.000         0.116
 input      3           0.162        -0.034         0.000         0.128
 input      4           0.311        -0.065        -0.136         0.110
 input      5           0.191        -0.040        -0.011         0.140
 LISTING OF PEERS:
  peer   lambda weight
   28      0.089
   23      0.621
   58      0.072
   29      0.218
 
 
Results for firm:    33
Technical efficiency = 0.686
Scale efficiency     = 0.339  (irs)
 PROJECTION SUMMARY:
  variable           original        radial         slack     projected
                        value      movement      movement         value
 output     1           0.207         0.000         0.000         0.207
 output     2           0.115         0.000         0.082         0.197
 output     3           0.121         0.000         0.037         0.158
 input      1           0.199        -0.062        -0.031         0.105
 input      2           0.224        -0.070        -0.046         0.107
 input      3           0.204        -0.064         0.000         0.140
 input      4           0.217        -0.068        -0.045         0.105
 input      5           0.189        -0.059         0.000         0.130
 LISTING OF PEERS:
  peer   lambda weight
   28      0.103
   23      0.755
   51      0.142
 
 
Results for firm:    34
Technical efficiency = 0.678
Scale efficiency     = 0.322  (irs)
 PROJECTION SUMMARY:
  variable           original        radial         slack     projected
                        value      movement      movement         value
 output     1           0.199         0.000         0.000         0.199
 output     2           0.109         0.000         0.084         0.193
 output     3           0.112         0.000         0.046         0.158
 input      1           0.233        -0.075        -0.053         0.105
 input      2           0.234        -0.075        -0.052         0.107
 input      3           0.206        -0.066         0.000         0.140
 input      4           0.272        -0.088        -0.080         0.104
 input      5           0.191        -0.062         0.000         0.130
 LISTING OF PEERS:
  peer   lambda weight
   28      0.094
   51      0.140
   23      0.766
 
 
Results for firm:    35
Technical efficiency = 0.670
Scale efficiency     = 0.369  (irs)
 PROJECTION SUMMARY:
  variable           original        radial         slack     projected
                        value      movement      movement         value
 output     1           0.203         0.000         0.000         0.203
 output     2           0.117         0.000         0.073         0.190
 output     3           0.101         0.000         0.056         0.158
 input      1           0.184        -0.061        -0.019         0.105
 input      2           0.196        -0.065        -0.009         0.123
 input      3           0.178        -0.059         0.000         0.119
 input      4           0.339        -0.112        -0.116         0.112
 input      5           0.220        -0.073         0.000         0.147
 LISTING OF PEERS:
  peer   lambda weight
   16      0.175
   23      0.418
   58      0.407
 
 
Results for firm:    36
Technical efficiency = 0.874
Scale efficiency     = 0.380  (irs)
 PROJECTION SUMMARY:
  variable           original        radial         slack     projected
                        value      movement      movement         value
 output     1           0.208         0.000         0.000         0.208
 output     2           0.113         0.000         0.082         0.195
 output     3           0.144         0.000         0.000         0.144
 input      1           0.149        -0.019        -0.017         0.113
 input      2           0.172        -0.022        -0.035         0.115
 input      3           0.177        -0.022         0.000         0.155
 input      4           0.180        -0.023        -0.045         0.112
 input      5           0.143        -0.018         0.000         0.125
 LISTING OF PEERS:
  peer   lambda weight
   28      0.076
   51      0.305
   60      0.076
   23      0.543
 
 
Results for firm:    37
Technical efficiency = 0.696
Scale efficiency     = 0.420  (irs)
 PROJECTION SUMMARY:
  variable           original        radial         slack     projected
                        value      movement      movement         value
 output     1           0.222         0.000         0.000         0.222
 output     2           0.152         0.000         0.052         0.205
 output     3           0.116         0.000         0.042         0.158
 input      1           0.151        -0.046         0.000         0.105
 input      2           0.174        -0.053        -0.013         0.108
 input      3           0.307        -0.093        -0.073         0.140
 input      4           0.182        -0.055        -0.021         0.105
 input      5           0.186        -0.057         0.000         0.130
 LISTING OF PEERS:
  peer   lambda weight
   23      0.744
   51      0.136
   28      0.121
 
 
Results for firm:    38
Technical efficiency = 0.278
Scale efficiency     = 0.707  (irs)
 PROJECTION SUMMARY:
  variable           original        radial         slack     projected
                        value      movement      movement         value
 output     1           0.319         0.000         0.000         0.319
 output     2           0.274         0.000         0.046         0.320
 output     3           0.186         0.000         0.000         0.186
 input      1           0.668        -0.482        -0.076         0.110
 input      2           0.811        -0.585        -0.118         0.107
 input      3           0.746        -0.538        -0.074         0.133
 input      4           0.397        -0.287         0.000         0.111
 input      5           0.600        -0.433        -0.030         0.137
 LISTING OF PEERS:
  peer   lambda weight
   18      0.002
   23      0.445
   16      0.553
 
 
Results for firm:    39
Technical efficiency = 0.714
Scale efficiency     = 0.386  (irs)
 PROJECTION SUMMARY:
  variable           original        radial         slack     projected
                        value      movement      movement         value
 output     1           0.234         0.000         0.000         0.234
 output     2           0.211         0.000         0.008         0.219
 output     3           0.115         0.000         0.000         0.115
 input      1           0.188        -0.054         0.000         0.134
 input      2           0.190        -0.054         0.000         0.136
 input      3           0.429        -0.123        -0.111         0.195
 input      4           1.000        -0.286        -0.573         0.140
 input      5           0.160        -0.046         0.000         0.114
 LISTING OF PEERS:
  peer   lambda weight
   28      0.036
    8      0.040
   23      0.057
   60      0.316
   51      0.551
 
 
Results for firm:    40
Technical efficiency = 0.825
Scale efficiency     = 0.360  (irs)
 PROJECTION SUMMARY:
  variable           original        radial         slack     projected
                        value      movement      movement         value
 output     1           0.201         0.000         0.000         0.201
 output     2           0.117         0.000         0.088         0.204
 output     3           0.113         0.000         0.052         0.165
 input      1           0.159        -0.028        -0.028         0.103
 input      2           0.153        -0.027        -0.021         0.105
 input      3           0.164        -0.029         0.000         0.135
 input      4           0.169        -0.030        -0.035         0.105
 input      5           0.159        -0.028         0.000         0.131
 LISTING OF PEERS:
  peer   lambda weight
   28      0.110
   51      0.026
   23      0.864
 
 
Results for firm:    41
Technical efficiency = 0.811
Scale efficiency     = 0.438  (irs)
 PROJECTION SUMMARY:
  variable           original        radial         slack     projected
                        value      movement      movement         value
 output     1           0.252         0.000         0.000         0.252
 output     2           0.168         0.000         0.078         0.246
 output     3           0.155         0.000         0.017         0.172
 input      1           0.176        -0.033        -0.038         0.105
 input      2           0.198        -0.037        -0.054         0.106
 input      3           0.166        -0.031         0.000         0.135
 input      4           0.203        -0.038        -0.057         0.107
 input      5           0.164        -0.031         0.000         0.133
 LISTING OF PEERS:
  peer   lambda weight
   28      0.101
   16      0.155
   23      0.745
 
 
Results for firm:    42
Technical efficiency = 0.778
Scale efficiency     = 0.326  (irs)
 PROJECTION SUMMARY:
  variable           original        radial         slack     projected
                        value      movement      movement         value
 output     1           0.207         0.000         0.000         0.207
 output     2           0.139         0.000         0.041         0.181
 output     3           0.122         0.000         0.000         0.122
 input      1           0.195        -0.043        -0.030         0.122
 input      2           0.189        -0.042        -0.023         0.125
 input      3           0.224        -0.050         0.000         0.174
 input      4           0.572        -0.127        -0.326         0.119
 input      5           0.153        -0.034         0.000         0.119
 LISTING OF PEERS:
  peer   lambda weight
   28      0.031
   23      0.219
   51      0.597
   60      0.152
 
 
Results for firm:    43
Technical efficiency = 0.360
Scale efficiency     = 0.402  (irs)
 PROJECTION SUMMARY:
  variable           original        radial         slack     projected
                        value      movement      movement         value
 output     1           0.270         0.000         0.000         0.270
 output     2           0.216         0.000         0.045         0.261
 output     3           0.119         0.000         0.000         0.119
 input      1           0.519        -0.332        -0.047         0.140
 input      2           0.403        -0.258        -0.001         0.144
 input      3           0.656        -0.420        -0.034         0.203
 input      4           0.418        -0.268         0.000         0.151
 input      5           0.312        -0.200         0.000         0.112
 LISTING OF PEERS:
  peer   lambda weight
   28      0.069
   18      0.005
   51      0.519
   60      0.407
 
 
Results for firm:    44
Technical efficiency = 0.863
Scale efficiency     = 0.423  (irs)
 PROJECTION SUMMARY:
  variable           original        radial         slack     projected
                        value      movement      movement         value
 output     1           0.282         0.000         0.000         0.282
 output     2           0.168         0.000         0.063         0.231
 output     3           0.114         0.000         0.000         0.114
 input      1           0.170        -0.023         0.000         0.147
 input      2           0.149        -0.020         0.000         0.129
 input      3           0.275        -0.038        -0.025         0.212
 input      4           0.432        -0.059        -0.202         0.171
 input      5           0.136        -0.019         0.000         0.117
 LISTING OF PEERS:
  peer   lambda weight
   28      0.092
    8      0.536
   51      0.060
   23      0.022
   60      0.291
 
 
Results for firm:    45
Technical efficiency = 0.806
Scale efficiency     = 0.509  (irs)
 PROJECTION SUMMARY:
  variable           original        radial         slack     projected
                        value      movement      movement         value
 output     1           0.260         0.000         0.000         0.260
 output     2           0.197         0.000         0.026         0.223
 output     3           0.124         0.000         0.037         0.161
 input      1           0.130        -0.025         0.000         0.105
 input      2           0.145        -0.028         0.000         0.117
 input      3           0.160        -0.031         0.000         0.129
 input      4           0.139        -0.027        -0.001         0.111
 input      5           0.199        -0.039        -0.021         0.139
 LISTING OF PEERS:
  peer   lambda weight
   23      0.596
   16      0.062
   58      0.210
   28      0.132
 
 
Results for firm:    46
Technical efficiency = 0.843
Scale efficiency     = 0.331  (irs)
 PROJECTION SUMMARY:
  variable           original        radial         slack     projected
                        value      movement      movement         value
 output     1           0.193         0.000         0.000         0.193
 output     2           0.121         0.000         0.111         0.232
 output     3           0.135         0.000         0.000         0.135
 input      1           0.177        -0.028        -0.021         0.128
 input      2           0.199        -0.031        -0.038         0.130
 input      3           0.214        -0.034         0.000         0.180
 input      4           0.439        -0.069        -0.232         0.139
 input      5           0.140        -0.022         0.000         0.118
 LISTING OF PEERS:
  peer   lambda weight
   51      0.251
   60      0.328
   23      0.395
   28      0.026
 
 
Results for firm:    47
Technical efficiency = 0.860
Scale efficiency     = 0.410  (irs)
 PROJECTION SUMMARY:
  variable           original        radial         slack     projected
                        value      movement      movement         value
 output     1           0.208         0.000         0.000         0.208
 output     2           0.110         0.000         0.067         0.177
 output     3           0.109         0.000         0.035         0.144
 input      1           0.169        -0.024        -0.036         0.110
 input      2           0.128        -0.018         0.000         0.110
 input      3           0.174        -0.024         0.000         0.150
 input      4           0.217        -0.030        -0.081         0.106
 input      5           0.148        -0.021         0.000         0.127
 LISTING OF PEERS:
  peer   lambda weight
   28      0.080
    8      0.039
   51      0.322
   23      0.559
 
 
Results for firm:    48
Technical efficiency = 0.378
Scale efficiency     = 0.651  (irs)
 PROJECTION SUMMARY:
  variable           original        radial         slack     projected
                        value      movement      movement         value
 output     1           0.270         0.000         0.000         0.270
 output     2           0.237         0.000         0.033         0.271
 output     3           0.173         0.000         0.000         0.173
 input      1           0.553        -0.344        -0.100         0.109
 input      2           0.797        -0.495        -0.194         0.107
 input      3           0.532        -0.331        -0.065         0.137
 input      4           0.284        -0.177         0.000         0.108
 input      5           0.356        -0.221        -0.001         0.134
 LISTING OF PEERS:
  peer   lambda weight
   23      0.493
   16      0.403
   51      0.103
 
 
Results for firm:    49
Technical efficiency = 0.368
Scale efficiency     = 0.657  (irs)
 PROJECTION SUMMARY:
  variable           original        radial         slack     projected
                        value      movement      movement         value
 output     1           0.299         0.000         0.000         0.299
 output     2           0.387         0.000         0.049         0.436
 output     3           0.226         0.000         0.000         0.226
 input      1           0.838        -0.530        -0.137         0.172
 input      2           0.499        -0.315        -0.009         0.174
 input      3           1.000        -0.632        -0.137         0.231
 input      4           0.561        -0.355         0.000         0.207
 input      5           0.310        -0.196         0.000         0.114
 LISTING OF PEERS:
  peer   lambda weight
   28      0.054
   18      0.120
   51      0.118
   60      0.708
 
 
Results for firm:    50
Technical efficiency = 0.423
Scale efficiency     = 0.600  (irs)
 PROJECTION SUMMARY:
  variable           original        radial         slack     projected
                        value      movement      movement         value
 output     1           0.325         0.000         0.000         0.325
 output     2           0.198         0.000         0.024         0.222
 output     3           0.128         0.000         0.000         0.128
 input      1           0.386        -0.223        -0.045         0.118
 input      2           0.357        -0.206        -0.030         0.121
 input      3           0.446        -0.257        -0.024         0.164
 input      4           0.254        -0.146         0.000         0.107
 input      5           0.299        -0.173        -0.002         0.124
 LISTING OF PEERS:
  peer   lambda weight
   28      0.088
   51      0.720
   16      0.192
 
 
Results for firm:    51
Technical efficiency = 1.000
Scale efficiency     = 0.456  (irs)
 PROJECTION SUMMARY:
  variable           original        radial         slack     projected
                        value      movement      movement         value
 output     1           0.198         0.000         0.000         0.198
 output     2           0.117         0.000         0.000         0.117
 output     3           0.104         0.000         0.000         0.104
 input      1           0.118         0.000         0.000         0.118
 input      2           0.121         0.000         0.000         0.121
 input      3           0.172         0.000         0.000         0.172
 input      4           0.100         0.000         0.000         0.100
 input      5           0.119         0.000         0.000         0.119
 LISTING OF PEERS:
  peer   lambda weight
   51      1.000
 
 
Results for firm:    52
Technical efficiency = 0.597
Scale efficiency     = 0.539  (irs)
 PROJECTION SUMMARY:
  variable           original        radial         slack     projected
                        value      movement      movement         value
 output     1           0.188         0.000         0.000         0.188
 output     2           0.170         0.000         0.016         0.186
 output     3           0.148         0.000         0.003         0.151
 input      1           0.230        -0.093        -0.029         0.109
 input      2           0.182        -0.073         0.000         0.109
 input      3           0.368        -0.148        -0.075         0.145
 input      4           0.172        -0.069         0.000         0.103
 input      5           0.583        -0.235        -0.219         0.129
 LISTING OF PEERS:
  peer   lambda weight
   23      0.535
   51      0.322
   16      0.142
 
 
Results for firm:    53
Technical efficiency = 0.856
Scale efficiency     = 0.735  (irs)
 PROJECTION SUMMARY:
  variable           original        radial         slack     projected
                        value      movement      movement         value
 output     1           0.374         0.000         0.000         0.374
 output     2           0.291         0.000         0.055         0.347
 output     3           0.181         0.000         0.000         0.181
 input      1           1.000        -0.144        -0.743         0.114
 input      2           1.000        -0.144        -0.745         0.111
 input      3           0.323        -0.046        -0.138         0.138
 input      4           0.131        -0.019         0.000         0.112
 input      5           1.000        -0.144        -0.720         0.136
 LISTING OF PEERS:
  peer   lambda weight
   23      0.223
   51      0.111
   16      0.666
 
 
Results for firm:    54
Technical efficiency = 0.641
Scale efficiency     = 0.323  (irs)
 PROJECTION SUMMARY:
  variable           original        radial         slack     projected
                        value      movement      movement         value
 output     1           0.192         0.000         0.019         0.211
 output     2           0.126         0.000         0.107         0.232
 output     3           0.113         0.000         0.000         0.113
 input      1           0.218        -0.078         0.000         0.140
 input      2           0.310        -0.111        -0.057         0.142
 input      3           0.352        -0.126        -0.022         0.204
 input      4           0.272        -0.098        -0.025         0.150
 input      5           0.173        -0.062         0.000         0.111
 LISTING OF PEERS:
  peer   lambda weight
   51      0.538
   23      0.030
   60      0.431
 
 
Results for firm:    55
Technical efficiency = 0.443
Scale efficiency     = 0.667  (irs)
 PROJECTION SUMMARY:
  variable           original        radial         slack     projected
                        value      movement      movement         value
 output     1           0.231         0.000         0.000         0.231
 output     2           0.228         0.000         0.061         0.288
 output     3           0.224         0.000         0.000         0.224
 input      1           0.598        -0.333        -0.150         0.115
 input      2           0.255        -0.142         0.000         0.113
 input      3           0.449        -0.250        -0.062         0.137
 input      4           0.266        -0.148        -0.001         0.117
 input      5           0.418        -0.233        -0.048         0.137
 LISTING OF PEERS:
  peer   lambda weight
   16      0.281
   23      0.661
   18      0.058
 
 
Results for firm:    56
Technical efficiency = 0.881
Scale efficiency     = 0.382  (irs)
 PROJECTION SUMMARY:
  variable           original        radial         slack     projected
                        value      movement      movement         value
 output     1           0.225         0.000         0.000         0.225
 output     2           0.161         0.000         0.153         0.314
 output     3           0.135         0.000         0.000         0.135
 input      1           0.362        -0.043        -0.174         0.145
 input      2           0.193        -0.023        -0.024         0.147
 input      3           0.234        -0.028         0.000         0.207
 input      4           0.356        -0.042        -0.140         0.173
 input      5           0.126        -0.015         0.000         0.111
 LISTING OF PEERS:
  peer   lambda weight
   28      0.041
   51      0.032
   60      0.623
   23      0.303
 
 
Results for firm:    57
Technical efficiency = 0.990
Scale efficiency     = 0.539  (irs)
 PROJECTION SUMMARY:
  variable           original        radial         slack     projected
                        value      movement      movement         value
 output     1           0.200         0.000         0.000         0.200
 output     2           0.157         0.000         0.035         0.192
 output     3           0.203         0.000         0.000         0.203
 input      1           0.117        -0.001         0.000         0.115
 input      2           0.152        -0.001         0.000         0.151
 input      3           0.115        -0.001         0.000         0.114
 input      4           0.137        -0.001        -0.005         0.131
 input      5           0.169        -0.002        -0.004         0.163
 LISTING OF PEERS:
  peer   lambda weight
   16      0.022
   18      0.076
   23      0.132
   58      0.771
 
 
Results for firm:    58
Technical efficiency = 1.000
Scale efficiency     = 0.459  (irs)
 PROJECTION SUMMARY:
  variable           original        radial         slack     projected
                        value      movement      movement         value
 output     1           0.184         0.000         0.000         0.184
 output     2           0.111         0.000         0.000         0.111
 output     3           0.131         0.000         0.000         0.131
 input      1           0.103         0.000         0.000         0.103
 input      2           0.150         0.000         0.000         0.150
 input      3           0.100         0.000         0.000         0.100
 input      4           0.120         0.000         0.000         0.120
 input      5           0.167         0.000         0.000         0.167
 LISTING OF PEERS:
  peer   lambda weight
   58      1.000
 
 
Results for firm:    59
Technical efficiency = 0.948
Scale efficiency     = 0.435  (irs)
 PROJECTION SUMMARY:
  variable           original        radial         slack     projected
                        value      movement      movement         value
 output     1           0.190         0.000         0.037         0.227
 output     2           0.233         0.000         0.084         0.318
 output     3           0.107         0.000         0.009         0.116
 input      1           0.181        -0.009        -0.015         0.157
 input      2           0.169        -0.009        -0.001         0.159
 input      3           0.242        -0.013         0.000         0.230
 input      4           0.215        -0.011        -0.016         0.187
 input      5           0.110        -0.006         0.000         0.105
 LISTING OF PEERS:
  peer   lambda weight
   51      0.241
   60      0.759
 
 
Results for firm:    60
Technical efficiency = 1.000
Scale efficiency     = 0.722  (irs)
 PROJECTION SUMMARY:
  variable           original        radial         slack     projected
                        value      movement      movement         value
 output     1           0.236         0.000         0.000         0.236
 output     2           0.381         0.000         0.000         0.381
 output     3           0.120         0.000         0.000         0.120
 input      1           0.170         0.000         0.000         0.169
 input      2           0.171         0.000         0.000         0.171
 input      3           0.248         0.000         0.000         0.248
 input      4           0.215         0.000         0.000         0.215
 input      5           0.100         0.000         0.000         0.100
 LISTING OF PEERS:
  peer   lambda weight
   60      1.000
