# Supplementary material for: Changes in technological innovation efficiency and influencing factors of listed textile and apparel companies research——Based on three-stage DEA with Tobit modeling
Source: PLoS One. 2024 Aug 8;19(8):e0307820. doi: 10.1371/journal.pone.0307820 (PMC11309499; doi:10.1371/journal.pone.0307820)
Supplement: S1 Raw data — (ZIP) [file pone.0307820.s001.zip › Raw Data/Textile and Clothing Industry/DEAP2.1/Phase 3/2017-dta.txt]

0.3025	0.1575	0.1011	0.1456	0.2411	0.1997	0.2330	0.2676
0.2018	0.1247	0.1000	0.1234	0.1513	0.1935	0.1726	0.1889
0.2038	0.1262	0.1183	0.1455	0.2343	0.2115	0.2183	0.2596
0.1972	0.1062	0.1011	0.1606	0.1969	0.1825	0.2705	0.2277
0.2518	0.1386	0.1126	0.2538	0.2668	0.2122	0.2715	0.3138
0.2958	0.3438	0.1369	0.1414	0.1777	0.1581	0.2297	0.2023
0.2291	0.1255	0.1202	0.1280	0.1338	0.1924	0.1921	0.2047
0.2074	0.1031	0.1006	0.1012	0.1000	0.1549	0.1292	0.1646
0.2437	0.1643	0.1121	0.2078	0.3889	0.2351	0.2245	0.2242
0.2717	0.1613	0.2379	0.1330	0.1686	0.1696	0.2566	0.2516
0.2394	0.1796	0.4010	0.1557	0.1950	0.1716	0.2210	0.1985
0.2039	0.1159	0.1188	0.2217	0.1954	0.1794	0.2477	0.1631
0.1989	0.1033	0.1084	0.1114	0.1407	0.1139	0.1619	0.1581
0.2322	0.1721	0.1815	0.2084	0.2999	0.2729	0.3405	0.2950
0.3055	0.1797	0.1224	0.1612	0.2029	0.1625	0.2766	0.2143
0.4617	0.5190	0.1873	0.1392	0.1434	0.1712	0.1754	0.1698
0.1893	0.1194	0.1009	0.1830	0.2079	0.2859	0.1708	0.2295
0.3704	1.0000	1.0000	0.1703	0.2586	0.2060	0.2477	0.2531
0.2147	0.1871	0.1084	0.1512	0.1705	0.2502	0.2449	0.1823
0.1561	0.1965	0.1015	0.1480	0.2188	0.2085	0.2354	0.2799
0.1000	0.1416	0.1056	0.1233	0.2776	0.1923	0.6689	0.1881
0.1103	0.3198	0.1122	0.1666	0.2666	0.2700	0.2325	0.5436
0.1924	0.1810	0.1576	0.1330	0.1321	0.1670	0.1537	0.1561
0.2690	0.1983	0.1646	0.1519	0.1770	0.1712	0.2320	0.2523
0.2850	0.1818	0.1364	0.2223	0.3342	0.2358	0.2808	0.3035
0.3342	0.1850	0.1187	0.1514	0.2369	0.3400	0.2704	0.2332
1.0000	0.7404	0.1966	0.1363	0.1889	0.1350	0.2013	0.1846
0.2569	0.4405	0.1601	0.1102	0.1326	0.1198	0.1469	0.1479
0.1906	0.1000	0.1068	0.1247	0.1169	0.1003	0.2145	0.1412
0.2479	0.1760	0.1242	0.1396	0.2666	0.2785	0.1847	0.3537
0.2747	0.1855	0.1232	0.3717	0.2339	0.3459	0.3099	0.2622
0.2073	0.1142	0.1009	0.1568	0.1668	0.1683	0.2512	0.1744
0.2030	0.1152	0.1184	0.2199	0.1993	0.2255	0.2571	0.2193
0.1990	0.1099	0.1179	0.2220	0.1923	0.1899	0.2588	0.2288
0.2197	0.1294	0.1007	0.1838	0.1965	0.2178	0.4167	0.2270
0.2171	0.1285	0.1460	0.3008	0.2245	0.1885	0.2652	0.1811
0.2364	0.1706	0.1141	0.1933	0.1495	0.2428	0.1750	0.2978
0.3044	0.3011	0.1752	0.3788	0.6388	0.6023	0.3694	0.6285
0.2608	0.2351	0.1159	0.2080	0.1878	0.3496	1.0000	0.1865
0.1763	0.1124	0.1103	0.1885	0.1703	0.1726	0.2465	0.1971
0.2773	0.1708	0.1334	0.4130	0.2123	0.1765	0.5949	0.2097
0.2047	0.1570	0.1210	0.1690	0.1118	0.1281	0.3385	0.1000
0.2721	0.2313	0.1182	0.2808	0.3606	0.4957	0.3977	0.3752
0.3058	0.1815	0.1193	0.1701	0.1367	0.2009	0.2850	0.1828
0.2959	0.2549	0.1595	0.1496	0.1785	0.1746	0.1910	0.1801
0.2054	0.1305	0.1363	0.2348	0.1772	0.2103	0.4321	0.1472
0.2082	0.1104	0.1080	0.1216	0.1327	0.1433	0.1551	0.1538
0.2863	0.2606	0.1821	0.3599	0.5469	0.5120	0.3675	0.3738
0.3570	0.5394	0.2175	0.4476	0.7147	1.0000	0.4473	0.6734
0.3472	0.2130	0.1234	0.4390	0.3745	0.3097	0.2517	0.3921
0.1910	0.1171	0.1147	0.1072	0.1129	0.1000	0.1154	0.1116
0.1866	0.1899	0.1422	0.2583	0.1677	0.4056	0.2303	0.5863
0.4012	0.3175	0.1976	1.0000	1.0000	0.3078	0.1272	1.0000
0.1913	0.1319	0.1110	0.1552	0.1900	0.2186	0.2985	0.2005
0.2567	0.2740	0.2368	0.5691	0.2631	0.4959	0.3762	0.4336
0.2182	0.1648	0.1306	0.3670	0.1962	0.1927	0.2783	0.1466
0.2052	0.1717	0.1892	0.4170	0.2176	0.3672	0.2469	0.1777
0.1563	0.1132	0.1271	0.1355	0.1339	0.1065	0.2318	0.1478
0.2168	0.2463	0.1058	0.1000	0.1693	0.1442	0.1000	0.1847
0.2396	0.4867	0.1600	0.3357	0.2943	0.7373	0.9100	0.2879
