# Supplementary material for: Changes in technological innovation efficiency and influencing factors of listed textile and apparel companies research——Based on three-stage DEA with Tobit modeling
Source: PLoS One. 2024 Aug 8;19(8):e0307820. doi: 10.1371/journal.pone.0307820 (PMC11309499; doi:10.1371/journal.pone.0307820)
Supplement: S1 Raw data — (ZIP) [file pone.0307820.s001.zip › Raw Data/Textile and Clothing Industry/DEAP2.1/Phase 3/2017-out.txt]

 Results from DEAP Version 2.1
 
Instruction file = 2017-ins.txt
Data file          = 2017-dta.txt
 
 Input orientated DEA
 
 Scale assumption: VRS
 
 Slacks calculated using multi-stage method
 
 
 EFFICIENCY SUMMARY:
 
  firm  crste  vrste  scale
 
    1  0.320  0.715  0.448 irs
    2  0.333  0.829  0.402 irs
    3  0.260  0.697  0.374 irs
    4  0.254  0.650  0.390 irs
    5  0.230  0.484  0.476 irs
    6  0.495  0.775  0.639 irs
    7  0.438  0.808  0.541 irs
    8  0.513  1.000  0.513 irs
    9  0.272  0.535  0.508 irs
   10  0.527  0.858  0.614 irs
   11  0.601  0.817  0.736 irs
   12  0.327  0.675  0.484 irs
   13  0.367  0.951  0.386 irs
   14  0.238  0.526  0.453 irs
   15  0.347  0.683  0.508 irs
   16  0.925  1.000  0.925 irs
   17  0.293  0.643  0.456 irs
   18  1.000  1.000  1.000  - 
   19  0.317  0.707  0.448 irs
   20  0.234  0.682  0.343 irs
   21  0.201  0.831  0.242 irs
   22  0.341  0.623  0.547 irs
   23  0.460  0.887  0.518 irs
   24  0.415  0.729  0.570 irs
   25  0.258  0.493  0.523 irs
   26  0.346  0.709  0.488 irs
   27  1.000  1.000  1.000  - 
   28  0.849  1.000  0.849 irs
   29  0.429  0.997  0.430 irs
   30  0.346  0.734  0.472 irs
   31  0.282  0.502  0.562 irs
   32  0.308  0.683  0.451 irs
   33  0.273  0.560  0.487 irs
   34  0.279  0.582  0.479 irs
   35  0.271  0.577  0.469 irs
   36  0.335  0.636  0.526 irs
   37  0.391  0.742  0.527 irs
   38  0.224  0.324  0.691 irs
   39  0.332  0.643  0.517 irs
   40  0.286  0.647  0.442 irs
   41  0.322  0.594  0.543 irs
   42  0.539  1.000  0.539 irs
   43  0.179  0.383  0.468 irs
   44  0.511  0.835  0.612 irs
   45  0.429  0.751  0.571 irs
   46  0.387  0.709  0.546 irs
   47  0.399  0.866  0.461 irs
   48  0.221  0.361  0.611 irs
   49  0.307  0.353  0.870 irs
   50  0.319  0.467  0.682 irs
   51  0.459  1.000  0.459 irs
   52  0.338  0.662  0.511 irs
   53  0.809  1.000  0.809 irs
   54  0.269  0.675  0.398 irs
   55  0.328  0.483  0.680 irs
   56  0.394  0.757  0.520 irs
   57  0.380  0.682  0.558 irs
   58  0.367  0.953  0.385 irs
   59  0.641  1.000  0.641 irs
   60  0.422  0.518  0.816 irs
 
 mean  0.399  0.716  0.552

Note: crste = technical efficiency from CRS DEA
      vrste = technical efficiency from VRS DEA
      scale = scale efficiency = crste/vrste


Note also that all subsequent tables refer to VRS results
 
 
 SUMMARY OF OUTPUT SLACKS:
 
 firm  output:           1           2           3
    1                0.000       0.142       0.015
    2                0.004       0.000       0.004
    3                0.013       0.099       0.000
    4                0.003       0.047       0.010
    5                0.000       0.025       0.008
    6                0.000       0.000       0.004
    7                0.000       0.010       0.000
    8                0.000       0.000       0.000
    9                0.000       0.000       0.008
   10                0.000       0.222       0.000
   11                0.011       0.223       0.000
   12                0.000       0.019       0.000
   13                0.000       0.040       0.005
   14                0.000       0.023       0.000
   15                0.000       0.041       0.002
   16                0.000       0.000       0.000
   17                0.011       0.045       0.011
   18                0.000       0.000       0.000
   19                0.000       0.000       0.013
   20                0.056       0.007       0.004
   21                0.106       0.000       0.000
   22                0.122       0.000       0.014
   23                0.018       0.000       0.000
   24                0.000       0.153       0.000
   25                0.000       0.047       0.000
   26                0.000       0.023       0.000
   27                0.000       0.000       0.000
   28                0.000       0.000       0.000
   29                0.000       0.017       0.008
   30                0.000       0.101       0.000
   31                0.000       0.000       0.000
   32                0.000       0.012       0.014
   33                0.000       0.013       0.000
   34                0.000       0.013       0.000
   35                0.000       0.001       0.012
   36                0.000       0.039       0.000
   37                0.000       0.000       0.001
   38                0.000       0.043       0.000
   39                0.000       0.000       0.015
   40                0.018       0.002       0.001
   41                0.000       0.021       0.000
   42                0.000       0.000       0.000
   43                0.000       0.000       0.003
   44                0.000       0.015       0.000
   45                0.000       0.000       0.000
   46                0.000       0.037       0.000
   47                0.000       0.010       0.002
   48                0.000       0.000       0.000
   49                0.000       0.000       0.178
   50                0.000       0.115       0.000
   51                0.000       0.000       0.000
   52                0.035       0.000       0.000
   53                0.000       0.000       0.000
   54                0.008       0.000       0.000
   55                0.000       0.000       0.000
   56                0.000       0.000       0.000
   57                0.003       0.026       0.000
   58                0.037       0.016       0.000
   59                0.000       0.000       0.000
   60                0.354       0.000       0.004

 mean                0.013       0.027       0.006
 
 
 SUMMARY OF INPUT SLACKS:
 
 firm  input:            1           2           3           4           5
    1                0.000       0.001       0.000       0.055       0.007
    2                0.000       0.014       0.018       0.020       0.000
    3                0.000       0.008       0.000       0.043       0.000
    4                0.000       0.000       0.000       0.064       0.010
    5                0.013       0.010       0.000       0.009       0.035
    6                0.000       0.000       0.000       0.042       0.007
    7                0.000       0.003       0.001       0.022       0.000
    8                0.000       0.000       0.000       0.000       0.000
    9                0.003       0.088       0.021       0.000       0.000
   10                0.000       0.000       0.000       0.071       0.043
   11                0.000       0.000       0.001       0.021       0.000
   12                0.028       0.018       0.014       0.000       0.000
   13                0.000       0.010       0.000       0.041       0.025
   14                0.000       0.039       0.003       0.043       0.000
   15                0.000       0.007       0.000       0.064       0.015
   16                0.000       0.000       0.000       0.000       0.000
   17                0.013       0.000       0.067       0.000       0.009
   18                0.000       0.000       0.000       0.000       0.000
   19                0.000       0.000       0.065       0.052       0.000
   20                0.000       0.000       0.000       0.053       0.017
   21                0.000       0.111       0.021       0.437       0.000
   22                0.000       0.011       0.033       0.027       0.168
   23                0.007       0.000       0.022       0.000       0.000
   24                0.000       0.000       0.000       0.026       0.036
   25                0.000       0.028       0.000       0.015       0.010
   26                0.000       0.053       0.092       0.051       0.000
   27                0.000       0.000       0.000       0.000       0.000
   28                0.000       0.000       0.000       0.000       0.000
   29                0.017       0.004       0.000       0.098       0.029
   30                0.000       0.024       0.060       0.029       0.074
   31                0.070       0.000       0.051       0.000       0.000
   32                0.000       0.001       0.008       0.053       0.000
   33                0.010       0.000       0.011       0.000       0.000
   34                0.022       0.000       0.000       0.032       0.011
   35                0.000       0.003       0.007       0.118       0.000
   36                0.068       0.024       0.010       0.000       0.000
   37                0.038       0.000       0.046       0.000       0.073
   38                0.000       0.017       0.045       0.000       0.001
   39                0.000       0.000       0.106       0.428       0.000
   40                0.016       0.000       0.000       0.041       0.005
   41                0.134       0.004       0.000       0.228       0.004
   42                0.000       0.000       0.000       0.000       0.000
   43                0.000       0.000       0.071       0.032       0.000
   44                0.021       0.000       0.021       0.052       0.000
   45                0.000       0.000       0.017       0.013       0.000
   46                0.006       0.011       0.023       0.000       0.000
   47                0.000       0.006       0.002       0.012       0.000
   48                0.016       0.063       0.070       0.000       0.000
   49                0.032       0.053       0.191       0.000       0.032
   50                0.099       0.003       0.003       0.000       0.000
   51                0.000       0.000       0.000       0.000       0.000
   52                0.066       0.000       0.117       0.016       0.223
   53                0.000       0.000       0.000       0.000       0.000
   54                0.000       0.011       0.027       0.084       0.000
   55                0.160       0.000       0.076       0.031       0.032
   56                0.144       0.032       0.032       0.000       0.000
   57                0.160       0.024       0.136       0.000       0.000
   58                0.021       0.013       0.000       0.104       0.027
   59                0.000       0.000       0.000       0.000       0.000
   60                0.031       0.000       0.252       0.233       0.000

 mean                0.020       0.012       0.029       0.046       0.015
 
 
 SUMMARY OF PEERS:
 
  firm  peers:
    1     27   51   59
    2      8   59   51
    3     18   59   51    8
    4     51   59    8
    5     27   51
    6     27   28   59   51    8
    7     27   51   18    8
    8      8
    9     27   59   51   28
   10     27   18   59    8   28
   11     18   51    8
   12     27   18   42   51
   13     27   51   59
   14     27   51   18    8
   15     27   59   51
   16     16
   17     51   59
   18     18
   19     27   28   59   51    8
   20     51    8   59
   21     18   59   51    8
   22     28   59
   23     51   42   18   28    8
   24     51   18   27    8   28
   25     27   18   59   51
   26     27   51   18    8
   27     27
   28     28
   29     51
   30     27   18   59
   31     51   27   18   16   42    8
   32     27   51    8
   33     27   18   42   51    8
   34     27   18   51    8
   35     51   27    8
   36     27   18   42   51
   37      8   27   51   28
   38     27   53   18   59
   39      8   28   42   27   51
   40     51    8
   41     51   18   27
   42     42
   43     27   28   59    8   51
   44     27   18   42    8
   45     27   18   59   51   28    8
   46     18   42   51
   47     27   51    8
   48     27   18   28   51   59
   49     27   18   59
   50     27   51   18   59
   51     51
   52     28   18    8
   53     53
   54     59   18   51    8
   55      8   18   28   16
   56     27   18   42   28   51
   57     18   42   51
   58     51   18
   59     59
   60     28   27   42
 
 
 SUMMARY OF PEER WEIGHTS:
   (in same order as above)
 
  firm  peer weights:
    1   0.110 0.011 0.880
    2   0.667 0.131 0.202
    3   0.015 0.754 0.005 0.226
    4   0.602 0.293 0.105
    5   0.075 0.925
    6   0.085 0.471 0.172 0.225 0.048
    7   0.024 0.024 0.019 0.934
    8   1.000
    9   0.063 0.050 0.883 0.004
   10   0.030 0.123 0.141 0.318 0.388
   11   0.325 0.589 0.086
   12   0.012 0.002 0.227 0.760
   13   0.004 0.810 0.186
   14   0.021 0.324 0.083 0.572
   15   0.137 0.142 0.721
   16   1.000
   17   0.633 0.367
   18   1.000
   19   0.012 0.165 0.082 0.657 0.084
   20   0.096 0.211 0.693
   21   0.000 0.243 0.250 0.507
   22   0.378 0.622
   23   0.511 0.034 0.050 0.072 0.333
   24   0.183 0.025 0.040 0.166 0.586
   25   0.105 0.017 0.243 0.635
   26   0.161 0.052 0.002 0.786
   27   1.000
   28   1.000
   29   1.000
   30   0.036 0.017 0.947
   31   0.514 0.087 0.002 0.026 0.122 0.248
   32   0.018 0.866 0.116
   33   0.007 0.006 0.108 0.670 0.208
   34   0.005 0.006 0.813 0.176
   35   0.645 0.029 0.327
   36   0.022 0.032 0.212 0.735
   37   0.548 0.035 0.295 0.121
   38   0.095 0.016 0.066 0.822
   39   0.023 0.195 0.394 0.063 0.324
   40   0.788 0.212
   41   0.884 0.011 0.104
   42   1.000
   43   0.085 0.066 0.313 0.013 0.524
   44   0.124 0.002 0.227 0.646
   45   0.113 0.038 0.103 0.679 0.065 0.003
   46   0.018 0.845 0.136
   47   0.013 0.599 0.388
   48   0.097 0.065 0.049 0.715 0.073
   49   0.118 0.312 0.571
   50   0.167 0.022 0.003 0.808
   51   1.000
   52   0.163 0.035 0.802
   53   1.000
   54   0.134 0.001 0.605 0.260
   55   0.752 0.141 0.005 0.102
   56   0.022 0.012 0.408 0.022 0.536
   57   0.083 0.188 0.729
   58   0.986 0.014
   59   1.000
   60   0.181 0.477 0.342
 
 
 PEER COUNT SUMMARY:
   (i.e., no. times each firm is a peer for another)
 
  firm  peer count:
    1       0
    2       0
    3       0
    4       0
    5       0
    6       0
    7       0
    8      29
    9       0
   10       0
   11       0
   12       0
   13       0
   14       0
   15       0
   16       2
   17       0
   18      30
   19       0
   20       0
   21       0
   22       0
   23       0
   24       0
   25       0
   26       0
   27      34
   28      16
   29       0
   30       0
   31       0
   32       0
   33       0
   34       0
   35       0
   36       0
   37       0
   38       0
   39       0
   40       0
   41       0
   42      11
   43       0
   44       0
   45       0
   46       0
   47       0
   48       0
   49       0
   50       0
   51      42
   52       0
   53       1
   54       0
   55       0
   56       0
   57       0
   58       0
   59      23
   60       0
 
 
 
 SUMMARY OF OUTPUT TARGETS:
 
 firm  output:           1           2           3
    1                0.302       0.299       0.116
    2                0.205       0.125       0.104
    3                0.217       0.225       0.118
    4                0.200       0.153       0.111
    5                0.252       0.164       0.121
    6                0.296       0.344       0.141
    7                0.229       0.136       0.120
    8                0.207       0.103       0.101
    9                0.244       0.164       0.120
   10                0.272       0.384       0.238
   11                0.251       0.403       0.401
   12                0.204       0.135       0.119
   13                0.199       0.144       0.113
   14                0.232       0.195       0.181
   15                0.305       0.221       0.125
   16                0.462       0.519       0.187
   17                0.200       0.164       0.111
   18                0.370       1.000       1.000
   19                0.215       0.187       0.121
   20                0.212       0.204       0.106
   21                0.206       0.142       0.106
   22                0.232       0.320       0.126
   23                0.211       0.181       0.158
   24                0.269       0.351       0.165
   25                0.285       0.229       0.136
   26                0.334       0.208       0.119
   27                1.000       0.740       0.197
   28                0.257       0.441       0.160
   29                0.191       0.117       0.115
   30                0.248       0.277       0.124
   31                0.275       0.185       0.123
   32                0.207       0.127       0.115
   33                0.203       0.128       0.118
   34                0.199       0.123       0.118
   35                0.220       0.131       0.112
   36                0.217       0.167       0.146
   37                0.236       0.171       0.115
   38                0.304       0.344       0.175
   39                0.261       0.235       0.131
   40                0.194       0.114       0.112
   41                0.277       0.192       0.133
   42                0.205       0.157       0.121
   43                0.272       0.231       0.122
   44                0.306       0.197       0.119
   45                0.296       0.255       0.160
   46                0.206       0.167       0.136
   47                0.208       0.120       0.110
   48                0.286       0.261       0.182
   49                0.357       0.539       0.395
   50                0.347       0.328       0.123
   51                0.191       0.117       0.115
   52                0.221       0.190       0.142
   53                0.401       0.318       0.198
   54                0.199       0.132       0.111
   55                0.257       0.274       0.237
   56                0.218       0.165       0.131
   57                0.208       0.198       0.189
   58                0.194       0.129       0.127
   59                0.217       0.246       0.106
   60                0.594       0.487       0.164
 
 
 SUMMARY OF INPUT TARGETS:
 
 firm  input:            1           2           3           4           5
    1                0.104       0.171       0.143       0.111       0.184
    2                0.102       0.112       0.142       0.123       0.157
    3                0.101       0.155       0.147       0.109       0.181
    4                0.104       0.128       0.119       0.112       0.139
    5                0.109       0.119       0.103       0.122       0.117
    6                0.110       0.138       0.122       0.136       0.150
    7                0.103       0.105       0.154       0.133       0.165
    8                0.101       0.100       0.155       0.129       0.165
    9                0.109       0.121       0.105       0.120       0.120
   10                0.114       0.145       0.145       0.149       0.172
   11                0.127       0.159       0.139       0.160       0.162
   12                0.122       0.114       0.107       0.167       0.110
   13                0.106       0.124       0.108       0.113       0.125
   14                0.110       0.119       0.141       0.136       0.155
   15                0.110       0.131       0.111       0.125       0.132
   16                0.139       0.143       0.171       0.175       0.170
   17                0.105       0.134       0.116       0.110       0.138
   18                0.170       0.259       0.206       0.248       0.253
   19                0.107       0.121       0.112       0.121       0.129
   20                0.101       0.149       0.142       0.108       0.173
   21                0.102       0.120       0.139       0.119       0.156
   22                0.104       0.155       0.135       0.118       0.171
   23                0.111       0.117       0.126       0.136       0.139
   24                0.111       0.129       0.125       0.143       0.148
   25                0.110       0.137       0.116       0.123       0.139
   26                0.107       0.115       0.149       0.140       0.165
   27                0.136       0.189       0.135       0.201       0.185
   28                0.110       0.133       0.120       0.147       0.148
   29                0.107       0.113       0.100       0.115       0.112
   30                0.103       0.172       0.145       0.106       0.186
   31                0.117       0.117       0.122       0.155       0.132
   32                0.107       0.113       0.107       0.119       0.119
   33                0.113       0.112       0.115       0.144       0.123
   34                0.107       0.112       0.110       0.119       0.122
   35                0.106       0.111       0.119       0.122       0.131
   36                0.123       0.119       0.110       0.169       0.115
   37                0.105       0.111       0.134       0.130       0.148
   38                0.123       0.191       0.150       0.120       0.203
   39                0.134       0.121       0.118       0.215       0.120
   40                0.106       0.110       0.112       0.118       0.123
   41                0.111       0.122       0.105       0.126       0.121
   42                0.169       0.112       0.128       0.339       0.100
   43                0.108       0.138       0.119       0.120       0.144
   44                0.121       0.114       0.146       0.186       0.153
   45                0.112       0.134       0.114       0.131       0.135
   46                0.161       0.115       0.126       0.306       0.104
   47                0.105       0.109       0.122       0.122       0.133
   48                0.114       0.135       0.115       0.133       0.135
   49                0.126       0.199       0.162       0.158       0.206
   50                0.106       0.172       0.142       0.118       0.183
   51                0.107       0.113       0.100       0.115       0.112
   52                0.105       0.111       0.151       0.136       0.165
   53                1.000       1.000       0.308       0.127       1.000
   54                0.105       0.117       0.120       0.117       0.135
   55                0.115       0.127       0.164       0.151       0.178
   56                0.134       0.116       0.114       0.211       0.111
   57                0.124       0.125       0.114       0.168       0.121
   58                0.108       0.115       0.101       0.117       0.114
   59                0.100       0.169       0.144       0.100       0.185
   60                0.143       0.152       0.130       0.238       0.149
 
 
 
 FIRM BY FIRM RESULTS:
 
 
Results for firm:     1
Technical efficiency = 0.715
Scale efficiency     = 0.448  (irs)
 PROJECTION SUMMARY:
  variable           original        radial         slack     projected
                        value      movement      movement         value
 output     1           0.302         0.000         0.000         0.302
 output     2           0.158         0.000         0.142         0.299
 output     3           0.101         0.000         0.015         0.116
 input      1           0.146        -0.042         0.000         0.104
 input      2           0.241        -0.069        -0.001         0.171
 input      3           0.200        -0.057         0.000         0.143
 input      4           0.233        -0.066        -0.055         0.111
 input      5           0.268        -0.076        -0.007         0.184
 LISTING OF PEERS:
  peer   lambda weight
   27      0.110
   51      0.011
   59      0.880
 
 
Results for firm:     2
Technical efficiency = 0.829
Scale efficiency     = 0.402  (irs)
 PROJECTION SUMMARY:
  variable           original        radial         slack     projected
                        value      movement      movement         value
 output     1           0.202         0.000         0.004         0.205
 output     2           0.125         0.000         0.000         0.125
 output     3           0.100         0.000         0.004         0.104
 input      1           0.123        -0.021         0.000         0.102
 input      2           0.151        -0.026        -0.014         0.112
 input      3           0.194        -0.033        -0.018         0.142
 input      4           0.173        -0.030        -0.020         0.123
 input      5           0.189        -0.032         0.000         0.157
 LISTING OF PEERS:
  peer   lambda weight
    8      0.667
   59      0.131
   51      0.202
 
 
Results for firm:     3
Technical efficiency = 0.697
Scale efficiency     = 0.374  (irs)
 PROJECTION SUMMARY:
  variable           original        radial         slack     projected
                        value      movement      movement         value
 output     1           0.204         0.000         0.013         0.217
 output     2           0.126         0.000         0.099         0.225
 output     3           0.118         0.000         0.000         0.118
 input      1           0.145        -0.044         0.000         0.101
 input      2           0.234        -0.071        -0.008         0.155
 input      3           0.211        -0.064         0.000         0.147
 input      4           0.218        -0.066        -0.043         0.109
 input      5           0.260        -0.079         0.000         0.181
 LISTING OF PEERS:
  peer   lambda weight
   18      0.015
   59      0.754
   51      0.005
    8      0.226
 
 
Results for firm:     4
Technical efficiency = 0.650
Scale efficiency     = 0.390  (irs)
 PROJECTION SUMMARY:
  variable           original        radial         slack     projected
                        value      movement      movement         value
 output     1           0.197         0.000         0.003         0.200
 output     2           0.106         0.000         0.047         0.153
 output     3           0.101         0.000         0.010         0.111
 input      1           0.161        -0.056         0.000         0.104
 input      2           0.197        -0.069         0.000         0.128
 input      3           0.182        -0.064         0.000         0.119
 input      4           0.271        -0.095        -0.064         0.112
 input      5           0.228        -0.080        -0.010         0.139
 LISTING OF PEERS:
  peer   lambda weight
   51      0.602
   59      0.293
    8      0.105
 
 
Results for firm:     5
Technical efficiency = 0.484
Scale efficiency     = 0.476  (irs)
 PROJECTION SUMMARY:
  variable           original        radial         slack     projected
                        value      movement      movement         value
 output     1           0.252         0.000         0.000         0.252
 output     2           0.139         0.000         0.025         0.164
 output     3           0.113         0.000         0.008         0.121
 input      1           0.254        -0.131        -0.013         0.109
 input      2           0.267        -0.138        -0.010         0.119
 input      3           0.212        -0.110         0.000         0.103
 input      4           0.272        -0.140        -0.009         0.122
 input      5           0.314        -0.162        -0.035         0.117
 LISTING OF PEERS:
  peer   lambda weight
   27      0.075
   51      0.925
 
 
Results for firm:     6
Technical efficiency = 0.775
Scale efficiency     = 0.639  (irs)
 PROJECTION SUMMARY:
  variable           original        radial         slack     projected
                        value      movement      movement         value
 output     1           0.296         0.000         0.000         0.296
 output     2           0.344         0.000         0.000         0.344
 output     3           0.137         0.000         0.004         0.141
 input      1           0.141        -0.032         0.000         0.110
 input      2           0.178        -0.040         0.000         0.138
 input      3           0.158        -0.036         0.000         0.122
 input      4           0.230        -0.052        -0.042         0.136
 input      5           0.202        -0.046        -0.007         0.150
 LISTING OF PEERS:
  peer   lambda weight
   27      0.085
   28      0.471
   59      0.172
   51      0.225
    8      0.048
 
 
Results for firm:     7
Technical efficiency = 0.808
Scale efficiency     = 0.541  (irs)
 PROJECTION SUMMARY:
  variable           original        radial         slack     projected
                        value      movement      movement         value
 output     1           0.229         0.000         0.000         0.229
 output     2           0.126         0.000         0.010         0.136
 output     3           0.120         0.000         0.000         0.120
 input      1           0.128        -0.025         0.000         0.103
 input      2           0.134        -0.026        -0.003         0.105
 input      3           0.192        -0.037        -0.001         0.154
 input      4           0.192        -0.037        -0.022         0.133
 input      5           0.205        -0.039         0.000         0.165
 LISTING OF PEERS:
  peer   lambda weight
   27      0.024
   51      0.024
   18      0.019
    8      0.934
 
 
Results for firm:     8
Technical efficiency = 1.000
Scale efficiency     = 0.513  (irs)
 PROJECTION SUMMARY:
  variable           original        radial         slack     projected
                        value      movement      movement         value
 output     1           0.207         0.000         0.000         0.207
 output     2           0.103         0.000         0.000         0.103
 output     3           0.101         0.000         0.000         0.101
 input      1           0.101         0.000         0.000         0.101
 input      2           0.100         0.000         0.000         0.100
 input      3           0.155         0.000         0.000         0.155
 input      4           0.129         0.000         0.000         0.129
 input      5           0.165         0.000         0.000         0.165
 LISTING OF PEERS:
  peer   lambda weight
    8      1.000
 
 
Results for firm:     9
Technical efficiency = 0.535
Scale efficiency     = 0.508  (irs)
 PROJECTION SUMMARY:
  variable           original        radial         slack     projected
                        value      movement      movement         value
 output     1           0.244         0.000         0.000         0.244
 output     2           0.164         0.000         0.000         0.164
 output     3           0.112         0.000         0.008         0.120
 input      1           0.208        -0.097        -0.003         0.109
 input      2           0.389        -0.181        -0.088         0.121
 input      3           0.235        -0.109        -0.021         0.105
 input      4           0.225        -0.104         0.000         0.120
 input      5           0.224        -0.104         0.000         0.120
 LISTING OF PEERS:
  peer   lambda weight
   27      0.063
   59      0.050
   51      0.883
   28      0.004
 
 
Results for firm:    10
Technical efficiency = 0.858
Scale efficiency     = 0.614  (irs)
 PROJECTION SUMMARY:
  variable           original        radial         slack     projected
                        value      movement      movement         value
 output     1           0.272         0.000         0.000         0.272
 output     2           0.161         0.000         0.222         0.384
 output     3           0.238         0.000         0.000         0.238
 input      1           0.133        -0.019         0.000         0.114
 input      2           0.169        -0.024         0.000         0.145
 input      3           0.170        -0.024         0.000         0.145
 input      4           0.257        -0.037        -0.071         0.149
 input      5           0.252        -0.036        -0.043         0.172
 LISTING OF PEERS:
  peer   lambda weight
   27      0.030
   18      0.123
   59      0.141
    8      0.318
   28      0.388
 
 
Results for firm:    11
Technical efficiency = 0.817
Scale efficiency     = 0.736  (irs)
 PROJECTION SUMMARY:
  variable           original        radial         slack     projected
                        value      movement      movement         value
 output     1           0.239         0.000         0.011         0.251
 output     2           0.180         0.000         0.223         0.403
 output     3           0.401         0.000         0.000         0.401
 input      1           0.156        -0.029         0.000         0.127
 input      2           0.195        -0.036         0.000         0.159
 input      3           0.172        -0.031        -0.001         0.139
 input      4           0.221        -0.040        -0.021         0.160
 input      5           0.199        -0.036         0.000         0.162
 LISTING OF PEERS:
  peer   lambda weight
   18      0.325
   51      0.589
    8      0.086
 
 
Results for firm:    12
Technical efficiency = 0.675
Scale efficiency     = 0.484  (irs)
 PROJECTION SUMMARY:
  variable           original        radial         slack     projected
                        value      movement      movement         value
 output     1           0.204         0.000         0.000         0.204
 output     2           0.116         0.000         0.019         0.135
 output     3           0.119         0.000         0.000         0.119
 input      1           0.222        -0.072        -0.028         0.122
 input      2           0.195        -0.063        -0.018         0.114
 input      3           0.179        -0.058        -0.014         0.107
 input      4           0.248        -0.080         0.000         0.167
 input      5           0.163        -0.053         0.000         0.110
 LISTING OF PEERS:
  peer   lambda weight
   27      0.012
   18      0.002
   42      0.227
   51      0.760
 
 
Results for firm:    13
Technical efficiency = 0.951
Scale efficiency     = 0.386  (irs)
 PROJECTION SUMMARY:
  variable           original        radial         slack     projected
                        value      movement      movement         value
 output     1           0.199         0.000         0.000         0.199
 output     2           0.103         0.000         0.040         0.144
 output     3           0.108         0.000         0.005         0.113
 input      1           0.111        -0.005         0.000         0.106
 input      2           0.141        -0.007        -0.010         0.124
 input      3           0.114        -0.006         0.000         0.108
 input      4           0.162        -0.008        -0.041         0.113
 input      5           0.158        -0.008        -0.025         0.125
 LISTING OF PEERS:
  peer   lambda weight
   27      0.004
   51      0.810
   59      0.186
 
 
Results for firm:    14
Technical efficiency = 0.526
Scale efficiency     = 0.453  (irs)
 PROJECTION SUMMARY:
  variable           original        radial         slack     projected
                        value      movement      movement         value
 output     1           0.232         0.000         0.000         0.232
 output     2           0.172         0.000         0.023         0.195
 output     3           0.181         0.000         0.000         0.181
 input      1           0.208        -0.099         0.000         0.110
 input      2           0.300        -0.142        -0.039         0.119
 input      3           0.273        -0.129        -0.003         0.141
 input      4           0.341        -0.161        -0.043         0.136
 input      5           0.295        -0.140         0.000         0.155
 LISTING OF PEERS:
  peer   lambda weight
   27      0.021
   51      0.324
   18      0.083
    8      0.572
 
 
Results for firm:    15
Technical efficiency = 0.683
Scale efficiency     = 0.508  (irs)
 PROJECTION SUMMARY:
  variable           original        radial         slack     projected
                        value      movement      movement         value
 output     1           0.305         0.000         0.000         0.305
 output     2           0.180         0.000         0.041         0.221
 output     3           0.122         0.000         0.002         0.125
 input      1           0.161        -0.051         0.000         0.110
 input      2           0.203        -0.064        -0.007         0.131
 input      3           0.163        -0.051         0.000         0.111
 input      4           0.277        -0.088        -0.064         0.125
 input      5           0.214        -0.068        -0.015         0.132
 LISTING OF PEERS:
  peer   lambda weight
   27      0.137
   59      0.142
   51      0.721
 
 
Results for firm:    16
Technical efficiency = 1.000
Scale efficiency     = 0.925  (irs)
 PROJECTION SUMMARY:
  variable           original        radial         slack     projected
                        value      movement      movement         value
 output     1           0.462         0.000         0.000         0.462
 output     2           0.519         0.000         0.000         0.519
 output     3           0.187         0.000         0.000         0.187
 input      1           0.139         0.000         0.000         0.139
 input      2           0.143         0.000         0.000         0.143
 input      3           0.171         0.000         0.000         0.171
 input      4           0.175         0.000         0.000         0.175
 input      5           0.170         0.000         0.000         0.170
 LISTING OF PEERS:
  peer   lambda weight
   16      1.000
 
 
Results for firm:    17
Technical efficiency = 0.643
Scale efficiency     = 0.456  (irs)
 PROJECTION SUMMARY:
  variable           original        radial         slack     projected
                        value      movement      movement         value
 output     1           0.189         0.000         0.011         0.200
 output     2           0.119         0.000         0.045         0.164
 output     3           0.101         0.000         0.011         0.111
 input      1           0.183        -0.065        -0.013         0.105
 input      2           0.208        -0.074         0.000         0.134
 input      3           0.286        -0.102        -0.067         0.116
 input      4           0.171        -0.061         0.000         0.110
 input      5           0.230        -0.082        -0.009         0.138
 LISTING OF PEERS:
  peer   lambda weight
   51      0.633
   59      0.367
 
 
Results for firm:    18
Technical efficiency = 1.000
Scale efficiency     = 1.000  (crs)
 PROJECTION SUMMARY:
  variable           original        radial         slack     projected
                        value      movement      movement         value
 output     1           0.370         0.000         0.000         0.370
 output     2           1.000         0.000         0.000         1.000
 output     3           1.000         0.000         0.000         1.000
 input      1           0.170         0.000         0.000         0.170
 input      2           0.259         0.000         0.000         0.259
 input      3           0.206         0.000         0.000         0.206
 input      4           0.248         0.000         0.000         0.248
 input      5           0.253         0.000         0.000         0.253
 LISTING OF PEERS:
  peer   lambda weight
   18      1.000
 
 
Results for firm:    19
Technical efficiency = 0.707
Scale efficiency     = 0.448  (irs)
 PROJECTION SUMMARY:
  variable           original        radial         slack     projected
                        value      movement      movement         value
 output     1           0.215         0.000         0.000         0.215
 output     2           0.187         0.000         0.000         0.187
 output     3           0.108         0.000         0.013         0.121
 input      1           0.151        -0.044         0.000         0.107
 input      2           0.171        -0.050         0.000         0.121
 input      3           0.250        -0.073        -0.065         0.112
 input      4           0.245        -0.072        -0.052         0.121
 input      5           0.182        -0.053         0.000         0.129
 LISTING OF PEERS:
  peer   lambda weight
   27      0.012
   28      0.165
   59      0.082
   51      0.657
    8      0.084
 
 
Results for firm:    20
Technical efficiency = 0.682
Scale efficiency     = 0.343  (irs)
 PROJECTION SUMMARY:
  variable           original        radial         slack     projected
                        value      movement      movement         value
 output     1           0.156         0.000         0.056         0.212
 output     2           0.197         0.000         0.007         0.204
 output     3           0.101         0.000         0.004         0.106
 input      1           0.148        -0.047         0.000         0.101
 input      2           0.219        -0.070         0.000         0.149
 input      3           0.208        -0.066         0.000         0.142
 input      4           0.235        -0.075        -0.053         0.108
 input      5           0.280        -0.089        -0.017         0.173
 LISTING OF PEERS:
  peer   lambda weight
   51      0.096
    8      0.211
   59      0.693
 
 
Results for firm:    21
Technical efficiency = 0.831
Scale efficiency     = 0.242  (irs)
 PROJECTION SUMMARY:
  variable           original        radial         slack     projected
                        value      movement      movement         value
 output     1           0.100         0.000         0.106         0.206
 output     2           0.142         0.000         0.000         0.142
 output     3           0.106         0.000         0.000         0.106
 input      1           0.123        -0.021         0.000         0.102
 input      2           0.278        -0.047        -0.111         0.120
 input      3           0.192        -0.033        -0.021         0.139
 input      4           0.669        -0.113        -0.437         0.119
 input      5           0.188        -0.032         0.000         0.156
 LISTING OF PEERS:
  peer   lambda weight
   18      0.000
   59      0.243
   51      0.250
    8      0.507
 
 
Results for firm:    22
Technical efficiency = 0.623
Scale efficiency     = 0.547  (irs)
 PROJECTION SUMMARY:
  variable           original        radial         slack     projected
                        value      movement      movement         value
 output     1           0.110         0.000         0.122         0.232
 output     2           0.320         0.000         0.000         0.320
 output     3           0.112         0.000         0.014         0.126
 input      1           0.167        -0.063         0.000         0.104
 input      2           0.267        -0.100        -0.011         0.155
 input      3           0.270        -0.102        -0.033         0.135
 input      4           0.232        -0.088        -0.027         0.118
 input      5           0.544        -0.205        -0.168         0.171
 LISTING OF PEERS:
  peer   lambda weight
   28      0.378
   59      0.622
 
 
Results for firm:    23
Technical efficiency = 0.887
Scale efficiency     = 0.518  (irs)
 PROJECTION SUMMARY:
  variable           original        radial         slack     projected
                        value      movement      movement         value
 output     1           0.192         0.000         0.018         0.211
 output     2           0.181         0.000         0.000         0.181
 output     3           0.158         0.000         0.000         0.158
 input      1           0.133        -0.015        -0.007         0.111
 input      2           0.132        -0.015         0.000         0.117
 input      3           0.167        -0.019        -0.022         0.126
 input      4           0.154        -0.017         0.000         0.136
 input      5           0.156        -0.018         0.000         0.139
 LISTING OF PEERS:
  peer   lambda weight
   51      0.511
   42      0.034
   18      0.050
   28      0.072
    8      0.333
 
 
Results for firm:    24
Technical efficiency = 0.729
Scale efficiency     = 0.570  (irs)
 PROJECTION SUMMARY:
  variable           original        radial         slack     projected
                        value      movement      movement         value
 output     1           0.269         0.000         0.000         0.269
 output     2           0.198         0.000         0.153         0.351
 output     3           0.165         0.000         0.000         0.165
 input      1           0.152        -0.041         0.000         0.111
 input      2           0.177        -0.048         0.000         0.129
 input      3           0.171        -0.046         0.000         0.125
 input      4           0.232        -0.063        -0.026         0.143
 input      5           0.252        -0.068        -0.036         0.148
 LISTING OF PEERS:
  peer   lambda weight
   51      0.183
   18      0.025
   27      0.040
    8      0.166
   28      0.586
 
 
Results for firm:    25
Technical efficiency = 0.493
Scale efficiency     = 0.523  (irs)
 PROJECTION SUMMARY:
  variable           original        radial         slack     projected
                        value      movement      movement         value
 output     1           0.285         0.000         0.000         0.285
 output     2           0.182         0.000         0.047         0.229
 output     3           0.136         0.000         0.000         0.136
 input      1           0.222        -0.113         0.000         0.110
 input      2           0.334        -0.169        -0.028         0.137
 input      3           0.236        -0.120         0.000         0.116
 input      4           0.281        -0.142        -0.015         0.123
 input      5           0.303        -0.154        -0.010         0.139
 LISTING OF PEERS:
  peer   lambda weight
   27      0.105
   18      0.017
   59      0.243
   51      0.635
 
 
Results for firm:    26
Technical efficiency = 0.709
Scale efficiency     = 0.488  (irs)
 PROJECTION SUMMARY:
  variable           original        radial         slack     projected
                        value      movement      movement         value
 output     1           0.334         0.000         0.000         0.334
 output     2           0.185         0.000         0.023         0.208
 output     3           0.119         0.000         0.000         0.119
 input      1           0.151        -0.044         0.000         0.107
 input      2           0.237        -0.069        -0.053         0.115
 input      3           0.340        -0.099        -0.092         0.149
 input      4           0.270        -0.079        -0.051         0.140
 input      5           0.233        -0.068         0.000         0.165
 LISTING OF PEERS:
  peer   lambda weight
   27      0.161
   51      0.052
   18      0.002
    8      0.786
 
 
Results for firm:    27
Technical efficiency = 1.000
Scale efficiency     = 1.000  (crs)
 PROJECTION SUMMARY:
  variable           original        radial         slack     projected
                        value      movement      movement         value
 output     1           1.000         0.000         0.000         1.000
 output     2           0.740         0.000         0.000         0.740
 output     3           0.197         0.000         0.000         0.197
 input      1           0.136         0.000         0.000         0.136
 input      2           0.189         0.000         0.000         0.189
 input      3           0.135         0.000         0.000         0.135
 input      4           0.201         0.000         0.000         0.201
 input      5           0.185         0.000         0.000         0.185
 LISTING OF PEERS:
  peer   lambda weight
   27      1.000
 
 
Results for firm:    28
Technical efficiency = 1.000
Scale efficiency     = 0.849  (irs)
 PROJECTION SUMMARY:
  variable           original        radial         slack     projected
                        value      movement      movement         value
 output     1           0.257         0.000         0.000         0.257
 output     2           0.441         0.000         0.000         0.441
 output     3           0.160         0.000         0.000         0.160
 input      1           0.110         0.000         0.000         0.110
 input      2           0.133         0.000         0.000         0.133
 input      3           0.120         0.000         0.000         0.120
 input      4           0.147         0.000         0.000         0.147
 input      5           0.148         0.000         0.000         0.148
 LISTING OF PEERS:
  peer   lambda weight
   28      1.000
 
 
Results for firm:    29
Technical efficiency = 0.997
Scale efficiency     = 0.430  (irs)
 PROJECTION SUMMARY:
  variable           original        radial         slack     projected
                        value      movement      movement         value
 output     1           0.191         0.000         0.000         0.191
 output     2           0.100         0.000         0.017         0.117
 output     3           0.107         0.000         0.008         0.115
 input      1           0.125         0.000        -0.017         0.107
 input      2           0.117         0.000        -0.004         0.113
 input      3           0.100         0.000         0.000         0.100
 input      4           0.214        -0.001        -0.098         0.115
 input      5           0.141         0.000        -0.029         0.112
 LISTING OF PEERS:
  peer   lambda weight
   51      1.000
 
 
Results for firm:    30
Technical efficiency = 0.734
Scale efficiency     = 0.472  (irs)
 PROJECTION SUMMARY:
  variable           original        radial         slack     projected
                        value      movement      movement         value
 output     1           0.248         0.000         0.000         0.248
 output     2           0.176         0.000         0.101         0.277
 output     3           0.124         0.000         0.000         0.124
 input      1           0.140        -0.037         0.000         0.103
 input      2           0.267        -0.071        -0.024         0.172
 input      3           0.279        -0.074        -0.060         0.145
 input      4           0.185        -0.049        -0.029         0.106
 input      5           0.354        -0.094        -0.074         0.186
 LISTING OF PEERS:
  peer   lambda weight
   27      0.036
   18      0.017
   59      0.947
 
 
Results for firm:    31
Technical efficiency = 0.502
Scale efficiency     = 0.562  (irs)
 PROJECTION SUMMARY:
  variable           original        radial         slack     projected
                        value      movement      movement         value
 output     1           0.275         0.000         0.000         0.275
 output     2           0.185         0.000         0.000         0.185
 output     3           0.123         0.000         0.000         0.123
 input      1           0.372        -0.185        -0.070         0.117
 input      2           0.234        -0.117         0.000         0.117
 input      3           0.346        -0.172        -0.051         0.122
 input      4           0.310        -0.154         0.000         0.155
 input      5           0.262        -0.131         0.000         0.132
 LISTING OF PEERS:
  peer   lambda weight
   51      0.514
   27      0.087
   18      0.002
   16      0.026
   42      0.122
    8      0.248
 
 
Results for firm:    32
Technical efficiency = 0.683
Scale efficiency     = 0.451  (irs)
 PROJECTION SUMMARY:
  variable           original        radial         slack     projected
                        value      movement      movement         value
 output     1           0.207         0.000         0.000         0.207
 output     2           0.114         0.000         0.012         0.127
 output     3           0.101         0.000         0.014         0.115
 input      1           0.157        -0.050         0.000         0.107
 input      2           0.167        -0.053        -0.001         0.113
 input      3           0.168        -0.053        -0.008         0.107
 input      4           0.251        -0.080        -0.053         0.119
 input      5           0.174        -0.055         0.000         0.119
 LISTING OF PEERS:
  peer   lambda weight
   27      0.018
   51      0.866
    8      0.116
 
 
Results for firm:    33
Technical efficiency = 0.560
Scale efficiency     = 0.487  (irs)
 PROJECTION SUMMARY:
  variable           original        radial         slack     projected
                        value      movement      movement         value
 output     1           0.203         0.000         0.000         0.203
 output     2           0.115         0.000         0.013         0.128
 output     3           0.118         0.000         0.000         0.118
 input      1           0.220        -0.097        -0.010         0.113
 input      2           0.199        -0.088         0.000         0.112
 input      3           0.226        -0.099        -0.011         0.115
 input      4           0.257        -0.113         0.000         0.144
 input      5           0.219        -0.097         0.000         0.123
 LISTING OF PEERS:
  peer   lambda weight
   27      0.007
   18      0.006
   42      0.108
   51      0.670
    8      0.208
 
 
Results for firm:    34
Technical efficiency = 0.582
Scale efficiency     = 0.479  (irs)
 PROJECTION SUMMARY:
  variable           original        radial         slack     projected
                        value      movement      movement         value
 output     1           0.199         0.000         0.000         0.199
 output     2           0.110         0.000         0.013         0.123
 output     3           0.118         0.000         0.000         0.118
 input      1           0.222        -0.093        -0.022         0.107
 input      2           0.192        -0.080         0.000         0.112
 input      3           0.190        -0.079         0.000         0.110
 input      4           0.259        -0.108        -0.032         0.119
 input      5           0.229        -0.096        -0.011         0.122
 LISTING OF PEERS:
  peer   lambda weight
   27      0.005
   18      0.006
   51      0.813
    8      0.176
 
 
Results for firm:    35
Technical efficiency = 0.577
Scale efficiency     = 0.469  (irs)
 PROJECTION SUMMARY:
  variable           original        radial         slack     projected
                        value      movement      movement         value
 output     1           0.220         0.000         0.000         0.220
 output     2           0.129         0.000         0.001         0.131
 output     3           0.101         0.000         0.012         0.112
 input      1           0.184        -0.078         0.000         0.106
 input      2           0.197        -0.083        -0.003         0.111
 input      3           0.218        -0.092        -0.007         0.119
 input      4           0.417        -0.176        -0.118         0.122
 input      5           0.227        -0.096         0.000         0.131
 LISTING OF PEERS:
  peer   lambda weight
   51      0.645
   27      0.029
    8      0.327
 
 
Results for firm:    36
Technical efficiency = 0.636
Scale efficiency     = 0.526  (irs)
 PROJECTION SUMMARY:
  variable           original        radial         slack     projected
                        value      movement      movement         value
 output     1           0.217         0.000         0.000         0.217
 output     2           0.129         0.000         0.039         0.167
 output     3           0.146         0.000         0.000         0.146
 input      1           0.301        -0.109        -0.068         0.123
 input      2           0.225        -0.082        -0.024         0.119
 input      3           0.189        -0.069        -0.010         0.110
 input      4           0.265        -0.096         0.000         0.169
 input      5           0.181        -0.066         0.000         0.115
 LISTING OF PEERS:
  peer   lambda weight
   27      0.022
   18      0.032
   42      0.212
   51      0.735
 
 
Results for firm:    37
Technical efficiency = 0.742
Scale efficiency     = 0.527  (irs)
 PROJECTION SUMMARY:
  variable           original        radial         slack     projected
                        value      movement      movement         value
 output     1           0.236         0.000         0.000         0.236
 output     2           0.171         0.000         0.000         0.171
 output     3           0.114         0.000         0.001         0.115
 input      1           0.193        -0.050        -0.038         0.105
 input      2           0.149        -0.039         0.000         0.111
 input      3           0.243        -0.063        -0.046         0.134
 input      4           0.175        -0.045         0.000         0.130
 input      5           0.298        -0.077        -0.073         0.148
 LISTING OF PEERS:
  peer   lambda weight
    8      0.548
   27      0.035
   51      0.295
   28      0.121
 
 
Results for firm:    38
Technical efficiency = 0.324
Scale efficiency     = 0.691  (irs)
 PROJECTION SUMMARY:
  variable           original        radial         slack     projected
                        value      movement      movement         value
 output     1           0.304         0.000         0.000         0.304
 output     2           0.301         0.000         0.043         0.344
 output     3           0.175         0.000         0.000         0.175
 input      1           0.379        -0.256         0.000         0.123
 input      2           0.639        -0.432        -0.017         0.191
 input      3           0.602        -0.407        -0.045         0.150
 input      4           0.369        -0.250         0.000         0.120
 input      5           0.628        -0.425        -0.001         0.203
 LISTING OF PEERS:
  peer   lambda weight
   27      0.095
   53      0.016
   18      0.066
   59      0.822
 
 
Results for firm:    39
Technical efficiency = 0.643
Scale efficiency     = 0.517  (irs)
 PROJECTION SUMMARY:
  variable           original        radial         slack     projected
                        value      movement      movement         value
 output     1           0.261         0.000         0.000         0.261
 output     2           0.235         0.000         0.000         0.235
 output     3           0.116         0.000         0.015         0.131
 input      1           0.208        -0.074         0.000         0.134
 input      2           0.188        -0.067         0.000         0.121
 input      3           0.350        -0.125        -0.106         0.118
 input      4           1.000        -0.357        -0.428         0.215
 input      5           0.186        -0.067         0.000         0.120
 LISTING OF PEERS:
  peer   lambda weight
    8      0.023
   28      0.195
   42      0.394
   27      0.063
   51      0.324
 
 
Results for firm:    40
Technical efficiency = 0.647
Scale efficiency     = 0.442  (irs)
 PROJECTION SUMMARY:
  variable           original        radial         slack     projected
                        value      movement      movement         value
 output     1           0.176         0.000         0.018         0.194
 output     2           0.112         0.000         0.002         0.114
 output     3           0.110         0.000         0.001         0.112
 input      1           0.189        -0.067        -0.016         0.106
 input      2           0.170        -0.060         0.000         0.110
 input      3           0.173        -0.061         0.000         0.112
 input      4           0.246        -0.087        -0.041         0.118
 input      5           0.197        -0.070        -0.005         0.123
 LISTING OF PEERS:
  peer   lambda weight
   51      0.788
    8      0.212
 
 
Results for firm:    41
Technical efficiency = 0.594
Scale efficiency     = 0.543  (irs)
 PROJECTION SUMMARY:
  variable           original        radial         slack     projected
                        value      movement      movement         value
 output     1           0.277         0.000         0.000         0.277
 output     2           0.171         0.000         0.021         0.192
 output     3           0.133         0.000         0.000         0.133
 input      1           0.413        -0.168        -0.134         0.111
 input      2           0.212        -0.086        -0.004         0.122
 input      3           0.176        -0.072         0.000         0.105
 input      4           0.595        -0.241        -0.228         0.126
 input      5           0.210        -0.085        -0.004         0.121
 LISTING OF PEERS:
  peer   lambda weight
   51      0.884
   18      0.011
   27      0.104
 
 
Results for firm:    42
Technical efficiency = 1.000
Scale efficiency     = 0.539  (irs)
 PROJECTION SUMMARY:
  variable           original        radial         slack     projected
                        value      movement      movement         value
 output     1           0.205         0.000         0.000         0.205
 output     2           0.157         0.000         0.000         0.157
 output     3           0.121         0.000         0.000         0.121
 input      1           0.169         0.000         0.000         0.169
 input      2           0.112         0.000         0.000         0.112
 input      3           0.128         0.000         0.000         0.128
 input      4           0.339         0.000         0.000         0.339
 input      5           0.100         0.000         0.000         0.100
 LISTING OF PEERS:
  peer   lambda weight
   42      1.000
 
 
Results for firm:    43
Technical efficiency = 0.383
Scale efficiency     = 0.468  (irs)
 PROJECTION SUMMARY:
  variable           original        radial         slack     projected
                        value      movement      movement         value
 output     1           0.272         0.000         0.000         0.272
 output     2           0.231         0.000         0.000         0.231
 output     3           0.118         0.000         0.003         0.122
 input      1           0.281        -0.173         0.000         0.108
 input      2           0.361        -0.223         0.000         0.138
 input      3           0.496        -0.306        -0.071         0.119
 input      4           0.398        -0.245        -0.032         0.120
 input      5           0.375        -0.232         0.000         0.144
 LISTING OF PEERS:
  peer   lambda weight
   27      0.085
   28      0.066
   59      0.313
    8      0.013
   51      0.524
 
 
Results for firm:    44
Technical efficiency = 0.835
Scale efficiency     = 0.612  (irs)
 PROJECTION SUMMARY:
  variable           original        radial         slack     projected
                        value      movement      movement         value
 output     1           0.306         0.000         0.000         0.306
 output     2           0.181         0.000         0.015         0.197
 output     3           0.119         0.000         0.000         0.119
 input      1           0.170        -0.028        -0.021         0.121
 input      2           0.137        -0.023         0.000         0.114
 input      3           0.201        -0.033        -0.021         0.146
 input      4           0.285        -0.047        -0.052         0.186
 input      5           0.183        -0.030         0.000         0.153
 LISTING OF PEERS:
  peer   lambda weight
   27      0.124
   18      0.002
   42      0.227
    8      0.646
 
 
Results for firm:    45
Technical efficiency = 0.751
Scale efficiency     = 0.571  (irs)
 PROJECTION SUMMARY:
  variable           original        radial         slack     projected
                        value      movement      movement         value
 output     1           0.296         0.000         0.000         0.296
 output     2           0.255         0.000         0.000         0.255
 output     3           0.160         0.000         0.000         0.160
 input      1           0.150        -0.037         0.000         0.112
 input      2           0.178        -0.044         0.000         0.134
 input      3           0.175        -0.044        -0.017         0.114
 input      4           0.191        -0.048        -0.013         0.131
 input      5           0.180        -0.045         0.000         0.135
 LISTING OF PEERS:
  peer   lambda weight
   27      0.113
   18      0.038
   59      0.103
   51      0.679
   28      0.065
    8      0.003
 
 
Results for firm:    46
Technical efficiency = 0.709
Scale efficiency     = 0.546  (irs)
 PROJECTION SUMMARY:
  variable           original        radial         slack     projected
                        value      movement      movement         value
 output     1           0.205         0.000         0.000         0.206
 output     2           0.131         0.000         0.037         0.167
 output     3           0.136         0.000         0.000         0.136
 input      1           0.235        -0.068        -0.006         0.161
 input      2           0.177        -0.052        -0.011         0.115
 input      3           0.210        -0.061        -0.023         0.126
 input      4           0.432        -0.126         0.000         0.306
 input      5           0.147        -0.043         0.000         0.104
 LISTING OF PEERS:
  peer   lambda weight
   18      0.018
   42      0.845
   51      0.136
 
 
Results for firm:    47
Technical efficiency = 0.866
Scale efficiency     = 0.461  (irs)
 PROJECTION SUMMARY:
  variable           original        radial         slack     projected
                        value      movement      movement         value
 output     1           0.208         0.000         0.000         0.208
 output     2           0.110         0.000         0.010         0.120
 output     3           0.108         0.000         0.002         0.110
 input      1           0.122        -0.016         0.000         0.105
 input      2           0.133        -0.018        -0.006         0.109
 input      3           0.143        -0.019        -0.002         0.122
 input      4           0.155        -0.021        -0.012         0.122
 input      5           0.154        -0.021         0.000         0.133
 LISTING OF PEERS:
  peer   lambda weight
   27      0.013
   51      0.599
    8      0.388
 
 
Results for firm:    48
Technical efficiency = 0.361
Scale efficiency     = 0.611  (irs)
 PROJECTION SUMMARY:
  variable           original        radial         slack     projected
                        value      movement      movement         value
 output     1           0.286         0.000         0.000         0.286
 output     2           0.261         0.000         0.000         0.261
 output     3           0.182         0.000         0.000         0.182
 input      1           0.360        -0.230        -0.016         0.114
 input      2           0.547        -0.349        -0.063         0.135
 input      3           0.512        -0.327        -0.070         0.115
 input      4           0.367        -0.235         0.000         0.133
 input      5           0.374        -0.239         0.000         0.135
 LISTING OF PEERS:
  peer   lambda weight
   27      0.097
   18      0.065
   28      0.049
   51      0.715
   59      0.073
 
 
Results for firm:    49
Technical efficiency = 0.353
Scale efficiency     = 0.870  (irs)
 PROJECTION SUMMARY:
  variable           original        radial         slack     projected
                        value      movement      movement         value
 output     1           0.357         0.000         0.000         0.357
 output     2           0.539         0.000         0.000         0.539
 output     3           0.217         0.000         0.178         0.395
 input      1           0.448        -0.290        -0.032         0.126
 input      2           0.715        -0.462        -0.053         0.199
 input      3           1.000        -0.647        -0.191         0.162
 input      4           0.447        -0.289         0.000         0.158
 input      5           0.673        -0.436        -0.032         0.206
 LISTING OF PEERS:
  peer   lambda weight
   27      0.118
   18      0.312
   59      0.571
 
 
Results for firm:    50
Technical efficiency = 0.467
Scale efficiency     = 0.682  (irs)
 PROJECTION SUMMARY:
  variable           original        radial         slack     projected
                        value      movement      movement         value
 output     1           0.347         0.000         0.000         0.347
 output     2           0.213         0.000         0.115         0.328
 output     3           0.123         0.000         0.000         0.123
 input      1           0.439        -0.234        -0.099         0.106
 input      2           0.374        -0.200        -0.003         0.172
 input      3           0.310        -0.165        -0.003         0.142
 input      4           0.252        -0.134         0.000         0.118
 input      5           0.392        -0.209         0.000         0.183
 LISTING OF PEERS:
  peer   lambda weight
   27      0.167
   51      0.022
   18      0.003
   59      0.808
 
 
Results for firm:    51
Technical efficiency = 1.000
Scale efficiency     = 0.459  (irs)
 PROJECTION SUMMARY:
  variable           original        radial         slack     projected
                        value      movement      movement         value
 output     1           0.191         0.000         0.000         0.191
 output     2           0.117         0.000         0.000         0.117
 output     3           0.115         0.000         0.000         0.115
 input      1           0.107         0.000         0.000         0.107
 input      2           0.113         0.000         0.000         0.113
 input      3           0.100         0.000         0.000         0.100
 input      4           0.115         0.000         0.000         0.115
 input      5           0.112         0.000         0.000         0.112
 LISTING OF PEERS:
  peer   lambda weight
   51      1.000
 
 
Results for firm:    52
Technical efficiency = 0.662
Scale efficiency     = 0.511  (irs)
 PROJECTION SUMMARY:
  variable           original        radial         slack     projected
                        value      movement      movement         value
 output     1           0.187         0.000         0.035         0.221
 output     2           0.190         0.000         0.000         0.190
 output     3           0.142         0.000         0.000         0.142
 input      1           0.258        -0.087        -0.066         0.105
 input      2           0.168        -0.057         0.000         0.111
 input      3           0.406        -0.137        -0.117         0.151
 input      4           0.230        -0.078        -0.016         0.136
 input      5           0.586        -0.198        -0.223         0.165
 LISTING OF PEERS:
  peer   lambda weight
   28      0.163
   18      0.035
    8      0.802
 
 
Results for firm:    53
Technical efficiency = 1.000
Scale efficiency     = 0.809  (irs)
 PROJECTION SUMMARY:
  variable           original        radial         slack     projected
                        value      movement      movement         value
 output     1           0.401         0.000         0.000         0.401
 output     2           0.318         0.000         0.000         0.318
 output     3           0.198         0.000         0.000         0.198
 input      1           1.000         0.000         0.000         1.000
 input      2           1.000         0.000         0.000         1.000
 input      3           0.308         0.000         0.000         0.308
 input      4           0.127         0.000         0.000         0.127
 input      5           1.000         0.000         0.000         1.000
 LISTING OF PEERS:
  peer   lambda weight
   53      1.000
 
 
Results for firm:    54
Technical efficiency = 0.675
Scale efficiency     = 0.398  (irs)
 PROJECTION SUMMARY:
  variable           original        radial         slack     projected
                        value      movement      movement         value
 output     1           0.191         0.000         0.008         0.199
 output     2           0.132         0.000         0.000         0.132
 output     3           0.111         0.000         0.000         0.111
 input      1           0.155        -0.050         0.000         0.105
 input      2           0.190        -0.062        -0.011         0.117
 input      3           0.219        -0.071        -0.027         0.120
 input      4           0.298        -0.097        -0.084         0.117
 input      5           0.201        -0.065         0.000         0.135
 LISTING OF PEERS:
  peer   lambda weight
   59      0.134
   18      0.001
   51      0.605
    8      0.260
 
 
Results for firm:    55
Technical efficiency = 0.483
Scale efficiency     = 0.680  (irs)
 PROJECTION SUMMARY:
  variable           original        radial         slack     projected
                        value      movement      movement         value
 output     1           0.257         0.000         0.000         0.257
 output     2           0.274         0.000         0.000         0.274
 output     3           0.237         0.000         0.000         0.237
 input      1           0.569        -0.294        -0.160         0.115
 input      2           0.263        -0.136         0.000         0.127
 input      3           0.496        -0.257        -0.076         0.164
 input      4           0.376        -0.195        -0.031         0.151
 input      5           0.434        -0.224        -0.032         0.178
 LISTING OF PEERS:
  peer   lambda weight
    8      0.752
   18      0.141
   28      0.005
   16      0.102
 
 
Results for firm:    56
Technical efficiency = 0.757
Scale efficiency     = 0.520  (irs)
 PROJECTION SUMMARY:
  variable           original        radial         slack     projected
                        value      movement      movement         value
 output     1           0.218         0.000         0.000         0.218
 output     2           0.165         0.000         0.000         0.165
 output     3           0.131         0.000         0.000         0.131
 input      1           0.367        -0.089        -0.144         0.134
 input      2           0.196        -0.048        -0.032         0.116
 input      3           0.193        -0.047        -0.032         0.114
 input      4           0.278        -0.068         0.000         0.211
 input      5           0.147        -0.036         0.000         0.111
 LISTING OF PEERS:
  peer   lambda weight
   27      0.022
   18      0.012
   42      0.408
   28      0.022
   51      0.536
 
 
Results for firm:    57
Technical efficiency = 0.682
Scale efficiency     = 0.558  (irs)
 PROJECTION SUMMARY:
  variable           original        radial         slack     projected
                        value      movement      movement         value
 output     1           0.205         0.000         0.003         0.208
 output     2           0.172         0.000         0.026         0.198
 output     3           0.189         0.000         0.000         0.189
 input      1           0.417        -0.133        -0.160         0.124
 input      2           0.218        -0.069        -0.024         0.125
 input      3           0.367        -0.117        -0.136         0.114
 input      4           0.247        -0.079         0.000         0.168
 input      5           0.178        -0.057         0.000         0.121
 LISTING OF PEERS:
  peer   lambda weight
   18      0.083
   42      0.188
   51      0.729
 
 
Results for firm:    58
Technical efficiency = 0.953
Scale efficiency     = 0.385  (irs)
 PROJECTION SUMMARY:
  variable           original        radial         slack     projected
                        value      movement      movement         value
 output     1           0.156         0.000         0.037         0.194
 output     2           0.113         0.000         0.016         0.129
 output     3           0.127         0.000         0.000         0.127
 input      1           0.136        -0.006        -0.021         0.108
 input      2           0.134        -0.006        -0.013         0.115
 input      3           0.106        -0.005         0.000         0.101
 input      4           0.232        -0.011        -0.104         0.117
 input      5           0.148        -0.007        -0.027         0.114
 LISTING OF PEERS:
  peer   lambda weight
   51      0.986
   18      0.014
 
 
Results for firm:    59
Technical efficiency = 1.000
Scale efficiency     = 0.641  (irs)
 PROJECTION SUMMARY:
  variable           original        radial         slack     projected
                        value      movement      movement         value
 output     1           0.217         0.000         0.000         0.217
 output     2           0.246         0.000         0.000         0.246
 output     3           0.106         0.000         0.000         0.106
 input      1           0.100         0.000         0.000         0.100
 input      2           0.169         0.000         0.000         0.169
 input      3           0.144         0.000         0.000         0.144
 input      4           0.100         0.000         0.000         0.100
 input      5           0.185         0.000         0.000         0.185
 LISTING OF PEERS:
  peer   lambda weight
   59      1.000
 
 
Results for firm:    60
Technical efficiency = 0.518
Scale efficiency     = 0.816  (irs)
 PROJECTION SUMMARY:
  variable           original        radial         slack     projected
                        value      movement      movement         value
 output     1           0.240         0.000         0.354         0.594
 output     2           0.487         0.000         0.000         0.487
 output     3           0.160         0.000         0.004         0.164
 input      1           0.336        -0.162        -0.031         0.143
 input      2           0.294        -0.142         0.000         0.152
 input      3           0.737        -0.356        -0.252         0.130
 input      4           0.910        -0.439        -0.233         0.238
 input      5           0.288        -0.139         0.000         0.149
 LISTING OF PEERS:
  peer   lambda weight
   28      0.181
   27      0.477
   42      0.342
