# Supplementary material for: Changes in technological innovation efficiency and influencing factors of listed textile and apparel companies research——Based on three-stage DEA with Tobit modeling
Source: PLoS One. 2024 Aug 8;19(8):e0307820. doi: 10.1371/journal.pone.0307820 (PMC11309499; doi:10.1371/journal.pone.0307820)
Supplement: S1 Raw data — (ZIP) [file pone.0307820.s001.zip › Raw Data/Textile and Clothing Industry/DEAP2.1/Phase 3/2018-dta.txt]

0.2846	0.1692	0.1005	0.2007	0.2734	0.1876	0.1758	0.3229
0.1715	0.1333	0.1000	0.1531	0.1774	0.1750	0.1506	0.2049
0.1588	0.1301	0.1199	0.2092	0.2790	0.1954	0.1821	0.3397
0.1618	0.1066	0.1009	0.1909	0.2266	0.2062	0.1997	0.2456
0.2170	0.1509	0.1119	0.2848	0.3472	0.2400	0.2024	0.3307
0.2814	0.3957	0.1369	0.1636	0.1971	0.1712	0.1825	0.2188
0.2196	0.1439	0.1215	0.1683	0.1881	0.1880	0.1739	0.2261
0.1613	0.1027	0.1087	0.1247	0.1381	0.1350	0.1433	0.1845
0.1974	0.1794	0.1194	0.1836	0.1981	0.2124	0.1651	0.2318
0.2535	0.1827	0.2434	0.1640	0.2010	0.1669	0.2117	0.2417
0.2239	0.2089	0.4116	0.1619	0.1857	0.1770	0.1301	0.2053
0.1792	0.1249	0.1188	0.2285	0.2360	0.1864	0.1817	0.1760
0.1550	0.1011	0.1079	0.1183	0.1411	0.1099	0.1523	0.1751
0.1993	0.1918	0.1771	0.2671	0.3583	0.2652	0.2032	0.3653
0.2736	0.1947	0.1251	0.1803	0.2168	0.1908	0.1969	0.2234
0.5398	0.7191	0.2603	0.1414	0.1495	0.1658	0.1137	0.1740
0.1564	0.1198	0.1007	0.2183	0.2209	0.1809	0.1039	0.2672
0.1342	1.0000	1.0000	0.2113	0.2804	0.2075	0.1551	0.3146
0.1876	0.2128	0.1077	0.1608	0.1675	0.2424	0.1906	0.1824
0.1000	0.1648	0.1007	0.1936	0.2363	0.2078	0.2427	0.2787
0.1552	0.1454	0.1049	0.1534	0.1632	0.1744	0.1457	0.2030
0.1616	0.3943	0.1110	0.2447	0.3144	0.2422	0.3830	0.3556
0.1640	0.2099	0.1563	0.1556	0.2609	0.1812	0.1317	0.1716
0.2363	0.2264	0.1679	0.1488	0.1697	0.1622	0.1510	0.1829
0.2276	0.1938	0.1365	0.4746	0.5192	0.2196	0.2372	0.2698
0.2002	0.1846	0.1261	0.1442	0.1883	0.1275	0.1753	0.2150
0.9487	0.8552	0.2077	0.1437	0.1821	0.1384	0.1535	0.2051
1.0000	0.4734	0.1810	0.1126	0.1345	0.1075	0.1377	0.1625
0.1590	0.1000	0.1067	0.1122	0.1144	0.1280	0.1835	0.1226
0.2180	0.1941	0.1243	0.2120	0.2740	0.2543	0.1621	0.3662
0.2317	0.2044	0.1235	0.5901	0.3214	0.3577	0.2507	0.3428
0.1616	0.1153	0.1008	0.1855	0.1763	0.1886	0.2020	0.2383
0.1719	0.1209	0.1212	0.2236	0.2390	0.2493	0.1875	0.2429
0.1688	0.1222	0.1214	0.2941	0.2189	0.2241	0.2051	0.2797
0.1948	0.1670	0.1010	0.2005	0.2176	0.3152	0.2723	0.2079
0.1998	0.1480	0.1492	0.4800	0.4385	0.2110	0.2186	0.2212
0.1985	0.1880	0.1141	0.3368	0.1616	0.2956	0.1549	0.2478
0.2531	0.3265	0.2147	0.4122	0.7953	0.5819	0.1956	0.4726
0.1686	0.2773	0.1159	0.1653	0.1626	0.3200	1.0000	0.1743
0.1027	0.1081	0.1101	0.2727	0.1743	0.1836	0.1702	0.1955
0.2045	0.1557	0.1338	0.7537	0.2316	0.2065	0.4073	0.2426
0.1736	0.1775	0.1279	0.2721	0.1012	0.1197	0.2690	0.1000
0.2423	0.2527	0.1201	0.4318	0.4437	0.4482	0.2717	0.3896
0.2775	0.2022	0.1211	0.3331	0.2094	0.1882	0.2702	0.2203
0.2778	0.2787	0.1610	0.1485	0.1653	0.1641	0.1066	0.1855
0.1780	0.1380	0.1354	0.5797	0.1898	0.2041	0.4196	0.1636
0.1738	0.1101	0.1074	0.1929	0.1382	0.1428	0.1477	0.1830
0.2458	0.2925	0.2048	0.6705	0.7755	0.5018	0.3110	0.3315
0.3259	0.6621	0.2282	0.6833	0.7032	1.0000	0.2950	0.6236
0.3364	0.3886	0.1237	0.1396	0.1656	0.1450	0.1556	0.1914
0.1593	0.1249	0.1145	0.1000	0.1000	0.1261	0.1000	0.1173
0.1571	0.2161	0.1422	0.3087	0.2112	0.4383	0.1827	0.5585
0.3500	0.3621	0.1970	0.6446	1.0000	0.3941	0.1431	1.0000
0.1616	0.1328	0.1110	0.1328	0.1666	0.1224	0.1788	0.1958
0.2419	0.3290	0.2581	1.0000	0.3593	0.4858	0.3125	0.4889
0.1871	0.1821	0.1300	0.6246	0.1922	0.1896	0.2193	0.1682
0.1745	0.1967	0.1876	0.5148	0.1734	0.3866	0.2101	0.2634
0.1554	0.1254	0.1269	0.1223	0.1211	0.1389	0.1772	0.1231
0.1612	0.2605	0.1056	0.1308	0.1849	0.1000	0.1128	0.2469
0.1824	0.7438	0.1764	0.2359	0.2326	0.9383	0.3474	0.2934
