# Supplementary material for: Changes in technological innovation efficiency and influencing factors of listed textile and apparel companies research——Based on three-stage DEA with Tobit modeling
Source: PLoS One. 2024 Aug 8;19(8):e0307820. doi: 10.1371/journal.pone.0307820 (PMC11309499; doi:10.1371/journal.pone.0307820)
Supplement: S1 Raw data — (ZIP) [file pone.0307820.s001.zip › Raw Data/Textile and Clothing Industry/DEAP2.1/Phase 3/2018-out.txt]

 Results from DEAP Version 2.1
 
Instruction file = 2018-ins.txt
Data file          = 2018-dta.txt
 
 Input orientated DEA
 
 Scale assumption: VRS
 
 Slacks calculated using multi-stage method
 
 
 EFFICIENCY SUMMARY:
 
  firm  crste  vrste  scale
 
    1  0.262  0.620  0.422 irs
    2  0.237  0.691  0.343 irs
    3  0.190  0.586  0.325 irs
    4  0.195  0.572  0.340 irs
    5  0.198  0.512  0.387 irs
    6  0.445  0.688  0.647 irs
    7  0.274  0.632  0.433 irs
    8  0.312  0.859  0.363 irs
    9  0.251  0.614  0.408 irs
   10  0.434  0.726  0.598 irs
   11  0.720  0.917  0.784 irs
   12  0.313  0.668  0.468 irs
   13  0.300  0.974  0.308 irs
   14  0.232  0.514  0.452 irs
   15  0.301  0.616  0.488 irs
   16  1.000  1.000  1.000  - 
   17  0.305  0.962  0.317 irs
   18  1.000  1.000  1.000  - 
   19  0.320  0.686  0.466 irs
   20  0.169  0.555  0.305 irs
   21  0.254  0.700  0.364 irs
   22  0.274  0.454  0.605 irs
   23  0.383  0.782  0.490 irs
   24  0.415  0.759  0.547 irs
   25  0.243  0.526  0.462 irs
   26  0.310  0.832  0.373 irs
   27  1.000  1.000  1.000  - 
   28  1.000  1.000  1.000  - 
   29  0.401  0.973  0.412 irs
   30  0.261  0.630  0.415 irs
   31  0.186  0.409  0.455 irs
   32  0.232  0.633  0.367 irs
   33  0.226  0.536  0.422 irs
   34  0.215  0.533  0.404 irs
   35  0.253  0.576  0.439 irs
   36  0.300  0.584  0.514 irs
   37  0.308  0.655  0.470 irs
   38  0.310  0.549  0.565 irs
   39  0.395  0.747  0.529 irs
   40  0.226  0.660  0.342 irs
   41  0.257  0.548  0.468 irs
   42  0.575  1.000  0.575 irs
   43  0.178  0.379  0.469 irs
   44  0.303  0.612  0.495 irs
   45  0.523  0.979  0.534 irs
   46  0.366  0.627  0.584 irs
   47  0.317  0.827  0.383 irs
   48  0.273  0.420  0.650 irs
   49  0.352  0.381  0.924 irs
   50  0.503  0.803  0.626 irs
   51  0.445  1.000  0.445 irs
   52  0.262  0.560  0.467 irs
   53  0.490  0.751  0.653 irs
   54  0.274  0.872  0.314 irs
   55  0.254  0.368  0.688 irs
   56  0.353  0.691  0.511 irs
   57  0.377  0.663  0.569 irs
   58  0.446  0.960  0.464 irs
   59  0.447  1.000  0.447 irs
   60  0.665  0.668  0.995 drs
 
 mean  0.372  0.701  0.522

Note: crste = technical efficiency from CRS DEA
      vrste = technical efficiency from VRS DEA
      scale = scale efficiency = crste/vrste


Note also that all subsequent tables refer to VRS results
 
 
 SUMMARY OF OUTPUT SLACKS:
 
 firm  output:           1           2           3
    1                0.000       0.044       0.021
    2                0.030       0.031       0.016
    3                0.001       0.069       0.000
    4                0.301       0.151       0.037
    5                0.000       0.008       0.006
    6                0.440       0.000       0.032
    7                0.129       0.075       0.007
    8                0.453       0.211       0.042
    9                0.000       0.005       0.010
   10                0.474       0.261       0.000
   11                0.000       0.295       0.000
   12                0.023       0.023       0.000
   13                0.796       0.360       0.069
   14                0.000       0.044       0.000
   15                0.270       0.091       0.020
   16                0.000       0.000       0.000
   17                0.003       0.005       0.014
   18                0.000       0.000       0.000
   19                0.028       0.000       0.028
   20                0.550       0.164       0.053
   21                0.004       0.000       0.008
   22                0.732       0.035       0.062
   23                0.031       0.000       0.000
   24                0.190       0.042       0.000
   25                0.400       0.126       0.015
   26                0.638       0.248       0.040
   27                0.000       0.000       0.000
   28                0.000       0.000       0.000
   29                0.055       0.050       0.013
   30                0.000       0.022       0.013
   31                0.000       0.034       0.019
   32                0.279       0.130       0.037
   33                0.000       0.026       0.000
   34                0.165       0.090       0.006
   35                0.000       0.000       0.024
   36                0.138       0.075       0.000
   37                0.001       0.000       0.016
   38                0.000       0.011       0.000
   39                0.087       0.000       0.036
   40                0.278       0.109       0.022
   41                0.406       0.178       0.022
   42                0.000       0.000       0.000
   43                0.000       0.002       0.026
   44                0.300       0.109       0.030
   45                0.000       0.032       0.000
   46                0.000       0.047       0.000
   47                0.334       0.161       0.035
   48                0.000       0.000       0.000
   49                0.177       0.000       0.018
   50                0.375       0.000       0.042
   51                0.000       0.000       0.000
   52                0.056       0.000       0.000
   53                0.000       0.070       0.000
   54                0.756       0.320       0.063
   55                0.000       0.000       0.000
   56                0.002       0.000       0.000
   57                0.000       0.013       0.000
   58                0.005       0.015       0.000
   59                0.000       0.000       0.000
   60                0.432       0.000       0.074

 mean                0.156       0.063       0.016
 
 
 SUMMARY OF INPUT SLACKS:
 
 firm  input:            1           2           3           4           5
    1                0.014       0.042       0.000       0.000       0.042
    2                0.000       0.007       0.000       0.000       0.000
    3                0.007       0.021       0.000       0.000       0.018
    4                0.003       0.013       0.000       0.000       0.000
    5                0.042       0.069       0.000       0.000       0.039
    6                0.000       0.010       0.000       0.000       0.000
    7                0.000       0.001       0.000       0.000       0.000
    8                0.000       0.000       0.000       0.002       0.017
    9                0.009       0.017       0.000       0.000       0.019
   10                0.000       0.005       0.000       0.023       0.009
   11                0.007       0.006       0.004       0.000       0.000
   12                0.032       0.056       0.000       0.000       0.000
   13                0.002       0.000       0.000       0.012       0.003
   14                0.027       0.069       0.002       0.000       0.054
   15                0.001       0.018       0.000       0.000       0.000
   16                0.000       0.000       0.000       0.000       0.000
   17                0.110       0.113       0.048       0.000       0.140
   18                0.000       0.000       0.000       0.000       0.000
   19                0.000       0.008       0.035       0.025       0.000
   20                0.000       0.011       0.000       0.013       0.011
   21                0.003       0.001       0.000       0.000       0.005
   22                0.000       0.013       0.000       0.041       0.005
   23                0.014       0.094       0.009       0.000       0.005
   24                0.004       0.011       0.000       0.000       0.000
   25                0.139       0.154       0.000       0.000       0.000
   26                0.004       0.012       0.000       0.013       0.000
   27                0.000       0.000       0.000       0.000       0.000
   28                0.000       0.000       0.000       0.000       0.000
   29                0.000       0.009       0.000       0.068       0.000
   30                0.027       0.065       0.028       0.000       0.105
   31                0.134       0.022       0.013       0.000       0.012
   32                0.000       0.000       0.000       0.002       0.020
   33                0.018       0.026       0.006       0.000       0.011
   34                0.051       0.000       0.000       0.000       0.008
   35                0.000       0.022       0.054       0.043       0.000
   36                0.156       0.145       0.000       0.000       0.000
   37                0.116       0.001       0.063       0.000       0.039
   38                0.108       0.311       0.178       0.000       0.114
   39                0.000       0.009       0.103       0.630       0.000
   40                0.074       0.006       0.000       0.000       0.000
   41                0.226       0.008       0.000       0.024       0.000
   42                0.000       0.000       0.000       0.000       0.000
   43                0.055       0.057       0.035       0.000       0.018
   44                0.050       0.011       0.000       0.000       0.000
   45                0.032       0.046       0.022       0.000       0.046
   46                0.097       0.016       0.008       0.000       0.000
   47                0.048       0.000       0.000       0.000       0.016
   48                0.144       0.204       0.075       0.000       0.000
   49                0.123       0.123       0.219       0.000       0.069
   50                0.000       0.005       0.000       0.000       0.000
   51                0.000       0.000       0.000       0.000       0.000
   52                0.066       0.010       0.113       0.000       0.186
   53                0.362       0.624       0.149       0.000       0.603
   54                0.001       0.006       0.000       0.021       0.000
   55                0.244       0.000       0.039       0.000       0.027
   56                0.277       0.029       0.004       0.000       0.000
   57                0.197       0.000       0.125       0.000       0.045
   58                0.000       0.014       0.007       0.054       0.000
   59                0.000       0.000       0.000       0.000       0.000
   60                0.016       0.000       0.466       0.111       0.016

 mean                0.051       0.042       0.030       0.018       0.028
 
 
 SUMMARY OF PEERS:
 
  firm  peers:
    1     59   51   28
    2     59   28   51
    3     51   18   59
    4     51   28   59
    5     59   51   28
    6     42   28   51   16
    7     51   28   59
    8     28   42   51
    9     16   51
   10     18   51   28
   11     16   18   51
   12     28   42   51
   13     59   28
   14     16   18   51
   15     42   51   28
   16     16
   17     51
   18     18
   19     16   42   51
   20     28   51
   21     59   51
   22     51   28
   23     18   16   51
   24     18   42   51   28
   25     28   42   51
   26     28   59
   27     27
   28     28
   29     28   42   51
   30     16   51
   31     16   51
   32     42   51   28
   33     18   16   51
   34     28   51   59
   35     28   16   42   51
   36     18   42   51   28
   37     16   51
   38     18   51   16
   39     16   42   51
   40     42   51   28
   41     42   28
   42     42
   43     16   51
   44     42   51   28
   45     18   51   16
   46     28   42   51   18
   47     42   51   28
   48     16   42   18   28   51
   49     16   51
   50     16   59   51   28
   51     51
   52     18   16   51
   53     18   51   16
   54     28   59
   55     28   16   18   42   51
   56     18   42   16   51
   57     28   42   51   18
   58     51   42   18
   59     59
   60     16   27
 
 
 SUMMARY OF PEER WEIGHTS:
   (in same order as above)
 
  firm  peer weights:
    1   0.268 0.584 0.148
    2   0.166 0.050 0.785
    3   0.511 0.011 0.478
    4   0.586 0.360 0.054
    5   0.077 0.854 0.068
    6   0.004 0.629 0.280 0.086
    7   0.659 0.225 0.117
    8   0.541 0.002 0.457
    9   0.100 0.900
   10   0.095 0.227 0.678
   11   0.190 0.304 0.506
   12   0.049 0.115 0.836
   13   0.059 0.941
   14   0.109 0.053 0.839
   15   0.024 0.520 0.457
   16   1.000
   17   1.000
   18   1.000
   19   0.146 0.025 0.829
   20   0.584 0.416
   21   0.155 0.845
   22   0.127 0.873
   23   0.031 0.097 0.872
   24   0.036 0.003 0.641 0.319
   25   0.556 0.023 0.421
   26   0.807 0.193
   27   1.000
   28   1.000
   29   0.064 0.049 0.887
   30   0.154 0.846
   31   0.190 0.810
   32   0.077 0.589 0.334
   33   0.002 0.033 0.965
   34   0.207 0.682 0.111
   35   0.016 0.055 0.076 0.853
   36   0.022 0.110 0.658 0.211
   37   0.106 0.894
   38   0.072 0.677 0.251
   39   0.250 0.076 0.674
   40   0.014 0.723 0.263
   41   0.471 0.529
   42   1.000
   43   0.218 0.782
   44   0.277 0.230 0.493
   45   0.001 0.687 0.312
   46   0.006 0.962 0.024 0.009
   47   0.039 0.547 0.414
   48   0.136 0.137 0.074 0.041 0.612
   49   0.904 0.096
   50   0.070 0.032 0.273 0.625
   51   1.000
   52   0.008 0.142 0.850
   53   0.011 0.488 0.502
   54   0.902 0.098
   55   0.057 0.101 0.141 0.023 0.679
   56   0.002 0.299 0.067 0.632
   57   0.017 0.203 0.702 0.078
   58   0.894 0.093 0.013
   59   1.000
   60   0.819 0.181
 
 
 PEER COUNT SUMMARY:
   (i.e., no. times each firm is a peer for another)
 
  firm  peer count:
    1       0
    2       0
    3       0
    4       0
    5       0
    6       0
    7       0
    8       0
    9       0
   10       0
   11       0
   12       0
   13       0
   14       0
   15       0
   16      23
   17       0
   18      18
   19       0
   20       0
   21       0
   22       0
   23       0
   24       0
   25       0
   26       0
   27       1
   28      31
   29       0
   30       0
   31       0
   32       0
   33       0
   34       0
   35       0
   36       0
   37       0
   38       0
   39       0
   40       0
   41       0
   42      22
   43       0
   44       0
   45       0
   46       0
   47       0
   48       0
   49       0
   50       0
   51      48
   52       0
   53       0
   54       0
   55       0
   56       0
   57       0
   58       0
   59      12
   60       0
 
 
 
 SUMMARY OF OUTPUT TARGETS:
 
 firm  output:           1           2           3
    1                0.285       0.213       0.122
    2                0.202       0.165       0.116
    3                0.160       0.199       0.120
    4                0.462       0.258       0.138
    5                0.217       0.159       0.118
    6                0.721       0.396       0.169
    7                0.348       0.219       0.128
    8                0.614       0.314       0.151
    9                0.197       0.184       0.129
   10                0.727       0.444       0.243
   11                0.224       0.504       0.412
   12                0.202       0.148       0.119
   13                0.951       0.461       0.177
   14                0.199       0.236       0.177
   15                0.543       0.285       0.145
   16                0.540       0.719       0.260
   17                0.159       0.125       0.114
   18                0.134       1.000       1.000
   19                0.215       0.213       0.136
   20                0.650       0.328       0.153
   21                0.160       0.146       0.113
   22                0.893       0.429       0.173
   23                0.195       0.210       0.156
   24                0.426       0.268       0.168
   25                0.627       0.320       0.152
   26                0.838       0.432       0.166
   27                0.949       0.855       0.208
   28                1.000       0.473       0.181
   29                0.214       0.150       0.119
   30                0.218       0.217       0.137
   31                0.232       0.238       0.142
   32                0.441       0.245       0.138
   33                0.172       0.146       0.121
   34                0.334       0.212       0.127
   35                0.195       0.167       0.125
   36                0.337       0.223       0.149
   37                0.200       0.188       0.130
   38                0.253       0.337       0.215
   39                0.255       0.277       0.152
   40                0.381       0.217       0.132
   41                0.611       0.334       0.156
   42                0.174       0.177       0.128
   43                0.242       0.255       0.146
   44                0.578       0.311       0.151
   45                0.278       0.311       0.161
   46                0.178       0.185       0.135
   47                0.508       0.271       0.143
   48                0.246       0.292       0.205
   49                0.503       0.662       0.246
   50                0.711       0.389       0.166
   51                0.159       0.125       0.115
   52                0.213       0.216       0.142
   53                0.350       0.432       0.197
   54                0.918       0.452       0.174
   55                0.242       0.329       0.258
   56                0.189       0.182       0.130
   57                0.174       0.210       0.188
   58                0.160       0.141       0.127
   59                0.161       0.261       0.106
   60                0.614       0.744       0.251
 
 
 SUMMARY OF INPUT TARGETS:
 
 firm  input:            1           2           3           4           5
    1                0.110       0.128       0.116       0.109       0.159
    2                0.106       0.116       0.121       0.104       0.141
    3                0.116       0.143       0.115       0.107       0.181
    4                0.106       0.117       0.118       0.114       0.141
    5                0.103       0.109       0.123       0.104       0.130
    6                0.112       0.126       0.118       0.126       0.151
    7                0.106       0.118       0.119       0.110       0.143
    8                0.107       0.119       0.116       0.121       0.142
    9                0.104       0.105       0.130       0.101       0.123
   10                0.119       0.140       0.121       0.131       0.167
   11                0.142       0.164       0.158       0.119       0.188
   12                0.120       0.102       0.124       0.121       0.118
   13                0.114       0.137       0.107       0.136       0.167
   14                0.110       0.115       0.135       0.104       0.134
   15                0.110       0.116       0.117       0.121       0.138
   16                0.141       0.150       0.166       0.114       0.174
   17                0.100       0.100       0.126       0.100       0.117
   18                0.211       0.280       0.207       0.155       0.315
   19                0.110       0.107       0.132       0.106       0.125
   20                0.107       0.120       0.115       0.122       0.144
   21                0.105       0.113       0.122       0.102       0.137
   22                0.111       0.130       0.110       0.133       0.157
   23                0.107       0.110       0.132       0.103       0.129
   24                0.109       0.118       0.123       0.115       0.139
   25                0.111       0.119       0.116       0.125       0.142
   26                0.116       0.144       0.106       0.133       0.179
   27                0.144       0.182       0.138       0.154       0.205
   28                0.113       0.135       0.108       0.138       0.163
   29                0.109       0.102       0.125       0.111       0.119
   30                0.106       0.108       0.132       0.102       0.126
   31                0.108       0.109       0.134       0.103       0.128
   32                0.117       0.112       0.119       0.126       0.131
   33                0.102       0.102       0.128       0.101       0.120
   34                0.106       0.117       0.119       0.109       0.141
   35                0.116       0.103       0.127       0.114       0.120
   36                0.124       0.111       0.123       0.128       0.129
   37                0.104       0.105       0.130       0.101       0.123
   38                0.118       0.125       0.142       0.107       0.146
   39                0.123       0.112       0.136       0.116       0.130
   40                0.106       0.109       0.121       0.112       0.129
   41                0.188       0.119       0.113       0.200       0.133
   42                0.272       0.101       0.120       0.269       0.100
   43                0.109       0.111       0.135       0.103       0.130
   44                0.154       0.117       0.115       0.165       0.135
   45                0.113       0.116       0.139       0.104       0.135
   46                0.267       0.103       0.121       0.263       0.103
   47                0.112       0.114       0.118       0.122       0.135
   48                0.138       0.122       0.136       0.131       0.139
   49                0.137       0.145       0.162       0.112       0.169
   50                0.112       0.128       0.116       0.125       0.154
   51                0.100       0.100       0.126       0.100       0.117
   52                0.107       0.108       0.132       0.102       0.127
   53                0.122       0.127       0.147       0.107       0.148
   54                0.114       0.139       0.107       0.135       0.171
   55                0.125       0.132       0.140       0.115       0.153
   56                0.155       0.104       0.127       0.152       0.116
   57                0.144       0.115       0.131       0.139       0.130
   58                0.117       0.102       0.127       0.116       0.118
   59                0.131       0.185       0.100       0.113       0.247
   60                0.142       0.155       0.161       0.121       0.180
 
 
 
 FIRM BY FIRM RESULTS:
 
 
Results for firm:     1
Technical efficiency = 0.620
Scale efficiency     = 0.422  (irs)
 PROJECTION SUMMARY:
  variable           original        radial         slack     projected
                        value      movement      movement         value
 output     1           0.285         0.000         0.000         0.285
 output     2           0.169         0.000         0.044         0.213
 output     3           0.101         0.000         0.021         0.122
 input      1           0.201        -0.076        -0.014         0.110
 input      2           0.273        -0.104        -0.042         0.128
 input      3           0.188        -0.071         0.000         0.116
 input      4           0.176        -0.067         0.000         0.109
 input      5           0.323        -0.123        -0.042         0.159
 LISTING OF PEERS:
  peer   lambda weight
   59      0.268
   51      0.584
   28      0.148
 
 
Results for firm:     2
Technical efficiency = 0.691
Scale efficiency     = 0.343  (irs)
 PROJECTION SUMMARY:
  variable           original        radial         slack     projected
                        value      movement      movement         value
 output     1           0.172         0.000         0.030         0.202
 output     2           0.133         0.000         0.031         0.165
 output     3           0.100         0.000         0.016         0.116
 input      1           0.153        -0.047         0.000         0.106
 input      2           0.177        -0.055        -0.007         0.116
 input      3           0.175        -0.054         0.000         0.121
 input      4           0.151        -0.047         0.000         0.104
 input      5           0.205        -0.063         0.000         0.141
 LISTING OF PEERS:
  peer   lambda weight
   59      0.166
   28      0.050
   51      0.785
 
 
Results for firm:     3
Technical efficiency = 0.586
Scale efficiency     = 0.325  (irs)
 PROJECTION SUMMARY:
  variable           original        radial         slack     projected
                        value      movement      movement         value
 output     1           0.159         0.000         0.001         0.160
 output     2           0.130         0.000         0.069         0.199
 output     3           0.120         0.000         0.000         0.120
 input      1           0.209        -0.087        -0.007         0.116
 input      2           0.279        -0.115        -0.021         0.143
 input      3           0.195        -0.081         0.000         0.115
 input      4           0.182        -0.075         0.000         0.107
 input      5           0.340        -0.141        -0.018         0.181
 LISTING OF PEERS:
  peer   lambda weight
   51      0.511
   18      0.011
   59      0.478
 
 
Results for firm:     4
Technical efficiency = 0.572
Scale efficiency     = 0.340  (irs)
 PROJECTION SUMMARY:
  variable           original        radial         slack     projected
                        value      movement      movement         value
 output     1           0.162         0.000         0.301         0.462
 output     2           0.107         0.000         0.151         0.258
 output     3           0.101         0.000         0.037         0.138
 input      1           0.191        -0.082        -0.003         0.106
 input      2           0.227        -0.097        -0.013         0.117
 input      3           0.206        -0.088         0.000         0.118
 input      4           0.200        -0.085         0.000         0.114
 input      5           0.246        -0.105         0.000         0.141
 LISTING OF PEERS:
  peer   lambda weight
   51      0.586
   28      0.360
   59      0.054
 
 
Results for firm:     5
Technical efficiency = 0.512
Scale efficiency     = 0.387  (irs)
 PROJECTION SUMMARY:
  variable           original        radial         slack     projected
                        value      movement      movement         value
 output     1           0.217         0.000         0.000         0.217
 output     2           0.151         0.000         0.008         0.159
 output     3           0.112         0.000         0.006         0.118
 input      1           0.285        -0.139        -0.042         0.103
 input      2           0.347        -0.170        -0.069         0.109
 input      3           0.240        -0.117         0.000         0.123
 input      4           0.202        -0.099         0.000         0.104
 input      5           0.331        -0.161        -0.039         0.130
 LISTING OF PEERS:
  peer   lambda weight
   59      0.077
   51      0.854
   28      0.068
 
 
Results for firm:     6
Technical efficiency = 0.688
Scale efficiency     = 0.647  (irs)
 PROJECTION SUMMARY:
  variable           original        radial         slack     projected
                        value      movement      movement         value
 output     1           0.281         0.000         0.440         0.721
 output     2           0.396         0.000         0.000         0.396
 output     3           0.137         0.000         0.032         0.169
 input      1           0.164        -0.051         0.000         0.112
 input      2           0.197        -0.061        -0.010         0.126
 input      3           0.171        -0.053         0.000         0.118
 input      4           0.182        -0.057         0.000         0.126
 input      5           0.219        -0.068         0.000         0.151
 LISTING OF PEERS:
  peer   lambda weight
   42      0.004
   28      0.629
   51      0.280
   16      0.086
 
 
Results for firm:     7
Technical efficiency = 0.632
Scale efficiency     = 0.433  (irs)
 PROJECTION SUMMARY:
  variable           original        radial         slack     projected
                        value      movement      movement         value
 output     1           0.220         0.000         0.129         0.348
 output     2           0.144         0.000         0.075         0.219
 output     3           0.121         0.000         0.007         0.128
 input      1           0.168        -0.062         0.000         0.106
 input      2           0.188        -0.069        -0.001         0.118
 input      3           0.188        -0.069         0.000         0.119
 input      4           0.174        -0.064         0.000         0.110
 input      5           0.226        -0.083         0.000         0.143
 LISTING OF PEERS:
  peer   lambda weight
   51      0.659
   28      0.225
   59      0.117
 
 
Results for firm:     8
Technical efficiency = 0.859
Scale efficiency     = 0.363  (irs)
 PROJECTION SUMMARY:
  variable           original        radial         slack     projected
                        value      movement      movement         value
 output     1           0.161         0.000         0.453         0.614
 output     2           0.103         0.000         0.211         0.314
 output     3           0.109         0.000         0.042         0.151
 input      1           0.125        -0.018         0.000         0.107
 input      2           0.138        -0.019         0.000         0.119
 input      3           0.135        -0.019         0.000         0.116
 input      4           0.143        -0.020        -0.002         0.121
 input      5           0.184        -0.026        -0.017         0.142
 LISTING OF PEERS:
  peer   lambda weight
   28      0.541
   42      0.002
   51      0.457
 
 
Results for firm:     9
Technical efficiency = 0.614
Scale efficiency     = 0.408  (irs)
 PROJECTION SUMMARY:
  variable           original        radial         slack     projected
                        value      movement      movement         value
 output     1           0.197         0.000         0.000         0.197
 output     2           0.179         0.000         0.005         0.184
 output     3           0.119         0.000         0.010         0.129
 input      1           0.184        -0.071        -0.009         0.104
 input      2           0.198        -0.076        -0.017         0.105
 input      3           0.212        -0.082         0.000         0.130
 input      4           0.165        -0.064         0.000         0.101
 input      5           0.232        -0.089        -0.019         0.123
 LISTING OF PEERS:
  peer   lambda weight
   16      0.100
   51      0.900
 
 
Results for firm:    10
Technical efficiency = 0.726
Scale efficiency     = 0.598  (irs)
 PROJECTION SUMMARY:
  variable           original        radial         slack     projected
                        value      movement      movement         value
 output     1           0.254         0.000         0.474         0.727
 output     2           0.183         0.000         0.261         0.444
 output     3           0.243         0.000         0.000         0.243
 input      1           0.164        -0.045         0.000         0.119
 input      2           0.201        -0.055        -0.005         0.140
 input      3           0.167        -0.046         0.000         0.121
 input      4           0.212        -0.058        -0.023         0.131
 input      5           0.242        -0.066        -0.009         0.167
 LISTING OF PEERS:
  peer   lambda weight
   18      0.095
   51      0.227
   28      0.678
 
 
Results for firm:    11
Technical efficiency = 0.917
Scale efficiency     = 0.784  (irs)
 PROJECTION SUMMARY:
  variable           original        radial         slack     projected
                        value      movement      movement         value
 output     1           0.224         0.000         0.000         0.224
 output     2           0.209         0.000         0.295         0.504
 output     3           0.412         0.000         0.000         0.412
 input      1           0.162        -0.013        -0.007         0.142
 input      2           0.186        -0.015        -0.006         0.164
 input      3           0.177        -0.015        -0.004         0.158
 input      4           0.130        -0.011         0.000         0.119
 input      5           0.205        -0.017         0.000         0.188
 LISTING OF PEERS:
  peer   lambda weight
   16      0.190
   18      0.304
   51      0.506
 
 
Results for firm:    12
Technical efficiency = 0.668
Scale efficiency     = 0.468  (irs)
 PROJECTION SUMMARY:
  variable           original        radial         slack     projected
                        value      movement      movement         value
 output     1           0.179         0.000         0.023         0.202
 output     2           0.125         0.000         0.023         0.148
 output     3           0.119         0.000         0.000         0.119
 input      1           0.228        -0.076        -0.032         0.120
 input      2           0.236        -0.078        -0.056         0.102
 input      3           0.186        -0.062         0.000         0.124
 input      4           0.182        -0.060         0.000         0.121
 input      5           0.176        -0.058         0.000         0.118
 LISTING OF PEERS:
  peer   lambda weight
   28      0.049
   42      0.115
   51      0.836
 
 
Results for firm:    13
Technical efficiency = 0.974
Scale efficiency     = 0.308  (irs)
 PROJECTION SUMMARY:
  variable           original        radial         slack     projected
                        value      movement      movement         value
 output     1           0.155         0.000         0.796         0.951
 output     2           0.101         0.000         0.360         0.461
 output     3           0.108         0.000         0.069         0.177
 input      1           0.118        -0.003        -0.002         0.114
 input      2           0.141        -0.004         0.000         0.137
 input      3           0.110        -0.003         0.000         0.107
 input      4           0.152        -0.004        -0.012         0.136
 input      5           0.175        -0.005        -0.003         0.167
 LISTING OF PEERS:
  peer   lambda weight
   59      0.059
   28      0.941
 
 
Results for firm:    14
Technical efficiency = 0.514
Scale efficiency     = 0.452  (irs)
 PROJECTION SUMMARY:
  variable           original        radial         slack     projected
                        value      movement      movement         value
 output     1           0.199         0.000         0.000         0.199
 output     2           0.192         0.000         0.044         0.236
 output     3           0.177         0.000         0.000         0.177
 input      1           0.267        -0.130        -0.027         0.110
 input      2           0.358        -0.174        -0.069         0.115
 input      3           0.265        -0.129        -0.002         0.135
 input      4           0.203        -0.099         0.000         0.104
 input      5           0.365        -0.178        -0.054         0.134
 LISTING OF PEERS:
  peer   lambda weight
   16      0.109
   18      0.053
   51      0.839
 
 
Results for firm:    15
Technical efficiency = 0.616
Scale efficiency     = 0.488  (irs)
 PROJECTION SUMMARY:
  variable           original        radial         slack     projected
                        value      movement      movement         value
 output     1           0.274         0.000         0.270         0.543
 output     2           0.195         0.000         0.091         0.285
 output     3           0.125         0.000         0.020         0.145
 input      1           0.180        -0.069        -0.001         0.110
 input      2           0.217        -0.083        -0.018         0.116
 input      3           0.191        -0.073         0.000         0.117
 input      4           0.197        -0.076         0.000         0.121
 input      5           0.223        -0.086         0.000         0.138
 LISTING OF PEERS:
  peer   lambda weight
   42      0.024
   51      0.520
   28      0.457
 
 
Results for firm:    16
Technical efficiency = 1.000
Scale efficiency     = 1.000  (crs)
 PROJECTION SUMMARY:
  variable           original        radial         slack     projected
                        value      movement      movement         value
 output     1           0.540         0.000         0.000         0.540
 output     2           0.719         0.000         0.000         0.719
 output     3           0.260         0.000         0.000         0.260
 input      1           0.141         0.000         0.000         0.141
 input      2           0.149         0.000         0.000         0.150
 input      3           0.166         0.000         0.000         0.166
 input      4           0.114         0.000         0.000         0.114
 input      5           0.174         0.000         0.000         0.174
 LISTING OF PEERS:
  peer   lambda weight
   16      1.000
 
 
Results for firm:    17
Technical efficiency = 0.962
Scale efficiency     = 0.317  (irs)
 PROJECTION SUMMARY:
  variable           original        radial         slack     projected
                        value      movement      movement         value
 output     1           0.156         0.000         0.003         0.159
 output     2           0.120         0.000         0.005         0.125
 output     3           0.101         0.000         0.014         0.114
 input      1           0.218        -0.008        -0.110         0.100
 input      2           0.221        -0.008        -0.113         0.100
 input      3           0.181        -0.007        -0.048         0.126
 input      4           0.104        -0.004         0.000         0.100
 input      5           0.267        -0.010        -0.140         0.117
 LISTING OF PEERS:
  peer   lambda weight
   51      1.000
 
 
Results for firm:    18
Technical efficiency = 1.000
Scale efficiency     = 1.000  (crs)
 PROJECTION SUMMARY:
  variable           original        radial         slack     projected
                        value      movement      movement         value
 output     1           0.134         0.000         0.000         0.134
 output     2           1.000         0.000         0.000         1.000
 output     3           1.000         0.000         0.000         1.000
 input      1           0.211         0.000         0.000         0.211
 input      2           0.280         0.000         0.000         0.280
 input      3           0.207         0.000         0.000         0.207
 input      4           0.155         0.000         0.000         0.155
 input      5           0.315         0.000         0.000         0.315
 LISTING OF PEERS:
  peer   lambda weight
   18      1.000
 
 
Results for firm:    19
Technical efficiency = 0.686
Scale efficiency     = 0.466  (irs)
 PROJECTION SUMMARY:
  variable           original        radial         slack     projected
                        value      movement      movement         value
 output     1           0.188         0.000         0.028         0.215
 output     2           0.213         0.000         0.000         0.213
 output     3           0.108         0.000         0.028         0.136
 input      1           0.161        -0.050         0.000         0.110
 input      2           0.168        -0.053        -0.008         0.107
 input      3           0.242        -0.076        -0.035         0.132
 input      4           0.191        -0.060        -0.025         0.106
 input      5           0.182        -0.057         0.000         0.125
 LISTING OF PEERS:
  peer   lambda weight
   16      0.146
   42      0.025
   51      0.829
 
 
Results for firm:    20
Technical efficiency = 0.555
Scale efficiency     = 0.305  (irs)
 PROJECTION SUMMARY:
  variable           original        radial         slack     projected
                        value      movement      movement         value
 output     1           0.100         0.000         0.550         0.650
 output     2           0.165         0.000         0.164         0.328
 output     3           0.101         0.000         0.053         0.153
 input      1           0.194        -0.086         0.000         0.107
 input      2           0.236        -0.105        -0.011         0.120
 input      3           0.208        -0.093         0.000         0.115
 input      4           0.243        -0.108        -0.013         0.122
 input      5           0.279        -0.124        -0.011         0.144
 LISTING OF PEERS:
  peer   lambda weight
   28      0.584
   51      0.416
 
 
Results for firm:    21
Technical efficiency = 0.700
Scale efficiency     = 0.364  (irs)
 PROJECTION SUMMARY:
  variable           original        radial         slack     projected
                        value      movement      movement         value
 output     1           0.155         0.000         0.004         0.160
 output     2           0.145         0.000         0.000         0.146
 output     3           0.105         0.000         0.008         0.113
 input      1           0.153        -0.046        -0.003         0.105
 input      2           0.163        -0.049        -0.001         0.113
 input      3           0.174        -0.052         0.000         0.122
 input      4           0.146        -0.044         0.000         0.102
 input      5           0.203        -0.061        -0.005         0.137
 LISTING OF PEERS:
  peer   lambda weight
   59      0.155
   51      0.845
 
 
Results for firm:    22
Technical efficiency = 0.454
Scale efficiency     = 0.605  (irs)
 PROJECTION SUMMARY:
  variable           original        radial         slack     projected
                        value      movement      movement         value
 output     1           0.162         0.000         0.732         0.893
 output     2           0.394         0.000         0.035         0.429
 output     3           0.111         0.000         0.062         0.173
 input      1           0.245        -0.134         0.000         0.111
 input      2           0.314        -0.172        -0.013         0.130
 input      3           0.242        -0.132         0.000         0.110
 input      4           0.383        -0.209        -0.041         0.133
 input      5           0.356        -0.194        -0.005         0.157
 LISTING OF PEERS:
  peer   lambda weight
   51      0.127
   28      0.873
 
 
Results for firm:    23
Technical efficiency = 0.782
Scale efficiency     = 0.490  (irs)
 PROJECTION SUMMARY:
  variable           original        radial         slack     projected
                        value      movement      movement         value
 output     1           0.164         0.000         0.031         0.195
 output     2           0.210         0.000         0.000         0.210
 output     3           0.156         0.000         0.000         0.156
 input      1           0.156        -0.034        -0.014         0.107
 input      2           0.261        -0.057        -0.094         0.110
 input      3           0.181        -0.039        -0.009         0.132
 input      4           0.132        -0.029         0.000         0.103
 input      5           0.172        -0.037        -0.005         0.129
 LISTING OF PEERS:
  peer   lambda weight
   18      0.031
   16      0.097
   51      0.872
 
 
Results for firm:    24
Technical efficiency = 0.759
Scale efficiency     = 0.547  (irs)
 PROJECTION SUMMARY:
  variable           original        radial         slack     projected
                        value      movement      movement         value
 output     1           0.236         0.000         0.190         0.426
 output     2           0.226         0.000         0.042         0.268
 output     3           0.168         0.000         0.000         0.168
 input      1           0.149        -0.036        -0.004         0.109
 input      2           0.170        -0.041        -0.011         0.118
 input      3           0.162        -0.039         0.000         0.123
 input      4           0.151        -0.036         0.000         0.115
 input      5           0.183        -0.044         0.000         0.139
 LISTING OF PEERS:
  peer   lambda weight
   18      0.036
   42      0.003
   51      0.641
   28      0.319
 
 
Results for firm:    25
Technical efficiency = 0.526
Scale efficiency     = 0.462  (irs)
 PROJECTION SUMMARY:
  variable           original        radial         slack     projected
                        value      movement      movement         value
 output     1           0.228         0.000         0.400         0.627
 output     2           0.194         0.000         0.126         0.320
 output     3           0.137         0.000         0.015         0.152
 input      1           0.475        -0.225        -0.139         0.111
 input      2           0.519        -0.246        -0.154         0.119
 input      3           0.220        -0.104         0.000         0.116
 input      4           0.237        -0.112         0.000         0.125
 input      5           0.270        -0.128         0.000         0.142
 LISTING OF PEERS:
  peer   lambda weight
   28      0.556
   42      0.023
   51      0.421
 
 
Results for firm:    26
Technical efficiency = 0.832
Scale efficiency     = 0.373  (irs)
 PROJECTION SUMMARY:
  variable           original        radial         slack     projected
                        value      movement      movement         value
 output     1           0.200         0.000         0.638         0.838
 output     2           0.185         0.000         0.248         0.432
 output     3           0.126         0.000         0.040         0.166
 input      1           0.144        -0.024        -0.004         0.116
 input      2           0.188        -0.032        -0.012         0.144
 input      3           0.128        -0.021         0.000         0.106
 input      4           0.175        -0.029        -0.013         0.133
 input      5           0.215        -0.036         0.000         0.179
 LISTING OF PEERS:
  peer   lambda weight
   28      0.807
   59      0.193
 
 
Results for firm:    27
Technical efficiency = 1.000
Scale efficiency     = 1.000  (crs)
 PROJECTION SUMMARY:
  variable           original        radial         slack     projected
                        value      movement      movement         value
 output     1           0.949         0.000         0.000         0.949
 output     2           0.855         0.000         0.000         0.855
 output     3           0.208         0.000         0.000         0.208
 input      1           0.144         0.000         0.000         0.144
 input      2           0.182         0.000         0.000         0.182
 input      3           0.138         0.000         0.000         0.138
 input      4           0.153         0.000         0.000         0.154
 input      5           0.205         0.000         0.000         0.205
 LISTING OF PEERS:
  peer   lambda weight
   27      1.000
 
 
Results for firm:    28
Technical efficiency = 1.000
Scale efficiency     = 1.000  (crs)
 PROJECTION SUMMARY:
  variable           original        radial         slack     projected
                        value      movement      movement         value
 output     1           1.000         0.000         0.000         1.000
 output     2           0.473         0.000         0.000         0.473
 output     3           0.181         0.000         0.000         0.181
 input      1           0.113         0.000         0.000         0.113
 input      2           0.135         0.000         0.000         0.135
 input      3           0.107         0.000         0.000         0.108
 input      4           0.138         0.000         0.000         0.138
 input      5           0.163         0.000         0.000         0.163
 LISTING OF PEERS:
  peer   lambda weight
   28      1.000
 
 
Results for firm:    29
Technical efficiency = 0.973
Scale efficiency     = 0.412  (irs)
 PROJECTION SUMMARY:
  variable           original        radial         slack     projected
                        value      movement      movement         value
 output     1           0.159         0.000         0.055         0.214
 output     2           0.100         0.000         0.050         0.150
 output     3           0.107         0.000         0.013         0.119
 input      1           0.112        -0.003         0.000         0.109
 input      2           0.114        -0.003        -0.009         0.102
 input      3           0.128        -0.003         0.000         0.125
 input      4           0.183        -0.005        -0.068         0.111
 input      5           0.123        -0.003         0.000         0.119
 LISTING OF PEERS:
  peer   lambda weight
   28      0.064
   42      0.049
   51      0.887
 
 
Results for firm:    30
Technical efficiency = 0.630
Scale efficiency     = 0.415  (irs)
 PROJECTION SUMMARY:
  variable           original        radial         slack     projected
                        value      movement      movement         value
 output     1           0.218         0.000         0.000         0.218
 output     2           0.194         0.000         0.022         0.217
 output     3           0.124         0.000         0.013         0.137
 input      1           0.212        -0.078        -0.027         0.106
 input      2           0.274        -0.101        -0.065         0.108
 input      3           0.254        -0.094        -0.028         0.132
 input      4           0.162        -0.060         0.000         0.102
 input      5           0.366        -0.136        -0.105         0.126
 LISTING OF PEERS:
  peer   lambda weight
   16      0.154
   51      0.846
 
 
Results for firm:    31
Technical efficiency = 0.409
Scale efficiency     = 0.455  (irs)
 PROJECTION SUMMARY:
  variable           original        radial         slack     projected
                        value      movement      movement         value
 output     1           0.232         0.000         0.000         0.232
 output     2           0.204         0.000         0.034         0.238
 output     3           0.123         0.000         0.019         0.142
 input      1           0.590        -0.349        -0.134         0.108
 input      2           0.321        -0.190        -0.022         0.109
 input      3           0.358        -0.211        -0.013         0.134
 input      4           0.251        -0.148         0.000         0.103
 input      5           0.343        -0.202        -0.012         0.128
 LISTING OF PEERS:
  peer   lambda weight
   16      0.190
   51      0.810
 
 
Results for firm:    32
Technical efficiency = 0.633
Scale efficiency     = 0.367  (irs)
 PROJECTION SUMMARY:
  variable           original        radial         slack     projected
                        value      movement      movement         value
 output     1           0.162         0.000         0.279         0.441
 output     2           0.115         0.000         0.130         0.245
 output     3           0.101         0.000         0.037         0.138
 input      1           0.185        -0.068         0.000         0.117
 input      2           0.176        -0.065         0.000         0.112
 input      3           0.189        -0.069         0.000         0.119
 input      4           0.202        -0.074        -0.002         0.126
 input      5           0.238        -0.087        -0.020         0.131
 LISTING OF PEERS:
  peer   lambda weight
   42      0.077
   51      0.589
   28      0.334
 
 
Results for firm:    33
Technical efficiency = 0.536
Scale efficiency     = 0.422  (irs)
 PROJECTION SUMMARY:
  variable           original        radial         slack     projected
                        value      movement      movement         value
 output     1           0.172         0.000         0.000         0.172
 output     2           0.121         0.000         0.026         0.146
 output     3           0.121         0.000         0.000         0.121
 input      1           0.224        -0.104        -0.018         0.102
 input      2           0.239        -0.111        -0.026         0.102
 input      3           0.249        -0.116        -0.006         0.128
 input      4           0.188        -0.087         0.000         0.101
 input      5           0.243        -0.113        -0.011         0.120
 LISTING OF PEERS:
  peer   lambda weight
   18      0.002
   16      0.033
   51      0.965
 
 
Results for firm:    34
Technical efficiency = 0.533
Scale efficiency     = 0.404  (irs)
 PROJECTION SUMMARY:
  variable           original        radial         slack     projected
                        value      movement      movement         value
 output     1           0.169         0.000         0.165         0.334
 output     2           0.122         0.000         0.090         0.212
 output     3           0.121         0.000         0.006         0.127
 input      1           0.294        -0.137        -0.051         0.106
 input      2           0.219        -0.102         0.000         0.117
 input      3           0.224        -0.105         0.000         0.119
 input      4           0.205        -0.096         0.000         0.109
 input      5           0.280        -0.131        -0.008         0.141
 LISTING OF PEERS:
  peer   lambda weight
   28      0.207
   51      0.682
   59      0.111
 
 
Results for firm:    35
Technical efficiency = 0.576
Scale efficiency     = 0.439  (irs)
 PROJECTION SUMMARY:
  variable           original        radial         slack     projected
                        value      movement      movement         value
 output     1           0.195         0.000         0.000         0.195
 output     2           0.167         0.000         0.000         0.167
 output     3           0.101         0.000         0.024         0.125
 input      1           0.201        -0.085         0.000         0.116
 input      2           0.218        -0.092        -0.022         0.103
 input      3           0.315        -0.134        -0.054         0.127
 input      4           0.272        -0.115        -0.043         0.114
 input      5           0.208        -0.088         0.000         0.120
 LISTING OF PEERS:
  peer   lambda weight
   28      0.016
   16      0.055
   42      0.076
   51      0.853
 
 
Results for firm:    36
Technical efficiency = 0.584
Scale efficiency     = 0.514  (irs)
 PROJECTION SUMMARY:
  variable           original        radial         slack     projected
                        value      movement      movement         value
 output     1           0.200         0.000         0.138         0.337
 output     2           0.148         0.000         0.075         0.223
 output     3           0.149         0.000         0.000         0.149
 input      1           0.480        -0.200        -0.156         0.124
 input      2           0.439        -0.182        -0.145         0.111
 input      3           0.211        -0.088         0.000         0.123
 input      4           0.219        -0.091         0.000         0.128
 input      5           0.221        -0.092         0.000         0.129
 LISTING OF PEERS:
  peer   lambda weight
   18      0.022
   42      0.110
   51      0.658
   28      0.211
 
 
Results for firm:    37
Technical efficiency = 0.655
Scale efficiency     = 0.470  (irs)
 PROJECTION SUMMARY:
  variable           original        radial         slack     projected
                        value      movement      movement         value
 output     1           0.199         0.000         0.001         0.200
 output     2           0.188         0.000         0.000         0.188
 output     3           0.114         0.000         0.016         0.130
 input      1           0.337        -0.116        -0.116         0.104
 input      2           0.162        -0.056        -0.001         0.105
 input      3           0.296        -0.102        -0.063         0.130
 input      4           0.155        -0.053         0.000         0.101
 input      5           0.248        -0.085        -0.039         0.123
 LISTING OF PEERS:
  peer   lambda weight
   16      0.106
   51      0.894
 
 
Results for firm:    38
Technical efficiency = 0.549
Scale efficiency     = 0.565  (irs)
 PROJECTION SUMMARY:
  variable           original        radial         slack     projected
                        value      movement      movement         value
 output     1           0.253         0.000         0.000         0.253
 output     2           0.327         0.000         0.011         0.337
 output     3           0.215         0.000         0.000         0.215
 input      1           0.412        -0.186        -0.108         0.118
 input      2           0.795        -0.359        -0.311         0.125
 input      3           0.582        -0.262        -0.178         0.142
 input      4           0.196        -0.088         0.000         0.107
 input      5           0.473        -0.213        -0.114         0.146
 LISTING OF PEERS:
  peer   lambda weight
   18      0.072
   51      0.677
   16      0.251
 
 
Results for firm:    39
Technical efficiency = 0.747
Scale efficiency     = 0.529  (irs)
 PROJECTION SUMMARY:
  variable           original        radial         slack     projected
                        value      movement      movement         value
 output     1           0.169         0.000         0.087         0.255
 output     2           0.277         0.000         0.000         0.277
 output     3           0.116         0.000         0.036         0.152
 input      1           0.165        -0.042         0.000         0.123
 input      2           0.163        -0.041        -0.009         0.112
 input      3           0.320        -0.081        -0.103         0.136
 input      4           1.000        -0.253        -0.630         0.116
 input      5           0.174        -0.044         0.000         0.130
 LISTING OF PEERS:
  peer   lambda weight
   16      0.250
   42      0.076
   51      0.674
 
 
Results for firm:    40
Technical efficiency = 0.660
Scale efficiency     = 0.342  (irs)
 PROJECTION SUMMARY:
  variable           original        radial         slack     projected
                        value      movement      movement         value
 output     1           0.103         0.000         0.278         0.381
 output     2           0.108         0.000         0.109         0.217
 output     3           0.110         0.000         0.022         0.132
 input      1           0.273        -0.093        -0.074         0.106
 input      2           0.174        -0.059        -0.006         0.109
 input      3           0.184        -0.062         0.000         0.121
 input      4           0.170        -0.058         0.000         0.112
 input      5           0.196        -0.067         0.000         0.129
 LISTING OF PEERS:
  peer   lambda weight
   42      0.014
   51      0.723
   28      0.263
 
 
Results for firm:    41
Technical efficiency = 0.548
Scale efficiency     = 0.468  (irs)
 PROJECTION SUMMARY:
  variable           original        radial         slack     projected
                        value      movement      movement         value
 output     1           0.204         0.000         0.406         0.611
 output     2           0.156         0.000         0.178         0.334
 output     3           0.134         0.000         0.022         0.156
 input      1           0.754        -0.340        -0.226         0.188
 input      2           0.232        -0.105        -0.008         0.119
 input      3           0.206        -0.093         0.000         0.113
 input      4           0.407        -0.184        -0.024         0.200
 input      5           0.243        -0.110         0.000         0.133
 LISTING OF PEERS:
  peer   lambda weight
   42      0.471
   28      0.529
 
 
Results for firm:    42
Technical efficiency = 1.000
Scale efficiency     = 0.575  (irs)
 PROJECTION SUMMARY:
  variable           original        radial         slack     projected
                        value      movement      movement         value
 output     1           0.174         0.000         0.000         0.174
 output     2           0.177         0.000         0.000         0.177
 output     3           0.128         0.000         0.000         0.128
 input      1           0.272         0.000         0.000         0.272
 input      2           0.101         0.000         0.000         0.101
 input      3           0.120         0.000         0.000         0.120
 input      4           0.269         0.000         0.000         0.269
 input      5           0.100         0.000         0.000         0.100
 LISTING OF PEERS:
  peer   lambda weight
   42      1.000
 
 
Results for firm:    43
Technical efficiency = 0.379
Scale efficiency     = 0.469  (irs)
 PROJECTION SUMMARY:
  variable           original        radial         slack     projected
                        value      movement      movement         value
 output     1           0.242         0.000         0.000         0.242
 output     2           0.253         0.000         0.002         0.255
 output     3           0.120         0.000         0.026         0.146
 input      1           0.432        -0.268        -0.055         0.109
 input      2           0.444        -0.276        -0.057         0.111
 input      3           0.448        -0.278        -0.035         0.135
 input      4           0.272        -0.169         0.000         0.103
 input      5           0.390        -0.242        -0.018         0.130
 LISTING OF PEERS:
  peer   lambda weight
   16      0.218
   51      0.782
 
 
Results for firm:    44
Technical efficiency = 0.612
Scale efficiency     = 0.495  (irs)
 PROJECTION SUMMARY:
  variable           original        radial         slack     projected
                        value      movement      movement         value
 output     1           0.278         0.000         0.300         0.578
 output     2           0.202         0.000         0.109         0.311
 output     3           0.121         0.000         0.030         0.151
 input      1           0.333        -0.129        -0.050         0.154
 input      2           0.209        -0.081        -0.011         0.117
 input      3           0.188        -0.073         0.000         0.115
 input      4           0.270        -0.105         0.000         0.165
 input      5           0.220        -0.085         0.000         0.135
 LISTING OF PEERS:
  peer   lambda weight
   42      0.277
   51      0.230
   28      0.493
 
 
Results for firm:    45
Technical efficiency = 0.979
Scale efficiency     = 0.534  (irs)
 PROJECTION SUMMARY:
  variable           original        radial         slack     projected
                        value      movement      movement         value
 output     1           0.278         0.000         0.000         0.278
 output     2           0.279         0.000         0.032         0.311
 output     3           0.161         0.000         0.000         0.161
 input      1           0.148        -0.003        -0.032         0.113
 input      2           0.165        -0.004        -0.046         0.116
 input      3           0.164        -0.003        -0.022         0.139
 input      4           0.107        -0.002         0.000         0.104
 input      5           0.185        -0.004        -0.046         0.135
 LISTING OF PEERS:
  peer   lambda weight
   18      0.001
   51      0.687
   16      0.312
 
 
Results for firm:    46
Technical efficiency = 0.627
Scale efficiency     = 0.584  (irs)
 PROJECTION SUMMARY:
  variable           original        radial         slack     projected
                        value      movement      movement         value
 output     1           0.178         0.000         0.000         0.178
 output     2           0.138         0.000         0.047         0.185
 output     3           0.135         0.000         0.000         0.135
 input      1           0.580        -0.216        -0.097         0.267
 input      2           0.190        -0.071        -0.016         0.103
 input      3           0.204        -0.076        -0.008         0.121
 input      4           0.420        -0.156         0.000         0.263
 input      5           0.164        -0.061         0.000         0.103
 LISTING OF PEERS:
  peer   lambda weight
   28      0.006
   42      0.962
   51      0.024
   18      0.009
 
 
Results for firm:    47
Technical efficiency = 0.827
Scale efficiency     = 0.383  (irs)
 PROJECTION SUMMARY:
  variable           original        radial         slack     projected
                        value      movement      movement         value
 output     1           0.174         0.000         0.334         0.508
 output     2           0.110         0.000         0.161         0.271
 output     3           0.107         0.000         0.035         0.143
 input      1           0.193        -0.033        -0.048         0.112
 input      2           0.138        -0.024         0.000         0.114
 input      3           0.143        -0.025         0.000         0.118
 input      4           0.148        -0.026         0.000         0.122
 input      5           0.183        -0.032        -0.016         0.135
 LISTING OF PEERS:
  peer   lambda weight
   42      0.039
   51      0.547
   28      0.414
 
 
Results for firm:    48
Technical efficiency = 0.420
Scale efficiency     = 0.650  (irs)
 PROJECTION SUMMARY:
  variable           original        radial         slack     projected
                        value      movement      movement         value
 output     1           0.246         0.000         0.000         0.246
 output     2           0.292         0.000         0.000         0.292
 output     3           0.205         0.000         0.000         0.205
 input      1           0.670        -0.389        -0.144         0.138
 input      2           0.775        -0.450        -0.204         0.122
 input      3           0.502        -0.291        -0.075         0.136
 input      4           0.311        -0.180         0.000         0.131
 input      5           0.332        -0.192         0.000         0.139
 LISTING OF PEERS:
  peer   lambda weight
   16      0.136
   42      0.137
   18      0.074
   28      0.041
   51      0.612
 
 
Results for firm:    49
Technical efficiency = 0.381
Scale efficiency     = 0.924  (irs)
 PROJECTION SUMMARY:
  variable           original        radial         slack     projected
                        value      movement      movement         value
 output     1           0.326         0.000         0.177         0.503
 output     2           0.662         0.000         0.000         0.662
 output     3           0.228         0.000         0.018         0.246
 input      1           0.683        -0.423        -0.123         0.137
 input      2           0.703        -0.435        -0.123         0.145
 input      3           1.000        -0.619        -0.219         0.162
 input      4           0.295        -0.183         0.000         0.112
 input      5           0.624        -0.386        -0.069         0.169
 LISTING OF PEERS:
  peer   lambda weight
   16      0.904
   51      0.096
 
 
Results for firm:    50
Technical efficiency = 0.803
Scale efficiency     = 0.626  (irs)
 PROJECTION SUMMARY:
  variable           original        radial         slack     projected
                        value      movement      movement         value
 output     1           0.336         0.000         0.375         0.711
 output     2           0.389         0.000         0.000         0.389
 output     3           0.124         0.000         0.042         0.166
 input      1           0.140        -0.028         0.000         0.112
 input      2           0.166        -0.033        -0.005         0.128
 input      3           0.145        -0.029         0.000         0.116
 input      4           0.156        -0.031         0.000         0.125
 input      5           0.191        -0.038         0.000         0.154
 LISTING OF PEERS:
  peer   lambda weight
   16      0.070
   59      0.032
   51      0.273
   28      0.625
 
 
Results for firm:    51
Technical efficiency = 1.000
Scale efficiency     = 0.445  (irs)
 PROJECTION SUMMARY:
  variable           original        radial         slack     projected
                        value      movement      movement         value
 output     1           0.159         0.000         0.000         0.159
 output     2           0.125         0.000         0.000         0.125
 output     3           0.115         0.000         0.000         0.115
 input      1           0.100         0.000         0.000         0.100
 input      2           0.100         0.000         0.000         0.100
 input      3           0.126         0.000         0.000         0.126
 input      4           0.100         0.000         0.000         0.100
 input      5           0.117         0.000         0.000         0.117
 LISTING OF PEERS:
  peer   lambda weight
   51      1.000
 
 
Results for firm:    52
Technical efficiency = 0.560
Scale efficiency     = 0.467  (irs)
 PROJECTION SUMMARY:
  variable           original        radial         slack     projected
                        value      movement      movement         value
 output     1           0.157         0.000         0.056         0.213
 output     2           0.216         0.000         0.000         0.216
 output     3           0.142         0.000         0.000         0.142
 input      1           0.309        -0.136        -0.066         0.107
 input      2           0.211        -0.093        -0.010         0.108
 input      3           0.438        -0.193        -0.113         0.132
 input      4           0.183        -0.080         0.000         0.102
 input      5           0.558        -0.246        -0.186         0.127
 LISTING OF PEERS:
  peer   lambda weight
   18      0.008
   16      0.142
   51      0.850
 
 
Results for firm:    53
Technical efficiency = 0.751
Scale efficiency     = 0.653  (irs)
 PROJECTION SUMMARY:
  variable           original        radial         slack     projected
                        value      movement      movement         value
 output     1           0.350         0.000         0.000         0.350
 output     2           0.362         0.000         0.070         0.432
 output     3           0.197         0.000         0.000         0.197
 input      1           0.645        -0.161        -0.362         0.122
 input      2           1.000        -0.249        -0.624         0.127
 input      3           0.394        -0.098        -0.149         0.147
 input      4           0.143        -0.036         0.000         0.107
 input      5           1.000        -0.249        -0.603         0.148
 LISTING OF PEERS:
  peer   lambda weight
   18      0.011
   51      0.488
   16      0.502
 
 
Results for firm:    54
Technical efficiency = 0.872
Scale efficiency     = 0.314  (irs)
 PROJECTION SUMMARY:
  variable           original        radial         slack     projected
                        value      movement      movement         value
 output     1           0.162         0.000         0.756         0.918
 output     2           0.133         0.000         0.320         0.452
 output     3           0.111         0.000         0.063         0.174
 input      1           0.133        -0.017        -0.001         0.114
 input      2           0.167        -0.021        -0.006         0.139
 input      3           0.122        -0.016         0.000         0.107
 input      4           0.179        -0.023        -0.021         0.135
 input      5           0.196        -0.025         0.000         0.171
 LISTING OF PEERS:
  peer   lambda weight
   28      0.902
   59      0.098
 
 
Results for firm:    55
Technical efficiency = 0.368
Scale efficiency     = 0.688  (irs)
 PROJECTION SUMMARY:
  variable           original        radial         slack     projected
                        value      movement      movement         value
 output     1           0.242         0.000         0.000         0.242
 output     2           0.329         0.000         0.000         0.329
 output     3           0.258         0.000         0.000         0.258
 input      1           1.000        -0.632        -0.244         0.125
 input      2           0.359        -0.227         0.000         0.132
 input      3           0.486        -0.307        -0.039         0.140
 input      4           0.313        -0.197         0.000         0.115
 input      5           0.489        -0.309        -0.027         0.153
 LISTING OF PEERS:
  peer   lambda weight
   28      0.057
   16      0.101
   18      0.141
   42      0.023
   51      0.679
 
 
Results for firm:    56
Technical efficiency = 0.691
Scale efficiency     = 0.511  (irs)
 PROJECTION SUMMARY:
  variable           original        radial         slack     projected
                        value      movement      movement         value
 output     1           0.187         0.000         0.002         0.189
 output     2           0.182         0.000         0.000         0.182
 output     3           0.130         0.000         0.000         0.130
 input      1           0.625        -0.193        -0.277         0.155
 input      2           0.192        -0.059        -0.029         0.104
 input      3           0.190        -0.059        -0.004         0.127
 input      4           0.219        -0.068         0.000         0.152
 input      5           0.168        -0.052         0.000         0.116
 LISTING OF PEERS:
  peer   lambda weight
   18      0.002
   42      0.299
   16      0.067
   51      0.632
 
 
Results for firm:    57
Technical efficiency = 0.663
Scale efficiency     = 0.569  (irs)
 PROJECTION SUMMARY:
  variable           original        radial         slack     projected
                        value      movement      movement         value
 output     1           0.174         0.000         0.000         0.174
 output     2           0.197         0.000         0.013         0.210
 output     3           0.188         0.000         0.000         0.188
 input      1           0.515        -0.174        -0.197         0.144
 input      2           0.173        -0.058         0.000         0.115
 input      3           0.387        -0.130        -0.125         0.131
 input      4           0.210        -0.071         0.000         0.139
 input      5           0.263        -0.089        -0.045         0.130
 LISTING OF PEERS:
  peer   lambda weight
   28      0.017
   42      0.203
   51      0.702
   18      0.078
 
 
Results for firm:    58
Technical efficiency = 0.960
Scale efficiency     = 0.464  (irs)
 PROJECTION SUMMARY:
  variable           original        radial         slack     projected
                        value      movement      movement         value
 output     1           0.155         0.000         0.005         0.160
 output     2           0.125         0.000         0.015         0.141
 output     3           0.127         0.000         0.000         0.127
 input      1           0.122        -0.005         0.000         0.117
 input      2           0.121        -0.005        -0.014         0.102
 input      3           0.139        -0.006        -0.007         0.127
 input      4           0.177        -0.007        -0.054         0.116
 input      5           0.123        -0.005         0.000         0.118
 LISTING OF PEERS:
  peer   lambda weight
   51      0.894
   42      0.093
   18      0.013
 
 
Results for firm:    59
Technical efficiency = 1.000
Scale efficiency     = 0.447  (irs)
 PROJECTION SUMMARY:
  variable           original        radial         slack     projected
                        value      movement      movement         value
 output     1           0.161         0.000         0.000         0.161
 output     2           0.261         0.000         0.000         0.261
 output     3           0.106         0.000         0.000         0.106
 input      1           0.131         0.000         0.000         0.131
 input      2           0.185         0.000         0.000         0.185
 input      3           0.100         0.000         0.000         0.100
 input      4           0.113         0.000         0.000         0.113
 input      5           0.247         0.000         0.000         0.247
 LISTING OF PEERS:
  peer   lambda weight
   59      1.000
 
 
Results for firm:    60
Technical efficiency = 0.668
Scale efficiency     = 0.995  (drs)
 PROJECTION SUMMARY:
  variable           original        radial         slack     projected
                        value      movement      movement         value
 output     1           0.182         0.000         0.432         0.614
 output     2           0.744         0.000         0.000         0.744
 output     3           0.176         0.000         0.074         0.251
 input      1           0.236        -0.078        -0.016         0.142
 input      2           0.233        -0.077         0.000         0.155
 input      3           0.938        -0.311        -0.466         0.161
 input      4           0.347        -0.115        -0.111         0.121
 input      5           0.293        -0.097        -0.016         0.180
 LISTING OF PEERS:
  peer   lambda weight
   16      0.819
   27      0.181
