# Supplementary material for: Changes in technological innovation efficiency and influencing factors of listed textile and apparel companies research——Based on three-stage DEA with Tobit modeling
Source: PLoS One. 2024 Aug 8;19(8):e0307820. doi: 10.1371/journal.pone.0307820 (PMC11309499; doi:10.1371/journal.pone.0307820)
Supplement: S1 Raw data — (ZIP) [file pone.0307820.s001.zip › Raw Data/Textile and Clothing Industry/DEAP2.1/Phase 3/2019-dta.txt]

0.3896	0.1852	0.1053	0.3300	0.2643	0.2511	0.2117	0.1892
0.2828	0.1414	0.1007	0.2206	0.1749	0.2027	0.1081	0.1284
0.2742	0.1326	0.1177	0.3310	0.2646	0.2513	0.2121	0.1888
0.2826	0.1082	0.1002	0.2508	0.2020	0.2183	0.2226	0.1949
0.3352	0.1876	0.1106	0.2773	0.2400	0.2882	0.2148	0.2635
0.3747	0.4160	0.1360	0.2181	0.1826	0.1823	0.2001	0.1642
0.3497	0.1622	0.1215	0.2412	0.1862	0.2163	0.1408	0.1466
0.2836	0.1045	0.1082	0.1923	0.1580	0.1694	0.1000	0.1000
0.3136	0.1938	0.1178	0.2567	0.1978	0.2422	0.1246	0.1631
0.3500	0.1949	0.2433	0.2372	0.1800	0.1878	0.1910	0.1370
0.2998	0.2074	0.4184	0.2115	0.1933	0.1938	0.1727	0.1800
0.3013	0.1329	0.1180	0.2355	0.2588	0.2190	0.2037	0.1629
0.2821	0.1112	0.1068	0.1651	0.1567	0.1500	0.1660	0.1168
0.2826	0.2113	0.1808	0.3612	0.3341	0.3146	0.2640	0.3047
0.3402	0.2051	0.1282	0.2195	0.3302	0.1921	0.2637	0.2087
0.5565	0.8905	0.2476	0.1937	0.1735	0.1886	0.1120	0.1501
0.2720	0.1280	0.1002	0.3096	0.2653	0.2824	0.1957	0.1798
0.2851	0.9661	1.0000	0.3343	0.2774	0.2697	0.2118	0.2204
0.3063	0.2292	0.1082	0.1932	0.1800	0.2690	0.1726	0.1511
0.2945	0.1491	0.1000	0.2687	0.2404	0.2245	0.1224	0.1623
0.3053	0.1723	0.1087	0.2151	0.2098	0.2229	0.6998	0.1268
0.1237	0.3135	0.1057	0.3702	0.3122	0.3583	0.5384	0.2529
0.3126	0.2223	0.1506	0.1952	0.2841	0.2001	0.1973	0.1538
0.3399	0.2369	0.1735	0.1787	0.1680	0.1634	0.1965	0.1714
0.3271	0.1999	0.1440	0.2650	0.4372	0.2507	0.3324	0.3196
0.3067	0.1919	0.1351	0.1907	0.1751	0.1412	0.2282	0.1518
0.8562	1.0000	0.2940	0.1909	0.1796	0.1538	0.2026	0.1563
1.0000	0.6029	0.1790	0.1568	0.1497	0.1305	0.1388	0.1079
0.2780	0.1000	0.1059	0.1000	0.1000	0.1000	0.1910	0.1220
0.3330	0.2111	0.1243	0.3065	0.2530	0.2391	0.1689	0.1688
0.3110	0.1981	0.1336	0.5071	0.2910	0.3872	0.3311	0.4462
0.2900	0.1294	0.1006	0.1929	0.1777	0.1906	0.2007	0.1867
0.2845	0.1273	0.1212	0.2626	0.2248	0.2681	0.2042	0.2163
0.2946	0.1319	0.1235	0.3261	0.1985	0.2213	0.2385	0.2489
0.3186	0.1983	0.1076	0.2008	0.4801	0.3035	0.2935	0.2361
0.3251	0.1603	0.1465	0.3678	0.4167	0.2373	0.2571	0.1788
0.3016	0.1989	0.1177	0.2826	0.1838	0.3457	0.1761	0.2103
0.3297	0.3450	0.2507	1.0000	0.7368	0.5625	0.2231	0.4126
0.1000	0.2125	0.1150	0.2521	0.2175	0.2862	1.0000	0.1786
0.2832	0.1050	0.1066	0.2425	0.1815	0.1980	0.2214	0.1627
0.3056	0.1517	0.1301	0.4873	0.2203	0.2345	0.5588	0.2098
0.2925	0.1945	0.1277	0.1214	0.1064	0.1124	0.3251	0.1268
0.3468	0.2489	0.1195	0.3559	0.3539	0.4345	0.3454	0.3500
0.3681	0.2022	0.1202	0.2651	0.2079	0.2363	0.1800	0.1587
0.3776	0.2884	0.1584	0.1966	0.1864	0.1883	0.1401	0.1678
0.2835	0.1341	0.1337	0.3235	0.1650	0.1793	0.5497	0.1474
0.2899	0.1088	0.1054	0.2029	0.1611	0.1651	0.1343	0.1578
0.3424	0.2936	0.2402	0.6185	0.6216	0.4262	0.2821	0.3148
0.3504	0.7470	0.2633	0.6547	0.3662	1.0000	0.2786	0.5086
0.4299	0.3647	0.1222	0.2452	0.2922	0.5113	0.1974	0.5349
0.2799	0.1288	0.1384	0.1108	0.1242	0.1429	0.1153	0.1013
0.2772	0.2145	0.1404	0.2002	0.2022	0.4095	0.1581	0.4157
0.4566	0.3691	0.2048	0.9002	1.0000	0.3540	0.2195	1.0000
0.2821	0.1378	0.1110	0.2175	0.1671	0.1556	0.2539	0.1314
0.3268	0.3246	0.2641	0.4335	0.2759	0.4205	0.3501	0.4365
0.2931	0.1839	0.1280	0.3773	0.2103	0.1951	0.2450	0.1399
0.3040	0.2101	0.1780	0.4618	0.2335	0.3732	0.2948	0.2578
0.2628	0.1294	0.1310	0.1061	0.1073	0.1088	0.1980	0.1378
0.2788	0.2565	0.1045	0.2466	0.2170	0.1814	0.1268	0.1111
0.2621	0.6975	0.1819	0.4531	0.3146	0.9039	0.3812	0.2920
