# Supplementary material for: Changes in technological innovation efficiency and influencing factors of listed textile and apparel companies research——Based on three-stage DEA with Tobit modeling
Source: PLoS One. 2024 Aug 8;19(8):e0307820. doi: 10.1371/journal.pone.0307820 (PMC11309499; doi:10.1371/journal.pone.0307820)
Supplement: S1 Raw data — (ZIP) [file pone.0307820.s001.zip › Raw Data/Textile and Clothing Industry/DEAP2.1/Phase 3/2019-out.txt]

 Results from DEAP Version 2.1
 
Instruction file = 2019-ins.txt
Data file          = 2019-dta.txt
 
 Input orientated DEA
 
 Scale assumption: VRS
 
 Slacks calculated using multi-stage method
 
 
 EFFICIENCY SUMMARY:
 
  firm  crste  vrste  scale
 
    1  0.286  0.562  0.509 irs
    2  0.447  0.930  0.481 irs
    3  0.238  0.561  0.425 irs
    4  0.270  0.605  0.447 irs
    5  0.261  0.539  0.484 irs
    6  0.433  0.733  0.591 irs
    7  0.421  0.777  0.542 irs
    8  0.498  1.000  0.498 irs
    9  0.439  0.814  0.540 irs
   10  0.539  0.846  0.638 irs
   11  0.749  0.912  0.820 irs
   12  0.284  0.634  0.447 irs
   13  0.372  0.900  0.413 irs
   14  0.238  0.465  0.512 irs
   15  0.337  0.610  0.552 irs
   16  1.000  1.000  1.000  - 
   17  0.241  0.560  0.430 irs
   18  1.000  1.000  1.000  - 
   19  0.333  0.714  0.467 irs
   20  0.404  0.823  0.491 irs
   21  0.345  0.799  0.432 irs
   22  0.199  0.421  0.473 irs
   23  0.399  0.681  0.586 irs
   24  0.491  0.782  0.627 irs
   25  0.292  0.476  0.613 irs
   26  0.423  0.782  0.540 irs
   27  1.000  1.000  1.000  - 
   28  1.000  1.000  1.000  - 
   29  0.607  1.000  0.607 irs
   30  0.343  0.654  0.525 irs
   31  0.226  0.418  0.541 irs
   32  0.313  0.684  0.457 irs
   33  0.267  0.561  0.475 irs
   34  0.310  0.589  0.527 irs
   35  0.326  0.562  0.580 irs
   36  0.295  0.581  0.508 irs
   37  0.331  0.690  0.480 irs
   38  0.361  0.504  0.717 irs
   39  0.214  0.583  0.368 irs
   40  0.310  0.659  0.470 irs
   41  0.292  0.529  0.553 irs
   42  0.587  1.000  0.587 irs
   43  0.202  0.364  0.555 irs
   44  0.339  0.646  0.524 irs
   45  0.492  0.817  0.602 irs
   46  0.382  0.728  0.524 irs
   47  0.372  0.863  0.431 irs
   48  0.284  0.416  0.682 irs
   49  0.408  0.456  0.895 irs
   50  0.363  0.586  0.619 irs
   51  0.639  1.000  0.639 irs
   52  0.355  0.703  0.506 irs
   53  0.390  0.503  0.777 irs
   54  0.342  0.825  0.415 irs
   55  0.362  0.503  0.719 irs
   56  0.334  0.729  0.458 irs
   57  0.326  0.532  0.612 irs
   58  0.630  1.000  0.630 irs
   59  0.414  0.922  0.450 irs
   60  0.398  0.488  0.816 irs
 
 mean  0.413  0.700  0.580

Note: crste = technical efficiency from CRS DEA
      vrste = technical efficiency from VRS DEA
      scale = scale efficiency = crste/vrste


Note also that all subsequent tables refer to VRS results
 
 
 SUMMARY OF OUTPUT SLACKS:
 
 firm  output:           1           2           3
    1                0.000       0.016       0.039
    2                0.014       0.000       0.014
    3                0.013       0.000       0.020
    4                0.000       0.015       0.030
    5                0.000       0.000       0.033
    6                0.188       0.000       0.026
    7                0.000       0.000       0.005
    8                0.000       0.000       0.000
    9                0.001       0.000       0.006
   10                0.000       0.078       0.000
   11                0.138       0.288       0.000
   12                0.000       0.008       0.019
   13                0.000       0.014       0.026
   14                0.104       0.023       0.000
   15                0.078       0.000       0.000
   16                0.000       0.000       0.000
   17                0.031       0.000       0.022
   18                0.000       0.000       0.000
   19                0.053       0.000       0.040
   20                0.005       0.000       0.016
   21                0.068       0.000       0.014
   22                0.442       0.000       0.045
   23                0.216       0.068       0.000
   24                0.225       0.099       0.000
   25                0.257       0.119       0.000
   26                0.183       0.063       0.000
   27                0.000       0.000       0.000
   28                0.000       0.000       0.000
   29                0.000       0.000       0.000
   30                0.000       0.000       0.016
   31                0.000       0.000       0.006
   32                0.003       0.000       0.029
   33                0.000       0.003       0.016
   34                0.000       0.000       0.006
   35                0.092       0.000       0.019
   36                0.126       0.080       0.000
   37                0.004       0.000       0.028
   38                0.226       0.546       0.000
   39                0.310       0.000       0.028
   40                0.000       0.018       0.023
   41                0.034       0.007       0.000
   42                0.000       0.000       0.000
   43                0.000       0.000       0.031
   44                0.023       0.000       0.020
   45                0.000       0.012       0.000
   46                0.060       0.030       0.000
   47                0.000       0.026       0.033
   48                0.062       0.227       0.000
   49                0.139       0.000       0.000
   50                0.000       0.000       0.044
   51                0.000       0.000       0.000
   52                0.037       0.000       0.004
   53                0.006       0.257       0.000
   54                0.025       0.000       0.018
   55                0.000       0.000       0.000
   56                0.072       0.000       0.014
   57                0.000       0.000       0.000
   58                0.000       0.000       0.000
   59                0.223       0.000       0.025
   60                0.401       0.000       0.045

 mean                0.064       0.033       0.013
 
 
 SUMMARY OF INPUT SLACKS:
 
 firm  input:            1           2           3           4           5
    1                0.068       0.020       0.000       0.000       0.004
    2                0.013       0.004       0.018       0.000       0.017
    3                0.075       0.025       0.000       0.000       0.004
    4                0.043       0.004       0.000       0.000       0.011
    5                0.029       0.000       0.010       0.000       0.038
    6                0.022       0.000       0.000       0.000       0.001
    7                0.029       0.000       0.012       0.000       0.013
    8                0.000       0.000       0.000       0.000       0.000
    9                0.016       0.001       0.025       0.000       0.027
   10                0.059       0.008       0.002       0.033       0.000
   11                0.002       0.000       0.000       0.000       0.022
   12                0.038       0.041       0.000       0.007       0.000
   13                0.040       0.021       0.000       0.020       0.000
   14                0.041       0.021       0.000       0.000       0.034
   15                0.020       0.085       0.000       0.000       0.014
   16                0.000       0.000       0.000       0.000       0.000
   17                0.013       0.004       0.000       0.003       0.000
   18                0.000       0.000       0.000       0.000       0.000
   19                0.017       0.000       0.050       0.000       0.000
   20                0.029       0.039       0.014       0.000       0.031
   21                0.000       0.017       0.019       0.451       0.000
   22                0.028       0.000       0.018       0.093       0.000
   23                0.007       0.062       0.000       0.007       0.000
   24                0.007       0.000       0.000       0.000       0.019
   25                0.000       0.083       0.000       0.000       0.039
   26                0.030       0.021       0.000       0.003       0.000
   27                0.000       0.000       0.000       0.000       0.000
   28                0.000       0.000       0.000       0.000       0.000
   29                0.000       0.000       0.000       0.000       0.000
   30                0.051       0.024       0.000       0.000       0.004
   31                0.096       0.000       0.028       0.000       0.074
   32                0.023       0.004       0.000       0.000       0.020
   33                0.032       0.000       0.006       0.000       0.020
   34                0.084       0.000       0.002       0.000       0.038
   35                0.000       0.155       0.055       0.000       0.018
   36                0.092       0.113       0.000       0.025       0.000
   37                0.077       0.000       0.095       0.000       0.037
   38                0.310       0.197       0.094       0.000       0.058
   39                0.029       0.000       0.030       0.458       0.000
   40                0.052       0.002       0.000       0.009       0.000
   41                0.147       0.000       0.000       0.146       0.000
   42                0.000       0.000       0.000       0.000       0.000
   43                0.007       0.000       0.015       0.000       0.016
   44                0.039       0.000       0.007       0.000       0.000
   45                0.022       0.013       0.000       0.000       0.026
   46                0.123       0.000       0.000       0.263       0.000
   47                0.064       0.015       0.000       0.000       0.035
   48                0.078       0.095       0.000       0.000       0.000
   49                0.114       0.000       0.276       0.000       0.085
   50                0.000       0.029       0.145       0.000       0.200
   51                0.000       0.000       0.000       0.000       0.000
   52                0.000       0.004       0.133       0.000       0.185
   53                0.272       0.340       0.000       0.000       0.369
   54                0.070       0.021       0.000       0.068       0.000
   55                0.070       0.000       0.071       0.000       0.083
   56                0.156       0.025       0.000       0.061       0.000
   57                0.123       0.000       0.067       0.000       0.017
   58                0.000       0.000       0.000       0.000       0.000
   59                0.046       0.045       0.010       0.005       0.000
   60                0.059       0.000       0.301       0.000       0.000

 mean                0.048       0.026       0.025       0.027       0.026
 
 
 SUMMARY OF PEERS:
 
  firm  peers:
    1     28   51   29
    2      8   16
    3     29   28   51
    4     28   29   51
    5     28    8   16   51
    6     51   16   28   29
    7     51   28    8   16
    8      8
    9      8   16
   10     28   18   51
   11     28   18   29   51
   12     28   51   29
   13     28   29   51
   14     18   28   51
   15     51   28   29
   16     16
   17     51   28    8
   18     18
   19     28   16   51   29
   20      8   16
   21     51   28    8
   22     51   29   28
   23     51   28   29
   24     18   51   28   29
   25     51   28   18   29
   26     29   18   28
   27     27
   28     28
   29     29
   30     28    8   16   51
   31     51   29   16   28
   32     29   28   51
   33     28    8   51
   34     29   28   16   51
   35     28   51   29
   36     28   29   51
   37     51   16   29
   38     16   18
   39     51   28   29
   40     28   51   29
   41     29   18   51   28
   42     42
   43     51   16   29   28
   44     51   28    8   16
   45     28    8   16   51
   46     28   51   29   18
   47     28   51   29
   48     16   18    8   51
   49     18   16   51   29
   50     28   16    8   51
   51     51
   52      8   16   51
   53     51   16    8
   54     29   28   51
   55     51   28   29   16   18
   56     51    8   28
   57     29   28   18   51   16
   58     58
   59      8   28
   60     28   27   29   16
 
 
 SUMMARY OF PEER WEIGHTS:
   (in same order as above)
 
  firm  peer weights:
    1   0.152 0.848 0.000
    2   0.953 0.047
    3   0.044 0.011 0.945
    4   0.004 0.253 0.742
    5   0.061 0.049 0.041 0.849
    6   0.166 0.189 0.322 0.324
    7   0.374 0.093 0.530 0.003
    8   1.000
    9   0.886 0.114
   10   0.097 0.117 0.786
   11   0.218 0.318 0.086 0.379
   12   0.030 0.884 0.086
   13   0.004 0.183 0.813
   14   0.042 0.148 0.809
   15   0.264 0.194 0.542
   16   1.000
   17   0.381 0.029 0.591
   18   1.000
   19   0.076 0.088 0.752 0.084
   20   0.943 0.057
   21   0.197 0.126 0.677
   22   0.482 0.121 0.397
   23   0.600 0.345 0.055
   24   0.035 0.229 0.396 0.340
   25   0.140 0.423 0.003 0.434
   26   0.698 0.009 0.294
   27   1.000
   28   1.000
   29   1.000
   30   0.034 0.352 0.098 0.516
   31   0.586 0.309 0.099 0.006
   32   0.285 0.019 0.696
   33   0.006 0.054 0.940
   34   0.328 0.020 0.004 0.648
   35   0.183 0.220 0.597
   36   0.238 0.049 0.713
   37   0.819 0.095 0.086
   38   0.996 0.004
   39   0.737 0.181 0.081
   40   0.005 0.708 0.287
   41   0.424 0.002 0.489 0.085
   42   1.000
   43   0.691 0.137 0.131 0.040
   44   0.670 0.151 0.171 0.008
   45   0.062 0.111 0.191 0.636
   46   0.089 0.648 0.262 0.000
   47   0.014 0.982 0.004
   48   0.446 0.069 0.202 0.284
   49   0.053 0.757 0.071 0.119
   50   0.115 0.241 0.095 0.549
   51   1.000
   52   0.245 0.120 0.635
   53   0.157 0.659 0.184
   54   0.329 0.039 0.632
   55   0.125 0.031 0.598 0.089 0.156
   56   0.850 0.032 0.118
   57   0.477 0.013 0.056 0.399 0.054
   58   1.000
   59   0.695 0.305
   60   0.062 0.540 0.296 0.101
 
 
 PEER COUNT SUMMARY:
   (i.e., no. times each firm is a peer for another)
 
  firm  peer count:
    1       0
    2       0
    3       0
    4       0
    5       0
    6       0
    7       0
    8      17
    9       0
   10       0
   11       0
   12       0
   13       0
   14       0
   15       0
   16      23
   17       0
   18      13
   19       0
   20       0
   21       0
   22       0
   23       0
   24       0
   25       0
   26       0
   27       1
   28      42
   29      31
   30       0
   31       0
   32       0
   33       0
   34       0
   35       0
   36       0
   37       0
   38       0
   39       0
   40       0
   41       0
   42       0
   43       0
   44       0
   45       0
   46       0
   47       0
   48       0
   49       0
   50       0
   51      44
   52       0
   53       0
   54       0
   55       0
   56       0
   57       0
   58       0
   59       0
   60       0
 
 
 
 SUMMARY OF OUTPUT TARGETS:
 
 firm  output:           1           2           3
    1                0.390       0.201       0.145
    2                0.296       0.141       0.115
    3                0.288       0.133       0.137
    4                0.283       0.124       0.130
    5                0.335       0.188       0.144
    6                0.563       0.416       0.162
    7                0.350       0.162       0.126
    8                0.284       0.104       0.108
    9                0.315       0.194       0.124
   10                0.350       0.273       0.243
   11                0.438       0.496       0.418
   12                0.301       0.141       0.137
   13                0.282       0.125       0.133
   14                0.387       0.235       0.181
   15                0.418       0.205       0.129
   16                0.556       0.890       0.248
   17                0.303       0.128       0.122
   18                0.285       0.966       1.000
   19                0.359       0.229       0.148
   20                0.299       0.149       0.116
   21                0.373       0.172       0.123
   22                0.566       0.314       0.151
   23                0.528       0.291       0.151
   24                0.565       0.336       0.173
   25                0.584       0.319       0.144
   26                0.490       0.255       0.135
   27                0.856       1.000       0.294
   28                1.000       0.603       0.179
   29                0.278       0.100       0.106
   30                0.333       0.211       0.140
   31                0.311       0.198       0.139
   32                0.293       0.129       0.130
   33                0.284       0.130       0.137
   34                0.295       0.132       0.129
   35                0.410       0.198       0.126
   36                0.451       0.240       0.146
   37                0.306       0.199       0.146
   38                0.555       0.891       0.251
   39                0.410       0.212       0.143
   40                0.283       0.123       0.129
   41                0.340       0.159       0.130
   42                0.292       0.195       0.128
   43                0.347       0.249       0.151
   44                0.391       0.202       0.140
   45                0.378       0.301       0.158
   46                0.344       0.164       0.134
   47                0.290       0.135       0.139
   48                0.404       0.521       0.240
   49                0.489       0.747       0.263
   50                0.430       0.365       0.167
   51                0.280       0.129       0.138
   52                0.314       0.214       0.144
   53                0.463       0.626       0.205
   54                0.307       0.138       0.129
   55                0.327       0.325       0.264
   56                0.365       0.184       0.142
   57                0.304       0.210       0.178
   58                0.263       0.129       0.131
   59                0.502       0.257       0.130
   60                0.663       0.698       0.226
 
 
 SUMMARY OF INPUT TARGETS:
 
 firm  input:            1           2           3           4           5
    1                0.118       0.128       0.141       0.119       0.102
    2                0.192       0.159       0.170       0.101       0.102
    3                0.111       0.123       0.141       0.119       0.102
    4                0.108       0.118       0.132       0.135       0.107
    5                0.121       0.129       0.145       0.116       0.104
    6                0.138       0.134       0.134       0.147       0.119
    7                0.159       0.145       0.156       0.109       0.101
    8                0.192       0.158       0.169       0.100       0.100
    9                0.192       0.160       0.172       0.101       0.106
   10                0.141       0.145       0.157       0.129       0.116
   11                0.191       0.176       0.177       0.158       0.142
   12                0.111       0.123       0.139       0.123       0.103
   13                0.109       0.120       0.135       0.129       0.105
   14                0.127       0.134       0.146       0.123       0.107
   15                0.114       0.116       0.117       0.161       0.114
   16                0.194       0.173       0.189       0.112       0.150
   17                0.160       0.145       0.158       0.107       0.101
   18                0.334       0.277       0.270       0.212       0.220
   19                0.121       0.128       0.142       0.123       0.108
   20                0.192       0.159       0.170       0.101       0.103
   21                0.172       0.150       0.159       0.108       0.101
   22                0.128       0.131       0.133       0.134       0.106
   23                0.126       0.132       0.136       0.128       0.105
   24                0.133       0.131       0.128       0.154       0.115
   25                0.126       0.125       0.119       0.158       0.113
   26                0.119       0.116       0.110       0.176       0.119
   27                0.191       0.180       0.154       0.203       0.156
   28                0.157       0.150       0.131       0.139       0.108
   29                0.100       0.100       0.100       0.191       0.122
   30                0.149       0.142       0.156       0.110       0.106
   31                0.116       0.122       0.134       0.139       0.113
   32                0.109       0.118       0.130       0.137       0.107
   33                0.115       0.126       0.144       0.115       0.101
   34                0.109       0.117       0.129       0.141       0.108
   35                0.113       0.114       0.115       0.165       0.115
   36                0.121       0.129       0.138       0.125       0.104
   37                0.118       0.127       0.144       0.122       0.108
   38                0.194       0.174       0.189       0.112       0.150
   39                0.118       0.127       0.137       0.126       0.104
   40                0.108       0.117       0.131       0.137       0.107
   41                0.111       0.116       0.124       0.150       0.111
   42                0.121       0.106       0.112       0.325       0.127
   43                0.123       0.129       0.143       0.126       0.111
   44                0.132       0.134       0.146       0.116       0.102
   45                0.139       0.139       0.154       0.114       0.111
   46                0.112       0.120       0.131       0.137       0.107
   47                0.111       0.124       0.143       0.116       0.101
   48                0.180       0.164       0.177       0.117       0.131
   49                0.184       0.167       0.179       0.127       0.147
   50                0.144       0.142       0.155       0.116       0.114
   51                0.111       0.124       0.143       0.115       0.101
   52                0.141       0.138       0.155       0.111       0.107
   53                0.180       0.163       0.178       0.110       0.133
   54                0.109       0.117       0.128       0.141       0.108
   55                0.148       0.139       0.141       0.176       0.137
   56                0.119       0.128       0.142       0.118       0.102
   57                0.123       0.124       0.132       0.157       0.121
   58                0.106       0.107       0.109       0.198       0.138
   59                0.181       0.155       0.158       0.112       0.102
   60                0.162       0.154       0.140       0.186       0.143
 
 
 
 FIRM BY FIRM RESULTS:
 
 
Results for firm:     1
Technical efficiency = 0.562
Scale efficiency     = 0.509  (irs)
 PROJECTION SUMMARY:
  variable           original        radial         slack     projected
                        value      movement      movement         value
 output     1           0.390         0.000         0.000         0.390
 output     2           0.185         0.000         0.016         0.201
 output     3           0.105         0.000         0.039         0.145
 input      1           0.330        -0.145        -0.068         0.118
 input      2           0.264        -0.116        -0.020         0.128
 input      3           0.251        -0.110         0.000         0.141
 input      4           0.212        -0.093         0.000         0.119
 input      5           0.189        -0.083        -0.004         0.102
 LISTING OF PEERS:
  peer   lambda weight
   28      0.152
   51      0.848
   29      0.000
 
 
Results for firm:     2
Technical efficiency = 0.930
Scale efficiency     = 0.481  (irs)
 PROJECTION SUMMARY:
  variable           original        radial         slack     projected
                        value      movement      movement         value
 output     1           0.283         0.000         0.014         0.296
 output     2           0.141         0.000         0.000         0.141
 output     3           0.101         0.000         0.014         0.115
 input      1           0.221        -0.015        -0.013         0.192
 input      2           0.175        -0.012        -0.004         0.159
 input      3           0.203        -0.014        -0.018         0.170
 input      4           0.108        -0.008         0.000         0.101
 input      5           0.128        -0.009        -0.017         0.102
 LISTING OF PEERS:
  peer   lambda weight
    8      0.953
   16      0.047
 
 
Results for firm:     3
Technical efficiency = 0.561
Scale efficiency     = 0.425  (irs)
 PROJECTION SUMMARY:
  variable           original        radial         slack     projected
                        value      movement      movement         value
 output     1           0.274         0.000         0.013         0.288
 output     2           0.133         0.000         0.000         0.133
 output     3           0.118         0.000         0.020         0.137
 input      1           0.331        -0.145        -0.075         0.111
 input      2           0.265        -0.116        -0.025         0.123
 input      3           0.251        -0.110         0.000         0.141
 input      4           0.212        -0.093         0.000         0.119
 input      5           0.189        -0.083        -0.004         0.102
 LISTING OF PEERS:
  peer   lambda weight
   29      0.044
   28      0.011
   51      0.945
 
 
Results for firm:     4
Technical efficiency = 0.605
Scale efficiency     = 0.447  (irs)
 PROJECTION SUMMARY:
  variable           original        radial         slack     projected
                        value      movement      movement         value
 output     1           0.283         0.000         0.000         0.283
 output     2           0.108         0.000         0.015         0.124
 output     3           0.100         0.000         0.030         0.130
 input      1           0.251        -0.099        -0.043         0.108
 input      2           0.202        -0.080        -0.004         0.118
 input      3           0.218        -0.086         0.000         0.132
 input      4           0.223        -0.088         0.000         0.135
 input      5           0.195        -0.077        -0.011         0.107
 LISTING OF PEERS:
  peer   lambda weight
   28      0.004
   29      0.253
   51      0.742
 
 
Results for firm:     5
Technical efficiency = 0.539
Scale efficiency     = 0.484  (irs)
 PROJECTION SUMMARY:
  variable           original        radial         slack     projected
                        value      movement      movement         value
 output     1           0.335         0.000         0.000         0.335
 output     2           0.188         0.000         0.000         0.188
 output     3           0.111         0.000         0.033         0.144
 input      1           0.277        -0.128        -0.029         0.121
 input      2           0.240        -0.111         0.000         0.129
 input      3           0.288        -0.133        -0.010         0.145
 input      4           0.215        -0.099         0.000         0.116
 input      5           0.264        -0.121        -0.038         0.104
 LISTING OF PEERS:
  peer   lambda weight
   28      0.061
    8      0.049
   16      0.041
   51      0.849
 
 
Results for firm:     6
Technical efficiency = 0.733
Scale efficiency     = 0.591  (irs)
 PROJECTION SUMMARY:
  variable           original        radial         slack     projected
                        value      movement      movement         value
 output     1           0.375         0.000         0.188         0.563
 output     2           0.416         0.000         0.000         0.416
 output     3           0.136         0.000         0.026         0.162
 input      1           0.218        -0.058        -0.022         0.138
 input      2           0.183        -0.049         0.000         0.134
 input      3           0.182        -0.049         0.000         0.134
 input      4           0.200        -0.053         0.000         0.147
 input      5           0.164        -0.044        -0.001         0.119
 LISTING OF PEERS:
  peer   lambda weight
   51      0.166
   16      0.189
   28      0.322
   29      0.324
 
 
Results for firm:     7
Technical efficiency = 0.777
Scale efficiency     = 0.542  (irs)
 PROJECTION SUMMARY:
  variable           original        radial         slack     projected
                        value      movement      movement         value
 output     1           0.350         0.000         0.000         0.350
 output     2           0.162         0.000         0.000         0.162
 output     3           0.121         0.000         0.005         0.126
 input      1           0.241        -0.054        -0.029         0.159
 input      2           0.186        -0.042         0.000         0.145
 input      3           0.216        -0.048        -0.012         0.156
 input      4           0.141        -0.031         0.000         0.109
 input      5           0.147        -0.033        -0.013         0.101
 LISTING OF PEERS:
  peer   lambda weight
   51      0.374
   28      0.093
    8      0.530
   16      0.003
 
 
Results for firm:     8
Technical efficiency = 1.000
Scale efficiency     = 0.498  (irs)
 PROJECTION SUMMARY:
  variable           original        radial         slack     projected
                        value      movement      movement         value
 output     1           0.284         0.000         0.000         0.284
 output     2           0.104         0.000         0.000         0.104
 output     3           0.108         0.000         0.000         0.108
 input      1           0.192         0.000         0.000         0.192
 input      2           0.158         0.000         0.000         0.158
 input      3           0.169         0.000         0.000         0.169
 input      4           0.100         0.000         0.000         0.100
 input      5           0.100         0.000         0.000         0.100
 LISTING OF PEERS:
  peer   lambda weight
    8      1.000
 
 
Results for firm:     9
Technical efficiency = 0.814
Scale efficiency     = 0.540  (irs)
 PROJECTION SUMMARY:
  variable           original        radial         slack     projected
                        value      movement      movement         value
 output     1           0.314         0.000         0.001         0.315
 output     2           0.194         0.000         0.000         0.194
 output     3           0.118         0.000         0.006         0.124
 input      1           0.257        -0.048        -0.016         0.192
 input      2           0.198        -0.037        -0.001         0.160
 input      3           0.242        -0.045        -0.025         0.172
 input      4           0.125        -0.023         0.000         0.101
 input      5           0.163        -0.030        -0.027         0.106
 LISTING OF PEERS:
  peer   lambda weight
    8      0.886
   16      0.114
 
 
Results for firm:    10
Technical efficiency = 0.846
Scale efficiency     = 0.638  (irs)
 PROJECTION SUMMARY:
  variable           original        radial         slack     projected
                        value      movement      movement         value
 output     1           0.350         0.000         0.000         0.350
 output     2           0.195         0.000         0.078         0.273
 output     3           0.243         0.000         0.000         0.243
 input      1           0.237        -0.037        -0.059         0.141
 input      2           0.180        -0.028        -0.008         0.145
 input      3           0.188        -0.029        -0.002         0.157
 input      4           0.191        -0.029        -0.033         0.129
 input      5           0.137        -0.021         0.000         0.116
 LISTING OF PEERS:
  peer   lambda weight
   28      0.097
   18      0.117
   51      0.786
 
 
Results for firm:    11
Technical efficiency = 0.912
Scale efficiency     = 0.820  (irs)
 PROJECTION SUMMARY:
  variable           original        radial         slack     projected
                        value      movement      movement         value
 output     1           0.300         0.000         0.138         0.438
 output     2           0.207         0.000         0.288         0.496
 output     3           0.418         0.000         0.000         0.418
 input      1           0.211        -0.019        -0.002         0.191
 input      2           0.193        -0.017         0.000         0.176
 input      3           0.194        -0.017         0.000         0.177
 input      4           0.173        -0.015         0.000         0.158
 input      5           0.180        -0.016        -0.022         0.142
 LISTING OF PEERS:
  peer   lambda weight
   28      0.218
   18      0.318
   29      0.086
   51      0.379
 
 
Results for firm:    12
Technical efficiency = 0.634
Scale efficiency     = 0.447  (irs)
 PROJECTION SUMMARY:
  variable           original        radial         slack     projected
                        value      movement      movement         value
 output     1           0.301         0.000         0.000         0.301
 output     2           0.133         0.000         0.008         0.141
 output     3           0.118         0.000         0.019         0.137
 input      1           0.235        -0.086        -0.038         0.111
 input      2           0.259        -0.095        -0.041         0.123
 input      3           0.219        -0.080         0.000         0.139
 input      4           0.204        -0.075        -0.007         0.123
 input      5           0.163        -0.060         0.000         0.103
 LISTING OF PEERS:
  peer   lambda weight
   28      0.030
   51      0.884
   29      0.086
 
 
Results for firm:    13
Technical efficiency = 0.900
Scale efficiency     = 0.413  (irs)
 PROJECTION SUMMARY:
  variable           original        radial         slack     projected
                        value      movement      movement         value
 output     1           0.282         0.000         0.000         0.282
 output     2           0.111         0.000         0.014         0.125
 output     3           0.107         0.000         0.026         0.133
 input      1           0.165        -0.017        -0.040         0.109
 input      2           0.157        -0.016        -0.021         0.120
 input      3           0.150        -0.015         0.000         0.135
 input      4           0.166        -0.017        -0.020         0.129
 input      5           0.117        -0.012         0.000         0.105
 LISTING OF PEERS:
  peer   lambda weight
   28      0.004
   29      0.183
   51      0.813
 
 
Results for firm:    14
Technical efficiency = 0.465
Scale efficiency     = 0.512  (irs)
 PROJECTION SUMMARY:
  variable           original        radial         slack     projected
                        value      movement      movement         value
 output     1           0.283         0.000         0.104         0.387
 output     2           0.211         0.000         0.023         0.235
 output     3           0.181         0.000         0.000         0.181
 input      1           0.361        -0.193        -0.041         0.127
 input      2           0.334        -0.179        -0.021         0.134
 input      3           0.315        -0.168         0.000         0.146
 input      4           0.264        -0.141         0.000         0.123
 input      5           0.305        -0.163        -0.034         0.107
 LISTING OF PEERS:
  peer   lambda weight
   18      0.042
   28      0.148
   51      0.809
 
 
Results for firm:    15
Technical efficiency = 0.610
Scale efficiency     = 0.552  (irs)
 PROJECTION SUMMARY:
  variable           original        radial         slack     projected
                        value      movement      movement         value
 output     1           0.340         0.000         0.078         0.418
 output     2           0.205         0.000         0.000         0.205
 output     3           0.128         0.000         0.000         0.129
 input      1           0.220        -0.086        -0.020         0.114
 input      2           0.330        -0.129        -0.085         0.116
 input      3           0.192        -0.075         0.000         0.117
 input      4           0.264        -0.103         0.000         0.161
 input      5           0.209        -0.081        -0.014         0.114
 LISTING OF PEERS:
  peer   lambda weight
   51      0.264
   28      0.194
   29      0.542
 
 
Results for firm:    16
Technical efficiency = 1.000
Scale efficiency     = 1.000  (crs)
 PROJECTION SUMMARY:
  variable           original        radial         slack     projected
                        value      movement      movement         value
 output     1           0.556         0.000         0.000         0.556
 output     2           0.890         0.000         0.000         0.890
 output     3           0.248         0.000         0.000         0.248
 input      1           0.194         0.000         0.000         0.194
 input      2           0.173         0.000         0.000         0.173
 input      3           0.189         0.000         0.000         0.189
 input      4           0.112         0.000         0.000         0.112
 input      5           0.150         0.000         0.000         0.150
 LISTING OF PEERS:
  peer   lambda weight
   16      1.000
 
 
Results for firm:    17
Technical efficiency = 0.560
Scale efficiency     = 0.430  (irs)
 PROJECTION SUMMARY:
  variable           original        radial         slack     projected
                        value      movement      movement         value
 output     1           0.272         0.000         0.031         0.303
 output     2           0.128         0.000         0.000         0.128
 output     3           0.100         0.000         0.022         0.122
 input      1           0.310        -0.136        -0.013         0.160
 input      2           0.265        -0.117        -0.004         0.145
 input      3           0.282        -0.124         0.000         0.158
 input      4           0.196        -0.086        -0.003         0.107
 input      5           0.180        -0.079         0.000         0.101
 LISTING OF PEERS:
  peer   lambda weight
   51      0.381
   28      0.029
    8      0.591
 
 
Results for firm:    18
Technical efficiency = 1.000
Scale efficiency     = 1.000  (crs)
 PROJECTION SUMMARY:
  variable           original        radial         slack     projected
                        value      movement      movement         value
 output     1           0.285         0.000         0.000         0.285
 output     2           0.966         0.000         0.000         0.966
 output     3           1.000         0.000         0.000         1.000
 input      1           0.334         0.000         0.000         0.334
 input      2           0.277         0.000         0.000         0.277
 input      3           0.270         0.000         0.000         0.270
 input      4           0.212         0.000         0.000         0.212
 input      5           0.220         0.000         0.000         0.220
 LISTING OF PEERS:
  peer   lambda weight
   18      1.000
 
 
Results for firm:    19
Technical efficiency = 0.714
Scale efficiency     = 0.467  (irs)
 PROJECTION SUMMARY:
  variable           original        radial         slack     projected
                        value      movement      movement         value
 output     1           0.306         0.000         0.053         0.359
 output     2           0.229         0.000         0.000         0.229
 output     3           0.108         0.000         0.040         0.148
 input      1           0.193        -0.055        -0.017         0.121
 input      2           0.180        -0.052         0.000         0.128
 input      3           0.269        -0.077        -0.050         0.142
 input      4           0.173        -0.049         0.000         0.123
 input      5           0.151        -0.043         0.000         0.108
 LISTING OF PEERS:
  peer   lambda weight
   28      0.076
   16      0.088
   51      0.752
   29      0.084
 
 
Results for firm:    20
Technical efficiency = 0.823
Scale efficiency     = 0.491  (irs)
 PROJECTION SUMMARY:
  variable           original        radial         slack     projected
                        value      movement      movement         value
 output     1           0.294         0.000         0.005         0.299
 output     2           0.149         0.000         0.000         0.149
 output     3           0.100         0.000         0.016         0.116
 input      1           0.269        -0.048        -0.029         0.192
 input      2           0.240        -0.043        -0.039         0.159
 input      3           0.225        -0.040        -0.014         0.170
 input      4           0.122        -0.022         0.000         0.101
 input      5           0.162        -0.029        -0.031         0.103
 LISTING OF PEERS:
  peer   lambda weight
    8      0.943
   16      0.057
 
 
Results for firm:    21
Technical efficiency = 0.799
Scale efficiency     = 0.432  (irs)
 PROJECTION SUMMARY:
  variable           original        radial         slack     projected
                        value      movement      movement         value
 output     1           0.305         0.000         0.068         0.373
 output     2           0.172         0.000         0.000         0.172
 output     3           0.109         0.000         0.014         0.123
 input      1           0.215        -0.043         0.000         0.172
 input      2           0.210        -0.042        -0.017         0.150
 input      3           0.223        -0.045        -0.019         0.159
 input      4           0.700        -0.141        -0.451         0.108
 input      5           0.127        -0.026         0.000         0.101
 LISTING OF PEERS:
  peer   lambda weight
   51      0.197
   28      0.126
    8      0.677
 
 
Results for firm:    22
Technical efficiency = 0.421
Scale efficiency     = 0.473  (irs)
 PROJECTION SUMMARY:
  variable           original        radial         slack     projected
                        value      movement      movement         value
 output     1           0.124         0.000         0.442         0.566
 output     2           0.314         0.000         0.000         0.314
 output     3           0.106         0.000         0.045         0.151
 input      1           0.370        -0.214        -0.028         0.128
 input      2           0.312        -0.181         0.000         0.131
 input      3           0.358        -0.208        -0.018         0.133
 input      4           0.538        -0.312        -0.093         0.134
 input      5           0.253        -0.146         0.000         0.106
 LISTING OF PEERS:
  peer   lambda weight
   51      0.482
   29      0.121
   28      0.397
 
 
Results for firm:    23
Technical efficiency = 0.681
Scale efficiency     = 0.586  (irs)
 PROJECTION SUMMARY:
  variable           original        radial         slack     projected
                        value      movement      movement         value
 output     1           0.313         0.000         0.216         0.528
 output     2           0.222         0.000         0.068         0.291
 output     3           0.151         0.000         0.000         0.151
 input      1           0.195        -0.062        -0.007         0.126
 input      2           0.284        -0.091        -0.062         0.132
 input      3           0.200        -0.064         0.000         0.136
 input      4           0.197        -0.063        -0.007         0.128
 input      5           0.154        -0.049         0.000         0.105
 LISTING OF PEERS:
  peer   lambda weight
   51      0.600
   28      0.345
   29      0.055
 
 
Results for firm:    24
Technical efficiency = 0.782
Scale efficiency     = 0.627  (irs)
 PROJECTION SUMMARY:
  variable           original        radial         slack     projected
                        value      movement      movement         value
 output     1           0.340         0.000         0.225         0.565
 output     2           0.237         0.000         0.099         0.336
 output     3           0.173         0.000         0.000         0.173
 input      1           0.179        -0.039        -0.007         0.133
 input      2           0.168        -0.037         0.000         0.131
 input      3           0.163        -0.036         0.000         0.128
 input      4           0.197        -0.043         0.000         0.154
 input      5           0.171        -0.037        -0.019         0.115
 LISTING OF PEERS:
  peer   lambda weight
   18      0.035
   51      0.229
   28      0.396
   29      0.340
 
 
Results for firm:    25
Technical efficiency = 0.476
Scale efficiency     = 0.613  (irs)
 PROJECTION SUMMARY:
  variable           original        radial         slack     projected
                        value      movement      movement         value
 output     1           0.327         0.000         0.257         0.584
 output     2           0.200         0.000         0.119         0.319
 output     3           0.144         0.000         0.000         0.144
 input      1           0.265        -0.139         0.000         0.126
 input      2           0.437        -0.229        -0.083         0.125
 input      3           0.251        -0.131         0.000         0.119
 input      4           0.332        -0.174         0.000         0.158
 input      5           0.320        -0.167        -0.039         0.113
 LISTING OF PEERS:
  peer   lambda weight
   51      0.140
   28      0.423
   18      0.003
   29      0.434
 
 
Results for firm:    26
Technical efficiency = 0.782
Scale efficiency     = 0.540  (irs)
 PROJECTION SUMMARY:
  variable           original        radial         slack     projected
                        value      movement      movement         value
 output     1           0.307         0.000         0.183         0.490
 output     2           0.192         0.000         0.063         0.255
 output     3           0.135         0.000         0.000         0.135
 input      1           0.191        -0.042        -0.030         0.119
 input      2           0.175        -0.038        -0.021         0.116
 input      3           0.141        -0.031         0.000         0.110
 input      4           0.228        -0.050        -0.003         0.176
 input      5           0.152        -0.033         0.000         0.119
 LISTING OF PEERS:
  peer   lambda weight
   29      0.698
   18      0.009
   28      0.294
 
 
Results for firm:    27
Technical efficiency = 1.000
Scale efficiency     = 1.000  (crs)
 PROJECTION SUMMARY:
  variable           original        radial         slack     projected
                        value      movement      movement         value
 output     1           0.856         0.000         0.000         0.856
 output     2           1.000         0.000         0.000         1.000
 output     3           0.294         0.000         0.000         0.294
 input      1           0.191         0.000         0.000         0.191
 input      2           0.180         0.000         0.000         0.180
 input      3           0.154         0.000         0.000         0.154
 input      4           0.203         0.000         0.000         0.203
 input      5           0.156         0.000         0.000         0.156
 LISTING OF PEERS:
  peer   lambda weight
   27      1.000
 
 
Results for firm:    28
Technical efficiency = 1.000
Scale efficiency     = 1.000  (crs)
 PROJECTION SUMMARY:
  variable           original        radial         slack     projected
                        value      movement      movement         value
 output     1           1.000         0.000         0.000         1.000
 output     2           0.603         0.000         0.000         0.603
 output     3           0.179         0.000         0.000         0.179
 input      1           0.157         0.000         0.000         0.157
 input      2           0.150         0.000         0.000         0.150
 input      3           0.131         0.000         0.000         0.131
 input      4           0.139         0.000         0.000         0.139
 input      5           0.108         0.000         0.000         0.108
 LISTING OF PEERS:
  peer   lambda weight
   28      1.000
 
 
Results for firm:    29
Technical efficiency = 1.000
Scale efficiency     = 0.607  (irs)
 PROJECTION SUMMARY:
  variable           original        radial         slack     projected
                        value      movement      movement         value
 output     1           0.278         0.000         0.000         0.278
 output     2           0.100         0.000         0.000         0.100
 output     3           0.106         0.000         0.000         0.106
 input      1           0.100         0.000         0.000         0.100
 input      2           0.100         0.000         0.000         0.100
 input      3           0.100         0.000         0.000         0.100
 input      4           0.191         0.000         0.000         0.191
 input      5           0.122         0.000         0.000         0.122
 LISTING OF PEERS:
  peer   lambda weight
   29      1.000
 
 
Results for firm:    30
Technical efficiency = 0.654
Scale efficiency     = 0.525  (irs)
 PROJECTION SUMMARY:
  variable           original        radial         slack     projected
                        value      movement      movement         value
 output     1           0.333         0.000         0.000         0.333
 output     2           0.211         0.000         0.000         0.211
 output     3           0.124         0.000         0.016         0.140
 input      1           0.306        -0.106        -0.051         0.149
 input      2           0.253        -0.088        -0.024         0.142
 input      3           0.239        -0.083         0.000         0.156
 input      4           0.169        -0.059         0.000         0.110
 input      5           0.169        -0.058        -0.004         0.106
 LISTING OF PEERS:
  peer   lambda weight
   28      0.034
    8      0.352
   16      0.098
   51      0.516
 
 
Results for firm:    31
Technical efficiency = 0.418
Scale efficiency     = 0.541  (irs)
 PROJECTION SUMMARY:
  variable           original        radial         slack     projected
                        value      movement      movement         value
 output     1           0.311         0.000         0.000         0.311
 output     2           0.198         0.000         0.000         0.198
 output     3           0.134         0.000         0.006         0.139
 input      1           0.507        -0.295        -0.096         0.116
 input      2           0.291        -0.169         0.000         0.122
 input      3           0.387        -0.225        -0.028         0.134
 input      4           0.331        -0.193         0.000         0.139
 input      5           0.446        -0.260        -0.074         0.113
 LISTING OF PEERS:
  peer   lambda weight
   51      0.586
   29      0.309
   16      0.099
   28      0.006
 
 
Results for firm:    32
Technical efficiency = 0.684
Scale efficiency     = 0.457  (irs)
 PROJECTION SUMMARY:
  variable           original        radial         slack     projected
                        value      movement      movement         value
 output     1           0.290         0.000         0.003         0.293
 output     2           0.129         0.000         0.000         0.129
 output     3           0.101         0.000         0.029         0.130
 input      1           0.193        -0.061        -0.023         0.109
 input      2           0.178        -0.056        -0.004         0.118
 input      3           0.191        -0.060         0.000         0.130
 input      4           0.201        -0.063         0.000         0.137
 input      5           0.187        -0.059        -0.020         0.107
 LISTING OF PEERS:
  peer   lambda weight
   29      0.285
   28      0.019
   51      0.696
 
 
Results for firm:    33
Technical efficiency = 0.561
Scale efficiency     = 0.475  (irs)
 PROJECTION SUMMARY:
  variable           original        radial         slack     projected
                        value      movement      movement         value
 output     1           0.284         0.000         0.000         0.284
 output     2           0.127         0.000         0.003         0.130
 output     3           0.121         0.000         0.016         0.137
 input      1           0.263        -0.115        -0.032         0.115
 input      2           0.225        -0.099         0.000         0.126
 input      3           0.268        -0.118        -0.006         0.144
 input      4           0.204        -0.090         0.000         0.115
 input      5           0.216        -0.095        -0.020         0.101
 LISTING OF PEERS:
  peer   lambda weight
   28      0.006
    8      0.054
   51      0.940
 
 
Results for firm:    34
Technical efficiency = 0.589
Scale efficiency     = 0.527  (irs)
 PROJECTION SUMMARY:
  variable           original        radial         slack     projected
                        value      movement      movement         value
 output     1           0.295         0.000         0.000         0.295
 output     2           0.132         0.000         0.000         0.132
 output     3           0.123         0.000         0.006         0.129
 input      1           0.326        -0.134        -0.084         0.109
 input      2           0.199        -0.082         0.000         0.117
 input      3           0.221        -0.091        -0.002         0.129
 input      4           0.238        -0.098         0.000         0.141
 input      5           0.249        -0.102        -0.038         0.108
 LISTING OF PEERS:
  peer   lambda weight
   29      0.328
   28      0.020
   16      0.004
   51      0.648
 
 
Results for firm:    35
Technical efficiency = 0.562
Scale efficiency     = 0.580  (irs)
 PROJECTION SUMMARY:
  variable           original        radial         slack     projected
                        value      movement      movement         value
 output     1           0.319         0.000         0.092         0.410
 output     2           0.198         0.000         0.000         0.198
 output     3           0.108         0.000         0.019         0.126
 input      1           0.201        -0.088         0.000         0.113
 input      2           0.480        -0.210        -0.155         0.114
 input      3           0.303        -0.133        -0.055         0.115
 input      4           0.293        -0.129         0.000         0.165
 input      5           0.236        -0.104        -0.018         0.115
 LISTING OF PEERS:
  peer   lambda weight
   28      0.183
   51      0.220
   29      0.597
 
 
Results for firm:    36
Technical efficiency = 0.581
Scale efficiency     = 0.508  (irs)
 PROJECTION SUMMARY:
  variable           original        radial         slack     projected
                        value      movement      movement         value
 output     1           0.325         0.000         0.126         0.451
 output     2           0.160         0.000         0.080         0.240
 output     3           0.146         0.000         0.000         0.146
 input      1           0.368        -0.154        -0.092         0.121
 input      2           0.417        -0.175        -0.113         0.129
 input      3           0.237        -0.099         0.000         0.138
 input      4           0.257        -0.108        -0.025         0.125
 input      5           0.179        -0.075         0.000         0.104
 LISTING OF PEERS:
  peer   lambda weight
   28      0.238
   29      0.049
   51      0.713
 
 
Results for firm:    37
Technical efficiency = 0.690
Scale efficiency     = 0.480  (irs)
 PROJECTION SUMMARY:
  variable           original        radial         slack     projected
                        value      movement      movement         value
 output     1           0.302         0.000         0.004         0.306
 output     2           0.199         0.000         0.000         0.199
 output     3           0.118         0.000         0.028         0.146
 input      1           0.283        -0.088        -0.077         0.118
 input      2           0.184        -0.057         0.000         0.127
 input      3           0.346        -0.107        -0.095         0.144
 input      4           0.176        -0.055         0.000         0.122
 input      5           0.210        -0.065        -0.037         0.108
 LISTING OF PEERS:
  peer   lambda weight
   51      0.819
   16      0.095
   29      0.086
 
 
Results for firm:    38
Technical efficiency = 0.504
Scale efficiency     = 0.717  (irs)
 PROJECTION SUMMARY:
  variable           original        radial         slack     projected
                        value      movement      movement         value
 output     1           0.330         0.000         0.226         0.555
 output     2           0.345         0.000         0.546         0.891
 output     3           0.251         0.000         0.000         0.251
 input      1           1.000        -0.496        -0.310         0.194
 input      2           0.737        -0.366        -0.197         0.174
 input      3           0.563        -0.279        -0.094         0.189
 input      4           0.223        -0.111         0.000         0.112
 input      5           0.413        -0.205        -0.058         0.150
 LISTING OF PEERS:
  peer   lambda weight
   16      0.996
   18      0.004
 
 
Results for firm:    39
Technical efficiency = 0.583
Scale efficiency     = 0.368  (irs)
 PROJECTION SUMMARY:
  variable           original        radial         slack     projected
                        value      movement      movement         value
 output     1           0.100         0.000         0.310         0.410
 output     2           0.212         0.000         0.000         0.212
 output     3           0.115         0.000         0.028         0.143
 input      1           0.252        -0.105        -0.029         0.118
 input      2           0.217        -0.091         0.000         0.127
 input      3           0.286        -0.119        -0.030         0.137
 input      4           1.000        -0.417        -0.458         0.126
 input      5           0.179        -0.074         0.000         0.104
 LISTING OF PEERS:
  peer   lambda weight
   51      0.737
   28      0.181
   29      0.081
 
 
Results for firm:    40
Technical efficiency = 0.659
Scale efficiency     = 0.470  (irs)
 PROJECTION SUMMARY:
  variable           original        radial         slack     projected
                        value      movement      movement         value
 output     1           0.283         0.000         0.000         0.283
 output     2           0.105         0.000         0.018         0.123
 output     3           0.107         0.000         0.023         0.129
 input      1           0.242        -0.083        -0.052         0.108
 input      2           0.181        -0.062        -0.002         0.117
 input      3           0.198        -0.067         0.000         0.131
 input      4           0.221        -0.075        -0.009         0.137
 input      5           0.163        -0.055         0.000         0.107
 LISTING OF PEERS:
  peer   lambda weight
   28      0.005
   51      0.708
   29      0.287
 
 
Results for firm:    41
Technical efficiency = 0.529
Scale efficiency     = 0.553  (irs)
 PROJECTION SUMMARY:
  variable           original        radial         slack     projected
                        value      movement      movement         value
 output     1           0.306         0.000         0.034         0.340
 output     2           0.152         0.000         0.007         0.159
 output     3           0.130         0.000         0.000         0.130
 input      1           0.487        -0.230        -0.147         0.111
 input      2           0.220        -0.104         0.000         0.116
 input      3           0.234        -0.111         0.000         0.124
 input      4           0.559        -0.263        -0.146         0.150
 input      5           0.210        -0.099         0.000         0.111
 LISTING OF PEERS:
  peer   lambda weight
   29      0.424
   18      0.002
   51      0.489
   28      0.085
 
 
Results for firm:    42
Technical efficiency = 1.000
Scale efficiency     = 0.587  (irs)
 PROJECTION SUMMARY:
  variable           original        radial         slack     projected
                        value      movement      movement         value
 output     1           0.292         0.000         0.000         0.292
 output     2           0.195         0.000         0.000         0.195
 output     3           0.128         0.000         0.000         0.128
 input      1           0.121         0.000         0.000         0.121
 input      2           0.106         0.000         0.000         0.106
 input      3           0.112         0.000         0.000         0.112
 input      4           0.325         0.000         0.000         0.325
 input      5           0.127         0.000         0.000         0.127
 LISTING OF PEERS:
  peer   lambda weight
   42      1.000
 
 
Results for firm:    43
Technical efficiency = 0.364
Scale efficiency     = 0.555  (irs)
 PROJECTION SUMMARY:
  variable           original        radial         slack     projected
                        value      movement      movement         value
 output     1           0.347         0.000         0.000         0.347
 output     2           0.249         0.000         0.000         0.249
 output     3           0.119         0.000         0.031         0.151
 input      1           0.356        -0.226        -0.007         0.123
 input      2           0.354        -0.225         0.000         0.129
 input      3           0.434        -0.276        -0.015         0.143
 input      4           0.345        -0.220         0.000         0.126
 input      5           0.350        -0.223        -0.016         0.111
 LISTING OF PEERS:
  peer   lambda weight
   51      0.691
   16      0.137
   29      0.131
   28      0.040
 
 
Results for firm:    44
Technical efficiency = 0.646
Scale efficiency     = 0.524  (irs)
 PROJECTION SUMMARY:
  variable           original        radial         slack     projected
                        value      movement      movement         value
 output     1           0.368         0.000         0.023         0.391
 output     2           0.202         0.000         0.000         0.202
 output     3           0.120         0.000         0.020         0.140
 input      1           0.265        -0.094        -0.039         0.132
 input      2           0.208        -0.074         0.000         0.134
 input      3           0.236        -0.084        -0.007         0.146
 input      4           0.180        -0.064         0.000         0.116
 input      5           0.159        -0.056         0.000         0.102
 LISTING OF PEERS:
  peer   lambda weight
   51      0.670
   28      0.151
    8      0.171
   16      0.008
 
 
Results for firm:    45
Technical efficiency = 0.817
Scale efficiency     = 0.602  (irs)
 PROJECTION SUMMARY:
  variable           original        radial         slack     projected
                        value      movement      movement         value
 output     1           0.378         0.000         0.000         0.378
 output     2           0.288         0.000         0.012         0.301
 output     3           0.158         0.000         0.000         0.158
 input      1           0.197        -0.036        -0.022         0.139
 input      2           0.186        -0.034        -0.013         0.139
 input      3           0.188        -0.035         0.000         0.154
 input      4           0.140        -0.026         0.000         0.114
 input      5           0.168        -0.031        -0.026         0.111
 LISTING OF PEERS:
  peer   lambda weight
   28      0.062
    8      0.111
   16      0.191
   51      0.636
 
 
Results for firm:    46
Technical efficiency = 0.728
Scale efficiency     = 0.524  (irs)
 PROJECTION SUMMARY:
  variable           original        radial         slack     projected
                        value      movement      movement         value
 output     1           0.283         0.000         0.060         0.344
 output     2           0.134         0.000         0.030         0.164
 output     3           0.134         0.000         0.000         0.134
 input      1           0.324        -0.088        -0.123         0.112
 input      2           0.165        -0.045         0.000         0.120
 input      3           0.179        -0.049         0.000         0.131
 input      4           0.550        -0.149        -0.263         0.137
 input      5           0.147        -0.040         0.000         0.107
 LISTING OF PEERS:
  peer   lambda weight
   28      0.089
   51      0.648
   29      0.262
   18      0.000
 
 
Results for firm:    47
Technical efficiency = 0.863
Scale efficiency     = 0.431  (irs)
 PROJECTION SUMMARY:
  variable           original        radial         slack     projected
                        value      movement      movement         value
 output     1           0.290         0.000         0.000         0.290
 output     2           0.109         0.000         0.026         0.135
 output     3           0.105         0.000         0.033         0.139
 input      1           0.203        -0.028        -0.064         0.111
 input      2           0.161        -0.022        -0.015         0.124
 input      3           0.165        -0.023         0.000         0.143
 input      4           0.134        -0.018         0.000         0.116
 input      5           0.158        -0.022        -0.035         0.101
 LISTING OF PEERS:
  peer   lambda weight
   28      0.014
   51      0.982
   29      0.004
 
 
Results for firm:    48
Technical efficiency = 0.416
Scale efficiency     = 0.682  (irs)
 PROJECTION SUMMARY:
  variable           original        radial         slack     projected
                        value      movement      movement         value
 output     1           0.342         0.000         0.062         0.404
 output     2           0.294         0.000         0.227         0.521
 output     3           0.240         0.000         0.000         0.240
 input      1           0.619        -0.361        -0.078         0.180
 input      2           0.622        -0.363        -0.095         0.164
 input      3           0.426        -0.249         0.000         0.177
 input      4           0.282        -0.165         0.000         0.117
 input      5           0.315        -0.184         0.000         0.131
 LISTING OF PEERS:
  peer   lambda weight
   16      0.446
   18      0.069
    8      0.202
   51      0.284
 
 
Results for firm:    49
Technical efficiency = 0.456
Scale efficiency     = 0.895  (irs)
 PROJECTION SUMMARY:
  variable           original        radial         slack     projected
                        value      movement      movement         value
 output     1           0.350         0.000         0.139         0.489
 output     2           0.747         0.000         0.000         0.747
 output     3           0.263         0.000         0.000         0.263
 input      1           0.655        -0.356        -0.114         0.184
 input      2           0.366        -0.199         0.000         0.167
 input      3           1.000        -0.544        -0.276         0.179
 input      4           0.279        -0.152         0.000         0.127
 input      5           0.509        -0.277        -0.085         0.147
 LISTING OF PEERS:
  peer   lambda weight
   18      0.053
   16      0.757
   51      0.071
   29      0.119
 
 
Results for firm:    50
Technical efficiency = 0.586
Scale efficiency     = 0.619  (irs)
 PROJECTION SUMMARY:
  variable           original        radial         slack     projected
                        value      movement      movement         value
 output     1           0.430         0.000         0.000         0.430
 output     2           0.365         0.000         0.000         0.365
 output     3           0.122         0.000         0.044         0.167
 input      1           0.245        -0.101         0.000         0.144
 input      2           0.292        -0.121        -0.029         0.142
 input      3           0.511        -0.211        -0.145         0.155
 input      4           0.197        -0.082         0.000         0.116
 input      5           0.535        -0.221        -0.200         0.114
 LISTING OF PEERS:
  peer   lambda weight
   28      0.115
   16      0.241
    8      0.095
   51      0.549
 
 
Results for firm:    51
Technical efficiency = 1.000
Scale efficiency     = 0.639  (irs)
 PROJECTION SUMMARY:
  variable           original        radial         slack     projected
                        value      movement      movement         value
 output     1           0.280         0.000         0.000         0.280
 output     2           0.129         0.000         0.000         0.129
 output     3           0.138         0.000         0.000         0.138
 input      1           0.111         0.000         0.000         0.111
 input      2           0.124         0.000         0.000         0.124
 input      3           0.143         0.000         0.000         0.143
 input      4           0.115         0.000         0.000         0.115
 input      5           0.101         0.000         0.000         0.101
 LISTING OF PEERS:
  peer   lambda weight
   51      1.000
 
 
Results for firm:    52
Technical efficiency = 0.703
Scale efficiency     = 0.506  (irs)
 PROJECTION SUMMARY:
  variable           original        radial         slack     projected
                        value      movement      movement         value
 output     1           0.277         0.000         0.037         0.314
 output     2           0.214         0.000         0.000         0.214
 output     3           0.140         0.000         0.004         0.144
 input      1           0.200        -0.059         0.000         0.141
 input      2           0.202        -0.060        -0.004         0.138
 input      3           0.409        -0.122        -0.133         0.155
 input      4           0.158        -0.047         0.000         0.111
 input      5           0.416        -0.123        -0.185         0.107
 LISTING OF PEERS:
  peer   lambda weight
    8      0.245
   16      0.120
   51      0.635
 
 
Results for firm:    53
Technical efficiency = 0.503
Scale efficiency     = 0.777  (irs)
 PROJECTION SUMMARY:
  variable           original        radial         slack     projected
                        value      movement      movement         value
 output     1           0.457         0.000         0.006         0.463
 output     2           0.369         0.000         0.257         0.626
 output     3           0.205         0.000         0.000         0.205
 input      1           0.900        -0.448        -0.272         0.180
 input      2           1.000        -0.497        -0.340         0.163
 input      3           0.354        -0.176         0.000         0.178
 input      4           0.220        -0.109         0.000         0.110
 input      5           1.000        -0.497        -0.369         0.133
 LISTING OF PEERS:
  peer   lambda weight
   51      0.157
   16      0.659
    8      0.184
 
 
Results for firm:    54
Technical efficiency = 0.825
Scale efficiency     = 0.415  (irs)
 PROJECTION SUMMARY:
  variable           original        radial         slack     projected
                        value      movement      movement         value
 output     1           0.282         0.000         0.025         0.307
 output     2           0.138         0.000         0.000         0.138
 output     3           0.111         0.000         0.018         0.129
 input      1           0.217        -0.038        -0.070         0.109
 input      2           0.167        -0.029        -0.021         0.117
 input      3           0.156        -0.027         0.000         0.128
 input      4           0.254        -0.045        -0.068         0.141
 input      5           0.131        -0.023         0.000         0.108
 LISTING OF PEERS:
  peer   lambda weight
   29      0.329
   28      0.039
   51      0.632
 
 
Results for firm:    55
Technical efficiency = 0.503
Scale efficiency     = 0.719  (irs)
 PROJECTION SUMMARY:
  variable           original        radial         slack     projected
                        value      movement      movement         value
 output     1           0.327         0.000         0.000         0.327
 output     2           0.325         0.000         0.000         0.325
 output     3           0.264         0.000         0.000         0.264
 input      1           0.433        -0.215        -0.070         0.148
 input      2           0.276        -0.137         0.000         0.139
 input      3           0.420        -0.209        -0.071         0.141
 input      4           0.350        -0.174         0.000         0.176
 input      5           0.436        -0.217        -0.083         0.137
 LISTING OF PEERS:
  peer   lambda weight
   51      0.125
   28      0.031
   29      0.598
   16      0.089
   18      0.156
 
 
Results for firm:    56
Technical efficiency = 0.729
Scale efficiency     = 0.458  (irs)
 PROJECTION SUMMARY:
  variable           original        radial         slack     projected
                        value      movement      movement         value
 output     1           0.293         0.000         0.072         0.365
 output     2           0.184         0.000         0.000         0.184
 output     3           0.128         0.000         0.014         0.142
 input      1           0.377        -0.102        -0.156         0.119
 input      2           0.210        -0.057        -0.025         0.128
 input      3           0.195        -0.053         0.000         0.142
 input      4           0.245        -0.066        -0.061         0.118
 input      5           0.140        -0.038         0.000         0.102
 LISTING OF PEERS:
  peer   lambda weight
   51      0.850
    8      0.032
   28      0.118
 
 
Results for firm:    57
Technical efficiency = 0.532
Scale efficiency     = 0.612  (irs)
 PROJECTION SUMMARY:
  variable           original        radial         slack     projected
                        value      movement      movement         value
 output     1           0.304         0.000         0.000         0.304
 output     2           0.210         0.000         0.000         0.210
 output     3           0.178         0.000         0.000         0.178
 input      1           0.462        -0.216        -0.123         0.123
 input      2           0.234        -0.109         0.000         0.124
 input      3           0.373        -0.174        -0.067         0.132
 input      4           0.295        -0.138         0.000         0.157
 input      5           0.258        -0.121        -0.017         0.121
 LISTING OF PEERS:
  peer   lambda weight
   29      0.477
   28      0.013
   18      0.056
   51      0.399
   16      0.054
 
 
Results for firm:    58
Technical efficiency = 1.000
Scale efficiency     = 0.630  (irs)
 PROJECTION SUMMARY:
  variable           original        radial         slack     projected
                        value      movement      movement         value
 output     1           0.263         0.000         0.000         0.263
 output     2           0.129         0.000         0.000         0.129
 output     3           0.131         0.000         0.000         0.131
 input      1           0.106         0.000         0.000         0.106
 input      2           0.107         0.000         0.000         0.107
 input      3           0.109         0.000         0.000         0.109
 input      4           0.198         0.000         0.000         0.198
 input      5           0.138         0.000         0.000         0.138
 LISTING OF PEERS:
  peer   lambda weight
   58      1.000
 
 
Results for firm:    59
Technical efficiency = 0.922
Scale efficiency     = 0.450  (irs)
 PROJECTION SUMMARY:
  variable           original        radial         slack     projected
                        value      movement      movement         value
 output     1           0.279         0.000         0.223         0.502
 output     2           0.257         0.000         0.000         0.257
 output     3           0.104         0.000         0.025         0.130
 input      1           0.247        -0.019        -0.046         0.181
 input      2           0.217        -0.017        -0.045         0.155
 input      3           0.181        -0.014        -0.010         0.158
 input      4           0.127        -0.010        -0.005         0.112
 input      5           0.111        -0.009         0.000         0.102
 LISTING OF PEERS:
  peer   lambda weight
    8      0.695
   28      0.305
 
 
Results for firm:    60
Technical efficiency = 0.488
Scale efficiency     = 0.816  (irs)
 PROJECTION SUMMARY:
  variable           original        radial         slack     projected
                        value      movement      movement         value
 output     1           0.262         0.000         0.401         0.663
 output     2           0.698         0.000         0.000         0.698
 output     3           0.182         0.000         0.045         0.226
 input      1           0.453        -0.232        -0.059         0.162
 input      2           0.315        -0.161         0.000         0.154
 input      3           0.904        -0.463        -0.301         0.140
 input      4           0.381        -0.195         0.000         0.186
 input      5           0.292        -0.149         0.000         0.143
 LISTING OF PEERS:
  peer   lambda weight
   28      0.062
   27      0.540
   29      0.296
   16      0.101
