# Supplementary material for: Changes in technological innovation efficiency and influencing factors of listed textile and apparel companies research——Based on three-stage DEA with Tobit modeling
Source: PLoS One. 2024 Aug 8;19(8):e0307820. doi: 10.1371/journal.pone.0307820 (PMC11309499; doi:10.1371/journal.pone.0307820)
Supplement: S1 Raw data — (ZIP) [file pone.0307820.s001.zip › Raw Data/Textile and Clothing Industry/DEAP2.1/Phase 3/2020-dta.txt]

0.2826	0.2165	0.1096	0.2095	0.1854	0.2278	0.2031	0.2690
0.2088	0.1499	0.1028	0.1599	0.1263	0.1550	0.1924	0.1644
0.2052	0.1278	0.1285	0.2094	0.1856	0.2308	0.2022	0.2680
0.2189	0.1187	0.1016	0.2283	0.1745	0.2280	0.2364	0.2266
0.2401	0.2689	0.1228	0.2449	0.2005	0.3736	0.2811	0.2528
0.2910	0.5637	0.1609	0.1847	0.1492	0.1812	0.1926	0.1903
0.2683	0.2032	0.1380	0.1828	0.1394	0.1815	0.2140	0.1864
0.2174	0.1019	0.1164	0.1193	0.1008	0.1126	0.1500	0.1316
0.2393	0.2067	0.1298	0.2102	0.1583	0.2130	0.2466	0.2061
0.2619	0.1858	0.3087	0.1667	0.1250	0.1620	0.1849	0.1782
0.1442	0.2560	0.5460	0.1991	0.1752	0.1968	0.1983	0.2031
0.2297	0.1414	0.1321	0.2064	0.2678	0.2186	0.3725	0.3107
0.2206	0.1178	0.1128	0.1167	0.1137	0.1260	0.1494	0.1341
0.2287	0.2324	0.2352	0.2733	0.2584	0.3338	0.2833	0.5200
0.2526	0.2220	0.1466	0.2237	0.1785	0.2187	0.2169	0.2155
0.3006	0.8598	0.2596	0.1679	0.1437	0.1656	0.1931	0.1708
0.2159	0.1456	0.1015	0.2019	0.1988	0.2964	0.2552	0.3027
0.1233	0.8471	1.0000	0.2490	0.2246	0.2687	0.2286	0.2925
0.2363	0.2184	0.1128	0.1593	0.1454	0.2994	0.2071	0.1751
0.1837	0.1324	0.1000	0.1709	0.1779	0.1813	0.1594	0.2189
0.2169	0.1954	0.1454	0.1522	0.1262	0.1530	0.1993	0.1538
0.1202	0.2803	0.1091	0.3137	0.2523	0.4073	0.7728	0.3535
0.2565	0.2787	0.1776	0.1590	0.1396	0.1536	0.1858	0.1597
0.2396	0.2555	0.2236	0.1841	0.1579	0.1785	0.1831	0.1789
0.2570	0.2130	0.2086	0.2303	0.3856	0.2714	0.2206	0.3874
0.2329	0.2073	0.1487	0.1532	0.1393	0.1455	0.1350	0.1729
0.4013	1.0000	0.3979	0.1619	0.1502	0.1560	0.1519	0.1780
1.0000	0.6700	0.2234	0.1089	0.1037	0.1000	0.1182	0.1247
0.2159	0.1036	0.1109	0.1346	0.1000	0.1087	0.1464	0.1000
0.2439	0.2404	0.1431	0.1934	0.1850	0.3876	0.2069	0.2678
0.2264	0.2133	0.1743	0.7190	0.2925	0.5188	0.5233	0.6433
0.2472	0.1667	0.1119	0.1707	0.1497	0.1612	0.1734	0.1656
0.2234	0.1406	0.1371	0.2510	0.2205	0.3387	0.3006	0.2618
0.2552	0.1883	0.1429	0.1979	0.1536	0.1932	0.2050	0.2031
0.2212	0.1849	0.1314	0.2790	0.4344	0.4166	0.3536	0.3262
0.1563	0.1665	0.1898	0.3871	0.4486	0.2899	0.2960	0.2338
0.2315	0.2017	0.1330	0.2881	0.1912	0.4357	0.2909	0.2773
0.2538	0.3982	0.3338	0.5751	0.6090	1.0000	0.5315	0.6082
0.1000	0.1721	0.1264	0.2826	0.1989	0.3146	0.5270	0.2218
0.2159	0.1000	0.1122	0.1808	0.1515	0.1799	0.2046	0.1814
0.2367	0.1618	0.1528	0.4515	0.1924	0.2658	0.8574	0.2379
0.2190	0.1990	0.1455	0.1591	0.1011	0.1526	0.2012	0.1323
0.2647	0.2831	0.1640	0.3076	0.3751	0.6297	0.3351	0.3345
0.2703	0.2322	0.1354	0.1801	0.1591	0.2339	0.2367	0.2200
0.2786	0.3359	0.1921	0.2057	0.1860	0.2517	0.2820	0.2320
0.2139	0.1260	0.1556	0.3318	0.1384	0.1496	1.0000	0.1234
0.2210	0.1095	0.1100	0.1675	0.1206	0.1307	0.1935	0.2770
0.2349	0.3115	0.3012	0.4675	0.5733	0.6644	0.4496	0.4126
0.1626	0.8103	0.4080	0.1631	0.1250	0.1398	0.1789	0.1231
0.2874	0.3523	0.1376	0.1936	0.2593	0.6976	0.1991	0.6046
0.2171	0.1394	0.1651	0.1000	0.1140	0.1362	0.1293	0.1097
0.2159	0.2560	0.2010	0.2224	0.1865	0.5703	0.3040	0.5724
0.2236	0.3278	0.2286	1.0000	1.0000	0.5619	0.3779	1.0000
0.2163	0.1375	0.1171	0.1692	0.1516	0.1847	0.2428	0.1691
0.2324	0.3336	0.3736	0.5603	0.3298	0.6470	0.5618	0.5831
0.2176	0.1864	0.1458	0.4268	0.2274	0.1677	0.2662	0.1487
0.2363	0.2586	0.2217	0.5039	0.1919	0.5793	0.2845	0.4528
0.2160	0.1325	0.1508	0.1527	0.1165	0.1266	0.1614	0.1150
0.1821	0.2516	0.1080	0.1027	0.1228	0.1162	0.1000	0.1758
0.1076	0.6369	0.2045	0.3731	0.1943	0.9553	0.5249	0.3135
