# Supplementary material for: Changes in technological innovation efficiency and influencing factors of listed textile and apparel companies research——Based on three-stage DEA with Tobit modeling
Source: PLoS One. 2024 Aug 8;19(8):e0307820. doi: 10.1371/journal.pone.0307820 (PMC11309499; doi:10.1371/journal.pone.0307820)
Supplement: S1 Raw data — (ZIP) [file pone.0307820.s001.zip › Raw Data/Textile and Clothing Industry/DEAP2.1/Phase 3/2020-out.txt]

 Results from DEAP Version 2.1
 
Instruction file = 2020-ins.txt
Data file          = 2020-dta.txt
 
 Input orientated DEA
 
 Scale assumption: VRS
 
 Slacks calculated using multi-stage method
 
 
 EFFICIENCY SUMMARY:
 
  firm  crste  vrste  scale
 
    1  0.215  0.571  0.376 irs
    2  0.268  0.796  0.337 irs
    3  0.212  0.573  0.370 irs
    4  0.196  0.580  0.338 irs
    5  0.217  0.505  0.430 irs
    6  0.569  0.690  0.825 irs
    7  0.322  0.724  0.444 irs
    8  0.370  1.000  0.370 irs
    9  0.262  0.636  0.412 irs
   10  0.653  0.908  0.719 irs
   11  0.804  0.887  0.907 irs
   12  0.216  0.508  0.426 irs
   13  0.340  0.924  0.368 irs
   14  0.254  0.423  0.602 irs
   15  0.265  0.576  0.459 irs
   16  0.899  0.908  0.990 irs
   17  0.180  0.531  0.340 irs
   18  1.000  1.000  1.000  - 
   19  0.265  0.708  0.375 irs
   20  0.218  0.685  0.318 irs
   21  0.355  0.803  0.442 irs
   22  0.167  0.401  0.416 irs
   23  0.412  0.735  0.561 irs
   24  0.435  0.679  0.640 irs
   25  0.289  0.520  0.555 irs
   26  0.362  0.827  0.437 irs
   27  1.000  1.000  1.000  - 
   28  1.000  1.000  1.000  - 
   29  0.443  1.000  0.443 irs
   30  0.252  0.566  0.444 irs
   31  0.172  0.349  0.494 irs
   32  0.282  0.713  0.395 irs
   33  0.200  0.464  0.432 irs
   34  0.294  0.660  0.445 irs
   35  0.158  0.361  0.436 irs
   36  0.268  0.470  0.569 irs
   37  0.218  0.527  0.414 irs
   38  0.182  0.252  0.721 irs
   39  0.188  0.505  0.371 irs
   40  0.248  0.670  0.370 irs
   41  0.244  0.527  0.462 irs
   42  0.433  1.000  0.433 irs
   43  0.187  0.361  0.519 irs
   44  0.279  0.640  0.435 irs
   45  0.326  0.553  0.591 irs
   46  0.458  0.840  0.545 irs
   47  0.300  0.830  0.361 irs
   48  0.240  0.311  0.772 irs
   49  1.000  1.000  1.000  - 
   50  0.300  0.538  0.559 irs
   51  0.548  1.000  0.548 irs
   52  0.298  0.552  0.541 irs
   53  0.181  0.311  0.584 irs
   54  0.273  0.684  0.400 irs
   55  0.286  0.367  0.778 irs
   56  0.363  0.692  0.525 irs
   57  0.319  0.540  0.591 irs
   58  0.481  0.907  0.530 irs
   59  0.421  1.000  0.421 irs
   60  0.492  0.533  0.924 irs
 
 mean  0.368  0.664  0.542

Note: crste = technical efficiency from CRS DEA
      vrste = technical efficiency from VRS DEA
      scale = scale efficiency = crste/vrste


Note also that all subsequent tables refer to VRS results
 
 
 SUMMARY OF OUTPUT SLACKS:
 
 firm  output:           1           2           3
    1                0.621       0.404       0.100
    2                0.072       0.000       0.019
    3                0.685       0.486       0.079
    4                0.255       0.171       0.046
    5                0.205       0.000       0.022
    6                0.562       0.000       0.041
    7                0.108       0.027       0.000
    8                0.000       0.000       0.000
    9                0.119       0.000       0.002
   10                0.351       0.549       0.000
   11                0.276       0.521       0.000
   12                0.230       0.250       0.016
   13                0.680       0.485       0.103
   14                0.665       0.402       0.000
   15                0.560       0.313       0.050
   16                0.348       0.000       0.065
   17                0.639       0.426       0.111
   18                0.000       0.000       0.000
   19                0.566       0.308       0.083
   20                0.412       0.331       0.066
   21                0.228       0.072       0.000
   22                0.341       0.000       0.037
   23                0.497       0.213       0.010
   24                0.547       0.316       0.000
   25                0.000       0.139       0.000
   26                0.474       0.313       0.033
   27                0.000       0.000       0.000
   28                0.000       0.000       0.000
   29                0.000       0.000       0.000
   30                0.710       0.406       0.074
   31                0.281       0.160       0.000
   32                0.445       0.292       0.085
   33                0.437       0.283       0.039
   34                0.267       0.136       0.012
   35                0.058       0.000       0.037
   36                0.053       0.061       0.000
   37                0.099       0.000       0.000
   38                0.565       0.274       0.000
   39                0.195       0.000       0.000
   40                0.284       0.208       0.041
   41                0.116       0.101       0.000
   42                0.000       0.000       0.000
   43                0.534       0.250       0.044
   44                0.244       0.085       0.022
   45                0.497       0.172       0.000
   46                0.000       0.086       0.000
   47                0.015       0.009       0.004
   48                0.480       0.407       0.000
   49                0.000       0.000       0.000
   50                0.112       0.000       0.005
   51                0.000       0.000       0.000
   52                0.564       0.280       0.000
   53                0.000       0.025       0.000
   54                0.464       0.305       0.066
   55                0.086       0.451       0.000
   56                0.000       0.003       0.000
   57                0.747       0.401       0.000
   58                0.023       0.065       0.000
   59                0.000       0.000       0.000
   60                0.847       0.000       0.012

 mean                0.293       0.170       0.022
 
 
 SUMMARY OF INPUT SLACKS:
 
 firm  input:            1           2           3           4           5
    1                0.012       0.000       0.028       0.000       0.023
    2                0.000       0.000       0.014       0.008       0.018
    3                0.012       0.000       0.030       0.000       0.022
    4                0.006       0.000       0.026       0.000       0.023
    5                0.000       0.000       0.082       0.003       0.013
    6                0.014       0.000       0.023       0.009       0.011
    7                0.000       0.000       0.019       0.008       0.026
    8                0.000       0.000       0.000       0.000       0.000
    9                0.004       0.000       0.028       0.016       0.027
   10                0.017       0.000       0.029       0.022       0.038
   11                0.002       0.004       0.005       0.000       0.000
   12                0.000       0.020       0.000       0.083       0.000
   13                0.000       0.000       0.012       0.018       0.001
   14                0.003       0.000       0.034       0.000       0.085
   15                0.014       0.000       0.024       0.000       0.005
   16                0.013       0.000       0.018       0.037       0.000
   17                0.000       0.000       0.051       0.015       0.039
   18                0.000       0.000       0.000       0.000       0.000
   19                0.000       0.000       0.109       0.021       0.000
   20                0.011       0.009       0.016       0.000       0.000
   21                0.000       0.000       0.015       0.021       0.006
   22                0.000       0.000       0.057       0.172       0.033
   23                0.000       0.000       0.010       0.009       0.000
   24                0.014       0.000       0.011       0.000       0.000
   25                0.002       0.069       0.011       0.000       0.019
   26                0.020       0.005       0.015       0.000       0.000
   27                0.000       0.000       0.000       0.000       0.000
   28                0.000       0.000       0.000       0.000       0.000
   29                0.000       0.000       0.000       0.000       0.000
   30                0.001       0.000       0.119       0.000       0.024
   31                0.110       0.000       0.048       0.012       0.095
   32                0.014       0.000       0.003       0.000       0.000
   33                0.000       0.000       0.052       0.008       0.000
   34                0.006       0.000       0.022       0.000       0.024
   35                0.000       0.044       0.018       0.000       0.005
   36                0.067       0.098       0.004       0.000       0.000
   37                0.017       0.000       0.115       0.002       0.037
   38                0.015       0.030       0.125       0.000       0.000
   39                0.008       0.000       0.046       0.116       0.006
   40                0.000       0.000       0.014       0.000       0.004
   41                0.092       0.000       0.004       0.274       0.000
   42                0.000       0.000       0.000       0.000       0.000
   43                0.005       0.029       0.118       0.000       0.000
   44                0.000       0.000       0.042       0.014       0.012
   45                0.000       0.000       0.036       0.029       0.005
   46                0.140       0.012       0.012       0.689       0.000
   47                0.005       0.000       0.000       0.015       0.129
   48                0.016       0.065       0.090       0.000       0.000
   49                0.000       0.000       0.000       0.000       0.000
   50                0.000       0.022       0.262       0.000       0.168
   51                0.000       0.000       0.000       0.000       0.000
   52                0.000       0.000       0.201       0.027       0.190
   53                0.189       0.176       0.040       0.000       0.123
   54                0.000       0.000       0.020       0.038       0.000
   55                0.053       0.000       0.105       0.039       0.091
   56                0.158       0.054       0.004       0.034       0.000
   57                0.162       0.000       0.212       0.034       0.120
   58                0.006       0.001       0.000       0.000       0.000
   59                0.000       0.000       0.000       0.000       0.000
   60                0.088       0.000       0.408       0.160       0.044

 mean                0.022       0.011       0.046       0.032       0.024
 
 
 SUMMARY OF PEERS:
 
  firm  peers:
    1     28   59
    2     28    8   29
    3     28   59
    4     28   29
    5     29   28    8
    6     29   28
    7     29   28   42
    8      8
    9     29   28
   10     49   28
   11     18   49   28
   12     28   59   51
   13     28   51
   14     28   18   59
   15     28   29
   16     27   28   49
   17     51   28
   18     18
   19     28   29    8
   20     28   59
   21     29    8   28
   22     29   28    8
   23      8   28   29
   24     49   51   28
   25     28   18   59
   26     59   28
   27     27
   28     28
   29     29
   30     28   59
   31     42   28
   32     28   51   29
   33     28    8   29
   34     28   29
   35     51   28   59
   36     29   49   51
   37     29   28   42
   38     18   59   28
   39     29   42   28
   40     28   29    8
   41     28   42   29
   42     42
   43     51   28
   44     28    8
   45     28   29    8
   46     28   29   49
   47     28   29
   48     49   28   18
   49     49
   50     51   59   28
   51     51
   52     28   42   29
   53     28   18   59
   54     28   29   51
   55     49   28
   56     28   49   29
   57     28   42
   58     28   29   49   51
   59     59
   60     29   28
 
 
 SUMMARY OF PEER WEIGHTS:
   (in same order as above)
 
  firm  peer weights:
    1   0.882 0.118
    2   0.083 0.336 0.581
    3   0.866 0.134
    4   0.329 0.671
    5   0.485 0.293 0.222
    6   0.188 0.812
    7   0.676 0.204 0.120
    8   1.000
    9   0.818 0.182
   10   0.462 0.538
   11   0.334 0.343 0.323
   12   0.338 0.649 0.012
   13   0.873 0.127
   14   0.872 0.030 0.098
   15   0.761 0.239
   16   0.570 0.418 0.012
   17   0.185 0.815
   18   1.000
   19   0.748 0.080 0.173
   20   0.506 0.494
   21   0.388 0.321 0.291
   22   0.638 0.312 0.049
   23   0.012 0.686 0.302
   24   0.065 0.203 0.732
   25   0.099 0.100 0.801
   26   0.359 0.641
   27   1.000
   28   1.000
   29   1.000
   30   0.944 0.056
   31   0.630 0.370
   32   0.607 0.326 0.067
   33   0.567 0.236 0.198
   34   0.390 0.610
   35   0.896 0.081 0.023
   36   0.171 0.140 0.689
   37   0.688 0.145 0.167
   38   0.151 0.060 0.789
   39   0.778 0.121 0.101
   40   0.362 0.370 0.268
   41   0.172 0.653 0.176
   42   1.000
   43   0.257 0.743
   44   0.380 0.620
   45   0.713 0.116 0.170
   46   0.007 0.845 0.148
   47   0.026 0.974
   48   0.313 0.661 0.026
   49   1.000
   50   0.079 0.660 0.262
   51   1.000
   52   0.718 0.270 0.012
   53   0.060 0.127 0.813
   54   0.592 0.302 0.106
   55   0.814 0.186
   56   0.010 0.114 0.876
   57   0.978 0.022
   58   0.035 0.742 0.098 0.125
   59   1.000
   60   0.058 0.942
 
 
 PEER COUNT SUMMARY:
   (i.e., no. times each firm is a peer for another)
 
  firm  peer count:
    1       0
    2       0
    3       0
    4       0
    5       0
    6       0
    7       0
    8      10
    9       0
   10       0
   11       0
   12       0
   13       0
   14       0
   15       0
   16       0
   17       0
   18       6
   19       0
   20       0
   21       0
   22       0
   23       0
   24       0
   25       0
   26       0
   27       1
   28      50
   29      27
   30       0
   31       0
   32       0
   33       0
   34       0
   35       0
   36       0
   37       0
   38       0
   39       0
   40       0
   41       0
   42       7
   43       0
   44       0
   45       0
   46       0
   47       0
   48       0
   49      10
   50       0
   51      11
   52       0
   53       0
   54       0
   55       0
   56       0
   57       0
   58       0
   59      12
   60       0
 
 
 
 SUMMARY OF OUTPUT TARGETS:
 
 firm  output:           1           2           3
    1                0.904       0.621       0.210
    2                0.281       0.150       0.122
    3                0.890       0.614       0.208
    4                0.474       0.290       0.148
    5                0.446       0.269       0.145
    6                0.853       0.564       0.202
    7                0.376       0.231       0.138
    8                0.217       0.102       0.116
    9                0.359       0.207       0.131
   10                0.613       0.735       0.309
   11                0.420       0.777       0.546
   12                0.459       0.392       0.148
   13                0.901       0.603       0.216
   14                0.893       0.634       0.235
   15                0.813       0.535       0.197
   16                0.649       0.860       0.325
   17                0.855       0.572       0.213
   18                0.123       0.847       1.000
   19                0.802       0.527       0.196
   20                0.596       0.463       0.166
   21                0.445       0.268       0.145
   22                0.461       0.280       0.146
   23                0.754       0.492       0.188
   24                0.787       0.572       0.224
   25                0.257       0.352       0.209
   26                0.707       0.520       0.182
   27                0.401       1.000       0.398
   28                1.000       0.670       0.223
   29                0.216       0.104       0.111
   30                0.954       0.646       0.217
   31                0.508       0.373       0.174
   32                0.692       0.459       0.197
   33                0.660       0.424       0.176
   34                0.522       0.325       0.155
   35                0.280       0.185       0.169
   36                0.209       0.227       0.190
   37                0.330       0.202       0.133
   38                0.819       0.672       0.334
   39                0.295       0.172       0.126
   40                0.500       0.308       0.153
   41                0.353       0.263       0.153
   42                0.219       0.199       0.145
   43                0.799       0.533       0.208
   44                0.515       0.318       0.157
   45                0.776       0.507       0.192
   46                0.214       0.212       0.156
   47                0.236       0.118       0.114
   48                0.715       0.718       0.301
   49                0.163       0.810       0.408
   50                0.399       0.352       0.143
   51                0.217       0.139       0.165
   52                0.780       0.536       0.201
   53                0.224       0.353       0.229
   54                0.680       0.443       0.183
   55                0.319       0.784       0.374
   56                0.218       0.190       0.146
   57                0.983       0.660       0.222
   58                0.239       0.197       0.151
   59                0.182       0.252       0.108
   60                0.954       0.637       0.217
 
 
 SUMMARY OF INPUT TARGETS:
 
 firm  input:            1           2           3           4           5
    1                0.108       0.106       0.102       0.116       0.131
    2                0.127       0.101       0.109       0.145       0.113
    3                0.108       0.106       0.102       0.116       0.132
    4                0.126       0.101       0.106       0.137       0.108
    5                0.124       0.101       0.107       0.139       0.114
    6                0.114       0.103       0.102       0.123       0.120
    7                0.132       0.101       0.112       0.147       0.109
    8                0.119       0.101       0.113       0.150       0.132
    9                0.130       0.101       0.107       0.141       0.104
   10                0.134       0.114       0.118       0.146       0.124
   11                0.174       0.151       0.170       0.176       0.180
   12                0.105       0.116       0.111       0.107       0.158
   13                0.108       0.105       0.105       0.120       0.123
   14                0.112       0.109       0.107       0.120       0.135
   15                0.115       0.103       0.102       0.125       0.119
   16                0.140       0.130       0.132       0.138       0.155
   17                0.107       0.106       0.107       0.120       0.122
   18                0.249       0.225       0.269       0.229       0.293
   19                0.113       0.103       0.103       0.126       0.124
   20                0.106       0.113       0.108       0.109       0.150
   21                0.122       0.101       0.107       0.139       0.117
   22                0.126       0.101       0.106       0.138       0.109
   23                0.117       0.103       0.103       0.127       0.117
   24                0.111       0.107       0.110       0.124       0.122
   25                0.118       0.131       0.130       0.115       0.182
   26                0.107       0.111       0.106       0.112       0.143
   27                0.162       0.150       0.156       0.152       0.178
   28                0.109       0.104       0.100       0.118       0.125
   29                0.135       0.100       0.109       0.146       0.100
   30                0.109       0.105       0.101       0.117       0.128
   31                0.141       0.102       0.133       0.171       0.129
   32                0.108       0.107       0.112       0.124       0.118
   33                0.116       0.102       0.105       0.131       0.121
   34                0.125       0.101       0.105       0.135       0.110
   35                0.101       0.113       0.133       0.128       0.112
   36                0.115       0.113       0.132       0.139       0.110
   37                0.135       0.101       0.115       0.151       0.109
   38                0.130       0.123       0.126       0.134       0.153
   39                0.135       0.101       0.113       0.150       0.106
   40                0.121       0.102       0.107       0.137       0.117
   41                0.146       0.101       0.136       0.177       0.125
   42                0.159       0.101       0.153       0.201       0.132
   43                0.107       0.106       0.109       0.121       0.121
   44                0.115       0.102       0.108       0.138       0.129
   45                0.114       0.103       0.103       0.127       0.123
   46                0.139       0.104       0.113       0.151       0.104
   47                0.134       0.100       0.108       0.146       0.101
   48                0.129       0.113       0.117       0.140       0.129
   49                0.163       0.125       0.140       0.179       0.123
   50                0.104       0.117       0.114       0.107       0.157
   51                0.100       0.114       0.136       0.129       0.110
   52                0.123       0.103       0.114       0.141       0.126
   53                0.122       0.135       0.135       0.117       0.188
   54                0.116       0.104       0.106       0.128       0.116
   55                0.153       0.121       0.132       0.168       0.123
   56                0.138       0.103       0.112       0.150       0.103
   57                0.110       0.104       0.101       0.120       0.125
   58                0.132       0.104       0.115       0.146       0.104
   59                0.103       0.123       0.116       0.100       0.176
   60                0.110       0.103       0.101       0.120       0.123
 
 
 
 FIRM BY FIRM RESULTS:
 
 
Results for firm:     1
Technical efficiency = 0.571
Scale efficiency     = 0.376  (irs)
 PROJECTION SUMMARY:
  variable           original        radial         slack     projected
                        value      movement      movement         value
 output     1           0.283         0.000         0.621         0.904
 output     2           0.216         0.000         0.404         0.621
 output     3           0.110         0.000         0.100         0.210
 input      1           0.209        -0.090        -0.012         0.108
 input      2           0.185        -0.079         0.000         0.106
 input      3           0.228        -0.098        -0.028         0.102
 input      4           0.203        -0.087         0.000         0.116
 input      5           0.269        -0.115        -0.023         0.131
 LISTING OF PEERS:
  peer   lambda weight
   28      0.882
   59      0.118
 
 
Results for firm:     2
Technical efficiency = 0.796
Scale efficiency     = 0.337  (irs)
 PROJECTION SUMMARY:
  variable           original        radial         slack     projected
                        value      movement      movement         value
 output     1           0.209         0.000         0.072         0.281
 output     2           0.150         0.000         0.000         0.150
 output     3           0.103         0.000         0.019         0.122
 input      1           0.160        -0.033         0.000         0.127
 input      2           0.126        -0.026         0.000         0.101
 input      3           0.155        -0.032        -0.014         0.109
 input      4           0.192        -0.039        -0.008         0.145
 input      5           0.164        -0.033        -0.018         0.113
 LISTING OF PEERS:
  peer   lambda weight
   28      0.083
    8      0.336
   29      0.581
 
 
Results for firm:     3
Technical efficiency = 0.573
Scale efficiency     = 0.370  (irs)
 PROJECTION SUMMARY:
  variable           original        radial         slack     projected
                        value      movement      movement         value
 output     1           0.205         0.000         0.685         0.890
 output     2           0.128         0.000         0.486         0.614
 output     3           0.129         0.000         0.079         0.208
 input      1           0.209        -0.090        -0.012         0.108
 input      2           0.186        -0.079         0.000         0.106
 input      3           0.231        -0.099        -0.030         0.102
 input      4           0.202        -0.086         0.000         0.116
 input      5           0.268        -0.115        -0.022         0.132
 LISTING OF PEERS:
  peer   lambda weight
   28      0.866
   59      0.134
 
 
Results for firm:     4
Technical efficiency = 0.580
Scale efficiency     = 0.338  (irs)
 PROJECTION SUMMARY:
  variable           original        radial         slack     projected
                        value      movement      movement         value
 output     1           0.219         0.000         0.255         0.474
 output     2           0.119         0.000         0.171         0.290
 output     3           0.102         0.000         0.046         0.148
 input      1           0.228        -0.096        -0.006         0.126
 input      2           0.174        -0.073         0.000         0.101
 input      3           0.228        -0.096        -0.026         0.106
 input      4           0.236        -0.099         0.000         0.137
 input      5           0.227        -0.095        -0.023         0.108
 LISTING OF PEERS:
  peer   lambda weight
   28      0.329
   29      0.671
 
 
Results for firm:     5
Technical efficiency = 0.505
Scale efficiency     = 0.430  (irs)
 PROJECTION SUMMARY:
  variable           original        radial         slack     projected
                        value      movement      movement         value
 output     1           0.240         0.000         0.205         0.446
 output     2           0.269         0.000         0.000         0.269
 output     3           0.123         0.000         0.022         0.145
 input      1           0.245        -0.121         0.000         0.124
 input      2           0.201        -0.099         0.000         0.101
 input      3           0.374        -0.185        -0.082         0.107
 input      4           0.281        -0.139        -0.003         0.139
 input      5           0.253        -0.125        -0.013         0.114
 LISTING OF PEERS:
  peer   lambda weight
   29      0.485
   28      0.293
    8      0.222
 
 
Results for firm:     6
Technical efficiency = 0.690
Scale efficiency     = 0.825  (irs)
 PROJECTION SUMMARY:
  variable           original        radial         slack     projected
                        value      movement      movement         value
 output     1           0.291         0.000         0.562         0.853
 output     2           0.564         0.000         0.000         0.564
 output     3           0.161         0.000         0.041         0.202
 input      1           0.185        -0.057        -0.014         0.114
 input      2           0.149        -0.046         0.000         0.103
 input      3           0.181        -0.056        -0.023         0.102
 input      4           0.193        -0.060        -0.009         0.123
 input      5           0.190        -0.059        -0.011         0.120
 LISTING OF PEERS:
  peer   lambda weight
   29      0.188
   28      0.812
 
 
Results for firm:     7
Technical efficiency = 0.724
Scale efficiency     = 0.444  (irs)
 PROJECTION SUMMARY:
  variable           original        radial         slack     projected
                        value      movement      movement         value
 output     1           0.268         0.000         0.108         0.376
 output     2           0.203         0.000         0.027         0.231
 output     3           0.138         0.000         0.000         0.138
 input      1           0.183        -0.051         0.000         0.132
 input      2           0.139        -0.039         0.000         0.101
 input      3           0.181        -0.050        -0.019         0.112
 input      4           0.214        -0.059        -0.008         0.147
 input      5           0.186        -0.051        -0.026         0.109
 LISTING OF PEERS:
  peer   lambda weight
   29      0.676
   28      0.204
   42      0.120
 
 
Results for firm:     8
Technical efficiency = 1.000
Scale efficiency     = 0.370  (irs)
 PROJECTION SUMMARY:
  variable           original        radial         slack     projected
                        value      movement      movement         value
 output     1           0.217         0.000         0.000         0.217
 output     2           0.102         0.000         0.000         0.102
 output     3           0.116         0.000         0.000         0.116
 input      1           0.119         0.000         0.000         0.119
 input      2           0.101         0.000         0.000         0.101
 input      3           0.113         0.000         0.000         0.113
 input      4           0.150         0.000         0.000         0.150
 input      5           0.132         0.000         0.000         0.132
 LISTING OF PEERS:
  peer   lambda weight
    8      1.000
 
 
Results for firm:     9
Technical efficiency = 0.636
Scale efficiency     = 0.412  (irs)
 PROJECTION SUMMARY:
  variable           original        radial         slack     projected
                        value      movement      movement         value
 output     1           0.239         0.000         0.119         0.359
 output     2           0.207         0.000         0.000         0.207
 output     3           0.130         0.000         0.002         0.131
 input      1           0.210        -0.077        -0.004         0.130
 input      2           0.158        -0.058         0.000         0.101
 input      3           0.213        -0.078        -0.028         0.107
 input      4           0.247        -0.090        -0.016         0.141
 input      5           0.206        -0.075        -0.027         0.104
 LISTING OF PEERS:
  peer   lambda weight
   29      0.818
   28      0.182
 
 
Results for firm:    10
Technical efficiency = 0.908
Scale efficiency     = 0.719  (irs)
 PROJECTION SUMMARY:
  variable           original        radial         slack     projected
                        value      movement      movement         value
 output     1           0.262         0.000         0.351         0.613
 output     2           0.186         0.000         0.549         0.735
 output     3           0.309         0.000         0.000         0.309
 input      1           0.167        -0.015        -0.017         0.134
 input      2           0.125        -0.011         0.000         0.114
 input      3           0.162        -0.015        -0.029         0.118
 input      4           0.185        -0.017        -0.022         0.146
 input      5           0.178        -0.016        -0.038         0.124
 LISTING OF PEERS:
  peer   lambda weight
   49      0.462
   28      0.538
 
 
Results for firm:    11
Technical efficiency = 0.887
Scale efficiency     = 0.907  (irs)
 PROJECTION SUMMARY:
  variable           original        radial         slack     projected
                        value      movement      movement         value
 output     1           0.144         0.000         0.276         0.420
 output     2           0.256         0.000         0.521         0.777
 output     3           0.546         0.000         0.000         0.546
 input      1           0.199        -0.022        -0.002         0.174
 input      2           0.175        -0.020        -0.004         0.151
 input      3           0.197        -0.022        -0.005         0.170
 input      4           0.198        -0.022         0.000         0.176
 input      5           0.203        -0.023         0.000         0.180
 LISTING OF PEERS:
  peer   lambda weight
   18      0.334
   49      0.343
   28      0.323
 
 
Results for firm:    12
Technical efficiency = 0.508
Scale efficiency     = 0.426  (irs)
 PROJECTION SUMMARY:
  variable           original        radial         slack     projected
                        value      movement      movement         value
 output     1           0.230         0.000         0.230         0.459
 output     2           0.141         0.000         0.250         0.392
 output     3           0.132         0.000         0.016         0.148
 input      1           0.206        -0.102         0.000         0.105
 input      2           0.268        -0.132        -0.020         0.116
 input      3           0.219        -0.108         0.000         0.111
 input      4           0.372        -0.183        -0.083         0.107
 input      5           0.311        -0.153         0.000         0.158
 LISTING OF PEERS:
  peer   lambda weight
   28      0.338
   59      0.649
   51      0.012
 
 
Results for firm:    13
Technical efficiency = 0.924
Scale efficiency     = 0.368  (irs)
 PROJECTION SUMMARY:
  variable           original        radial         slack     projected
                        value      movement      movement         value
 output     1           0.221         0.000         0.680         0.901
 output     2           0.118         0.000         0.485         0.603
 output     3           0.113         0.000         0.103         0.216
 input      1           0.117        -0.009         0.000         0.108
 input      2           0.114        -0.009         0.000         0.105
 input      3           0.126        -0.010        -0.012         0.105
 input      4           0.149        -0.011        -0.018         0.120
 input      5           0.134        -0.010        -0.001         0.123
 LISTING OF PEERS:
  peer   lambda weight
   28      0.873
   51      0.127
 
 
Results for firm:    14
Technical efficiency = 0.423
Scale efficiency     = 0.602  (irs)
 PROJECTION SUMMARY:
  variable           original        radial         slack     projected
                        value      movement      movement         value
 output     1           0.229         0.000         0.665         0.893
 output     2           0.232         0.000         0.402         0.634
 output     3           0.235         0.000         0.000         0.235
 input      1           0.273        -0.158        -0.003         0.112
 input      2           0.258        -0.149         0.000         0.109
 input      3           0.334        -0.193        -0.034         0.107
 input      4           0.283        -0.164         0.000         0.120
 input      5           0.520        -0.300        -0.085         0.135
 LISTING OF PEERS:
  peer   lambda weight
   28      0.872
   18      0.030
   59      0.098
 
 
Results for firm:    15
Technical efficiency = 0.576
Scale efficiency     = 0.459  (irs)
 PROJECTION SUMMARY:
  variable           original        radial         slack     projected
                        value      movement      movement         value
 output     1           0.253         0.000         0.560         0.813
 output     2           0.222         0.000         0.313         0.535
 output     3           0.147         0.000         0.050         0.197
 input      1           0.224        -0.095        -0.014         0.115
 input      2           0.178        -0.076         0.000         0.103
 input      3           0.219        -0.093        -0.024         0.102
 input      4           0.217        -0.092         0.000         0.125
 input      5           0.215        -0.091        -0.005         0.119
 LISTING OF PEERS:
  peer   lambda weight
   28      0.761
   29      0.239
 
 
Results for firm:    16
Technical efficiency = 0.908
Scale efficiency     = 0.990  (irs)
 PROJECTION SUMMARY:
  variable           original        radial         slack     projected
                        value      movement      movement         value
 output     1           0.301         0.000         0.348         0.649
 output     2           0.860         0.000         0.000         0.860
 output     3           0.260         0.000         0.065         0.325
 input      1           0.168        -0.015        -0.013         0.140
 input      2           0.144        -0.013         0.000         0.130
 input      3           0.166        -0.015        -0.018         0.132
 input      4           0.193        -0.018        -0.037         0.138
 input      5           0.171        -0.016         0.000         0.155
 LISTING OF PEERS:
  peer   lambda weight
   27      0.570
   28      0.418
   49      0.012
 
 
Results for firm:    17
Technical efficiency = 0.531
Scale efficiency     = 0.340  (irs)
 PROJECTION SUMMARY:
  variable           original        radial         slack     projected
                        value      movement      movement         value
 output     1           0.216         0.000         0.639         0.855
 output     2           0.146         0.000         0.426         0.572
 output     3           0.102         0.000         0.111         0.213
 input      1           0.202        -0.095         0.000         0.107
 input      2           0.199        -0.093         0.000         0.106
 input      3           0.296        -0.139        -0.051         0.107
 input      4           0.255        -0.120        -0.015         0.120
 input      5           0.303        -0.142        -0.039         0.122
 LISTING OF PEERS:
  peer   lambda weight
   51      0.185
   28      0.815
 
 
Results for firm:    18
Technical efficiency = 1.000
Scale efficiency     = 1.000  (crs)
 PROJECTION SUMMARY:
  variable           original        radial         slack     projected
                        value      movement      movement         value
 output     1           0.123         0.000         0.000         0.123
 output     2           0.847         0.000         0.000         0.847
 output     3           1.000         0.000         0.000         1.000
 input      1           0.249         0.000         0.000         0.249
 input      2           0.225         0.000         0.000         0.225
 input      3           0.269         0.000         0.000         0.269
 input      4           0.229         0.000         0.000         0.229
 input      5           0.292         0.000         0.000         0.293
 LISTING OF PEERS:
  peer   lambda weight
   18      1.000
 
 
Results for firm:    19
Technical efficiency = 0.708
Scale efficiency     = 0.375  (irs)
 PROJECTION SUMMARY:
  variable           original        radial         slack     projected
                        value      movement      movement         value
 output     1           0.236         0.000         0.566         0.802
 output     2           0.218         0.000         0.308         0.527
 output     3           0.113         0.000         0.083         0.196
 input      1           0.159        -0.047         0.000         0.113
 input      2           0.145        -0.042         0.000         0.103
 input      3           0.299        -0.088        -0.109         0.103
 input      4           0.207        -0.061        -0.021         0.126
 input      5           0.175        -0.051         0.000         0.124
 LISTING OF PEERS:
  peer   lambda weight
   28      0.748
   29      0.080
    8      0.173
 
 
Results for firm:    20
Technical efficiency = 0.685
Scale efficiency     = 0.318  (irs)
 PROJECTION SUMMARY:
  variable           original        radial         slack     projected
                        value      movement      movement         value
 output     1           0.184         0.000         0.412         0.596
 output     2           0.132         0.000         0.331         0.463
 output     3           0.100         0.000         0.066         0.166
 input      1           0.171        -0.054        -0.011         0.106
 input      2           0.178        -0.056        -0.009         0.113
 input      3           0.181        -0.057        -0.016         0.108
 input      4           0.159        -0.050         0.000         0.109
 input      5           0.219        -0.069         0.000         0.150
 LISTING OF PEERS:
  peer   lambda weight
   28      0.506
   59      0.494
 
 
Results for firm:    21
Technical efficiency = 0.803
Scale efficiency     = 0.442  (irs)
 PROJECTION SUMMARY:
  variable           original        radial         slack     projected
                        value      movement      movement         value
 output     1           0.217         0.000         0.228         0.445
 output     2           0.195         0.000         0.072         0.268
 output     3           0.145         0.000         0.000         0.145
 input      1           0.152        -0.030         0.000         0.122
 input      2           0.126        -0.025         0.000         0.101
 input      3           0.153        -0.030        -0.015         0.107
 input      4           0.199        -0.039        -0.021         0.139
 input      5           0.154        -0.030        -0.006         0.117
 LISTING OF PEERS:
  peer   lambda weight
   29      0.388
    8      0.321
   28      0.291
 
 
Results for firm:    22
Technical efficiency = 0.401
Scale efficiency     = 0.416  (irs)
 PROJECTION SUMMARY:
  variable           original        radial         slack     projected
                        value      movement      movement         value
 output     1           0.120         0.000         0.341         0.461
 output     2           0.280         0.000         0.000         0.280
 output     3           0.109         0.000         0.037         0.146
 input      1           0.314        -0.188         0.000         0.126
 input      2           0.252        -0.151         0.000         0.101
 input      3           0.407        -0.244        -0.057         0.106
 input      4           0.773        -0.463        -0.172         0.138
 input      5           0.353        -0.212        -0.033         0.109
 LISTING OF PEERS:
  peer   lambda weight
   29      0.638
   28      0.312
    8      0.049
 
 
Results for firm:    23
Technical efficiency = 0.735
Scale efficiency     = 0.561  (irs)
 PROJECTION SUMMARY:
  variable           original        radial         slack     projected
                        value      movement      movement         value
 output     1           0.257         0.000         0.497         0.754
 output     2           0.279         0.000         0.213         0.492
 output     3           0.178         0.000         0.010         0.188
 input      1           0.159        -0.042         0.000         0.117
 input      2           0.140        -0.037         0.000         0.103
 input      3           0.154        -0.041        -0.010         0.103
 input      4           0.186        -0.049        -0.009         0.127
 input      5           0.160        -0.042         0.000         0.117
 LISTING OF PEERS:
  peer   lambda weight
    8      0.012
   28      0.686
   29      0.302
 
 
Results for firm:    24
Technical efficiency = 0.679
Scale efficiency     = 0.640  (irs)
 PROJECTION SUMMARY:
  variable           original        radial         slack     projected
                        value      movement      movement         value
 output     1           0.240         0.000         0.547         0.787
 output     2           0.256         0.000         0.316         0.572
 output     3           0.224         0.000         0.000         0.224
 input      1           0.184        -0.059        -0.014         0.111
 input      2           0.158        -0.051         0.000         0.107
 input      3           0.178        -0.057        -0.011         0.110
 input      4           0.183        -0.059         0.000         0.124
 input      5           0.179        -0.057         0.000         0.122
 LISTING OF PEERS:
  peer   lambda weight
   49      0.065
   51      0.203
   28      0.732
 
 
Results for firm:    25
Technical efficiency = 0.520
Scale efficiency     = 0.555  (irs)
 PROJECTION SUMMARY:
  variable           original        radial         slack     projected
                        value      movement      movement         value
 output     1           0.257         0.000         0.000         0.257
 output     2           0.213         0.000         0.139         0.352
 output     3           0.209         0.000         0.000         0.209
 input      1           0.230        -0.111        -0.002         0.118
 input      2           0.386        -0.185        -0.069         0.131
 input      3           0.271        -0.130        -0.011         0.130
 input      4           0.221        -0.106         0.000         0.115
 input      5           0.387        -0.186        -0.019         0.182
 LISTING OF PEERS:
  peer   lambda weight
   28      0.099
   18      0.100
   59      0.801
 
 
Results for firm:    26
Technical efficiency = 0.827
Scale efficiency     = 0.437  (irs)
 PROJECTION SUMMARY:
  variable           original        radial         slack     projected
                        value      movement      movement         value
 output     1           0.233         0.000         0.474         0.707
 output     2           0.207         0.000         0.313         0.520
 output     3           0.149         0.000         0.033         0.182
 input      1           0.153        -0.026        -0.020         0.107
 input      2           0.139        -0.024        -0.005         0.111
 input      3           0.145        -0.025        -0.015         0.106
 input      4           0.135        -0.023         0.000         0.112
 input      5           0.173        -0.030         0.000         0.143
 LISTING OF PEERS:
  peer   lambda weight
   59      0.359
   28      0.641
 
 
Results for firm:    27
Technical efficiency = 1.000
Scale efficiency     = 1.000  (crs)
 PROJECTION SUMMARY:
  variable           original        radial         slack     projected
                        value      movement      movement         value
 output     1           0.401         0.000         0.000         0.401
 output     2           1.000         0.000         0.000         1.000
 output     3           0.398         0.000         0.000         0.398
 input      1           0.162         0.000         0.000         0.162
 input      2           0.150         0.000         0.000         0.150
 input      3           0.156         0.000         0.000         0.156
 input      4           0.152         0.000         0.000         0.152
 input      5           0.178         0.000         0.000         0.178
 LISTING OF PEERS:
  peer   lambda weight
   27      1.000
 
 
Results for firm:    28
Technical efficiency = 1.000
Scale efficiency     = 1.000  (crs)
 PROJECTION SUMMARY:
  variable           original        radial         slack     projected
                        value      movement      movement         value
 output     1           1.000         0.000         0.000         1.000
 output     2           0.670         0.000         0.000         0.670
 output     3           0.223         0.000         0.000         0.223
 input      1           0.109         0.000         0.000         0.109
 input      2           0.104         0.000         0.000         0.104
 input      3           0.100         0.000         0.000         0.100
 input      4           0.118         0.000         0.000         0.118
 input      5           0.125         0.000         0.000         0.125
 LISTING OF PEERS:
  peer   lambda weight
   28      1.000
 
 
Results for firm:    29
Technical efficiency = 1.000
Scale efficiency     = 0.443  (irs)
 PROJECTION SUMMARY:
  variable           original        radial         slack     projected
                        value      movement      movement         value
 output     1           0.216         0.000         0.000         0.216
 output     2           0.104         0.000         0.000         0.104
 output     3           0.111         0.000         0.000         0.111
 input      1           0.135         0.000         0.000         0.135
 input      2           0.100         0.000         0.000         0.100
 input      3           0.109         0.000         0.000         0.109
 input      4           0.146         0.000         0.000         0.146
 input      5           0.100         0.000         0.000         0.100
 LISTING OF PEERS:
  peer   lambda weight
   29      1.000
 
 
Results for firm:    30
Technical efficiency = 0.566
Scale efficiency     = 0.444  (irs)
 PROJECTION SUMMARY:
  variable           original        radial         slack     projected
                        value      movement      movement         value
 output     1           0.244         0.000         0.710         0.954
 output     2           0.240         0.000         0.406         0.646
 output     3           0.143         0.000         0.074         0.217
 input      1           0.193        -0.084        -0.001         0.109
 input      2           0.185        -0.080         0.000         0.105
 input      3           0.388        -0.168        -0.119         0.101
 input      4           0.207        -0.090         0.000         0.117
 input      5           0.268        -0.116        -0.024         0.128
 LISTING OF PEERS:
  peer   lambda weight
   28      0.944
   59      0.056
 
 
Results for firm:    31
Technical efficiency = 0.349
Scale efficiency     = 0.494  (irs)
 PROJECTION SUMMARY:
  variable           original        radial         slack     projected
                        value      movement      movement         value
 output     1           0.226         0.000         0.281         0.508
 output     2           0.213         0.000         0.160         0.373
 output     3           0.174         0.000         0.000         0.174
 input      1           0.719        -0.468        -0.110         0.141
 input      2           0.292        -0.190         0.000         0.102
 input      3           0.519        -0.338        -0.048         0.133
 input      4           0.523        -0.341        -0.012         0.171
 input      5           0.643        -0.419        -0.095         0.129
 LISTING OF PEERS:
  peer   lambda weight
   42      0.630
   28      0.370
 
 
Results for firm:    32
Technical efficiency = 0.713
Scale efficiency     = 0.395  (irs)
 PROJECTION SUMMARY:
  variable           original        radial         slack     projected
                        value      movement      movement         value
 output     1           0.247         0.000         0.445         0.692
 output     2           0.167         0.000         0.292         0.459
 output     3           0.112         0.000         0.085         0.197
 input      1           0.171        -0.049        -0.014         0.108
 input      2           0.150        -0.043         0.000         0.107
 input      3           0.161        -0.046        -0.003         0.112
 input      4           0.173        -0.050         0.000         0.124
 input      5           0.166        -0.047         0.000         0.118
 LISTING OF PEERS:
  peer   lambda weight
   28      0.607
   51      0.326
   29      0.067
 
 
Results for firm:    33
Technical efficiency = 0.464
Scale efficiency     = 0.432  (irs)
 PROJECTION SUMMARY:
  variable           original        radial         slack     projected
                        value      movement      movement         value
 output     1           0.223         0.000         0.437         0.660
 output     2           0.141         0.000         0.283         0.424
 output     3           0.137         0.000         0.039         0.176
 input      1           0.251        -0.135         0.000         0.116
 input      2           0.220        -0.118         0.000         0.102
 input      3           0.339        -0.182        -0.052         0.105
 input      4           0.301        -0.161        -0.008         0.131
 input      5           0.262        -0.140         0.000         0.121
 LISTING OF PEERS:
  peer   lambda weight
   28      0.567
    8      0.236
   29      0.198
 
 
Results for firm:    34
Technical efficiency = 0.660
Scale efficiency     = 0.445  (irs)
 PROJECTION SUMMARY:
  variable           original        radial         slack     projected
                        value      movement      movement         value
 output     1           0.255         0.000         0.267         0.522
 output     2           0.188         0.000         0.136         0.325
 output     3           0.143         0.000         0.012         0.155
 input      1           0.198        -0.067        -0.006         0.125
 input      2           0.154        -0.052         0.000         0.101
 input      3           0.193        -0.066        -0.022         0.105
 input      4           0.205        -0.070         0.000         0.135
 input      5           0.203        -0.069        -0.024         0.110
 LISTING OF PEERS:
  peer   lambda weight
   28      0.390
   29      0.610
 
 
Results for firm:    35
Technical efficiency = 0.361
Scale efficiency     = 0.436  (irs)
 PROJECTION SUMMARY:
  variable           original        radial         slack     projected
                        value      movement      movement         value
 output     1           0.221         0.000         0.058         0.280
 output     2           0.185         0.000         0.000         0.185
 output     3           0.131         0.000         0.037         0.169
 input      1           0.279        -0.178         0.000         0.101
 input      2           0.434        -0.277        -0.044         0.113
 input      3           0.417        -0.266        -0.018         0.133
 input      4           0.354        -0.226         0.000         0.128
 input      5           0.326        -0.208        -0.005         0.112
 LISTING OF PEERS:
  peer   lambda weight
   51      0.896
   28      0.081
   59      0.023
 
 
Results for firm:    36
Technical efficiency = 0.470
Scale efficiency     = 0.569  (irs)
 PROJECTION SUMMARY:
  variable           original        radial         slack     projected
                        value      movement      movement         value
 output     1           0.156         0.000         0.053         0.209
 output     2           0.167         0.000         0.061         0.227
 output     3           0.190         0.000         0.000         0.190
 input      1           0.387        -0.205        -0.067         0.115
 input      2           0.449        -0.238        -0.098         0.113
 input      3           0.290        -0.154        -0.004         0.132
 input      4           0.296        -0.157         0.000         0.139
 input      5           0.234        -0.124         0.000         0.110
 LISTING OF PEERS:
  peer   lambda weight
   29      0.171
   49      0.140
   51      0.689
 
 
Results for firm:    37
Technical efficiency = 0.527
Scale efficiency     = 0.414  (irs)
 PROJECTION SUMMARY:
  variable           original        radial         slack     projected
                        value      movement      movement         value
 output     1           0.232         0.000         0.099         0.330
 output     2           0.202         0.000         0.000         0.202
 output     3           0.133         0.000         0.000         0.133
 input      1           0.288        -0.136        -0.017         0.135
 input      2           0.191        -0.090         0.000         0.101
 input      3           0.436        -0.206        -0.115         0.115
 input      4           0.291        -0.138        -0.002         0.151
 input      5           0.277        -0.131        -0.037         0.109
 LISTING OF PEERS:
  peer   lambda weight
   29      0.688
   28      0.145
   42      0.167
 
 
Results for firm:    38
Technical efficiency = 0.252
Scale efficiency     = 0.721  (irs)
 PROJECTION SUMMARY:
  variable           original        radial         slack     projected
                        value      movement      movement         value
 output     1           0.254         0.000         0.565         0.819
 output     2           0.398         0.000         0.274         0.672
 output     3           0.334         0.000         0.000         0.334
 input      1           0.575        -0.430        -0.015         0.130
 input      2           0.609        -0.456        -0.030         0.123
 input      3           1.000        -0.748        -0.125         0.126
 input      4           0.531        -0.398         0.000         0.134
 input      5           0.608        -0.455         0.000         0.153
 LISTING OF PEERS:
  peer   lambda weight
   18      0.151
   59      0.060
   28      0.789
 
 
Results for firm:    39
Technical efficiency = 0.505
Scale efficiency     = 0.371  (irs)
 PROJECTION SUMMARY:
  variable           original        radial         slack     projected
                        value      movement      movement         value
 output     1           0.100         0.000         0.195         0.295
 output     2           0.172         0.000         0.000         0.172
 output     3           0.126         0.000         0.000         0.126
 input      1           0.283        -0.140        -0.008         0.135
 input      2           0.199        -0.098         0.000         0.101
 input      3           0.315        -0.156        -0.046         0.113
 input      4           0.527        -0.261        -0.116         0.150
 input      5           0.222        -0.110        -0.006         0.106
 LISTING OF PEERS:
  peer   lambda weight
   29      0.778
   42      0.121
   28      0.101
 
 
Results for firm:    40
Technical efficiency = 0.670
Scale efficiency     = 0.370  (irs)
 PROJECTION SUMMARY:
  variable           original        radial         slack     projected
                        value      movement      movement         value
 output     1           0.216         0.000         0.284         0.500
 output     2           0.100         0.000         0.208         0.308
 output     3           0.112         0.000         0.041         0.153
 input      1           0.181        -0.060         0.000         0.121
 input      2           0.151        -0.050         0.000         0.102
 input      3           0.180        -0.059        -0.014         0.107
 input      4           0.205        -0.067         0.000         0.137
 input      5           0.181        -0.060        -0.004         0.117
 LISTING OF PEERS:
  peer   lambda weight
   28      0.362
   29      0.370
    8      0.268
 
 
Results for firm:    41
Technical efficiency = 0.527
Scale efficiency     = 0.462  (irs)
 PROJECTION SUMMARY:
  variable           original        radial         slack     projected
                        value      movement      movement         value
 output     1           0.237         0.000         0.116         0.353
 output     2           0.162         0.000         0.101         0.263
 output     3           0.153         0.000         0.000         0.153
 input      1           0.452        -0.214        -0.092         0.146
 input      2           0.192        -0.091         0.000         0.101
 input      3           0.266        -0.126        -0.004         0.136
 input      4           0.857        -0.406        -0.274         0.177
 input      5           0.238        -0.113         0.000         0.125
 LISTING OF PEERS:
  peer   lambda weight
   28      0.172
   42      0.653
   29      0.176
 
 
Results for firm:    42
Technical efficiency = 1.000
Scale efficiency     = 0.433  (irs)
 PROJECTION SUMMARY:
  variable           original        radial         slack     projected
                        value      movement      movement         value
 output     1           0.219         0.000         0.000         0.219
 output     2           0.199         0.000         0.000         0.199
 output     3           0.145         0.000         0.000         0.145
 input      1           0.159         0.000         0.000         0.159
 input      2           0.101         0.000         0.000         0.101
 input      3           0.153         0.000         0.000         0.153
 input      4           0.201         0.000         0.000         0.201
 input      5           0.132         0.000         0.000         0.132
 LISTING OF PEERS:
  peer   lambda weight
   42      1.000
 
 
Results for firm:    43
Technical efficiency = 0.361
Scale efficiency     = 0.519  (irs)
 PROJECTION SUMMARY:
  variable           original        radial         slack     projected
                        value      movement      movement         value
 output     1           0.265         0.000         0.534         0.799
 output     2           0.283         0.000         0.250         0.533
 output     3           0.164         0.000         0.044         0.208
 input      1           0.308        -0.196        -0.005         0.107
 input      2           0.375        -0.240        -0.029         0.106
 input      3           0.630        -0.402        -0.118         0.109
 input      4           0.335        -0.214         0.000         0.121
 input      5           0.335        -0.214         0.000         0.121
 LISTING OF PEERS:
  peer   lambda weight
   51      0.257
   28      0.743
 
 
Results for firm:    44
Technical efficiency = 0.640
Scale efficiency     = 0.435  (irs)
 PROJECTION SUMMARY:
  variable           original        radial         slack     projected
                        value      movement      movement         value
 output     1           0.270         0.000         0.244         0.515
 output     2           0.232         0.000         0.085         0.318
 output     3           0.135         0.000         0.022         0.157
 input      1           0.180        -0.065         0.000         0.115
 input      2           0.159        -0.057         0.000         0.102
 input      3           0.234        -0.084        -0.042         0.108
 input      4           0.237        -0.085        -0.014         0.138
 input      5           0.220        -0.079        -0.012         0.129
 LISTING OF PEERS:
  peer   lambda weight
   28      0.380
    8      0.620
 
 
Results for firm:    45
Technical efficiency = 0.553
Scale efficiency     = 0.591  (irs)
 PROJECTION SUMMARY:
  variable           original        radial         slack     projected
                        value      movement      movement         value
 output     1           0.279         0.000         0.497         0.776
 output     2           0.336         0.000         0.172         0.507
 output     3           0.192         0.000         0.000         0.192
 input      1           0.206        -0.092         0.000         0.114
 input      2           0.186        -0.083         0.000         0.103
 input      3           0.252        -0.113        -0.036         0.103
 input      4           0.282        -0.126        -0.029         0.127
 input      5           0.232        -0.104        -0.005         0.123
 LISTING OF PEERS:
  peer   lambda weight
   28      0.713
   29      0.116
    8      0.170
 
 
Results for firm:    46
Technical efficiency = 0.840
Scale efficiency     = 0.545  (irs)
 PROJECTION SUMMARY:
  variable           original        radial         slack     projected
                        value      movement      movement         value
 output     1           0.214         0.000         0.000         0.214
 output     2           0.126         0.000         0.086         0.212
 output     3           0.156         0.000         0.000         0.156
 input      1           0.332        -0.053        -0.140         0.139
 input      2           0.138        -0.022        -0.012         0.104
 input      3           0.150        -0.024        -0.012         0.113
 input      4           1.000        -0.160        -0.689         0.151
 input      5           0.123        -0.020         0.000         0.104
 LISTING OF PEERS:
  peer   lambda weight
   28      0.007
   29      0.845
   49      0.148
 
 
Results for firm:    47
Technical efficiency = 0.830
Scale efficiency     = 0.361  (irs)
 PROJECTION SUMMARY:
  variable           original        radial         slack     projected
                        value      movement      movement         value
 output     1           0.221         0.000         0.015         0.236
 output     2           0.110         0.000         0.009         0.118
 output     3           0.110         0.000         0.004         0.114
 input      1           0.168        -0.028        -0.005         0.134
 input      2           0.121        -0.021         0.000         0.100
 input      3           0.131        -0.022         0.000         0.108
 input      4           0.194        -0.033        -0.015         0.146
 input      5           0.277        -0.047        -0.129         0.101
 LISTING OF PEERS:
  peer   lambda weight
   28      0.026
   29      0.974
 
 
Results for firm:    48
Technical efficiency = 0.311
Scale efficiency     = 0.772  (irs)
 PROJECTION SUMMARY:
  variable           original        radial         slack     projected
                        value      movement      movement         value
 output     1           0.235         0.000         0.480         0.715
 output     2           0.311         0.000         0.407         0.718
 output     3           0.301         0.000         0.000         0.301
 input      1           0.468        -0.322        -0.016         0.129
 input      2           0.573        -0.395        -0.065         0.113
 input      3           0.664        -0.457        -0.090         0.117
 input      4           0.450        -0.310         0.000         0.140
 input      5           0.413        -0.284         0.000         0.129
 LISTING OF PEERS:
  peer   lambda weight
   49      0.313
   28      0.661
   18      0.026
 
 
Results for firm:    49
Technical efficiency = 1.000
Scale efficiency     = 1.000  (crs)
 PROJECTION SUMMARY:
  variable           original        radial         slack     projected
                        value      movement      movement         value
 output     1           0.163         0.000         0.000         0.163
 output     2           0.810         0.000         0.000         0.810
 output     3           0.408         0.000         0.000         0.408
 input      1           0.163         0.000         0.000         0.163
 input      2           0.125         0.000         0.000         0.125
 input      3           0.140         0.000         0.000         0.140
 input      4           0.179         0.000         0.000         0.179
 input      5           0.123         0.000         0.000         0.123
 LISTING OF PEERS:
  peer   lambda weight
   49      1.000
 
 
Results for firm:    50
Technical efficiency = 0.538
Scale efficiency     = 0.559  (irs)
 PROJECTION SUMMARY:
  variable           original        radial         slack     projected
                        value      movement      movement         value
 output     1           0.287         0.000         0.112         0.399
 output     2           0.352         0.000         0.000         0.352
 output     3           0.138         0.000         0.005         0.143
 input      1           0.194        -0.089         0.000         0.104
 input      2           0.259        -0.120        -0.022         0.117
 input      3           0.698        -0.322        -0.262         0.114
 input      4           0.199        -0.092         0.000         0.107
 input      5           0.605        -0.279        -0.168         0.157
 LISTING OF PEERS:
  peer   lambda weight
   51      0.079
   59      0.660
   28      0.262
 
 
Results for firm:    51
Technical efficiency = 1.000
Scale efficiency     = 0.548  (irs)
 PROJECTION SUMMARY:
  variable           original        radial         slack     projected
                        value      movement      movement         value
 output     1           0.217         0.000         0.000         0.217
 output     2           0.139         0.000         0.000         0.139
 output     3           0.165         0.000         0.000         0.165
 input      1           0.100         0.000         0.000         0.100
 input      2           0.114         0.000         0.000         0.114
 input      3           0.136         0.000         0.000         0.136
 input      4           0.129         0.000         0.000         0.129
 input      5           0.110         0.000         0.000         0.110
 LISTING OF PEERS:
  peer   lambda weight
   51      1.000
 
 
Results for firm:    52
Technical efficiency = 0.552
Scale efficiency     = 0.541  (irs)
 PROJECTION SUMMARY:
  variable           original        radial         slack     projected
                        value      movement      movement         value
 output     1           0.216         0.000         0.564         0.780
 output     2           0.256         0.000         0.280         0.536
 output     3           0.201         0.000         0.000         0.201
 input      1           0.222        -0.100         0.000         0.123
 input      2           0.186        -0.084         0.000         0.103
 input      3           0.570        -0.255        -0.201         0.114
 input      4           0.304        -0.136        -0.027         0.141
 input      5           0.572        -0.256        -0.190         0.126
 LISTING OF PEERS:
  peer   lambda weight
   28      0.718
   42      0.270
   29      0.012
 
 
Results for firm:    53
Technical efficiency = 0.311
Scale efficiency     = 0.584  (irs)
 PROJECTION SUMMARY:
  variable           original        radial         slack     projected
                        value      movement      movement         value
 output     1           0.224         0.000         0.000         0.224
 output     2           0.328         0.000         0.025         0.353
 output     3           0.229         0.000         0.000         0.229
 input      1           1.000        -0.689        -0.189         0.122
 input      2           1.000        -0.689        -0.176         0.135
 input      3           0.562        -0.387        -0.040         0.135
 input      4           0.378        -0.260         0.000         0.117
 input      5           1.000        -0.689        -0.123         0.188
 LISTING OF PEERS:
  peer   lambda weight
   28      0.060
   18      0.127
   59      0.813
 
 
Results for firm:    54
Technical efficiency = 0.684
Scale efficiency     = 0.400  (irs)
 PROJECTION SUMMARY:
  variable           original        radial         slack     projected
                        value      movement      movement         value
 output     1           0.216         0.000         0.464         0.680
 output     2           0.138         0.000         0.305         0.443
 output     3           0.117         0.000         0.066         0.183
 input      1           0.169        -0.053         0.000         0.116
 input      2           0.152        -0.048         0.000         0.104
 input      3           0.185        -0.058        -0.020         0.106
 input      4           0.243        -0.077        -0.038         0.128
 input      5           0.169        -0.053         0.000         0.116
 LISTING OF PEERS:
  peer   lambda weight
   28      0.592
   29      0.302
   51      0.106
 
 
Results for firm:    55
Technical efficiency = 0.367
Scale efficiency     = 0.778  (irs)
 PROJECTION SUMMARY:
  variable           original        radial         slack     projected
                        value      movement      movement         value
 output     1           0.232         0.000         0.086         0.319
 output     2           0.334         0.000         0.451         0.784
 output     3           0.374         0.000         0.000         0.374
 input      1           0.560        -0.355        -0.053         0.153
 input      2           0.330        -0.209         0.000         0.121
 input      3           0.647        -0.410        -0.105         0.132
 input      4           0.562        -0.356        -0.039         0.168
 input      5           0.583        -0.369        -0.091         0.123
 LISTING OF PEERS:
  peer   lambda weight
   49      0.814
   28      0.186
 
 
Results for firm:    56
Technical efficiency = 0.692
Scale efficiency     = 0.525  (irs)
 PROJECTION SUMMARY:
  variable           original        radial         slack     projected
                        value      movement      movement         value
 output     1           0.218         0.000         0.000         0.218
 output     2           0.186         0.000         0.003         0.190
 output     3           0.146         0.000         0.000         0.146
 input      1           0.427        -0.132        -0.158         0.138
 input      2           0.227        -0.070        -0.054         0.103
 input      3           0.168        -0.052        -0.004         0.112
 input      4           0.266        -0.082        -0.034         0.150
 input      5           0.149        -0.046         0.000         0.103
 LISTING OF PEERS:
  peer   lambda weight
   28      0.010
   49      0.114
   29      0.876
 
 
Results for firm:    57
Technical efficiency = 0.540
Scale efficiency     = 0.591  (irs)
 PROJECTION SUMMARY:
  variable           original        radial         slack     projected
                        value      movement      movement         value
 output     1           0.236         0.000         0.747         0.983
 output     2           0.259         0.000         0.401         0.660
 output     3           0.222         0.000         0.000         0.222
 input      1           0.504        -0.232        -0.162         0.110
 input      2           0.192        -0.088         0.000         0.104
 input      3           0.579        -0.266        -0.212         0.101
 input      4           0.284        -0.131        -0.034         0.120
 input      5           0.453        -0.208        -0.120         0.125
 LISTING OF PEERS:
  peer   lambda weight
   28      0.978
   42      0.022
 
 
Results for firm:    58
Technical efficiency = 0.907
Scale efficiency     = 0.530  (irs)
 PROJECTION SUMMARY:
  variable           original        radial         slack     projected
                        value      movement      movement         value
 output     1           0.216         0.000         0.023         0.239
 output     2           0.133         0.000         0.065         0.197
 output     3           0.151         0.000         0.000         0.151
 input      1           0.153        -0.014        -0.006         0.132
 input      2           0.117        -0.011        -0.001         0.104
 input      3           0.127        -0.012         0.000         0.115
 input      4           0.161        -0.015         0.000         0.146
 input      5           0.115        -0.011         0.000         0.104
 LISTING OF PEERS:
  peer   lambda weight
   28      0.035
   29      0.742
   49      0.098
   51      0.125
 
 
Results for firm:    59
Technical efficiency = 1.000
Scale efficiency     = 0.421  (irs)
 PROJECTION SUMMARY:
  variable           original        radial         slack     projected
                        value      movement      movement         value
 output     1           0.182         0.000         0.000         0.182
 output     2           0.252         0.000         0.000         0.252
 output     3           0.108         0.000         0.000         0.108
 input      1           0.103         0.000         0.000         0.103
 input      2           0.123         0.000         0.000         0.123
 input      3           0.116         0.000         0.000         0.116
 input      4           0.100         0.000         0.000         0.100
 input      5           0.176         0.000         0.000         0.176
 LISTING OF PEERS:
  peer   lambda weight
   59      1.000
 
 
Results for firm:    60
Technical efficiency = 0.533
Scale efficiency     = 0.924  (irs)
 PROJECTION SUMMARY:
  variable           original        radial         slack     projected
                        value      movement      movement         value
 output     1           0.108         0.000         0.847         0.954
 output     2           0.637         0.000         0.000         0.637
 output     3           0.204         0.000         0.012         0.217
 input      1           0.373        -0.174        -0.088         0.110
 input      2           0.194        -0.091         0.000         0.103
 input      3           0.955        -0.447        -0.408         0.101
 input      4           0.525        -0.245        -0.160         0.120
 input      5           0.314        -0.147        -0.044         0.123
 LISTING OF PEERS:
  peer   lambda weight
   29      0.058
   28      0.942
