# Supplementary material for: Changes in technological innovation efficiency and influencing factors of listed textile and apparel companies research——Based on three-stage DEA with Tobit modeling
Source: PLoS One. 2024 Aug 8;19(8):e0307820. doi: 10.1371/journal.pone.0307820 (PMC11309499; doi:10.1371/journal.pone.0307820)
Supplement: S1 Raw data — (ZIP) [file pone.0307820.s001.zip › Raw Data/Textile and Clothing Industry/DEAP2.1/Phase 3/2021-dta.txt]

0.3137	0.2176	0.1080	0.2412	0.2149	0.2591	0.2086	0.2435
0.2069	0.1401	0.1022	0.1731	0.1448	0.1983	0.2199	0.1332
0.2199	0.1328	0.1278	0.2413	0.2132	0.2608	0.2106	0.2404
0.2195	0.1282	0.1012	0.2371	0.1827	0.2485	0.2266	0.2049
0.2187	0.2257	0.1216	0.2943	0.2269	0.3937	0.3231	0.2553
0.3118	0.5806	0.1614	0.1890	0.1614	0.1985	0.1901	0.1748
0.3037	0.2095	0.1409	0.1940	0.1554	0.2195	0.2340	0.1528
0.2095	0.1000	0.1166	0.1247	0.1233	0.1467	0.1825	0.1075
0.2561	0.2101	0.1291	0.2286	0.1698	0.2634	0.2660	0.1633
0.2587	0.1934	0.3269	0.1637	0.1450	0.1733	0.1945	0.1580
0.2419	0.2821	0.5645	0.2141	0.1790	0.2280	0.1828	0.1756
0.2367	0.1454	0.1316	0.2441	0.2407	0.2795	0.3864	0.2943
0.2159	0.1142	0.1122	0.1246	0.1360	0.1592	0.1602	0.1151
0.2422	0.2523	0.2330	0.3139	0.3422	0.4313	0.2538	0.4507
0.2355	0.2245	0.1465	0.2214	0.3541	0.2206	0.1815	0.2048
0.4365	0.7842	0.2547	0.1849	0.1547	0.2159	0.2107	0.1351
0.2105	0.1387	0.1008	0.2592	0.2283	0.3641	0.2834	0.2628
0.1571	0.7876	1.0000	0.2809	0.2366	0.2998	0.2108	0.2664
0.2298	0.2537	0.1122	0.1589	0.1427	0.1806	0.1865	0.1244
0.2156	0.1427	0.1000	0.2017	0.1934	0.2325	0.1724	0.1776
0.1000	0.2137	0.1453	0.1718	0.1411	0.2119	0.2374	0.1066
0.1350	0.2059	0.1043	0.3854	0.2595	0.4426	0.6167	0.3151
0.2813	0.2879	0.1755	0.1813	0.3714	0.2195	0.4207	0.1361
0.2495	0.2455	0.2268	0.2050	0.1754	0.4218	0.2079	0.2165
0.2761	0.2383	0.2099	0.2620	0.4333	0.3976	0.3348	0.4008
0.2196	0.1925	0.1468	0.1577	0.1607	0.1373	0.1000	0.2029
0.5779	1.0000	0.4688	0.1649	0.1614	0.1606	0.1290	0.1739
1.0000	0.7022	0.2553	0.1091	0.1242	0.1144	0.1344	0.1156
0.2104	0.1047	0.1103	0.1082	0.1000	0.1000	0.1278	0.1000
0.2669	0.2584	0.1430	0.2172	0.2018	0.2401	0.1992	0.2138
0.2788	0.2791	0.1940	0.7723	0.2716	0.6395	0.4991	0.7258
0.2105	0.1430	0.1243	0.2935	0.1733	0.2764	0.3215	0.1890
0.1567	0.1341	0.1418	0.2859	0.2189	0.3734	0.2997	0.2530
0.2244	0.1552	0.1426	0.3883	0.1937	0.3180	0.2541	0.2920
0.2340	0.1900	0.1319	0.2733	0.5473	0.4496	0.4503	0.2463
0.2331	0.1793	0.1944	0.3868	0.4600	0.3438	0.4115	0.2318
0.2557	0.2424	0.1333	0.2419	0.2007	0.5441	0.2650	0.2530
0.4189	0.4382	0.3371	0.5874	0.6002	0.8781	0.5169	0.5008
0.2197	0.1974	0.1074	0.2029	0.1707	0.3879	0.2358	0.1549
0.2067	0.1003	0.1117	0.1968	0.1605	0.2220	0.2159	0.1462
0.2363	0.1644	0.1521	0.4475	0.2025	0.2974	1.0000	0.2387
0.1830	0.1979	0.1494	0.1000	0.1067	0.1712	0.1774	0.1422
0.2344	0.2628	0.1639	0.3823	0.3502	0.6478	0.3923	0.3692
0.2916	0.2303	0.1350	0.1983	0.1841	0.2794	0.2452	0.1992
0.3182	0.3471	0.1889	0.2464	0.2036	0.3556	0.2540	0.2343
0.2065	0.1177	0.1546	0.3110	0.1705	0.1567	0.4883	0.1247
0.2174	0.1137	0.1098	0.2029	0.1396	0.1746	0.2485	0.1977
0.2486	0.3198	0.3587	0.3748	0.5349	0.8382	0.4026	1.0000
0.3020	0.8425	0.4403	0.1449	0.1183	0.1451	0.1587	0.1082
0.3242	0.5159	0.1372	0.1586	0.1465	0.1653	0.1680	0.1507
0.2186	0.1454	0.1299	0.2022	0.1234	0.1483	0.2034	0.1008
0.1985	0.2503	0.1723	0.3829	0.2057	0.6874	0.3579	0.5120
0.2578	0.3235	0.2299	1.0000	1.0000	0.7043	0.4811	0.8640
0.2149	0.1412	0.1153	0.1428	0.1467	0.1790	0.1640	0.1558
0.2144	0.3264	0.3692	0.5847	0.3233	0.8028	0.6437	0.4403
0.2248	0.1766	0.1821	0.1262	0.1378	0.1327	0.1179	0.1176
0.2789	0.2448	0.2261	0.4056	0.1750	0.5783	0.2196	0.4650
0.1943	0.1286	0.1511	0.1292	0.1109	0.1188	0.1347	0.1125
0.1605	0.2199	0.1068	0.1298	0.1613	0.1454	0.1353	0.1578
0.1967	0.5639	0.1995	0.4296	0.2394	1.0000	0.6275	0.3062
