# Supplementary material for: Changes in technological innovation efficiency and influencing factors of listed textile and apparel companies research——Based on three-stage DEA with Tobit modeling
Source: PLoS One. 2024 Aug 8;19(8):e0307820. doi: 10.1371/journal.pone.0307820 (PMC11309499; doi:10.1371/journal.pone.0307820)
Supplement: S1 Raw data — (ZIP) [file pone.0307820.s001.zip › Raw Data/Textile and Clothing Industry/DEAP2.1/Phase 3/2021-out.txt]

 Results from DEAP Version 2.1
 
Instruction file = 2021-ins.txt
Data file          = 2021-dta.txt
 
 Input orientated DEA
 
 Scale assumption: VRS
 
 Slacks calculated using multi-stage method
 
 
 EFFICIENCY SUMMARY:
 
  firm  crste  vrste  scale
 
    1  0.223  0.574  0.390 irs
    2  0.254  0.754  0.337 irs
    3  0.206  0.565  0.365 irs
    4  0.204  0.562  0.364 irs
    5  0.184  0.454  0.406 irs
    6  0.538  0.724  0.742 irs
    7  0.333  0.669  0.499 irs
    8  0.344  0.932  0.369 irs
    9  0.271  0.622  0.435 irs
   10  0.626  0.789  0.794 irs
   11  0.843  0.891  0.946 irs
   12  0.189  0.434  0.435 irs
   13  0.326  0.870  0.374 irs
   14  0.247  0.455  0.543 irs
   15  0.259  0.641  0.404 irs
   16  0.785  0.809  0.969 irs
   17  0.160  0.450  0.356 irs
   18  1.000  1.000  1.000  - 
   19  0.300  0.817  0.368 irs
   20  0.215  0.686  0.313 irs
   21  0.335  0.949  0.353 irs
   22  0.124  0.395  0.315 irs
   23  0.393  0.754  0.521 irs
   24  0.385  0.643  0.598 irs
   25  0.261  0.412  0.634 irs
   26  0.440  1.000  0.440 irs
   27  1.000  1.000  1.000  - 
   28  1.000  1.000  1.000  - 
   29  0.407  1.000  0.407 irs
   30  0.252  0.610  0.413 irs
   31  0.228  0.389  0.587 irs
   32  0.241  0.583  0.414 irs
   33  0.192  0.465  0.414 irs
   34  0.242  0.526  0.460 irs
   35  0.173  0.411  0.421 irs
   36  0.234  0.440  0.531 irs
   37  0.234  0.517  0.452 irs
   38  0.210  0.259  0.810 irs
   39  0.231  0.652  0.354 irs
   40  0.245  0.684  0.358 irs
   41  0.246  0.507  0.485 irs
   42  0.482  1.000  0.482 irs
   43  0.150  0.323  0.464 irs
   44  0.270  0.565  0.478 irs
   45  0.312  0.529  0.589 irs
   46  0.356  0.811  0.439 irs
   47  0.280  0.718  0.390 irs
   48  0.289  0.352  0.821 irs
   49  1.000  1.000  1.000  - 
   50  0.541  0.793  0.683 irs
   51  0.399  0.997  0.400 irs
   52  0.251  0.504  0.499 irs
   53  0.128  0.224  0.573 irs
   54  0.280  0.774  0.363 irs
   55  0.300  0.354  0.847 irs
   56  0.486  1.000  0.486 irs
   57  0.395  0.623  0.634 irs
   58  0.438  0.956  0.458 irs
   59  0.290  0.911  0.319 irs
   60  0.331  0.465  0.711 irs
 
 mean  0.359  0.663  0.533

Note: crste = technical efficiency from CRS DEA
      vrste = technical efficiency from VRS DEA
      scale = scale efficiency = crste/vrste


Note also that all subsequent tables refer to VRS results
 
 
 SUMMARY OF OUTPUT SLACKS:
 
 firm  output:           1           2           3
    1                0.011       0.000       0.035
    2                0.008       0.000       0.024
    3                0.000       0.015       0.000
    4                0.019       0.000       0.015
    5                0.007       0.000       0.043
    6                0.347       0.000       0.095
    7                0.000       0.000       0.003
    8                0.003       0.019       0.000
    9                0.000       0.000       0.023
   10                0.092       0.427       0.000
   11                0.093       0.585       0.000
   12                0.021       0.028       0.000
   13                0.001       0.000       0.001
   14                0.056       0.102       0.000
   15                0.008       0.000       0.047
   16                0.000       0.000       0.135
   17                0.042       0.000       0.018
   18                0.000       0.000       0.000
   19                0.000       0.000       0.065
   20                0.006       0.022       0.065
   21                0.124       0.000       0.014
   22                0.088       0.000       0.051
   23                0.000       0.000       0.009
   24                0.034       0.134       0.000
   25                0.449       0.269       0.000
   26                0.000       0.000       0.000
   27                0.000       0.000       0.000
   28                0.000       0.000       0.000
   29                0.000       0.000       0.000
   30                0.114       0.000       0.012
   31                0.000       0.029       0.000
   32                0.005       0.000       0.003
   33                0.062       0.041       0.000
   34                0.000       0.024       0.000
   35                0.000       0.000       0.014
   36                0.001       0.113       0.000
   37                0.000       0.000       0.034
   38                0.000       0.195       0.000
   39                0.002       0.000       0.044
   40                0.004       0.008       0.000
   41                0.000       0.039       0.000
   42                0.000       0.000       0.000
   43                0.096       0.000       0.000
   44                0.000       0.000       0.020
   45                0.058       0.000       0.007
   46                0.016       0.086       0.000
   47                0.000       0.000       0.004
   48                0.434       0.487       0.000
   49                0.000       0.000       0.000
   50                0.394       0.000       0.079
   51                0.000       0.004       0.000
   52                0.030       0.000       0.003
   53                0.054       0.075       0.000
   54                0.034       0.000       0.011
   55                0.068       0.357       0.000
   56                0.000       0.000       0.000
   57                0.000       0.132       0.000
   58                0.051       0.076       0.000
   59                0.158       0.000       0.061
   60                0.071       0.000       0.116

 mean                0.051       0.054       0.018
 
 
 SUMMARY OF INPUT SLACKS:
 
 firm  input:            1           2           3           4           5
    1                0.014       0.000       0.034       0.000       0.004
    2                0.021       0.008       0.047       0.036       0.000
    3                0.011       0.000       0.034       0.000       0.002
    4                0.023       0.000       0.038       0.000       0.012
    5                0.019       0.000       0.071       0.014       0.015
    6                0.021       0.000       0.027       0.000       0.016
    7                0.020       0.000       0.043       0.026       0.000
    8                0.007       0.015       0.036       0.042       0.000
    9                0.030       0.003       0.058       0.034       0.000
   10                0.000       0.000       0.000       0.001       0.013
   11                0.013       0.006       0.022       0.000       0.000
   12                0.000       0.001       0.000       0.025       0.015
   13                0.000       0.018       0.038       0.011       0.000
   14                0.000       0.007       0.056       0.000       0.053
   15                0.010       0.085       0.007       0.000       0.000
   16                0.013       0.006       0.038       0.018       0.000
   17                0.007       0.000       0.062       0.000       0.015
   18                0.000       0.000       0.000       0.000       0.000
   19                0.014       0.013       0.039       0.018       0.000
   20                0.013       0.000       0.033       0.000       0.000
   21                0.049       0.031       0.095       0.093       0.000
   22                0.039       0.000       0.069       0.112       0.023
   23                0.021       0.175       0.056       0.183       0.000
   24                0.008       0.000       0.154       0.000       0.026
   25                0.000       0.062       0.046       0.000       0.050
   26                0.000       0.000       0.000       0.000       0.000
   27                0.000       0.000       0.000       0.000       0.000
   28                0.000       0.000       0.000       0.000       0.000
   29                0.000       0.000       0.000       0.000       0.000
   30                0.010       0.000       0.032       0.000       0.000
   31                0.184       0.000       0.138       0.059       0.179
   32                0.061       0.000       0.059       0.058       0.010
   33                0.021       0.000       0.069       0.009       0.017
   34                0.093       0.000       0.063       0.003       0.053
   35                0.000       0.122       0.080       0.054       0.000
   36                0.053       0.098       0.040       0.046       0.000
   37                0.011       0.000       0.174       0.004       0.029
   38                0.012       0.018       0.086       0.000       0.000
   39                0.020       0.009       0.147       0.022       0.000
   40                0.026       0.010       0.052       0.020       0.000
   41                0.114       0.000       0.045       0.375       0.020
   42                0.000       0.000       0.000       0.000       0.000
   43                0.006       0.000       0.099       0.000       0.003
   44                0.000       0.000       0.052       0.007       0.010
   45                0.016       0.000       0.078       0.000       0.020
   46                0.139       0.036       0.021       0.264       0.000
   47                0.037       0.000       0.025       0.051       0.042
   48                0.000       0.059       0.161       0.000       0.228
   49                0.000       0.000       0.000       0.000       0.000
   50                0.016       0.000       0.020       0.000       0.009
   51                0.091       0.022       0.045       0.073       0.000
   52                0.077       0.000       0.237       0.046       0.156
   53                0.065       0.064       0.015       0.000       0.000
   54                0.000       0.008       0.034       0.000       0.018
   55                0.070       0.000       0.149       0.076       0.049
   56                0.000       0.000       0.000       0.000       0.000
   57                0.131       0.000       0.244       0.000       0.183
   58                0.009       0.000       0.007       0.000       0.001
   59                0.000       0.023       0.013       0.000       0.032
   60                0.069       0.000       0.337       0.145       0.037

 mean                0.028       0.015       0.060       0.032       0.022
 
 
 SUMMARY OF PEERS:
 
  firm  peers:
    1     29   28   26
    2     29   49
    3     28   27   29   26
    4     29   28   26
    5     49   29
    6     28   49   29
    7     29   28   49
    8     29   49
    9     28   49   29
   10     28   49   29   42
   11     49   18   27
   12     28   29   42
   13     29   28   49
   14     27   56   26
   15     56   27   26
   16     49   28   29
   17     28   29   26
   18     18
   19     28   49   29
   20     26   29   56
   21     49   29
   22     49   29
   23     49   28   29
   24     27   49   29
   25     28   29   42
   26     26
   27     27
   28     28
   29     29
   30     28   56   29   26
   31     28   49   29
   32     29   49
   33     49   29
   34     28   49   29
   35     28   49   29
   36     29   49
   37     28   49   29
   38     28   27   56   49
   39     49   29
   40     29   49
   41     28   49   29
   42     42
   43     28   29   27   26
   44     28   49   29
   45     28   49   29
   46     49   29
   47     29   28   49
   48     27   49   28
   49     49
   50     28   49   29
   51     28   49   29
   52     49   29
   53     56   26   27
   54     56   28   29
   55     49   29
   56     56
   57     28   49   29   27
   58     49   27   29
   59     56   28   29
   60     49   29
 
 
 SUMMARY OF PEER WEIGHTS:
   (in same order as above)
 
  firm  peer weights:
    1   0.532 0.141 0.327
    2   0.952 0.048
    3   0.001 0.016 0.663 0.320
    4   0.936 0.035 0.029
    5   0.164 0.836
    6   0.544 0.204 0.251
    7   0.837 0.112 0.051
    8   0.981 0.019
    9   0.046 0.106 0.848
   10   0.113 0.593 0.178 0.117
   11   0.561 0.210 0.228
   12   0.070 0.645 0.285
   13   0.986 0.008 0.006
   14   0.211 0.522 0.268
   15   0.821 0.056 0.123
   16   0.761 0.198 0.041
   17   0.053 0.923 0.023
   18   1.000
   19   0.001 0.201 0.798
   20   0.088 0.191 0.721
   21   0.148 0.852
   22   0.137 0.863
   23   0.194 0.067 0.739
   24   0.153 0.186 0.660
   25   0.656 0.229 0.115
   26   1.000
   27   1.000
   28   1.000
   29   1.000
   30   0.212 0.072 0.465 0.251
   31   0.060 0.227 0.713
   32   0.948 0.052
   33   0.095 0.905
   34   0.007 0.095 0.898
   35   0.018 0.101 0.881
   36   0.745 0.255
   37   0.039 0.155 0.806
   38   0.102 0.265 0.356 0.278
   39   0.126 0.874
   40   0.996 0.004
   41   0.019 0.118 0.863
   42   1.000
   43   0.104 0.724 0.100 0.072
   44   0.092 0.096 0.812
   45   0.189 0.175 0.635
   46   0.134 0.866
   47   0.986 0.008 0.006
   48   0.190 0.340 0.470
   49   1.000
   50   0.639 0.040 0.321
   51   0.004 0.058 0.939
   52   0.197 0.803
   53   0.022 0.722 0.256
   54   0.124 0.046 0.830
   55   0.785 0.215
   56   1.000
   57   0.030 0.283 0.636 0.051
   58   0.026 0.090 0.884
   59   0.549 0.127 0.324
   60   0.622 0.378
 
 
 PEER COUNT SUMMARY:
   (i.e., no. times each firm is a peer for another)
 
  firm  peer count:
    1       0
    2       0
    3       0
    4       0
    5       0
    6       0
    7       0
    8       0
    9       0
   10       0
   11       0
   12       0
   13       0
   14       0
   15       0
   16       0
   17       0
   18       1
   19       0
   20       0
   21       0
   22       0
   23       0
   24       0
   25       0
   26      10
   27      11
   28      31
   29      46
   30       0
   31       0
   32       0
   33       0
   34       0
   35       0
   36       0
   37       0
   38       0
   39       0
   40       0
   41       0
   42       3
   43       0
   44       0
   45       0
   46       0
   47       0
   48       0
   49      38
   50       0
   51       0
   52       0
   53       0
   54       0
   55       0
   56       8
   57       0
   58       0
   59       0
   60       0
 
 
 
 SUMMARY OF OUTPUT TARGETS:
 
 firm  output:           1           2           3
    1                0.325       0.218       0.143
    2                0.215       0.140       0.126
    3                0.220       0.148       0.128
    4                0.238       0.128       0.116
    5                0.225       0.226       0.164
    6                0.659       0.581       0.257
    7                0.304       0.209       0.143
    8                0.212       0.119       0.117
    9                0.256       0.210       0.152
   10                0.350       0.620       0.327
   11                0.335       0.867       0.565
   12                0.258       0.173       0.132
   13                0.217       0.114       0.114
   14                0.298       0.354       0.233
   15                0.244       0.225       0.194
   16                0.436       0.784       0.390
   17                0.253       0.139       0.119
   18                0.157       0.788       1.000
   19                0.230       0.254       0.177
   20                0.222       0.164       0.165
   21                0.224       0.214       0.159
   22                0.223       0.206       0.156
   23                0.281       0.288       0.184
   24                0.284       0.380       0.227
   25                0.725       0.507       0.210
   26                0.220       0.193       0.147
   27                0.578       1.000       0.469
   28                1.000       0.702       0.255
   29                0.210       0.105       0.110
   30                0.381       0.258       0.155
   31                0.279       0.308       0.194
   32                0.215       0.143       0.127
   33                0.219       0.175       0.142
   34                0.224       0.179       0.143
   35                0.234       0.190       0.146
   36                0.234       0.293       0.194
   37                0.256       0.242       0.167
   38                0.419       0.633       0.337
   39                0.222       0.197       0.152
   40                0.211       0.108       0.112
   41                0.236       0.203       0.152
   42                0.183       0.198       0.149
   43                0.330       0.263       0.164
   44                0.292       0.230       0.155
   45                0.376       0.347       0.196
   46                0.223       0.204       0.155
   47                0.217       0.114       0.113
   48                0.683       0.806       0.359
   49                0.302       0.843       0.440
   50                0.719       0.516       0.216
   51                0.219       0.150       0.130
   52                0.228       0.250       0.175
   53                0.311       0.399       0.230
   54                0.249       0.141       0.126
   55                0.282       0.684       0.369
   56                0.225       0.177       0.182
   57                0.279       0.377       0.226
   58                0.246       0.204       0.151
   59                0.318       0.220       0.168
   60                0.267       0.564       0.316
 
 
 SUMMARY OF INPUT TARGETS:
 
 firm  input:            1           2           3           4           5
    1                0.125       0.123       0.114       0.120       0.136
    2                0.110       0.101       0.102       0.129       0.100
    3                0.125       0.120       0.113       0.119       0.134
    4                0.110       0.103       0.102       0.127       0.103
    5                0.114       0.103       0.107       0.133       0.101
    6                0.116       0.117       0.117       0.138       0.110
    7                0.110       0.104       0.104       0.130       0.102
    8                0.109       0.100       0.101       0.128       0.100
    9                0.112       0.103       0.105       0.131       0.102
   10                0.129       0.114       0.137       0.153       0.112
   11                0.178       0.153       0.181       0.163       0.156
   12                0.106       0.104       0.121       0.142       0.113
   13                0.108       0.100       0.100       0.128       0.100
   14                0.143       0.149       0.140       0.115       0.152
   15                0.132       0.142       0.135       0.116       0.131
   16                0.136       0.119       0.137       0.153       0.109
   17                0.109       0.103       0.102       0.128       0.103
   18                0.281       0.237       0.300       0.211       0.266
   19                0.116       0.104       0.109       0.134       0.102
   20                0.126       0.133       0.127       0.118       0.122
   21                0.114       0.103       0.107       0.132       0.101
   22                0.113       0.103       0.106       0.132       0.101
   23                0.115       0.105       0.110       0.134       0.103
   24                0.124       0.113       0.118       0.134       0.113
   25                0.108       0.117       0.118       0.138       0.115
   26                0.158       0.161       0.137       0.100       0.203
   27                0.165       0.161       0.161       0.129       0.174
   28                0.109       0.124       0.114       0.134       0.116
   29                0.108       0.100       0.100       0.128       0.100
   30                0.122       0.123       0.115       0.122       0.130
   31                0.117       0.106       0.111       0.135       0.103
   32                0.110       0.101       0.102       0.129       0.100
   33                0.112       0.102       0.104       0.131       0.101
   34                0.112       0.102       0.104       0.131       0.101
   35                0.112       0.102       0.105       0.131       0.101
   36                0.118       0.105       0.111       0.136       0.102
   37                0.114       0.104       0.108       0.133       0.102
   38                0.140       0.137       0.142       0.134       0.130
   39                0.113       0.102       0.106       0.132       0.101
   40                0.108       0.100       0.100       0.128       0.100
   41                0.113       0.103       0.106       0.132       0.101
   42                0.100       0.107       0.171       0.177       0.142
   43                0.118       0.113       0.110       0.127       0.116
   44                0.112       0.104       0.106       0.131       0.102
   45                0.115       0.108       0.111       0.134       0.104
   46                0.113       0.102       0.106       0.132       0.101
   47                0.108       0.100       0.100       0.128       0.100
   48                0.132       0.129       0.134       0.142       0.124
   49                0.145       0.118       0.145       0.159       0.108
   50                0.110       0.116       0.111       0.133       0.110
   51                0.110       0.101       0.103       0.130       0.101
   52                0.115       0.104       0.109       0.134       0.102
   53                0.159       0.160       0.143       0.108       0.194
   54                0.110       0.106       0.105       0.127       0.103
   55                0.137       0.114       0.135       0.152       0.106
   56                0.126       0.138       0.133       0.118       0.118
   57                0.121       0.109       0.116       0.137       0.107
   58                0.114       0.106       0.107       0.129       0.107
   59                0.118       0.124       0.120       0.123       0.112
   60                0.131       0.111       0.128       0.147       0.105
 
 
 
 FIRM BY FIRM RESULTS:
 
 
Results for firm:     1
Technical efficiency = 0.574
Scale efficiency     = 0.390  (irs)
 PROJECTION SUMMARY:
  variable           original        radial         slack     projected
                        value      movement      movement         value
 output     1           0.314         0.000         0.011         0.325
 output     2           0.218         0.000         0.000         0.218
 output     3           0.108         0.000         0.035         0.143
 input      1           0.241        -0.103        -0.014         0.125
 input      2           0.215        -0.092         0.000         0.123
 input      3           0.259        -0.110        -0.034         0.114
 input      4           0.209        -0.089         0.000         0.120
 input      5           0.243        -0.104        -0.004         0.136
 LISTING OF PEERS:
  peer   lambda weight
   29      0.532
   28      0.141
   26      0.327
 
 
Results for firm:     2
Technical efficiency = 0.754
Scale efficiency     = 0.337  (irs)
 PROJECTION SUMMARY:
  variable           original        radial         slack     projected
                        value      movement      movement         value
 output     1           0.207         0.000         0.008         0.215
 output     2           0.140         0.000         0.000         0.140
 output     3           0.102         0.000         0.024         0.126
 input      1           0.173        -0.043        -0.021         0.110
 input      2           0.145        -0.036        -0.008         0.101
 input      3           0.198        -0.049        -0.047         0.102
 input      4           0.220        -0.054        -0.036         0.129
 input      5           0.133        -0.033         0.000         0.100
 LISTING OF PEERS:
  peer   lambda weight
   29      0.952
   49      0.048
 
 
Results for firm:     3
Technical efficiency = 0.565
Scale efficiency     = 0.365  (irs)
 PROJECTION SUMMARY:
  variable           original        radial         slack     projected
                        value      movement      movement         value
 output     1           0.220         0.000         0.000         0.220
 output     2           0.133         0.000         0.015         0.148
 output     3           0.128         0.000         0.000         0.128
 input      1           0.241        -0.105        -0.011         0.125
 input      2           0.213        -0.093         0.000         0.120
 input      3           0.261        -0.114        -0.034         0.113
 input      4           0.211        -0.092         0.000         0.119
 input      5           0.240        -0.105        -0.002         0.134
 LISTING OF PEERS:
  peer   lambda weight
   28      0.001
   27      0.016
   29      0.663
   26      0.320
 
 
Results for firm:     4
Technical efficiency = 0.562
Scale efficiency     = 0.364  (irs)
 PROJECTION SUMMARY:
  variable           original        radial         slack     projected
                        value      movement      movement         value
 output     1           0.220         0.000         0.019         0.238
 output     2           0.128         0.000         0.000         0.128
 output     3           0.101         0.000         0.015         0.116
 input      1           0.237        -0.104        -0.023         0.110
 input      2           0.183        -0.080         0.000         0.103
 input      3           0.248        -0.109        -0.038         0.102
 input      4           0.227        -0.099         0.000         0.127
 input      5           0.205        -0.090        -0.012         0.103
 LISTING OF PEERS:
  peer   lambda weight
   29      0.936
   28      0.035
   26      0.029
 
 
Results for firm:     5
Technical efficiency = 0.454
Scale efficiency     = 0.406  (irs)
 PROJECTION SUMMARY:
  variable           original        radial         slack     projected
                        value      movement      movement         value
 output     1           0.219         0.000         0.007         0.225
 output     2           0.226         0.000         0.000         0.226
 output     3           0.122         0.000         0.043         0.164
 input      1           0.294        -0.161        -0.019         0.114
 input      2           0.227        -0.124         0.000         0.103
 input      3           0.394        -0.215        -0.071         0.107
 input      4           0.323        -0.176        -0.014         0.133
 input      5           0.255        -0.139        -0.015         0.101
 LISTING OF PEERS:
  peer   lambda weight
   49      0.164
   29      0.836
 
 
Results for firm:     6
Technical efficiency = 0.724
Scale efficiency     = 0.742  (irs)
 PROJECTION SUMMARY:
  variable           original        radial         slack     projected
                        value      movement      movement         value
 output     1           0.312         0.000         0.347         0.659
 output     2           0.581         0.000         0.000         0.581
 output     3           0.161         0.000         0.095         0.257
 input      1           0.189        -0.052        -0.021         0.116
 input      2           0.161        -0.044         0.000         0.117
 input      3           0.199        -0.055        -0.027         0.117
 input      4           0.190        -0.052         0.000         0.138
 input      5           0.175        -0.048        -0.016         0.110
 LISTING OF PEERS:
  peer   lambda weight
   28      0.544
   49      0.204
   29      0.251
 
 
Results for firm:     7
Technical efficiency = 0.669
Scale efficiency     = 0.499  (irs)
 PROJECTION SUMMARY:
  variable           original        radial         slack     projected
                        value      movement      movement         value
 output     1           0.304         0.000         0.000         0.304
 output     2           0.209         0.000         0.000         0.209
 output     3           0.141         0.000         0.003         0.143
 input      1           0.194        -0.064        -0.020         0.110
 input      2           0.155        -0.051         0.000         0.104
 input      3           0.219        -0.073        -0.043         0.104
 input      4           0.234        -0.078        -0.026         0.130
 input      5           0.153        -0.051         0.000         0.102
 LISTING OF PEERS:
  peer   lambda weight
   29      0.837
   28      0.112
   49      0.051
 
 
Results for firm:     8
Technical efficiency = 0.932
Scale efficiency     = 0.369  (irs)
 PROJECTION SUMMARY:
  variable           original        radial         slack     projected
                        value      movement      movement         value
 output     1           0.209         0.000         0.003         0.212
 output     2           0.100         0.000         0.019         0.119
 output     3           0.117         0.000         0.000         0.117
 input      1           0.125        -0.009        -0.007         0.109
 input      2           0.123        -0.008        -0.015         0.100
 input      3           0.147        -0.010        -0.036         0.101
 input      4           0.182        -0.012        -0.042         0.128
 input      5           0.107        -0.007         0.000         0.100
 LISTING OF PEERS:
  peer   lambda weight
   29      0.981
   49      0.019
 
 
Results for firm:     9
Technical efficiency = 0.622
Scale efficiency     = 0.435  (irs)
 PROJECTION SUMMARY:
  variable           original        radial         slack     projected
                        value      movement      movement         value
 output     1           0.256         0.000         0.000         0.256
 output     2           0.210         0.000         0.000         0.210
 output     3           0.129         0.000         0.023         0.152
 input      1           0.229        -0.086        -0.030         0.112
 input      2           0.170        -0.064        -0.003         0.103
 input      3           0.263        -0.100        -0.058         0.105
 input      4           0.266        -0.101        -0.034         0.131
 input      5           0.163        -0.062         0.000         0.102
 LISTING OF PEERS:
  peer   lambda weight
   28      0.046
   49      0.106
   29      0.848
 
 
Results for firm:    10
Technical efficiency = 0.789
Scale efficiency     = 0.794  (irs)
 PROJECTION SUMMARY:
  variable           original        radial         slack     projected
                        value      movement      movement         value
 output     1           0.259         0.000         0.092         0.350
 output     2           0.193         0.000         0.427         0.620
 output     3           0.327         0.000         0.000         0.327
 input      1           0.164        -0.035         0.000         0.129
 input      2           0.145        -0.031         0.000         0.114
 input      3           0.173        -0.037         0.000         0.137
 input      4           0.195        -0.041        -0.001         0.153
 input      5           0.158        -0.033        -0.013         0.112
 LISTING OF PEERS:
  peer   lambda weight
   28      0.113
   49      0.593
   29      0.178
   42      0.117
 
 
Results for firm:    11
Technical efficiency = 0.891
Scale efficiency     = 0.946  (irs)
 PROJECTION SUMMARY:
  variable           original        radial         slack     projected
                        value      movement      movement         value
 output     1           0.242         0.000         0.093         0.335
 output     2           0.282         0.000         0.585         0.867
 output     3           0.565         0.000         0.000         0.565
 input      1           0.214        -0.023        -0.013         0.178
 input      2           0.179        -0.020        -0.006         0.153
 input      3           0.228        -0.025        -0.022         0.181
 input      4           0.183        -0.020         0.000         0.163
 input      5           0.176        -0.019         0.000         0.156
 LISTING OF PEERS:
  peer   lambda weight
   49      0.561
   18      0.210
   27      0.228
 
 
Results for firm:    12
Technical efficiency = 0.434
Scale efficiency     = 0.435  (irs)
 PROJECTION SUMMARY:
  variable           original        radial         slack     projected
                        value      movement      movement         value
 output     1           0.237         0.000         0.021         0.258
 output     2           0.145         0.000         0.028         0.173
 output     3           0.132         0.000         0.000         0.132
 input      1           0.244        -0.138         0.000         0.106
 input      2           0.241        -0.136        -0.001         0.104
 input      3           0.280        -0.158         0.000         0.121
 input      4           0.386        -0.219        -0.025         0.142
 input      5           0.294        -0.167        -0.015         0.113
 LISTING OF PEERS:
  peer   lambda weight
   28      0.070
   29      0.645
   42      0.285
 
 
Results for firm:    13
Technical efficiency = 0.870
Scale efficiency     = 0.374  (irs)
 PROJECTION SUMMARY:
  variable           original        radial         slack     projected
                        value      movement      movement         value
 output     1           0.216         0.000         0.001         0.217
 output     2           0.114         0.000         0.000         0.114
 output     3           0.112         0.000         0.001         0.114
 input      1           0.125        -0.016         0.000         0.108
 input      2           0.136        -0.018        -0.018         0.100
 input      3           0.159        -0.021        -0.038         0.100
 input      4           0.160        -0.021        -0.011         0.128
 input      5           0.115        -0.015         0.000         0.100
 LISTING OF PEERS:
  peer   lambda weight
   29      0.986
   28      0.008
   49      0.006
 
 
Results for firm:    14
Technical efficiency = 0.455
Scale efficiency     = 0.543  (irs)
 PROJECTION SUMMARY:
  variable           original        radial         slack     projected
                        value      movement      movement         value
 output     1           0.242         0.000         0.056         0.298
 output     2           0.252         0.000         0.102         0.354
 output     3           0.233         0.000         0.000         0.233
 input      1           0.314        -0.171         0.000         0.143
 input      2           0.342        -0.187        -0.007         0.149
 input      3           0.431        -0.235        -0.056         0.140
 input      4           0.254        -0.138         0.000         0.115
 input      5           0.451        -0.246        -0.053         0.152
 LISTING OF PEERS:
  peer   lambda weight
   27      0.211
   56      0.522
   26      0.268
 
 
Results for firm:    15
Technical efficiency = 0.641
Scale efficiency     = 0.404  (irs)
 PROJECTION SUMMARY:
  variable           original        radial         slack     projected
                        value      movement      movement         value
 output     1           0.235         0.000         0.008         0.244
 output     2           0.225         0.000         0.000         0.225
 output     3           0.146         0.000         0.047         0.194
 input      1           0.221        -0.080        -0.010         0.132
 input      2           0.354        -0.127        -0.085         0.142
 input      3           0.221        -0.079        -0.007         0.135
 input      4           0.181        -0.065         0.000         0.116
 input      5           0.205        -0.074         0.000         0.131
 LISTING OF PEERS:
  peer   lambda weight
   56      0.821
   27      0.056
   26      0.123
 
 
Results for firm:    16
Technical efficiency = 0.809
Scale efficiency     = 0.969  (irs)
 PROJECTION SUMMARY:
  variable           original        radial         slack     projected
                        value      movement      movement         value
 output     1           0.436         0.000         0.000         0.436
 output     2           0.784         0.000         0.000         0.784
 output     3           0.255         0.000         0.135         0.390
 input      1           0.185        -0.035        -0.013         0.136
 input      2           0.155        -0.030        -0.006         0.119
 input      3           0.216        -0.041        -0.038         0.137
 input      4           0.211        -0.040        -0.018         0.153
 input      5           0.135        -0.026         0.000         0.109
 LISTING OF PEERS:
  peer   lambda weight
   49      0.761
   28      0.198
   29      0.041
 
 
Results for firm:    17
Technical efficiency = 0.450
Scale efficiency     = 0.356  (irs)
 PROJECTION SUMMARY:
  variable           original        radial         slack     projected
                        value      movement      movement         value
 output     1           0.210         0.000         0.042         0.253
 output     2           0.139         0.000         0.000         0.139
 output     3           0.101         0.000         0.018         0.119
 input      1           0.259        -0.143        -0.007         0.109
 input      2           0.228        -0.126         0.000         0.103
 input      3           0.364        -0.200        -0.062         0.102
 input      4           0.283        -0.156         0.000         0.128
 input      5           0.263        -0.145        -0.015         0.103
 LISTING OF PEERS:
  peer   lambda weight
   28      0.053
   29      0.923
   26      0.023
 
 
Results for firm:    18
Technical efficiency = 1.000
Scale efficiency     = 1.000  (crs)
 PROJECTION SUMMARY:
  variable           original        radial         slack     projected
                        value      movement      movement         value
 output     1           0.157         0.000         0.000         0.157
 output     2           0.788         0.000         0.000         0.788
 output     3           1.000         0.000         0.000         1.000
 input      1           0.281         0.000         0.000         0.281
 input      2           0.237         0.000         0.000         0.237
 input      3           0.300         0.000         0.000         0.300
 input      4           0.211         0.000         0.000         0.211
 input      5           0.266         0.000         0.000         0.266
 LISTING OF PEERS:
  peer   lambda weight
   18      1.000
 
 
Results for firm:    19
Technical efficiency = 0.817
Scale efficiency     = 0.368  (irs)
 PROJECTION SUMMARY:
  variable           original        radial         slack     projected
                        value      movement      movement         value
 output     1           0.230         0.000         0.000         0.230
 output     2           0.254         0.000         0.000         0.254
 output     3           0.112         0.000         0.065         0.177
 input      1           0.159        -0.029        -0.014         0.116
 input      2           0.143        -0.026        -0.013         0.104
 input      3           0.181        -0.033        -0.039         0.109
 input      4           0.186        -0.034        -0.018         0.134
 input      5           0.124        -0.023         0.000         0.102
 LISTING OF PEERS:
  peer   lambda weight
   28      0.001
   49      0.201
   29      0.798
 
 
Results for firm:    20
Technical efficiency = 0.686
Scale efficiency     = 0.313  (irs)
 PROJECTION SUMMARY:
  variable           original        radial         slack     projected
                        value      movement      movement         value
 output     1           0.216         0.000         0.006         0.222
 output     2           0.143         0.000         0.022         0.164
 output     3           0.100         0.000         0.065         0.165
 input      1           0.202        -0.063        -0.013         0.126
 input      2           0.193        -0.061         0.000         0.133
 input      3           0.233        -0.073        -0.033         0.127
 input      4           0.172        -0.054         0.000         0.118
 input      5           0.178        -0.056         0.000         0.122
 LISTING OF PEERS:
  peer   lambda weight
   26      0.088
   29      0.191
   56      0.721
 
 
Results for firm:    21
Technical efficiency = 0.949
Scale efficiency     = 0.353  (irs)
 PROJECTION SUMMARY:
  variable           original        radial         slack     projected
                        value      movement      movement         value
 output     1           0.100         0.000         0.124         0.224
 output     2           0.214         0.000         0.000         0.214
 output     3           0.145         0.000         0.014         0.159
 input      1           0.172        -0.009        -0.049         0.114
 input      2           0.141        -0.007        -0.031         0.103
 input      3           0.212        -0.011        -0.095         0.107
 input      4           0.237        -0.012        -0.093         0.132
 input      5           0.107        -0.005         0.000         0.101
 LISTING OF PEERS:
  peer   lambda weight
   49      0.148
   29      0.852
 
 
Results for firm:    22
Technical efficiency = 0.395
Scale efficiency     = 0.315  (irs)
 PROJECTION SUMMARY:
  variable           original        radial         slack     projected
                        value      movement      movement         value
 output     1           0.135         0.000         0.088         0.223
 output     2           0.206         0.000         0.000         0.206
 output     3           0.104         0.000         0.051         0.156
 input      1           0.385        -0.233        -0.039         0.113
 input      2           0.260        -0.157         0.000         0.103
 input      3           0.443        -0.268        -0.069         0.106
 input      4           0.617        -0.373        -0.112         0.132
 input      5           0.315        -0.191        -0.023         0.101
 LISTING OF PEERS:
  peer   lambda weight
   49      0.137
   29      0.863
 
 
Results for firm:    23
Technical efficiency = 0.754
Scale efficiency     = 0.521  (irs)
 PROJECTION SUMMARY:
  variable           original        radial         slack     projected
                        value      movement      movement         value
 output     1           0.281         0.000         0.000         0.281
 output     2           0.288         0.000         0.000         0.288
 output     3           0.175         0.000         0.009         0.184
 input      1           0.181        -0.045        -0.021         0.115
 input      2           0.371        -0.091        -0.175         0.105
 input      3           0.219        -0.054        -0.056         0.110
 input      4           0.421        -0.103        -0.183         0.134
 input      5           0.136        -0.033         0.000         0.103
 LISTING OF PEERS:
  peer   lambda weight
   49      0.194
   28      0.067
   29      0.739
 
 
Results for firm:    24
Technical efficiency = 0.643
Scale efficiency     = 0.598  (irs)
 PROJECTION SUMMARY:
  variable           original        radial         slack     projected
                        value      movement      movement         value
 output     1           0.249         0.000         0.034         0.284
 output     2           0.245         0.000         0.134         0.380
 output     3           0.227         0.000         0.000         0.227
 input      1           0.205        -0.073        -0.008         0.124
 input      2           0.175        -0.063         0.000         0.113
 input      3           0.422        -0.150        -0.154         0.118
 input      4           0.208        -0.074         0.000         0.134
 input      5           0.216        -0.077        -0.026         0.113
 LISTING OF PEERS:
  peer   lambda weight
   27      0.153
   49      0.186
   29      0.660
 
 
Results for firm:    25
Technical efficiency = 0.412
Scale efficiency     = 0.634  (irs)
 PROJECTION SUMMARY:
  variable           original        radial         slack     projected
                        value      movement      movement         value
 output     1           0.276         0.000         0.449         0.725
 output     2           0.238         0.000         0.269         0.507
 output     3           0.210         0.000         0.000         0.210
 input      1           0.262        -0.154         0.000         0.108
 input      2           0.433        -0.255        -0.062         0.117
 input      3           0.398        -0.234        -0.046         0.118
 input      4           0.335        -0.197         0.000         0.138
 input      5           0.401        -0.236        -0.050         0.115
 LISTING OF PEERS:
  peer   lambda weight
   28      0.656
   29      0.229
   42      0.115
 
 
Results for firm:    26
Technical efficiency = 1.000
Scale efficiency     = 0.440  (irs)
 PROJECTION SUMMARY:
  variable           original        radial         slack     projected
                        value      movement      movement         value
 output     1           0.220         0.000         0.000         0.220
 output     2           0.193         0.000         0.000         0.193
 output     3           0.147         0.000         0.000         0.147
 input      1           0.158         0.000         0.000         0.158
 input      2           0.161         0.000         0.000         0.161
 input      3           0.137         0.000         0.000         0.137
 input      4           0.100         0.000         0.000         0.100
 input      5           0.203         0.000         0.000         0.203
 LISTING OF PEERS:
  peer   lambda weight
   26      1.000
 
 
Results for firm:    27
Technical efficiency = 1.000
Scale efficiency     = 1.000  (crs)
 PROJECTION SUMMARY:
  variable           original        radial         slack     projected
                        value      movement      movement         value
 output     1           0.578         0.000         0.000         0.578
 output     2           1.000         0.000         0.000         1.000
 output     3           0.469         0.000         0.000         0.469
 input      1           0.165         0.000         0.000         0.165
 input      2           0.161         0.000         0.000         0.161
 input      3           0.161         0.000         0.000         0.161
 input      4           0.129         0.000         0.000         0.129
 input      5           0.174         0.000         0.000         0.174
 LISTING OF PEERS:
  peer   lambda weight
   27      1.000
 
 
Results for firm:    28
Technical efficiency = 1.000
Scale efficiency     = 1.000  (crs)
 PROJECTION SUMMARY:
  variable           original        radial         slack     projected
                        value      movement      movement         value
 output     1           1.000         0.000         0.000         1.000
 output     2           0.702         0.000         0.000         0.702
 output     3           0.255         0.000         0.000         0.255
 input      1           0.109         0.000         0.000         0.109
 input      2           0.124         0.000         0.000         0.124
 input      3           0.114         0.000         0.000         0.114
 input      4           0.134         0.000         0.000         0.134
 input      5           0.116         0.000         0.000         0.116
 LISTING OF PEERS:
  peer   lambda weight
   28      1.000
 
 
Results for firm:    29
Technical efficiency = 1.000
Scale efficiency     = 0.407  (irs)
 PROJECTION SUMMARY:
  variable           original        radial         slack     projected
                        value      movement      movement         value
 output     1           0.210         0.000         0.000         0.210
 output     2           0.105         0.000         0.000         0.105
 output     3           0.110         0.000         0.000         0.110
 input      1           0.108         0.000         0.000         0.108
 input      2           0.100         0.000         0.000         0.100
 input      3           0.100         0.000         0.000         0.100
 input      4           0.128         0.000         0.000         0.128
 input      5           0.100         0.000         0.000         0.100
 LISTING OF PEERS:
  peer   lambda weight
   29      1.000
 
 
Results for firm:    30
Technical efficiency = 0.610
Scale efficiency     = 0.413  (irs)
 PROJECTION SUMMARY:
  variable           original        radial         slack     projected
                        value      movement      movement         value
 output     1           0.267         0.000         0.114         0.381
 output     2           0.258         0.000         0.000         0.258
 output     3           0.143         0.000         0.012         0.155
 input      1           0.217        -0.085        -0.010         0.122
 input      2           0.202        -0.079         0.000         0.123
 input      3           0.240        -0.094        -0.032         0.115
 input      4           0.199        -0.078         0.000         0.122
 input      5           0.214        -0.083         0.000         0.130
 LISTING OF PEERS:
  peer   lambda weight
   28      0.212
   56      0.072
   29      0.465
   26      0.251
 
 
Results for firm:    31
Technical efficiency = 0.389
Scale efficiency     = 0.587  (irs)
 PROJECTION SUMMARY:
  variable           original        radial         slack     projected
                        value      movement      movement         value
 output     1           0.279         0.000         0.000         0.279
 output     2           0.279         0.000         0.029         0.308
 output     3           0.194         0.000         0.000         0.194
 input      1           0.772        -0.472        -0.184         0.117
 input      2           0.272        -0.166         0.000         0.106
 input      3           0.639        -0.391        -0.138         0.111
 input      4           0.499        -0.305        -0.059         0.135
 input      5           0.726        -0.444        -0.179         0.103
 LISTING OF PEERS:
  peer   lambda weight
   28      0.060
   49      0.227
   29      0.713
 
 
Results for firm:    32
Technical efficiency = 0.583
Scale efficiency     = 0.414  (irs)
 PROJECTION SUMMARY:
  variable           original        radial         slack     projected
                        value      movement      movement         value
 output     1           0.210         0.000         0.005         0.215
 output     2           0.143         0.000         0.000         0.143
 output     3           0.124         0.000         0.003         0.127
 input      1           0.293        -0.123        -0.061         0.110
 input      2           0.173        -0.072         0.000         0.101
 input      3           0.276        -0.115        -0.059         0.102
 input      4           0.322        -0.134        -0.058         0.129
 input      5           0.189        -0.079        -0.010         0.100
 LISTING OF PEERS:
  peer   lambda weight
   29      0.948
   49      0.052
 
 
Results for firm:    33
Technical efficiency = 0.465
Scale efficiency     = 0.414  (irs)
 PROJECTION SUMMARY:
  variable           original        radial         slack     projected
                        value      movement      movement         value
 output     1           0.157         0.000         0.062         0.219
 output     2           0.134         0.000         0.041         0.175
 output     3           0.142         0.000         0.000         0.142
 input      1           0.286        -0.153        -0.021         0.112
 input      2           0.219        -0.117         0.000         0.102
 input      3           0.373        -0.200        -0.069         0.104
 input      4           0.300        -0.160        -0.009         0.131
 input      5           0.253        -0.135        -0.017         0.101
 LISTING OF PEERS:
  peer   lambda weight
   49      0.095
   29      0.905
 
 
Results for firm:    34
Technical efficiency = 0.526
Scale efficiency     = 0.460  (irs)
 PROJECTION SUMMARY:
  variable           original        radial         slack     projected
                        value      movement      movement         value
 output     1           0.224         0.000         0.000         0.224
 output     2           0.155         0.000         0.024         0.179
 output     3           0.143         0.000         0.000         0.143
 input      1           0.388        -0.184        -0.093         0.112
 input      2           0.194        -0.092         0.000         0.102
 input      3           0.318        -0.151        -0.063         0.104
 input      4           0.254        -0.120        -0.003         0.131
 input      5           0.292        -0.138        -0.053         0.101
 LISTING OF PEERS:
  peer   lambda weight
   28      0.007
   49      0.095
   29      0.898
 
 
Results for firm:    35
Technical efficiency = 0.411
Scale efficiency     = 0.421  (irs)
 PROJECTION SUMMARY:
  variable           original        radial         slack     projected
                        value      movement      movement         value
 output     1           0.234         0.000         0.000         0.234
 output     2           0.190         0.000         0.000         0.190
 output     3           0.132         0.000         0.014         0.146
 input      1           0.273        -0.161         0.000         0.112
 input      2           0.547        -0.323        -0.122         0.102
 input      3           0.450        -0.265        -0.080         0.105
 input      4           0.450        -0.265        -0.054         0.131
 input      5           0.246        -0.145         0.000         0.101
 LISTING OF PEERS:
  peer   lambda weight
   28      0.018
   49      0.101
   29      0.881
 
 
Results for firm:    36
Technical efficiency = 0.440
Scale efficiency     = 0.531  (irs)
 PROJECTION SUMMARY:
  variable           original        radial         slack     projected
                        value      movement      movement         value
 output     1           0.233         0.000         0.001         0.234
 output     2           0.179         0.000         0.113         0.293
 output     3           0.194         0.000         0.000         0.194
 input      1           0.387        -0.216        -0.053         0.118
 input      2           0.460        -0.257        -0.098         0.105
 input      3           0.344        -0.192        -0.040         0.111
 input      4           0.411        -0.230        -0.046         0.136
 input      5           0.232        -0.130         0.000         0.102
 LISTING OF PEERS:
  peer   lambda weight
   29      0.745
   49      0.255
 
 
Results for firm:    37
Technical efficiency = 0.517
Scale efficiency     = 0.452  (irs)
 PROJECTION SUMMARY:
  variable           original        radial         slack     projected
                        value      movement      movement         value
 output     1           0.256         0.000         0.000         0.256
 output     2           0.242         0.000         0.000         0.242
 output     3           0.133         0.000         0.034         0.167
 input      1           0.242        -0.117        -0.011         0.114
 input      2           0.201        -0.097         0.000         0.104
 input      3           0.544        -0.263        -0.174         0.108
 input      4           0.265        -0.128        -0.004         0.133
 input      5           0.253        -0.122        -0.029         0.102
 LISTING OF PEERS:
  peer   lambda weight
   28      0.039
   49      0.155
   29      0.806
 
 
Results for firm:    38
Technical efficiency = 0.259
Scale efficiency     = 0.810  (irs)
 PROJECTION SUMMARY:
  variable           original        radial         slack     projected
                        value      movement      movement         value
 output     1           0.419         0.000         0.000         0.419
 output     2           0.438         0.000         0.195         0.633
 output     3           0.337         0.000         0.000         0.337
 input      1           0.587        -0.435        -0.012         0.140
 input      2           0.600        -0.445        -0.018         0.137
 input      3           0.878        -0.651        -0.086         0.142
 input      4           0.517        -0.383         0.000         0.134
 input      5           0.501        -0.371         0.000         0.130
 LISTING OF PEERS:
  peer   lambda weight
   28      0.102
   27      0.265
   56      0.356
   49      0.278
 
 
Results for firm:    39
Technical efficiency = 0.652
Scale efficiency     = 0.354  (irs)
 PROJECTION SUMMARY:
  variable           original        radial         slack     projected
                        value      movement      movement         value
 output     1           0.220         0.000         0.002         0.222
 output     2           0.197         0.000         0.000         0.197
 output     3           0.107         0.000         0.044         0.152
 input      1           0.203        -0.071        -0.020         0.113
 input      2           0.171        -0.059        -0.009         0.102
 input      3           0.388        -0.135        -0.147         0.106
 input      4           0.236        -0.082        -0.022         0.132
 input      5           0.155        -0.054         0.000         0.101
 LISTING OF PEERS:
  peer   lambda weight
   49      0.126
   29      0.874
 
 
Results for firm:    40
Technical efficiency = 0.684
Scale efficiency     = 0.358  (irs)
 PROJECTION SUMMARY:
  variable           original        radial         slack     projected
                        value      movement      movement         value
 output     1           0.207         0.000         0.004         0.211
 output     2           0.100         0.000         0.008         0.108
 output     3           0.112         0.000         0.000         0.112
 input      1           0.197        -0.062        -0.026         0.108
 input      2           0.161        -0.051        -0.010         0.100
 input      3           0.222        -0.070        -0.052         0.100
 input      4           0.216        -0.068        -0.020         0.128
 input      5           0.146        -0.046         0.000         0.100
 LISTING OF PEERS:
  peer   lambda weight
   29      0.996
   49      0.004
 
 
Results for firm:    41
Technical efficiency = 0.507
Scale efficiency     = 0.485  (irs)
 PROJECTION SUMMARY:
  variable           original        radial         slack     projected
                        value      movement      movement         value
 output     1           0.236         0.000         0.000         0.236
 output     2           0.164         0.000         0.039         0.203
 output     3           0.152         0.000         0.000         0.152
 input      1           0.448        -0.221        -0.114         0.113
 input      2           0.203        -0.100         0.000         0.103
 input      3           0.297        -0.147        -0.045         0.106
 input      4           1.000        -0.493        -0.375         0.132
 input      5           0.239        -0.118        -0.020         0.101
 LISTING OF PEERS:
  peer   lambda weight
   28      0.019
   49      0.118
   29      0.863
 
 
Results for firm:    42
Technical efficiency = 1.000
Scale efficiency     = 0.482  (irs)
 PROJECTION SUMMARY:
  variable           original        radial         slack     projected
                        value      movement      movement         value
 output     1           0.183         0.000         0.000         0.183
 output     2           0.198         0.000         0.000         0.198
 output     3           0.149         0.000         0.000         0.149
 input      1           0.100         0.000         0.000         0.100
 input      2           0.107         0.000         0.000         0.107
 input      3           0.171         0.000         0.000         0.171
 input      4           0.177         0.000         0.000         0.177
 input      5           0.142         0.000         0.000         0.142
 LISTING OF PEERS:
  peer   lambda weight
   42      1.000
 
 
Results for firm:    43
Technical efficiency = 0.323
Scale efficiency     = 0.464  (irs)
 PROJECTION SUMMARY:
  variable           original        radial         slack     projected
                        value      movement      movement         value
 output     1           0.234         0.000         0.096         0.330
 output     2           0.263         0.000         0.000         0.263
 output     3           0.164         0.000         0.000         0.164
 input      1           0.382        -0.259        -0.006         0.118
 input      2           0.350        -0.237         0.000         0.113
 input      3           0.648        -0.439        -0.099         0.110
 input      4           0.392        -0.266         0.000         0.127
 input      5           0.369        -0.250        -0.003         0.116
 LISTING OF PEERS:
  peer   lambda weight
   28      0.104
   29      0.724
   27      0.100
   26      0.072
 
 
Results for firm:    44
Technical efficiency = 0.565
Scale efficiency     = 0.478  (irs)
 PROJECTION SUMMARY:
  variable           original        radial         slack     projected
                        value      movement      movement         value
 output     1           0.292         0.000         0.000         0.292
 output     2           0.230         0.000         0.000         0.230
 output     3           0.135         0.000         0.020         0.155
 input      1           0.198        -0.086         0.000         0.112
 input      2           0.184        -0.080         0.000         0.104
 input      3           0.279        -0.122        -0.052         0.106
 input      4           0.245        -0.107        -0.007         0.131
 input      5           0.199        -0.087        -0.010         0.102
 LISTING OF PEERS:
  peer   lambda weight
   28      0.092
   49      0.096
   29      0.812
 
 
Results for firm:    45
Technical efficiency = 0.529
Scale efficiency     = 0.589  (irs)
 PROJECTION SUMMARY:
  variable           original        radial         slack     projected
                        value      movement      movement         value
 output     1           0.318         0.000         0.058         0.376
 output     2           0.347         0.000         0.000         0.347
 output     3           0.189         0.000         0.007         0.196
 input      1           0.246        -0.116        -0.016         0.115
 input      2           0.204        -0.096         0.000         0.108
 input      3           0.356        -0.167        -0.078         0.111
 input      4           0.254        -0.120         0.000         0.134
 input      5           0.234        -0.110        -0.020         0.104
 LISTING OF PEERS:
  peer   lambda weight
   28      0.189
   49      0.175
   29      0.635
 
 
Results for firm:    46
Technical efficiency = 0.811
Scale efficiency     = 0.439  (irs)
 PROJECTION SUMMARY:
  variable           original        radial         slack     projected
                        value      movement      movement         value
 output     1           0.206         0.000         0.016         0.223
 output     2           0.118         0.000         0.086         0.204
 output     3           0.155         0.000         0.000         0.155
 input      1           0.311        -0.059        -0.139         0.113
 input      2           0.171        -0.032        -0.036         0.102
 input      3           0.157        -0.030        -0.021         0.106
 input      4           0.488        -0.092        -0.264         0.132
 input      5           0.125        -0.024         0.000         0.101
 LISTING OF PEERS:
  peer   lambda weight
   49      0.134
   29      0.866
 
 
Results for firm:    47
Technical efficiency = 0.718
Scale efficiency     = 0.390  (irs)
 PROJECTION SUMMARY:
  variable           original        radial         slack     projected
                        value      movement      movement         value
 output     1           0.217         0.000         0.000         0.217
 output     2           0.114         0.000         0.000         0.114
 output     3           0.110         0.000         0.004         0.113
 input      1           0.203        -0.057        -0.037         0.108
 input      2           0.140        -0.039         0.000         0.100
 input      3           0.175        -0.049        -0.025         0.100
 input      4           0.248        -0.070        -0.051         0.128
 input      5           0.198        -0.056        -0.042         0.100
 LISTING OF PEERS:
  peer   lambda weight
   29      0.986
   28      0.008
   49      0.006
 
 
Results for firm:    48
Technical efficiency = 0.352
Scale efficiency     = 0.821  (irs)
 PROJECTION SUMMARY:
  variable           original        radial         slack     projected
                        value      movement      movement         value
 output     1           0.249         0.000         0.434         0.683
 output     2           0.320         0.000         0.487         0.806
 output     3           0.359         0.000         0.000         0.359
 input      1           0.375        -0.243         0.000         0.132
 input      2           0.535        -0.347        -0.059         0.129
 input      3           0.838        -0.543        -0.161         0.134
 input      4           0.403        -0.261         0.000         0.142
 input      5           1.000        -0.648        -0.228         0.124
 LISTING OF PEERS:
  peer   lambda weight
   27      0.190
   49      0.340
   28      0.470
 
 
Results for firm:    49
Technical efficiency = 1.000
Scale efficiency     = 1.000  (crs)
 PROJECTION SUMMARY:
  variable           original        radial         slack     projected
                        value      movement      movement         value
 output     1           0.302         0.000         0.000         0.302
 output     2           0.843         0.000         0.000         0.843
 output     3           0.440         0.000         0.000         0.440
 input      1           0.145         0.000         0.000         0.145
 input      2           0.118         0.000         0.000         0.118
 input      3           0.145         0.000         0.000         0.145
 input      4           0.159         0.000         0.000         0.159
 input      5           0.108         0.000         0.000         0.108
 LISTING OF PEERS:
  peer   lambda weight
   49      1.000
 
 
Results for firm:    50
Technical efficiency = 0.793
Scale efficiency     = 0.683  (irs)
 PROJECTION SUMMARY:
  variable           original        radial         slack     projected
                        value      movement      movement         value
 output     1           0.324         0.000         0.394         0.719
 output     2           0.516         0.000         0.000         0.516
 output     3           0.137         0.000         0.079         0.216
 input      1           0.159        -0.033        -0.016         0.110
 input      2           0.146        -0.030         0.000         0.116
 input      3           0.165        -0.034        -0.020         0.111
 input      4           0.168        -0.035         0.000         0.133
 input      5           0.151        -0.031        -0.009         0.110
 LISTING OF PEERS:
  peer   lambda weight
   28      0.639
   49      0.040
   29      0.321
 
 
Results for firm:    51
Technical efficiency = 0.997
Scale efficiency     = 0.400  (irs)
 PROJECTION SUMMARY:
  variable           original        radial         slack     projected
                        value      movement      movement         value
 output     1           0.219         0.000         0.000         0.219
 output     2           0.145         0.000         0.004         0.150
 output     3           0.130         0.000         0.000         0.130
 input      1           0.202        -0.001        -0.091         0.110
 input      2           0.123         0.000        -0.022         0.101
 input      3           0.148         0.000        -0.045         0.103
 input      4           0.203        -0.001        -0.073         0.130
 input      5           0.101         0.000         0.000         0.101
 LISTING OF PEERS:
  peer   lambda weight
   28      0.004
   49      0.058
   29      0.939
 
 
Results for firm:    52
Technical efficiency = 0.504
Scale efficiency     = 0.499  (irs)
 PROJECTION SUMMARY:
  variable           original        radial         slack     projected
                        value      movement      movement         value
 output     1           0.199         0.000         0.030         0.228
 output     2           0.250         0.000         0.000         0.250
 output     3           0.172         0.000         0.003         0.175
 input      1           0.383        -0.190        -0.077         0.115
 input      2           0.206        -0.102         0.000         0.104
 input      3           0.687        -0.341        -0.237         0.109
 input      4           0.358        -0.178        -0.046         0.134
 input      5           0.512        -0.254        -0.156         0.102
 LISTING OF PEERS:
  peer   lambda weight
   49      0.197
   29      0.803
 
 
Results for firm:    53
Technical efficiency = 0.224
Scale efficiency     = 0.573  (irs)
 PROJECTION SUMMARY:
  variable           original        radial         slack     projected
                        value      movement      movement         value
 output     1           0.258         0.000         0.054         0.311
 output     2           0.324         0.000         0.075         0.399
 output     3           0.230         0.000         0.000         0.230
 input      1           1.000        -0.776        -0.065         0.159
 input      2           1.000        -0.776        -0.064         0.160
 input      3           0.704        -0.546        -0.015         0.143
 input      4           0.481        -0.373         0.000         0.108
 input      5           0.864        -0.670         0.000         0.194
 LISTING OF PEERS:
  peer   lambda weight
   56      0.022
   26      0.722
   27      0.256
 
 
Results for firm:    54
Technical efficiency = 0.774
Scale efficiency     = 0.363  (irs)
 PROJECTION SUMMARY:
  variable           original        radial         slack     projected
                        value      movement      movement         value
 output     1           0.215         0.000         0.034         0.249
 output     2           0.141         0.000         0.000         0.141
 output     3           0.115         0.000         0.011         0.126
 input      1           0.143        -0.032         0.000         0.110
 input      2           0.147        -0.033        -0.008         0.106
 input      3           0.179        -0.041        -0.034         0.105
 input      4           0.164        -0.037         0.000         0.127
 input      5           0.156        -0.035        -0.018         0.103
 LISTING OF PEERS:
  peer   lambda weight
   56      0.124
   28      0.046
   29      0.830
 
 
Results for firm:    55
Technical efficiency = 0.354
Scale efficiency     = 0.847  (irs)
 PROJECTION SUMMARY:
  variable           original        radial         slack     projected
                        value      movement      movement         value
 output     1           0.214         0.000         0.068         0.282
 output     2           0.326         0.000         0.357         0.684
 output     3           0.369         0.000         0.000         0.369
 input      1           0.585        -0.378        -0.070         0.137
 input      2           0.323        -0.209         0.000         0.114
 input      3           0.803        -0.519        -0.149         0.135
 input      4           0.644        -0.416        -0.076         0.152
 input      5           0.440        -0.285        -0.049         0.106
 LISTING OF PEERS:
  peer   lambda weight
   49      0.785
   29      0.215
 
 
Results for firm:    56
Technical efficiency = 1.000
Scale efficiency     = 0.486  (irs)
 PROJECTION SUMMARY:
  variable           original        radial         slack     projected
                        value      movement      movement         value
 output     1           0.225         0.000         0.000         0.225
 output     2           0.177         0.000         0.000         0.177
 output     3           0.182         0.000         0.000         0.182
 input      1           0.126         0.000         0.000         0.126
 input      2           0.138         0.000         0.000         0.138
 input      3           0.133         0.000         0.000         0.133
 input      4           0.118         0.000         0.000         0.118
 input      5           0.118         0.000         0.000         0.118
 LISTING OF PEERS:
  peer   lambda weight
   56      1.000
 
 
Results for firm:    57
Technical efficiency = 0.623
Scale efficiency     = 0.634  (irs)
 PROJECTION SUMMARY:
  variable           original        radial         slack     projected
                        value      movement      movement         value
 output     1           0.279         0.000         0.000         0.279
 output     2           0.245         0.000         0.132         0.377
 output     3           0.226         0.000         0.000         0.226
 input      1           0.406        -0.153        -0.131         0.121
 input      2           0.175        -0.066         0.000         0.109
 input      3           0.578        -0.218        -0.244         0.116
 input      4           0.220        -0.083         0.000         0.137
 input      5           0.465        -0.175        -0.183         0.107
 LISTING OF PEERS:
  peer   lambda weight
   28      0.030
   49      0.283
   29      0.636
   27      0.051
 
 
Results for firm:    58
Technical efficiency = 0.956
Scale efficiency     = 0.458  (irs)
 PROJECTION SUMMARY:
  variable           original        radial         slack     projected
                        value      movement      movement         value
 output     1           0.194         0.000         0.051         0.246
 output     2           0.129         0.000         0.076         0.204
 output     3           0.151         0.000         0.000         0.151
 input      1           0.129        -0.006        -0.009         0.114
 input      2           0.111        -0.005         0.000         0.106
 input      3           0.119        -0.005        -0.007         0.107
 input      4           0.135        -0.006         0.000         0.129
 input      5           0.113        -0.005        -0.001         0.107
 LISTING OF PEERS:
  peer   lambda weight
   49      0.026
   27      0.090
   29      0.884
 
 
Results for firm:    59
Technical efficiency = 0.911
Scale efficiency     = 0.319  (irs)
 PROJECTION SUMMARY:
  variable           original        radial         slack     projected
                        value      movement      movement         value
 output     1           0.161         0.000         0.158         0.318
 output     2           0.220         0.000         0.000         0.220
 output     3           0.107         0.000         0.061         0.168
 input      1           0.130        -0.012         0.000         0.118
 input      2           0.161        -0.014        -0.023         0.124
 input      3           0.145        -0.013        -0.013         0.120
 input      4           0.135        -0.012         0.000         0.123
 input      5           0.158        -0.014        -0.032         0.112
 LISTING OF PEERS:
  peer   lambda weight
   56      0.549
   28      0.127
   29      0.324
 
 
Results for firm:    60
Technical efficiency = 0.465
Scale efficiency     = 0.711  (irs)
 PROJECTION SUMMARY:
  variable           original        radial         slack     projected
                        value      movement      movement         value
 output     1           0.197         0.000         0.071         0.267
 output     2           0.564         0.000         0.000         0.564
 output     3           0.200         0.000         0.116         0.316
 input      1           0.430        -0.230        -0.069         0.131
 input      2           0.239        -0.128         0.000         0.111
 input      3           1.000        -0.535        -0.337         0.128
 input      4           0.627        -0.336        -0.145         0.147
 input      5           0.306        -0.164        -0.037         0.105
 LISTING OF PEERS:
  peer   lambda weight
   49      0.622
   29      0.378
