# Supplementary material for: Changes in technological innovation efficiency and influencing factors of listed textile and apparel companies research——Based on three-stage DEA with Tobit modeling
Source: PLoS One. 2024 Aug 8;19(8):e0307820. doi: 10.1371/journal.pone.0307820 (PMC11309499; doi:10.1371/journal.pone.0307820)
Supplement: S1 Raw data — (ZIP) [file pone.0307820.s001.zip › Raw Data/Textile and Clothing Industry/DEAP2.1/Phase 3/2022-dta.txt]

0.3493	0.2059	0.1074	0.2385	0.1845	0.3068	0.1946	0.2341
0.2628	0.1340	0.1015	0.1400	0.1151	0.1350	0.1592	0.1196
0.2981	0.1347	0.1253	0.2373	0.1847	0.3036	0.1964	0.2333
0.3154	0.1585	0.1001	0.2071	0.1542	0.2586	0.2249	0.2084
0.2420	0.1991	0.1214	0.2796	0.2133	0.3845	0.3242	0.2731
0.3215	0.5106	0.1595	0.1759	0.1422	0.2124	0.1860	0.1821
0.3970	0.2297	0.1446	0.1628	0.1170	0.1770	0.1783	0.1469
0.2835	0.1000	0.1153	0.1117	0.1000	0.1000	0.1222	0.1000
0.3180	0.2086	0.1278	0.1884	0.4011	0.2100	0.2157	0.1632
0.3036	0.2056	0.3316	0.1503	0.1006	0.1720	0.1537	0.1522
0.3058	0.2796	0.5786	0.1944	0.2033	0.2238	0.2171	0.1983
0.3135	0.1508	0.1309	0.2218	0.2767	0.2540	0.4455	0.3423
0.3059	0.1178	0.1038	0.1221	0.1716	0.1182	0.1282	0.1166
0.3007	0.2785	0.2423	0.2778	0.3215	0.3695	0.2519	0.4095
0.2812	0.2167	0.1397	0.2048	0.1705	0.2622	0.2272	0.2261
0.3806	0.7430	0.2426	0.1572	0.1523	0.1617	0.1804	0.1434
0.3088	0.1550	0.1000	0.2467	0.2156	0.4258	0.2328	0.2699
0.3273	0.8464	1.0000	0.2704	0.2319	0.3554	0.2431	0.2740
0.3297	0.3003	0.1104	0.1428	0.1416	0.1444	0.1585	0.1350
0.3033	0.1439	0.1205	0.2034	0.2205	0.2238	0.1740	0.1870
0.2593	0.2796	0.1597	0.1472	0.1281	0.3373	1.0000	0.1151
0.1815	0.1587	0.1026	0.3881	0.2077	0.3609	0.3755	0.2542
0.3620	0.2999	0.1804	0.1586	0.1469	0.1671	0.1780	0.1506
0.3227	0.2466	0.2299	0.2171	0.1955	0.3063	0.2652	0.2361
0.3635	0.2662	0.2371	0.3483	0.4346	0.4398	0.3005	0.4487
0.2981	0.2030	0.1506	0.1787	0.1701	0.2347	0.1651	0.2181
0.5825	1.0000	0.4369	0.1762	0.1827	0.2198	0.1752	0.2016
1.0000	0.8162	0.2212	0.1190	0.1237	0.1202	0.1160	0.1270
0.2982	0.1040	0.1092	0.1000	0.1000	0.1047	0.1477	0.1261
0.3345	0.2680	0.1407	0.2329	0.1981	0.3162	0.2052	0.2271
0.3331	0.2849	0.2266	0.9130	0.2887	0.7060	0.4844	0.8226
0.3001	0.1484	0.1191	0.3596	0.1988	0.2952	0.3069	0.2144
0.3295	0.1555	0.1616	0.2578	0.1924	0.3081	0.2649	0.3437
0.3030	0.1660	0.1411	0.4994	0.1782	0.3895	0.3014	0.3064
0.3034	0.2226	0.1288	0.2711	0.6745	0.4429	0.4342	0.2817
0.3322	0.2036	0.1935	0.3459	0.6235	0.4121	0.4409	0.2502
0.3526	0.2820	0.1328	0.2521	0.1929	0.5263	0.2603	0.2488
0.5131	0.4314	0.3408	0.5588	0.4965	0.8893	0.3932	0.3318
0.3074	0.2222	0.1004	0.1631	0.1492	0.1714	0.1821	0.1524
0.2956	0.1029	0.1109	0.1657	0.1537	0.1676	0.1904	0.1473
0.3232	0.1756	0.1516	0.4876	0.2271	0.4052	0.9256	0.2884
0.2335	0.1878	0.1477	0.1112	0.1367	0.2010	0.1303	0.1329
0.3166	0.2947	0.1681	0.4583	0.3655	0.7328	0.4578	0.3708
0.3700	0.2393	0.1331	0.2608	0.1705	0.3002	0.2352	0.2582
0.3756	0.3490	0.2109	0.2222	0.2206	0.2901	0.3547	0.2275
0.2680	0.1170	0.1509	0.3497	0.1688	0.1540	0.4642	0.1296
0.3070	0.1164	0.1059	0.1335	0.1356	0.1324	0.1450	0.1285
0.3230	0.3458	0.4009	0.4945	0.4831	0.9971	0.4132	1.0000
0.2451	0.7984	0.4529	0.1232	0.1268	0.1275	0.1829	0.1393
0.3993	0.5582	0.1365	0.1542	0.1339	0.1766	0.1596	0.1611
0.2995	0.1444	0.1295	0.2142	0.1543	0.1631	0.1658	0.1192
0.2838	0.2594	0.1707	0.4626	0.2184	0.7321	0.3753	0.4616
0.4312	0.4289	0.2286	1.0000	1.0000	0.8741	0.4603	0.9388
0.3035	0.1520	0.1142	0.1626	0.1380	0.2102	0.1704	0.1650
0.1000	0.2570	0.3668	0.5676	0.3455	1.0000	0.5941	0.3184
0.3118	0.1859	0.1748	0.1375	0.1795	0.1408	0.1431	0.1482
0.2703	0.2596	0.2533	0.6739	0.2187	0.7710	0.3630	0.3474
0.2649	0.1327	0.1500	0.1170	0.1188	0.1285	0.1708	0.1456
0.2233	0.1958	0.1077	0.1529	0.1596	0.1701	0.1000	0.1504
0.2605	0.6404	0.1855	0.2586	0.2035	0.6589	0.8667	0.2472
