# Supplementary material for: Changes in technological innovation efficiency and influencing factors of listed textile and apparel companies research——Based on three-stage DEA with Tobit modeling
Source: PLoS One. 2024 Aug 8;19(8):e0307820. doi: 10.1371/journal.pone.0307820 (PMC11309499; doi:10.1371/journal.pone.0307820)
Supplement: S1 Raw data — (ZIP) [file pone.0307820.s001.zip › Raw Data/Textile and Clothing Industry/DEAP2.1/Phase 3/2022-out.txt]

 Results from DEAP Version 2.1
 
Instruction file = 2022-ins.txt
Data file          = 2022-dta.txt
 
 Input orientated DEA
 
 Scale assumption: VRS
 
 Slacks calculated using multi-stage method
 
 
 EFFICIENCY SUMMARY:
 
  firm  crste  vrste  scale
 
    1  0.268  0.607  0.441 irs
    2  0.370  0.877  0.422 irs
    3  0.266  0.602  0.442 irs
    4  0.294  0.654  0.449 irs
    5  0.206  0.477  0.432 irs
    6  0.548  0.789  0.695 irs
    7  0.520  0.885  0.588 irs
    8  0.497  1.000  0.497 irs
    9  0.336  0.638  0.526 irs
   10  0.916  1.000  0.916 irs
   11  0.861  0.884  0.974 irs
   12  0.234  0.459  0.509 irs
   13  0.412  0.936  0.440 irs
   14  0.293  0.474  0.617 irs
   15  0.298  0.603  0.494 irs
   16  0.825  0.879  0.938 irs
   17  0.208  0.510  0.407 irs
   18  1.000  1.000  1.000  - 
   19  0.381  0.797  0.478 irs
   20  0.278  0.650  0.427 irs
   21  0.510  0.936  0.544 irs
   22  0.170  0.485  0.351 irs
   23  0.472  0.731  0.646 irs
   24  0.372  0.548  0.678 irs
   25  0.256  0.395  0.648 irs
   26  0.323  0.702  0.460 irs
   27  0.983  1.000  0.983 drs
   28  1.000  1.000  1.000  - 
   29  0.465  1.000  0.465 irs
   30  0.278  0.574  0.485 irs
   31  0.252  0.359  0.702 irs
   32  0.241  0.509  0.474 irs
   33  0.307  0.526  0.583 irs
   34  0.296  0.563  0.526 irs
   35  0.192  0.402  0.477 irs
   36  0.289  0.441  0.655 irs
   37  0.285  0.541  0.526 irs
   38  0.368  0.396  0.929 irs
   39  0.309  0.697  0.444 irs
   40  0.332  0.682  0.487 irs
   41  0.249  0.446  0.558 irs
   42  0.457  0.990  0.462 irs
   43  0.175  0.293  0.596 irs
   44  0.330  0.603  0.548 irs
   45  0.350  0.513  0.683 irs
   46  0.440  0.804  0.547 irs
   47  0.377  0.840  0.449 irs
   48  0.267  0.352  0.759 irs
   49  1.000  1.000  1.000  - 
   50  0.632  0.851  0.742 irs
   51  0.452  0.857  0.528 irs
   52  0.263  0.470  0.559 irs
   53  0.173  0.255  0.678 irs
   54  0.342  0.735  0.466 irs
   55  0.316  0.406  0.777 irs
   56  0.483  0.838  0.577 irs
   57  0.335  0.469  0.715 irs
   58  0.456  0.881  0.517 irs
   59  0.388  1.000  0.388 irs
   60  0.478  0.575  0.832 irs
 
 mean  0.411  0.673  0.602

Note: crste = technical efficiency from CRS DEA
      vrste = technical efficiency from VRS DEA
      scale = scale efficiency = crste/vrste


Note also that all subsequent tables refer to VRS results
 
 
 SUMMARY OF OUTPUT SLACKS:
 
 firm  output:           1           2           3
    1                0.017       0.000       0.020
    2                0.048       0.000       0.034
    3                0.052       0.055       0.000
    4                0.000       0.000       0.096
    5                0.094       0.000       0.119
    6                0.330       0.000       0.117
    7                0.000       0.000       0.037
    8                0.000       0.000       0.000
    9                0.074       0.000       0.004
   10                0.000       0.000       0.000
   11                0.049       0.534       0.000
   12                0.000       0.010       0.000
   13                0.214       0.219       0.046
   14                0.681       0.539       0.000
   15                0.092       0.000       0.060
   16                0.445       0.000       0.000
   17                0.007       0.000       0.020
   18                0.000       0.000       0.000
   19                0.154       0.000       0.035
   20                0.012       0.048       0.000
   21                0.148       0.000       0.000
   22                0.123       0.000       0.109
   23                0.024       0.007       0.000
   24                0.000       0.062       0.000
   25                0.623       0.551       0.000
   26                0.223       0.163       0.000
   27                0.000       0.000       0.000
   28                0.000       0.000       0.000
   29                0.000       0.000       0.000
   30                0.120       0.023       0.000
   31                0.061       0.000       0.091
   32                0.019       0.000       0.034
   33                0.000       0.003       0.000
   34                0.000       0.000       0.101
   35                0.106       0.000       0.002
   36                0.000       0.097       0.000
   37                0.064       0.000       0.125
   38                0.000       0.309       0.000
   39                0.096       0.000       0.038
   40                0.000       0.009       0.006
   41                0.000       0.000       0.062
   42                0.288       0.147       0.000
   43                0.086       0.000       0.000
   44                0.000       0.000       0.127
   45                0.000       0.020       0.000
   46                0.011       0.057       0.000
   47                0.021       0.028       0.016
   48                0.522       0.477       0.000
   49                0.000       0.000       0.000
   50                0.308       0.000       0.127
   51                0.004       0.000       0.000
   52                0.081       0.000       0.151
   53                0.562       0.388       0.000
   54                0.023       0.000       0.030
   55                0.155       0.363       0.000
   56                0.377       0.319       0.000
   57                0.095       0.000       0.069
   58                0.050       0.069       0.000
   59                0.000       0.000       0.000
   60                0.539       0.000       0.067

 mean                0.117       0.075       0.029
 
 
 SUMMARY OF INPUT SLACKS:
 
 firm  input:            1           2           3           4           5
    1                0.026       0.000       0.073       0.000       0.031
    2                0.008       0.000       0.012       0.015       0.000
    3                0.024       0.000       0.070       0.000       0.030
    4                0.015       0.000       0.039       0.000       0.003
    5                0.000       0.000       0.043       0.015       0.000
    6                0.004       0.000       0.021       0.012       0.004
    7                0.027       0.000       0.033       0.016       0.000
    8                0.000       0.000       0.000       0.000       0.000
    9                0.007       0.152       0.031       0.016       0.000
   10                0.000       0.000       0.000       0.000       0.000
   11                0.008       0.024       0.008       0.000       0.000
   12                0.000       0.025       0.010       0.056       0.030
   13                0.000       0.053       0.004       0.000       0.000
   14                0.009       0.026       0.049       0.000       0.063
   15                0.000       0.000       0.030       0.000       0.011
   16                0.019       0.012       0.023       0.033       0.000
   17                0.008       0.000       0.106       0.000       0.029
   18                0.000       0.000       0.000       0.000       0.000
   19                0.000       0.006       0.009       0.006       0.000
   20                0.004       0.018       0.017       0.000       0.000
   21                0.024       0.014       0.210       0.810       0.000
   22                0.059       0.000       0.043       0.046       0.000
   23                0.001       0.000       0.015       0.000       0.000
   24                0.000       0.000       0.047       0.000       0.005
   25                0.015       0.046       0.049       0.000       0.047
   26                0.003       0.000       0.045       0.000       0.034
   27                0.000       0.000       0.000       0.000       0.000
   28                0.000       0.000       0.000       0.000       0.000
   29                0.000       0.000       0.000       0.000       0.000
   30                0.015       0.000       0.067       0.000       0.017
   31                0.181       0.000       0.088       0.025       0.146
   32                0.065       0.000       0.038       0.030       0.000
   33                0.021       0.000       0.045       0.000       0.058
   34                0.151       0.000       0.075       0.019       0.031
   35                0.000       0.167       0.073       0.045       0.000
   36                0.038       0.167       0.074       0.060       0.000
   37                0.001       0.000       0.140       0.002       0.000
   38                0.101       0.073       0.230       0.002       0.000
   39                0.000       0.000       0.014       0.005       0.000
   40                0.001       0.004       0.014       0.008       0.000
   41                0.090       0.000       0.047       0.272       0.000
   42                0.000       0.028       0.091       0.000       0.014
   43                0.020       0.000       0.108       0.007       0.000
   44                0.021       0.000       0.034       0.000       0.020
   45                0.000       0.003       0.039       0.043       0.000
   46                0.168       0.033       0.021       0.244       0.000
   47                0.000       0.012       0.010       0.000       0.006
   48                0.020       0.021       0.176       0.000       0.191
   49                0.000       0.000       0.000       0.000       0.000
   50                0.000       0.000       0.010       0.004       0.000
   51                0.071       0.031       0.038       0.018       0.000
   52                0.070       0.000       0.177       0.026       0.067
   53                0.134       0.130       0.100       0.000       0.111
   54                0.003       0.000       0.046       0.000       0.014
   55                0.110       0.020       0.286       0.074       0.000
   56                0.000       0.037       0.006       0.000       0.008
   57                0.169       0.000       0.194       0.020       0.013
   58                0.000       0.001       0.006       0.000       0.001
   59                0.000       0.000       0.000       0.000       0.000
   60                0.021       0.000       0.244       0.372       0.008

 mean                0.029       0.018       0.058       0.038       0.017
 
 
 SUMMARY OF PEERS:
 
  firm  peers:
    1     28    8   59
    2      8   28   10
    3     28    8   59
    4     29   28    8   10
    5     29   28   10    8
    6     10   28
    7     29   28   10    8
    8      8
    9      8   28
   10     10
   11     28   18   49
   12     28   29   49
   13     28   59    8
   14     18   28
   15     29   28    8   10
   16      8   49   28
   17      8   28   59
   18     18
   19      8   28
   20     28   59    8
   21     28    8   49
   22     28   10    8
   23     28   10    8   49
   24     28    8   49   29   10
   25     18   28
   26     28    8   59
   27     27
   28     28
   29     29
   30     28   59    8
   31     28   10
   32      8   28   10
   33     28   29    8   10
   34     29   28   10
   35      8   28   29
   36     28   49    8
   37     28   10    8
   38     49   28    8
   39      8   28   10   29
   40     28    8
   41     29   28    8   10
   42     28    8   29
   43     28    8   49
   44     29   28    8   10
   45     28   49    8   29
   46     49    8
   47     28    8
   48     18   28
   49     49
   50     29   28   10
   51     49   28    8
   52     10   28
   53     18   28
   54      8   28   10
   55     49    8
   56     28    8   29
   57     28   10
   58     28   29   49
   59     59
   60     28   10
 
 
 SUMMARY OF PEER WEIGHTS:
   (in same order as above)
 
  firm  peer weights:
    1   0.128 0.722 0.150
    2   0.889 0.037 0.074
    3   0.105 0.748 0.147
    4   0.514 0.023 0.087 0.376
    5   0.000 0.057 0.549 0.394
    6   0.500 0.500
    7   0.497 0.141 0.252 0.110
    8   1.000
    9   0.848 0.152
   10   1.000
   11   0.114 0.278 0.607
   12   0.026 0.919 0.055
   13   0.330 0.005 0.665
   14   0.027 0.973
   15   0.187 0.111 0.360 0.342
   16   0.099 0.138 0.764
   17   0.799 0.058 0.143
   18   1.000
   19   0.720 0.280
   20   0.077 0.387 0.536
   21   0.177 0.747 0.076
   22   0.018 0.436 0.547
   23   0.150 0.009 0.701 0.140
   24   0.057 0.355 0.213 0.199 0.175
   25   0.020 0.980
   26   0.347 0.466 0.188
   27   1.000
   28   1.000
   29   1.000
   30   0.249 0.130 0.620
   31   0.130 0.870
   32   0.804 0.045 0.151
   33   0.050 0.439 0.309 0.202
   34   0.403 0.002 0.594
   35   0.497 0.169 0.334
   36   0.079 0.207 0.714
   37   0.169 0.575 0.255
   38   0.558 0.350 0.092
   39   0.792 0.167 0.024 0.017
   40   0.017 0.983
   41   0.169 0.040 0.350 0.441
   42   0.326 0.330 0.344
   43   0.172 0.726 0.102
   44   0.027 0.103 0.249 0.621
   45   0.139 0.242 0.488 0.131
   46   0.105 0.895
   47   0.062 0.938
   48   0.231 0.769
   49   1.000
   50   0.017 0.580 0.403
   51   0.033 0.030 0.937
   52   0.912 0.088
   53   0.010 0.990
   54   0.836 0.057 0.107
   55   0.745 0.255
   56   0.565 0.386 0.049
   57   0.088 0.912
   58   0.031 0.860 0.109
   59   1.000
   60   0.712 0.288
 
 
 PEER COUNT SUMMARY:
   (i.e., no. times each firm is a peer for another)
 
  firm  peer count:
    1       0
    2       0
    3       0
    4       0
    5       0
    6       0
    7       0
    8      38
    9       0
   10      22
   11       0
   12       0
   13       0
   14       0
   15       0
   16       0
   17       0
   18       5
   19       0
   20       0
   21       0
   22       0
   23       0
   24       0
   25       0
   26       0
   27       0
   28      50
   29      17
   30       0
   31       0
   32       0
   33       0
   34       0
   35       0
   36       0
   37       0
   38       0
   39       0
   40       0
   41       0
   42       0
   43       0
   44       0
   45       0
   46       0
   47       0
   48       0
   49      14
   50       0
   51       0
   52       0
   53       0
   54       0
   55       0
   56       0
   57       0
   58       0
   59       7
   60       0
 
 
 
 SUMMARY OF OUTPUT TARGETS:
 
 firm  output:           1           2           3
    1                0.366       0.206       0.128
    2                0.311       0.134       0.135
    3                0.350       0.189       0.125
    4                0.315       0.159       0.196
    5                0.336       0.199       0.240
    6                0.651       0.511       0.276
    7                0.397       0.230       0.182
    8                0.283       0.100       0.115
    9                0.392       0.209       0.131
   10                0.304       0.206       0.332
   11                0.354       0.814       0.579
   12                0.314       0.160       0.131
   13                0.520       0.337       0.150
   14                0.982       0.817       0.242
   15                0.373       0.217       0.200
   16                0.825       0.743       0.243
   17                0.316       0.155       0.120
   18                0.327       0.846       1.000
   19                0.484       0.300       0.145
   20                0.315       0.192       0.120
   21                0.407       0.280       0.160
   22                0.305       0.159       0.211
   23                0.386       0.306       0.180
   24                0.323       0.309       0.230
   25                0.986       0.817       0.237
   26                0.521       0.366       0.151
   27                0.583       1.000       0.437
   28                1.000       0.816       0.221
   29                0.298       0.104       0.109
   30                0.454       0.291       0.141
   31                0.394       0.285       0.317
   32                0.319       0.148       0.153
   33                0.330       0.159       0.162
   34                0.303       0.166       0.242
   35                0.410       0.223       0.131
   36                0.332       0.301       0.194
   37                0.416       0.282       0.258
   38                0.513       0.741       0.341
   39                0.404       0.222       0.138
   40                0.296       0.112       0.117
   41                0.323       0.176       0.214
   42                0.522       0.335       0.148
   43                0.403       0.295       0.168
   44                0.370       0.239       0.260
   45                0.376       0.369       0.211
   46                0.279       0.174       0.151
   47                0.328       0.145       0.122
   48                0.845       0.823       0.401
   49                0.245       0.798       0.453
   50                0.708       0.558       0.264
   51                0.304       0.144       0.130
   52                0.365       0.259       0.322
   53                0.994       0.816       0.229
   54                0.326       0.152       0.144
   55                0.255       0.620       0.367
   56                0.689       0.505       0.175
   57                0.365       0.260       0.322
   58                0.314       0.202       0.150
   59                0.223       0.196       0.108
   60                0.799       0.640       0.253
 
 
 SUMMARY OF INPUT TARGETS:
 
 firm  input:            1           2           3           4           5
    1                0.119       0.112       0.113       0.118       0.111
    2                0.115       0.101       0.106       0.124       0.105
    3                0.119       0.111       0.112       0.118       0.110
    4                0.120       0.101       0.130       0.147       0.134
    5                0.133       0.102       0.141       0.139       0.130
    6                0.135       0.112       0.146       0.135       0.140
    7                0.117       0.103       0.123       0.142       0.130
    8                0.112       0.100       0.100       0.122       0.100
    9                0.113       0.104       0.103       0.121       0.104
   10                0.150       0.101       0.172       0.154       0.152
   11                0.164       0.156       0.190       0.192       0.175
   12                0.102       0.102       0.106       0.149       0.127
   13                0.114       0.108       0.107       0.120       0.109
   14                0.123       0.127       0.127       0.119       0.131
   15                0.124       0.103       0.128       0.137       0.126
   16                0.119       0.122       0.119       0.126       0.126
   17                0.118       0.110       0.111       0.119       0.109
   18                0.270       0.232       0.355       0.243       0.274
   19                0.114       0.107       0.106       0.120       0.108
   20                0.128       0.125       0.129       0.113       0.122
   21                0.114       0.106       0.106       0.126       0.108
   22                0.129       0.101       0.132       0.136       0.123
   23                0.115       0.107       0.108       0.130       0.110
   24                0.119       0.107       0.121       0.145       0.124
   25                0.122       0.126       0.125       0.119       0.130
   26                0.122       0.119       0.120       0.116       0.119
   27                0.176       0.183       0.220       0.175       0.202
   28                0.119       0.124       0.120       0.116       0.127
   29                0.100       0.100       0.105       0.148       0.126
   30                0.119       0.114       0.114       0.118       0.113
   31                0.146       0.104       0.165       0.149       0.149
   32                0.118       0.101       0.112       0.127       0.109
   33                0.115       0.101       0.118       0.139       0.123
   34                0.130       0.100       0.145       0.151       0.142
   35                0.109       0.104       0.105       0.130       0.113
   36                0.115       0.107       0.107       0.134       0.110
   37                0.135       0.104       0.145       0.139       0.135
   38                0.121       0.123       0.122       0.154       0.131
   39                0.114       0.104       0.105       0.122       0.106
   40                0.112       0.100       0.100       0.122       0.100
   41                0.127       0.101       0.133       0.140       0.129
   42                0.110       0.108       0.108       0.129       0.118
   43                0.114       0.107       0.106       0.127       0.109
   44                0.136       0.103       0.147       0.142       0.136
   45                0.114       0.110       0.110       0.139       0.117
   46                0.113       0.103       0.103       0.129       0.104
   47                0.112       0.101       0.101       0.122       0.102
   48                0.154       0.149       0.174       0.145       0.161
   49                0.123       0.127       0.128       0.183       0.139
   50                0.131       0.114       0.141       0.132       0.137
   51                0.112       0.102       0.102       0.124       0.102
   52                0.148       0.103       0.167       0.150       0.150
   53                0.120       0.125       0.122       0.117       0.128
   54                0.116       0.101       0.109       0.125       0.107
   55                0.120       0.120       0.120       0.167       0.129
   56                0.115       0.113       0.112       0.120       0.117
   57                0.148       0.103       0.167       0.150       0.150
   58                0.103       0.104       0.108       0.151       0.128
   59                0.153       0.160       0.170       0.100       0.150
   60                0.128       0.117       0.135       0.127       0.134
 
 
 
 FIRM BY FIRM RESULTS:
 
 
Results for firm:     1
Technical efficiency = 0.607
Scale efficiency     = 0.441  (irs)
 PROJECTION SUMMARY:
  variable           original        radial         slack     projected
                        value      movement      movement         value
 output     1           0.349         0.000         0.017         0.366
 output     2           0.206         0.000         0.000         0.206
 output     3           0.107         0.000         0.020         0.128
 input      1           0.238        -0.094        -0.026         0.119
 input      2           0.184        -0.073         0.000         0.112
 input      3           0.307        -0.121        -0.073         0.113
 input      4           0.195        -0.077         0.000         0.118
 input      5           0.234        -0.092        -0.031         0.111
 LISTING OF PEERS:
  peer   lambda weight
   28      0.128
    8      0.722
   59      0.150
 
 
Results for firm:     2
Technical efficiency = 0.877
Scale efficiency     = 0.422  (irs)
 PROJECTION SUMMARY:
  variable           original        radial         slack     projected
                        value      movement      movement         value
 output     1           0.263         0.000         0.048         0.311
 output     2           0.134         0.000         0.000         0.134
 output     3           0.102         0.000         0.034         0.135
 input      1           0.140        -0.017        -0.008         0.115
 input      2           0.115        -0.014         0.000         0.101
 input      3           0.135        -0.017        -0.012         0.106
 input      4           0.159        -0.020        -0.015         0.124
 input      5           0.120        -0.015         0.000         0.105
 LISTING OF PEERS:
  peer   lambda weight
    8      0.889
   28      0.037
   10      0.074
 
 
Results for firm:     3
Technical efficiency = 0.602
Scale efficiency     = 0.442  (irs)
 PROJECTION SUMMARY:
  variable           original        radial         slack     projected
                        value      movement      movement         value
 output     1           0.298         0.000         0.052         0.350
 output     2           0.135         0.000         0.055         0.189
 output     3           0.125         0.000         0.000         0.125
 input      1           0.237        -0.094        -0.024         0.119
 input      2           0.185        -0.073         0.000         0.111
 input      3           0.304        -0.121        -0.070         0.112
 input      4           0.196        -0.078         0.000         0.118
 input      5           0.233        -0.093        -0.030         0.110
 LISTING OF PEERS:
  peer   lambda weight
   28      0.105
    8      0.748
   59      0.147
 
 
Results for firm:     4
Technical efficiency = 0.654
Scale efficiency     = 0.449  (irs)
 PROJECTION SUMMARY:
  variable           original        radial         slack     projected
                        value      movement      movement         value
 output     1           0.315         0.000         0.000         0.315
 output     2           0.159         0.000         0.000         0.159
 output     3           0.100         0.000         0.096         0.196
 input      1           0.207        -0.072        -0.015         0.120
 input      2           0.154        -0.053         0.000         0.101
 input      3           0.259        -0.090        -0.039         0.130
 input      4           0.225        -0.078         0.000         0.147
 input      5           0.208        -0.072        -0.003         0.134
 LISTING OF PEERS:
  peer   lambda weight
   29      0.514
   28      0.023
    8      0.087
   10      0.376
 
 
Results for firm:     5
Technical efficiency = 0.477
Scale efficiency     = 0.432  (irs)
 PROJECTION SUMMARY:
  variable           original        radial         slack     projected
                        value      movement      movement         value
 output     1           0.242         0.000         0.094         0.336
 output     2           0.199         0.000         0.000         0.199
 output     3           0.121         0.000         0.119         0.240
 input      1           0.280        -0.146         0.000         0.133
 input      2           0.213        -0.112         0.000         0.102
 input      3           0.385        -0.201        -0.043         0.141
 input      4           0.324        -0.170        -0.015         0.139
 input      5           0.273        -0.143         0.000         0.130
 LISTING OF PEERS:
  peer   lambda weight
   29      0.000
   28      0.057
   10      0.549
    8      0.394
 
 
Results for firm:     6
Technical efficiency = 0.789
Scale efficiency     = 0.695  (irs)
 PROJECTION SUMMARY:
  variable           original        radial         slack     projected
                        value      movement      movement         value
 output     1           0.322         0.000         0.330         0.651
 output     2           0.511         0.000         0.000         0.511
 output     3           0.160         0.000         0.117         0.276
 input      1           0.176        -0.037        -0.004         0.135
 input      2           0.142        -0.030         0.000         0.112
 input      3           0.212        -0.045        -0.021         0.146
 input      4           0.186        -0.039        -0.012         0.135
 input      5           0.182        -0.038        -0.004         0.140
 LISTING OF PEERS:
  peer   lambda weight
   10      0.500
   28      0.500
 
 
Results for firm:     7
Technical efficiency = 0.885
Scale efficiency     = 0.588  (irs)
 PROJECTION SUMMARY:
  variable           original        radial         slack     projected
                        value      movement      movement         value
 output     1           0.397         0.000         0.000         0.397
 output     2           0.230         0.000         0.000         0.230
 output     3           0.145         0.000         0.037         0.182
 input      1           0.163        -0.019        -0.027         0.117
 input      2           0.117        -0.014         0.000         0.103
 input      3           0.177        -0.020        -0.033         0.123
 input      4           0.178        -0.021        -0.016         0.142
 input      5           0.147        -0.017         0.000         0.130
 LISTING OF PEERS:
  peer   lambda weight
   29      0.497
   28      0.141
   10      0.252
    8      0.110
 
 
Results for firm:     8
Technical efficiency = 1.000
Scale efficiency     = 0.497  (irs)
 PROJECTION SUMMARY:
  variable           original        radial         slack     projected
                        value      movement      movement         value
 output     1           0.283         0.000         0.000         0.283
 output     2           0.100         0.000         0.000         0.100
 output     3           0.115         0.000         0.000         0.115
 input      1           0.112         0.000         0.000         0.112
 input      2           0.100         0.000         0.000         0.100
 input      3           0.100         0.000         0.000         0.100
 input      4           0.122         0.000         0.000         0.122
 input      5           0.100         0.000         0.000         0.100
 LISTING OF PEERS:
  peer   lambda weight
    8      1.000
 
 
Results for firm:     9
Technical efficiency = 0.638
Scale efficiency     = 0.526  (irs)
 PROJECTION SUMMARY:
  variable           original        radial         slack     projected
                        value      movement      movement         value
 output     1           0.318         0.000         0.074         0.392
 output     2           0.209         0.000         0.000         0.209
 output     3           0.128         0.000         0.004         0.131
 input      1           0.188        -0.068        -0.007         0.113
 input      2           0.401        -0.145        -0.152         0.104
 input      3           0.210        -0.076        -0.031         0.103
 input      4           0.216        -0.078        -0.016         0.121
 input      5           0.163        -0.059         0.000         0.104
 LISTING OF PEERS:
  peer   lambda weight
    8      0.848
   28      0.152
 
 
Results for firm:    10
Technical efficiency = 1.000
Scale efficiency     = 0.916  (irs)
 PROJECTION SUMMARY:
  variable           original        radial         slack     projected
                        value      movement      movement         value
 output     1           0.304         0.000         0.000         0.304
 output     2           0.206         0.000         0.000         0.206
 output     3           0.332         0.000         0.000         0.332
 input      1           0.150         0.000         0.000         0.150
 input      2           0.101         0.000         0.000         0.101
 input      3           0.172         0.000         0.000         0.172
 input      4           0.154         0.000         0.000         0.154
 input      5           0.152         0.000         0.000         0.152
 LISTING OF PEERS:
  peer   lambda weight
   10      1.000
 
 
Results for firm:    11
Technical efficiency = 0.884
Scale efficiency     = 0.974  (irs)
 PROJECTION SUMMARY:
  variable           original        radial         slack     projected
                        value      movement      movement         value
 output     1           0.306         0.000         0.049         0.354
 output     2           0.280         0.000         0.534         0.814
 output     3           0.579         0.000         0.000         0.579
 input      1           0.194        -0.022        -0.008         0.164
 input      2           0.203        -0.024        -0.024         0.156
 input      3           0.224        -0.026        -0.008         0.190
 input      4           0.217        -0.025         0.000         0.192
 input      5           0.198        -0.023         0.000         0.175
 LISTING OF PEERS:
  peer   lambda weight
   28      0.114
   18      0.278
   49      0.607
 
 
Results for firm:    12
Technical efficiency = 0.459
Scale efficiency     = 0.509  (irs)
 PROJECTION SUMMARY:
  variable           original        radial         slack     projected
                        value      movement      movement         value
 output     1           0.314         0.000         0.000         0.314
 output     2           0.151         0.000         0.010         0.160
 output     3           0.131         0.000         0.000         0.131
 input      1           0.222        -0.120         0.000         0.102
 input      2           0.277        -0.150        -0.025         0.102
 input      3           0.254        -0.137        -0.010         0.106
 input      4           0.446        -0.241        -0.056         0.149
 input      5           0.342        -0.185        -0.030         0.127
 LISTING OF PEERS:
  peer   lambda weight
   28      0.026
   29      0.919
   49      0.055
 
 
Results for firm:    13
Technical efficiency = 0.936
Scale efficiency     = 0.440  (irs)
 PROJECTION SUMMARY:
  variable           original        radial         slack     projected
                        value      movement      movement         value
 output     1           0.306         0.000         0.214         0.520
 output     2           0.118         0.000         0.219         0.337
 output     3           0.104         0.000         0.046         0.150
 input      1           0.122        -0.008         0.000         0.114
 input      2           0.172        -0.011        -0.053         0.108
 input      3           0.118        -0.008        -0.004         0.107
 input      4           0.128        -0.008         0.000         0.120
 input      5           0.117        -0.007         0.000         0.109
 LISTING OF PEERS:
  peer   lambda weight
   28      0.330
   59      0.005
    8      0.665
 
 
Results for firm:    14
Technical efficiency = 0.474
Scale efficiency     = 0.617  (irs)
 PROJECTION SUMMARY:
  variable           original        radial         slack     projected
                        value      movement      movement         value
 output     1           0.301         0.000         0.681         0.982
 output     2           0.279         0.000         0.539         0.817
 output     3           0.242         0.000         0.000         0.242
 input      1           0.278        -0.146        -0.009         0.123
 input      2           0.322        -0.169        -0.026         0.127
 input      3           0.369        -0.194        -0.049         0.127
 input      4           0.252        -0.132         0.000         0.119
 input      5           0.409        -0.215        -0.063         0.131
 LISTING OF PEERS:
  peer   lambda weight
   18      0.027
   28      0.973
 
 
Results for firm:    15
Technical efficiency = 0.603
Scale efficiency     = 0.494  (irs)
 PROJECTION SUMMARY:
  variable           original        radial         slack     projected
                        value      movement      movement         value
 output     1           0.281         0.000         0.092         0.373
 output     2           0.217         0.000         0.000         0.217
 output     3           0.140         0.000         0.060         0.200
 input      1           0.205        -0.081         0.000         0.124
 input      2           0.171        -0.068         0.000         0.103
 input      3           0.262        -0.104        -0.030         0.128
 input      4           0.227        -0.090         0.000         0.137
 input      5           0.226        -0.090        -0.011         0.126
 LISTING OF PEERS:
  peer   lambda weight
   29      0.187
   28      0.111
    8      0.360
   10      0.342
 
 
Results for firm:    16
Technical efficiency = 0.879
Scale efficiency     = 0.938  (irs)
 PROJECTION SUMMARY:
  variable           original        radial         slack     projected
                        value      movement      movement         value
 output     1           0.381         0.000         0.445         0.825
 output     2           0.743         0.000         0.000         0.743
 output     3           0.243         0.000         0.000         0.243
 input      1           0.157        -0.019        -0.019         0.119
 input      2           0.152        -0.018        -0.012         0.122
 input      3           0.162        -0.020        -0.023         0.119
 input      4           0.180        -0.022        -0.033         0.126
 input      5           0.143        -0.017         0.000         0.126
 LISTING OF PEERS:
  peer   lambda weight
    8      0.099
   49      0.138
   28      0.764
 
 
Results for firm:    17
Technical efficiency = 0.510
Scale efficiency     = 0.407  (irs)
 PROJECTION SUMMARY:
  variable           original        radial         slack     projected
                        value      movement      movement         value
 output     1           0.309         0.000         0.007         0.316
 output     2           0.155         0.000         0.000         0.155
 output     3           0.100         0.000         0.020         0.120
 input      1           0.247        -0.121        -0.008         0.118
 input      2           0.216        -0.106         0.000         0.110
 input      3           0.426        -0.209        -0.106         0.111
 input      4           0.233        -0.114         0.000         0.119
 input      5           0.270        -0.132        -0.029         0.109
 LISTING OF PEERS:
  peer   lambda weight
    8      0.799
   28      0.058
   59      0.143
 
 
Results for firm:    18
Technical efficiency = 1.000
Scale efficiency     = 1.000  (crs)
 PROJECTION SUMMARY:
  variable           original        radial         slack     projected
                        value      movement      movement         value
 output     1           0.327         0.000         0.000         0.327
 output     2           0.846         0.000         0.000         0.846
 output     3           1.000         0.000         0.000         1.000
 input      1           0.270         0.000         0.000         0.270
 input      2           0.232         0.000         0.000         0.232
 input      3           0.355         0.000         0.000         0.355
 input      4           0.243         0.000         0.000         0.243
 input      5           0.274         0.000         0.000         0.274
 LISTING OF PEERS:
  peer   lambda weight
   18      1.000
 
 
Results for firm:    19
Technical efficiency = 0.797
Scale efficiency     = 0.478  (irs)
 PROJECTION SUMMARY:
  variable           original        radial         slack     projected
                        value      movement      movement         value
 output     1           0.330         0.000         0.154         0.484
 output     2           0.300         0.000         0.000         0.300
 output     3           0.110         0.000         0.035         0.145
 input      1           0.143        -0.029         0.000         0.114
 input      2           0.142        -0.029        -0.006         0.107
 input      3           0.144        -0.029        -0.009         0.106
 input      4           0.159        -0.032        -0.006         0.120
 input      5           0.135        -0.027         0.000         0.108
 LISTING OF PEERS:
  peer   lambda weight
    8      0.720
   28      0.280
 
 
Results for firm:    20
Technical efficiency = 0.650
Scale efficiency     = 0.427  (irs)
 PROJECTION SUMMARY:
  variable           original        radial         slack     projected
                        value      movement      movement         value
 output     1           0.303         0.000         0.012         0.315
 output     2           0.144         0.000         0.048         0.192
 output     3           0.120         0.000         0.000         0.120
 input      1           0.203        -0.071        -0.004         0.128
 input      2           0.221        -0.077        -0.018         0.125
 input      3           0.224        -0.078        -0.017         0.129
 input      4           0.174        -0.061         0.000         0.113
 input      5           0.187        -0.065         0.000         0.122
 LISTING OF PEERS:
  peer   lambda weight
   28      0.077
   59      0.387
    8      0.536
 
 
Results for firm:    21
Technical efficiency = 0.936
Scale efficiency     = 0.544  (irs)
 PROJECTION SUMMARY:
  variable           original        radial         slack     projected
                        value      movement      movement         value
 output     1           0.259         0.000         0.148         0.407
 output     2           0.280         0.000         0.000         0.280
 output     3           0.160         0.000         0.000         0.160
 input      1           0.147        -0.009        -0.024         0.114
 input      2           0.128        -0.008        -0.014         0.106
 input      3           0.337        -0.022        -0.210         0.106
 input      4           1.000        -0.064        -0.810         0.126
 input      5           0.115        -0.007         0.000         0.108
 LISTING OF PEERS:
  peer   lambda weight
   28      0.177
    8      0.747
   49      0.076
 
 
Results for firm:    22
Technical efficiency = 0.485
Scale efficiency     = 0.351  (irs)
 PROJECTION SUMMARY:
  variable           original        radial         slack     projected
                        value      movement      movement         value
 output     1           0.181         0.000         0.123         0.305
 output     2           0.159         0.000         0.000         0.159
 output     3           0.103         0.000         0.109         0.211
 input      1           0.388        -0.200        -0.059         0.129
 input      2           0.208        -0.107         0.000         0.101
 input      3           0.361        -0.186        -0.043         0.132
 input      4           0.376        -0.193        -0.046         0.136
 input      5           0.254        -0.131         0.000         0.123
 LISTING OF PEERS:
  peer   lambda weight
   28      0.018
   10      0.436
    8      0.547
 
 
Results for firm:    23
Technical efficiency = 0.731
Scale efficiency     = 0.646  (irs)
 PROJECTION SUMMARY:
  variable           original        radial         slack     projected
                        value      movement      movement         value
 output     1           0.362         0.000         0.024         0.386
 output     2           0.300         0.000         0.007         0.306
 output     3           0.180         0.000         0.000         0.180
 input      1           0.159        -0.043        -0.001         0.115
 input      2           0.147        -0.040         0.000         0.107
 input      3           0.167        -0.045        -0.015         0.108
 input      4           0.178        -0.048         0.000         0.130
 input      5           0.151        -0.041         0.000         0.110
 LISTING OF PEERS:
  peer   lambda weight
   28      0.150
   10      0.009
    8      0.701
   49      0.140
 
 
Results for firm:    24
Technical efficiency = 0.548
Scale efficiency     = 0.678  (irs)
 PROJECTION SUMMARY:
  variable           original        radial         slack     projected
                        value      movement      movement         value
 output     1           0.323         0.000         0.000         0.323
 output     2           0.247         0.000         0.062         0.309
 output     3           0.230         0.000         0.000         0.230
 input      1           0.217        -0.098         0.000         0.119
 input      2           0.196        -0.088         0.000         0.107
 input      3           0.306        -0.138        -0.047         0.121
 input      4           0.265        -0.120         0.000         0.145
 input      5           0.236        -0.107        -0.005         0.124
 LISTING OF PEERS:
  peer   lambda weight
   28      0.057
    8      0.355
   49      0.213
   29      0.199
   10      0.175
 
 
Results for firm:    25
Technical efficiency = 0.395
Scale efficiency     = 0.648  (irs)
 PROJECTION SUMMARY:
  variable           original        radial         slack     projected
                        value      movement      movement         value
 output     1           0.363         0.000         0.623         0.986
 output     2           0.266         0.000         0.551         0.817
 output     3           0.237         0.000         0.000         0.237
 input      1           0.348        -0.211        -0.015         0.122
 input      2           0.435        -0.263        -0.046         0.126
 input      3           0.440        -0.266        -0.049         0.125
 input      4           0.300        -0.182         0.000         0.119
 input      5           0.449        -0.272        -0.047         0.130
 LISTING OF PEERS:
  peer   lambda weight
   18      0.020
   28      0.980
 
 
Results for firm:    26
Technical efficiency = 0.702
Scale efficiency     = 0.460  (irs)
 PROJECTION SUMMARY:
  variable           original        radial         slack     projected
                        value      movement      movement         value
 output     1           0.298         0.000         0.223         0.521
 output     2           0.203         0.000         0.163         0.366
 output     3           0.151         0.000         0.000         0.151
 input      1           0.179        -0.053        -0.003         0.122
 input      2           0.170        -0.051         0.000         0.119
 input      3           0.235        -0.070        -0.045         0.120
 input      4           0.165        -0.049         0.000         0.116
 input      5           0.218        -0.065        -0.034         0.119
 LISTING OF PEERS:
  peer   lambda weight
   28      0.347
    8      0.466
   59      0.188
 
 
Results for firm:    27
Technical efficiency = 1.000
Scale efficiency     = 0.983  (drs)
 PROJECTION SUMMARY:
  variable           original        radial         slack     projected
                        value      movement      movement         value
 output     1           0.583         0.000         0.000         0.583
 output     2           1.000         0.000         0.000         1.000
 output     3           0.437         0.000         0.000         0.437
 input      1           0.176         0.000         0.000         0.176
 input      2           0.183         0.000         0.000         0.183
 input      3           0.220         0.000         0.000         0.220
 input      4           0.175         0.000         0.000         0.175
 input      5           0.202         0.000         0.000         0.202
 LISTING OF PEERS:
  peer   lambda weight
   27      1.000
 
 
Results for firm:    28
Technical efficiency = 1.000
Scale efficiency     = 1.000  (crs)
 PROJECTION SUMMARY:
  variable           original        radial         slack     projected
                        value      movement      movement         value
 output     1           1.000         0.000         0.000         1.000
 output     2           0.816         0.000         0.000         0.816
 output     3           0.221         0.000         0.000         0.221
 input      1           0.119         0.000         0.000         0.119
 input      2           0.124         0.000         0.000         0.124
 input      3           0.120         0.000         0.000         0.120
 input      4           0.116         0.000         0.000         0.116
 input      5           0.127         0.000         0.000         0.127
 LISTING OF PEERS:
  peer   lambda weight
   28      1.000
 
 
Results for firm:    29
Technical efficiency = 1.000
Scale efficiency     = 0.465  (irs)
 PROJECTION SUMMARY:
  variable           original        radial         slack     projected
                        value      movement      movement         value
 output     1           0.298         0.000         0.000         0.298
 output     2           0.104         0.000         0.000         0.104
 output     3           0.109         0.000         0.000         0.109
 input      1           0.100         0.000         0.000         0.100
 input      2           0.100         0.000         0.000         0.100
 input      3           0.105         0.000         0.000         0.105
 input      4           0.148         0.000         0.000         0.148
 input      5           0.126         0.000         0.000         0.126
 LISTING OF PEERS:
  peer   lambda weight
   29      1.000
 
 
Results for firm:    30
Technical efficiency = 0.574
Scale efficiency     = 0.485  (irs)
 PROJECTION SUMMARY:
  variable           original        radial         slack     projected
                        value      movement      movement         value
 output     1           0.335         0.000         0.120         0.454
 output     2           0.268         0.000         0.023         0.291
 output     3           0.141         0.000         0.000         0.141
 input      1           0.233        -0.099        -0.015         0.119
 input      2           0.198        -0.084         0.000         0.114
 input      3           0.316        -0.135        -0.067         0.114
 input      4           0.205        -0.087         0.000         0.118
 input      5           0.227        -0.097        -0.017         0.113
 LISTING OF PEERS:
  peer   lambda weight
   28      0.249
   59      0.130
    8      0.620
 
 
Results for firm:    31
Technical efficiency = 0.359
Scale efficiency     = 0.702  (irs)
 PROJECTION SUMMARY:
  variable           original        radial         slack     projected
                        value      movement      movement         value
 output     1           0.333         0.000         0.061         0.394
 output     2           0.285         0.000         0.000         0.285
 output     3           0.227         0.000         0.091         0.317
 input      1           0.913        -0.585        -0.181         0.146
 input      2           0.289        -0.185         0.000         0.104
 input      3           0.706        -0.453        -0.088         0.165
 input      4           0.484        -0.311        -0.025         0.149
 input      5           0.823        -0.527        -0.146         0.149
 LISTING OF PEERS:
  peer   lambda weight
   28      0.130
   10      0.870
 
 
Results for firm:    32
Technical efficiency = 0.509
Scale efficiency     = 0.474  (irs)
 PROJECTION SUMMARY:
  variable           original        radial         slack     projected
                        value      movement      movement         value
 output     1           0.300         0.000         0.019         0.319
 output     2           0.148         0.000         0.000         0.148
 output     3           0.119         0.000         0.034         0.153
 input      1           0.360        -0.177        -0.065         0.118
 input      2           0.199        -0.098         0.000         0.101
 input      3           0.295        -0.145        -0.038         0.112
 input      4           0.307        -0.151        -0.030         0.127
 input      5           0.214        -0.105         0.000         0.109
 LISTING OF PEERS:
  peer   lambda weight
    8      0.804
   28      0.045
   10      0.151
 
 
Results for firm:    33
Technical efficiency = 0.526
Scale efficiency     = 0.583  (irs)
 PROJECTION SUMMARY:
  variable           original        radial         slack     projected
                        value      movement      movement         value
 output     1           0.330         0.000         0.000         0.330
 output     2           0.155         0.000         0.003         0.159
 output     3           0.162         0.000         0.000         0.162
 input      1           0.258        -0.122        -0.021         0.115
 input      2           0.192        -0.091         0.000         0.101
 input      3           0.308        -0.146        -0.045         0.118
 input      4           0.265        -0.125         0.000         0.139
 input      5           0.344        -0.163        -0.058         0.123
 LISTING OF PEERS:
  peer   lambda weight
   28      0.050
   29      0.439
    8      0.309
   10      0.202
 
 
Results for firm:    34
Technical efficiency = 0.563
Scale efficiency     = 0.526  (irs)
 PROJECTION SUMMARY:
  variable           original        radial         slack     projected
                        value      movement      movement         value
 output     1           0.303         0.000         0.000         0.303
 output     2           0.166         0.000         0.000         0.166
 output     3           0.141         0.000         0.101         0.242
 input      1           0.499        -0.218        -0.151         0.130
 input      2           0.178        -0.078         0.000         0.100
 input      3           0.390        -0.170        -0.075         0.145
 input      4           0.301        -0.132        -0.019         0.151
 input      5           0.306        -0.134        -0.031         0.142
 LISTING OF PEERS:
  peer   lambda weight
   29      0.403
   28      0.002
   10      0.594
 
 
Results for firm:    35
Technical efficiency = 0.402
Scale efficiency     = 0.477  (irs)
 PROJECTION SUMMARY:
  variable           original        radial         slack     projected
                        value      movement      movement         value
 output     1           0.303         0.000         0.106         0.410
 output     2           0.223         0.000         0.000         0.223
 output     3           0.129         0.000         0.002         0.131
 input      1           0.271        -0.162         0.000         0.109
 input      2           0.674        -0.403        -0.167         0.104
 input      3           0.443        -0.265        -0.073         0.105
 input      4           0.434        -0.260        -0.045         0.130
 input      5           0.282        -0.168         0.000         0.113
 LISTING OF PEERS:
  peer   lambda weight
    8      0.497
   28      0.169
   29      0.334
 
 
Results for firm:    36
Technical efficiency = 0.441
Scale efficiency     = 0.655  (irs)
 PROJECTION SUMMARY:
  variable           original        radial         slack     projected
                        value      movement      movement         value
 output     1           0.332         0.000         0.000         0.332
 output     2           0.204         0.000         0.097         0.301
 output     3           0.194         0.000         0.000         0.194
 input      1           0.346        -0.193        -0.038         0.115
 input      2           0.624        -0.349        -0.167         0.107
 input      3           0.412        -0.230        -0.074         0.107
 input      4           0.441        -0.247        -0.060         0.134
 input      5           0.250        -0.140         0.000         0.110
 LISTING OF PEERS:
  peer   lambda weight
   28      0.079
   49      0.207
    8      0.714
 
 
Results for firm:    37
Technical efficiency = 0.541
Scale efficiency     = 0.526  (irs)
 PROJECTION SUMMARY:
  variable           original        radial         slack     projected
                        value      movement      movement         value
 output     1           0.353         0.000         0.064         0.416
 output     2           0.282         0.000         0.000         0.282
 output     3           0.133         0.000         0.125         0.258
 input      1           0.252        -0.116        -0.001         0.135
 input      2           0.193        -0.089         0.000         0.104
 input      3           0.526        -0.242        -0.140         0.145
 input      4           0.260        -0.119        -0.002         0.139
 input      5           0.249        -0.114         0.000         0.135
 LISTING OF PEERS:
  peer   lambda weight
   28      0.169
   10      0.575
    8      0.255
 
 
Results for firm:    38
Technical efficiency = 0.396
Scale efficiency     = 0.929  (irs)
 PROJECTION SUMMARY:
  variable           original        radial         slack     projected
                        value      movement      movement         value
 output     1           0.513         0.000         0.000         0.513
 output     2           0.431         0.000         0.309         0.741
 output     3           0.341         0.000         0.000         0.341
 input      1           0.559        -0.338        -0.101         0.121
 input      2           0.496        -0.300        -0.073         0.123
 input      3           0.889        -0.537        -0.230         0.122
 input      4           0.393        -0.237        -0.002         0.154
 input      5           0.332        -0.200         0.000         0.131
 LISTING OF PEERS:
  peer   lambda weight
   49      0.558
   28      0.350
    8      0.092
 
 
Results for firm:    39
Technical efficiency = 0.697
Scale efficiency     = 0.444  (irs)
 PROJECTION SUMMARY:
  variable           original        radial         slack     projected
                        value      movement      movement         value
 output     1           0.307         0.000         0.096         0.404
 output     2           0.222         0.000         0.000         0.222
 output     3           0.100         0.000         0.038         0.138
 input      1           0.163        -0.049         0.000         0.114
 input      2           0.149        -0.045         0.000         0.104
 input      3           0.171        -0.052        -0.014         0.105
 input      4           0.182        -0.055        -0.005         0.122
 input      5           0.152        -0.046         0.000         0.106
 LISTING OF PEERS:
  peer   lambda weight
    8      0.792
   28      0.167
   10      0.024
   29      0.017
 
 
Results for firm:    40
Technical efficiency = 0.682
Scale efficiency     = 0.487  (irs)
 PROJECTION SUMMARY:
  variable           original        radial         slack     projected
                        value      movement      movement         value
 output     1           0.296         0.000         0.000         0.296
 output     2           0.103         0.000         0.009         0.112
 output     3           0.111         0.000         0.006         0.117
 input      1           0.166        -0.053        -0.001         0.112
 input      2           0.154        -0.049        -0.004         0.100
 input      3           0.168        -0.053        -0.014         0.100
 input      4           0.190        -0.061        -0.008         0.122
 input      5           0.147        -0.047         0.000         0.100
 LISTING OF PEERS:
  peer   lambda weight
   28      0.017
    8      0.983
 
 
Results for firm:    41
Technical efficiency = 0.446
Scale efficiency     = 0.558  (irs)
 PROJECTION SUMMARY:
  variable           original        radial         slack     projected
                        value      movement      movement         value
 output     1           0.323         0.000         0.000         0.323
 output     2           0.176         0.000         0.000         0.176
 output     3           0.152         0.000         0.062         0.214
 input      1           0.488        -0.270        -0.090         0.127
 input      2           0.227        -0.126         0.000         0.101
 input      3           0.405        -0.225        -0.047         0.133
 input      4           0.926        -0.513        -0.272         0.140
 input      5           0.288        -0.160         0.000         0.129
 LISTING OF PEERS:
  peer   lambda weight
   29      0.169
   28      0.040
    8      0.350
   10      0.441
 
 
Results for firm:    42
Technical efficiency = 0.990
Scale efficiency     = 0.462  (irs)
 PROJECTION SUMMARY:
  variable           original        radial         slack     projected
                        value      movement      movement         value
 output     1           0.234         0.000         0.288         0.522
 output     2           0.188         0.000         0.147         0.335
 output     3           0.148         0.000         0.000         0.148
 input      1           0.111        -0.001         0.000         0.110
 input      2           0.137        -0.001        -0.028         0.108
 input      3           0.201        -0.002        -0.091         0.108
 input      4           0.130        -0.001         0.000         0.129
 input      5           0.133        -0.001        -0.014         0.118
 LISTING OF PEERS:
  peer   lambda weight
   28      0.326
    8      0.330
   29      0.344
 
 
Results for firm:    43
Technical efficiency = 0.293
Scale efficiency     = 0.596  (irs)
 PROJECTION SUMMARY:
  variable           original        radial         slack     projected
                        value      movement      movement         value
 output     1           0.317         0.000         0.086         0.403
 output     2           0.295         0.000         0.000         0.295
 output     3           0.168         0.000         0.000         0.168
 input      1           0.458        -0.324        -0.020         0.114
 input      2           0.365        -0.258         0.000         0.107
 input      3           0.733        -0.518        -0.108         0.106
 input      4           0.458        -0.324        -0.007         0.127
 input      5           0.371        -0.262         0.000         0.109
 LISTING OF PEERS:
  peer   lambda weight
   28      0.172
    8      0.726
   49      0.102
 
 
Results for firm:    44
Technical efficiency = 0.603
Scale efficiency     = 0.548  (irs)
 PROJECTION SUMMARY:
  variable           original        radial         slack     projected
                        value      movement      movement         value
 output     1           0.370         0.000         0.000         0.370
 output     2           0.239         0.000         0.000         0.239
 output     3           0.133         0.000         0.127         0.260
 input      1           0.261        -0.104        -0.021         0.136
 input      2           0.171        -0.068         0.000         0.103
 input      3           0.300        -0.119        -0.034         0.147
 input      4           0.235        -0.093         0.000         0.142
 input      5           0.258        -0.103        -0.020         0.136
 LISTING OF PEERS:
  peer   lambda weight
   29      0.027
   28      0.103
    8      0.249
   10      0.621
 
 
Results for firm:    45
Technical efficiency = 0.513
Scale efficiency     = 0.683  (irs)
 PROJECTION SUMMARY:
  variable           original        radial         slack     projected
                        value      movement      movement         value
 output     1           0.376         0.000         0.000         0.376
 output     2           0.349         0.000         0.020         0.369
 output     3           0.211         0.000         0.000         0.211
 input      1           0.222        -0.108         0.000         0.114
 input      2           0.221        -0.107        -0.003         0.110
 input      3           0.290        -0.141        -0.039         0.110
 input      4           0.355        -0.173        -0.043         0.139
 input      5           0.228        -0.111         0.000         0.117
 LISTING OF PEERS:
  peer   lambda weight
   28      0.139
   49      0.242
    8      0.488
   29      0.131
 
 
Results for firm:    46
Technical efficiency = 0.804
Scale efficiency     = 0.547  (irs)
 PROJECTION SUMMARY:
  variable           original        radial         slack     projected
                        value      movement      movement         value
 output     1           0.268         0.000         0.011         0.279
 output     2           0.117         0.000         0.057         0.174
 output     3           0.151         0.000         0.000         0.151
 input      1           0.350        -0.069        -0.168         0.113
 input      2           0.169        -0.033        -0.033         0.103
 input      3           0.154        -0.030        -0.021         0.103
 input      4           0.464        -0.091        -0.244         0.129
 input      5           0.130        -0.025         0.000         0.104
 LISTING OF PEERS:
  peer   lambda weight
   49      0.105
    8      0.895
 
 
Results for firm:    47
Technical efficiency = 0.840
Scale efficiency     = 0.449  (irs)
 PROJECTION SUMMARY:
  variable           original        radial         slack     projected
                        value      movement      movement         value
 output     1           0.307         0.000         0.021         0.328
 output     2           0.116         0.000         0.028         0.145
 output     3           0.106         0.000         0.016         0.122
 input      1           0.134        -0.021         0.000         0.112
 input      2           0.136        -0.022        -0.012         0.101
 input      3           0.132        -0.021        -0.010         0.101
 input      4           0.145        -0.023         0.000         0.122
 input      5           0.129        -0.021        -0.006         0.102
 LISTING OF PEERS:
  peer   lambda weight
   28      0.062
    8      0.938
 
 
Results for firm:    48
Technical efficiency = 0.352
Scale efficiency     = 0.759  (irs)
 PROJECTION SUMMARY:
  variable           original        radial         slack     projected
                        value      movement      movement         value
 output     1           0.323         0.000         0.522         0.845
 output     2           0.346         0.000         0.477         0.823
 output     3           0.401         0.000         0.000         0.401
 input      1           0.494        -0.321        -0.020         0.154
 input      2           0.483        -0.313        -0.021         0.149
 input      3           0.997        -0.646        -0.176         0.174
 input      4           0.413        -0.268         0.000         0.145
 input      5           1.000        -0.648        -0.191         0.161
 LISTING OF PEERS:
  peer   lambda weight
   18      0.231
   28      0.769
 
 
Results for firm:    49
Technical efficiency = 1.000
Scale efficiency     = 1.000  (crs)
 PROJECTION SUMMARY:
  variable           original        radial         slack     projected
                        value      movement      movement         value
 output     1           0.245         0.000         0.000         0.245
 output     2           0.798         0.000         0.000         0.798
 output     3           0.453         0.000         0.000         0.453
 input      1           0.123         0.000         0.000         0.123
 input      2           0.127         0.000         0.000         0.127
 input      3           0.128         0.000         0.000         0.128
 input      4           0.183         0.000         0.000         0.183
 input      5           0.139         0.000         0.000         0.139
 LISTING OF PEERS:
  peer   lambda weight
   49      1.000
 
 
Results for firm:    50
Technical efficiency = 0.851
Scale efficiency     = 0.742  (irs)
 PROJECTION SUMMARY:
  variable           original        radial         slack     projected
                        value      movement      movement         value
 output     1           0.399         0.000         0.308         0.708
 output     2           0.558         0.000         0.000         0.558
 output     3           0.137         0.000         0.127         0.264
 input      1           0.154        -0.023         0.000         0.131
 input      2           0.134        -0.020         0.000         0.114
 input      3           0.177        -0.026        -0.010         0.141
 input      4           0.160        -0.024        -0.004         0.132
 input      5           0.161        -0.024         0.000         0.137
 LISTING OF PEERS:
  peer   lambda weight
   29      0.017
   28      0.580
   10      0.403
 
 
Results for firm:    51
Technical efficiency = 0.857
Scale efficiency     = 0.528  (irs)
 PROJECTION SUMMARY:
  variable           original        radial         slack     projected
                        value      movement      movement         value
 output     1           0.299         0.000         0.004         0.304
 output     2           0.144         0.000         0.000         0.144
 output     3           0.130         0.000         0.000         0.130
 input      1           0.214        -0.031        -0.071         0.112
 input      2           0.154        -0.022        -0.031         0.102
 input      3           0.163        -0.023        -0.038         0.102
 input      4           0.166        -0.024        -0.018         0.124
 input      5           0.119        -0.017         0.000         0.102
 LISTING OF PEERS:
  peer   lambda weight
   49      0.033
   28      0.030
    8      0.937
 
 
Results for firm:    52
Technical efficiency = 0.470
Scale efficiency     = 0.559  (irs)
 PROJECTION SUMMARY:
  variable           original        radial         slack     projected
                        value      movement      movement         value
 output     1           0.284         0.000         0.081         0.365
 output     2           0.259         0.000         0.000         0.259
 output     3           0.171         0.000         0.151         0.322
 input      1           0.463        -0.245        -0.070         0.148
 input      2           0.218        -0.116         0.000         0.103
 input      3           0.732        -0.388        -0.177         0.167
 input      4           0.375        -0.199        -0.026         0.150
 input      5           0.462        -0.245        -0.067         0.150
 LISTING OF PEERS:
  peer   lambda weight
   10      0.912
   28      0.088
 
 
Results for firm:    53
Technical efficiency = 0.255
Scale efficiency     = 0.678  (irs)
 PROJECTION SUMMARY:
  variable           original        radial         slack     projected
                        value      movement      movement         value
 output     1           0.431         0.000         0.562         0.994
 output     2           0.429         0.000         0.388         0.816
 output     3           0.229         0.000         0.000         0.229
 input      1           1.000        -0.745        -0.134         0.120
 input      2           1.000        -0.745        -0.130         0.125
 input      3           0.874        -0.652        -0.100         0.122
 input      4           0.460        -0.343         0.000         0.117
 input      5           0.939        -0.700        -0.111         0.128
 LISTING OF PEERS:
  peer   lambda weight
   18      0.010
   28      0.990
 
 
Results for firm:    54
Technical efficiency = 0.735
Scale efficiency     = 0.466  (irs)
 PROJECTION SUMMARY:
  variable           original        radial         slack     projected
                        value      movement      movement         value
 output     1           0.303         0.000         0.023         0.326
 output     2           0.152         0.000         0.000         0.152
 output     3           0.114         0.000         0.030         0.144
 input      1           0.163        -0.043        -0.003         0.116
 input      2           0.138        -0.037         0.000         0.101
 input      3           0.210        -0.056        -0.046         0.109
 input      4           0.170        -0.045         0.000         0.125
 input      5           0.165        -0.044        -0.014         0.107
 LISTING OF PEERS:
  peer   lambda weight
    8      0.836
   28      0.057
   10      0.107
 
 
Results for firm:    55
Technical efficiency = 0.406
Scale efficiency     = 0.777  (irs)
 PROJECTION SUMMARY:
  variable           original        radial         slack     projected
                        value      movement      movement         value
 output     1           0.100         0.000         0.155         0.255
 output     2           0.257         0.000         0.363         0.620
 output     3           0.367         0.000         0.000         0.367
 input      1           0.568        -0.337        -0.110         0.120
 input      2           0.345        -0.205        -0.020         0.120
 input      3           1.000        -0.594        -0.286         0.120
 input      4           0.594        -0.353        -0.074         0.167
 input      5           0.318        -0.189         0.000         0.129
 LISTING OF PEERS:
  peer   lambda weight
   49      0.745
    8      0.255
 
 
Results for firm:    56
Technical efficiency = 0.838
Scale efficiency     = 0.577  (irs)
 PROJECTION SUMMARY:
  variable           original        radial         slack     projected
                        value      movement      movement         value
 output     1           0.312         0.000         0.377         0.689
 output     2           0.186         0.000         0.319         0.505
 output     3           0.175         0.000         0.000         0.175
 input      1           0.138        -0.022         0.000         0.115
 input      2           0.179        -0.029        -0.037         0.113
 input      3           0.141        -0.023        -0.006         0.112
 input      4           0.143        -0.023         0.000         0.120
 input      5           0.148        -0.024        -0.008         0.117
 LISTING OF PEERS:
  peer   lambda weight
   28      0.565
    8      0.386
   29      0.049
 
 
Results for firm:    57
Technical efficiency = 0.469
Scale efficiency     = 0.715  (irs)
 PROJECTION SUMMARY:
  variable           original        radial         slack     projected
                        value      movement      movement         value
 output     1           0.270         0.000         0.095         0.365
 output     2           0.260         0.000         0.000         0.260
 output     3           0.253         0.000         0.069         0.322
 input      1           0.674        -0.358        -0.169         0.148
 input      2           0.219        -0.116         0.000         0.103
 input      3           0.771        -0.409        -0.194         0.167
 input      4           0.363        -0.193        -0.020         0.150
 input      5           0.347        -0.184        -0.013         0.150
 LISTING OF PEERS:
  peer   lambda weight
   28      0.088
   10      0.912
 
 
Results for firm:    58
Technical efficiency = 0.881
Scale efficiency     = 0.517  (irs)
 PROJECTION SUMMARY:
  variable           original        radial         slack     projected
                        value      movement      movement         value
 output     1           0.265         0.000         0.050         0.314
 output     2           0.133         0.000         0.069         0.202
 output     3           0.150         0.000         0.000         0.150
 input      1           0.117        -0.014         0.000         0.103
 input      2           0.119        -0.014        -0.001         0.104
 input      3           0.129        -0.015        -0.006         0.108
 input      4           0.171        -0.020         0.000         0.151
 input      5           0.146        -0.017        -0.001         0.128
 LISTING OF PEERS:
  peer   lambda weight
   28      0.031
   29      0.860
   49      0.109
 
 
Results for firm:    59
Technical efficiency = 1.000
Scale efficiency     = 0.388  (irs)
 PROJECTION SUMMARY:
  variable           original        radial         slack     projected
                        value      movement      movement         value
 output     1           0.223         0.000         0.000         0.223
 output     2           0.196         0.000         0.000         0.196
 output     3           0.108         0.000         0.000         0.108
 input      1           0.153         0.000         0.000         0.153
 input      2           0.160         0.000         0.000         0.160
 input      3           0.170         0.000         0.000         0.170
 input      4           0.100         0.000         0.000         0.100
 input      5           0.150         0.000         0.000         0.150
 LISTING OF PEERS:
  peer   lambda weight
   59      1.000
 
 
Results for firm:    60
Technical efficiency = 0.575
Scale efficiency     = 0.832  (irs)
 PROJECTION SUMMARY:
  variable           original        radial         slack     projected
                        value      movement      movement         value
 output     1           0.261         0.000         0.539         0.799
 output     2           0.640         0.000         0.000         0.640
 output     3           0.185         0.000         0.067         0.253
 input      1           0.259        -0.110        -0.021         0.128
 input      2           0.203        -0.086         0.000         0.117
 input      3           0.659        -0.280        -0.244         0.135
 input      4           0.867        -0.368        -0.372         0.127
 input      5           0.247        -0.105        -0.008         0.134
 LISTING OF PEERS:
  peer   lambda weight
   28      0.712
   10      0.288
