# Supplementary material for: Changes in technological innovation efficiency and influencing factors of listed textile and apparel companies research——Based on three-stage DEA with Tobit modeling
Source: PLoS One. 2024 Aug 8;19(8):e0307820. doi: 10.1371/journal.pone.0307820 (PMC11309499; doi:10.1371/journal.pone.0307820)
Supplement: S1 Raw data — (ZIP) [file pone.0307820.s001.zip › Raw Data/Textile and Clothing Industry/Front4.1/2012/1-dta.txt]

1	1	-130.3828	92.5000	10.0000	8.9600	129.4043
2	1	113.3319	30.9400	11.0000	5.2308	108.9737
3	1	513.9206	54.0000	10.0000	8.9600	129.4043
4	1	392.4594	88.6200	6.0000	6.1097	57.3562
5	1	194.2077	89.0700	4.0000	6.1097	57.3562
6	1	-196.6079	82.2900	11.0000	6.1097	57.3562
7	1	0.0000	41.2500	9.0000	5.2308	108.9737
8	1	209.3153	30.2900	16.0000	5.2308	108.9737
9	1	99.9535	35.6000	5.0000	5.2308	108.9737
10	1	261.4646	85.5700	13.0000	5.2308	108.9737
11	1	90.1338	31.4000	9.0000	6.6533	64.4267
12	1	24861.4711	26.5200	11.0000	6.1097	57.3562
13	1	13911.4168	36.9200	19.0000	6.1097	57.3562
14	1	-33.4040	55.4500	6.0000	9.2758	135.4300
15	1	-25.4802	58.3200	8.0000	5.2959	48.7530
16	1	173.2351	62.6900	10.0000	6.1097	57.3562
17	1	36884.7055	22.5600	11.0000	8.9600	129.4043
18	1	71.8548	66.3300	6.0000	9.2758	135.4300
19	1	12512.7261	22.4700	13.0000	6.1097	57.3562
20	1	-18.7183	31.4300	13.0000	9.2758	135.4300
21	1	2185.6469	40.3400	10.0000	5.2308	108.9737
22	1	-69.2155	80.6000	12.0000	8.9600	129.4043
23	1	137.0306	34.9000	11.0000	6.1097	57.3562
24	1	6.0751	34.2900	11.0000	5.2959	48.7530
25	1	38478.1947	30.5200	24.0000	6.1097	57.3562
26	1	16383.7167	47.8400	17.0000	6.6533	64.4267
27	1	43071.7348	23.2900	15.0000	6.6533	64.4267
28	1	-0.0010	31.4100	19.0000	6.1097	57.3562
29	1	-21.0888	42.6800	16.0000	2.9627	15.6016
30	1	6674.7171	40.4200	12.0000	8.9600	129.4043
31	1	-174.9108	36.7300	11.0000	6.1097	57.3562
32	1	-193.7732	27.3000	12.0000	5.2959	48.7530
33	1	13065.3258	97.2800	6.0000	6.1097	57.3562
34	1	-258.8718	93.0000	10.0000	6.1097	57.3562
35	1	-97.8728	63.4200	3.0000	3.0697	13.5343
36	1	-222.8757	90.0000	19.0000	6.1097	57.3562
37	1	6681.6976	39.3156	17.0000	6.1097	57.3562
38	1	21369.5217	32.2400	8.0000	6.1097	57.3562
39	1	15761.5592	22.7900	10.0000	6.1097	57.3562
40	1	169.8255	45.8700	9.0000	6.1097	57.3562
41	1	19777.0044	54.8700	12.0000	6.6533	64.4267
42	1	31182.0801	38.2800	31.0000	3.2203	6.5308
43	1	61542.7110	40.4500	10.0000	6.6533	64.4267
44	1	180.4633	40.5700	18.0000	5.2308	108.9737
45	1	-246.9978	39.1800	10.0000	6.6533	64.4267
46	1	32464.8827	28.5000	19.0000	4.4348	36.0824
47	1	97.8887	24.9500	15.0000	6.1097	57.3562
48	1	125033.1736	23.4200	13.0000	4.4348	36.0824
49	1	91384.8291	42.2900	12.0000	3.0697	13.5343
50	1	57756.0038	31.3100	14.0000	6.1097	57.3562
51	1	38118.1728	28.5000	21.0000	5.2959	48.7530
52	1	-207.3958	20.8200	13.0000	4.4348	36.0824
53	1	141080.8298	12.2200	24.0000	4.4348	36.0824
54	1	28622.2516	46.8700	18.0000	6.1097	57.3562
55	1	113684.6852	33.0000	17.0000	3.0497	11.2571
56	1	164522.3205	29.9900	18.0000	6.6533	64.4267
57	1	-3.6081	46.4000	14.0000	3.0697	13.5343
58	1	-250.4734	40.1000	14.0000	3.2203	6.5308
59	1	-110.4086	30.0800	21.0000	8.9600	129.4043
60	1	71.7911	31.0700	26.0000	8.9600	129.4043
