# Supplementary material for: Changes in technological innovation efficiency and influencing factors of listed textile and apparel companies research——Based on three-stage DEA with Tobit modeling
Source: PLoS One. 2024 Aug 8;19(8):e0307820. doi: 10.1371/journal.pone.0307820 (PMC11309499; doi:10.1371/journal.pone.0307820)
Supplement: S1 Raw data — (ZIP) [file pone.0307820.s001.zip › Raw Data/Textile and Clothing Industry/Front4.1/2012/1-out.txt]

Output from the program FRONTIER (Version 4.1c)


instruction file = 1-ins.txt   
data file =        1-dta.txt   


 Error Components Frontier (see B&C 1992)
 The model is a cost function
 The dependent variable is not logged


the ols estimates are :

                 coefficient     standard-error    t-ratio

  beta 0         0.32211412E+05  0.24853916E+05  0.12960297E+01
  beta 1        -0.42520207E+03  0.22229571E+03 -0.19127768E+01
  beta 2         0.11670230E+04  0.87457926E+03  0.13343823E+01
  beta 3         0.23142316E+04  0.44849455E+04  0.51599994E+00
  beta 4        -0.33725392E+03  0.20518188E+03 -0.16436828E+01
  sigma-squared  0.11307684E+10

log likelihood function =  -0.70791087E+03

the estimates after the grid search were :

  beta 0        -0.76157915E+04
  beta 1        -0.42520207E+03
  beta 2         0.11670230E+04
  beta 3         0.23142316E+04
  beta 4        -0.33725392E+03
  sigma-squared  0.26227439E+10
  gamma          0.95000000E+00
   mu is restricted to be zero
   eta is restricted to be zero
 
 
 iteration =     0  func evals =     20  llf = -0.69801246E+03
    -0.76157915E+04-0.42520207E+03 0.11670230E+04 0.23142316E+04-0.33725392E+03
     0.26227439E+10 0.95000000E+00
 gradient step
 iteration =     5  func evals =     78  llf = -0.69000487E+03
    -0.76152750E+04-0.39560476E+03 0.11725296E+04 0.23179439E+04-0.28645381E+03
     0.26227439E+10 0.99999999E+00
 pt better than entering pt cannot be found
 iteration =     9  func evals =    238  llf = -0.68999100E+03
    -0.76152729E+04-0.39548392E+03 0.11725521E+04 0.23179590E+04-0.28624664E+03
     0.26227439E+10 0.99999999E+00


the final mle estimates are :

                 coefficient     standard-error    t-ratio

  beta 0        -0.76152729E+04  0.10030592E+01 -0.75920475E+04
  beta 1        -0.39548392E+03  0.46313913E+01 -0.85392034E+02
  beta 2         0.11725521E+04  0.12937577E+01  0.90631510E+03
  beta 3         0.23179590E+04  0.11479746E+01  0.20191728E+04
  beta 4        -0.28624664E+03  0.78056529E+01 -0.36671710E+02
  sigma-squared  0.26227439E+10  0.10000000E+01  0.26227439E+10
  gamma          0.99999999E+00  0.83268035E-06  0.12009410E+07
   mu is restricted to be zero
   eta is restricted to be zero

log likelihood function =  -0.68999100E+03

LR test of the one-sided error =   0.35839740E+02
with number of restrictions = 1
 [note that this statistic has a mixed chi-square distribution]

number of iterations =      9

(maximum number of iterations set at :   100)

number of cross-sections =     60

number of time periods =      1

total number of observations =     60

thus there are:      0  obsns not in the panel


covariance matrix :

  0.10061277E+01  0.35426750E+00  0.64315234E-01  0.44159853E-01  0.60733733E+00
  0.18354061E-09  0.65909089E-07
  0.35426750E+00  0.21449785E+02  0.37245009E+01  0.25495484E+01  0.35020972E+02
 -0.33886183E-07  0.37661719E-05
  0.64315234E-01  0.37245009E+01  0.16738090E+01  0.46415729E+00  0.63919575E+01
  0.10274674E-07  0.70493825E-06
  0.44159853E-01  0.25495484E+01  0.46415729E+00  0.13178457E+01  0.43665544E+01
 -0.36787303E-08  0.47255006E-06
  0.60733733E+00  0.35020972E+02  0.63919575E+01  0.43665544E+01  0.60928217E+02
 -0.11094086E-06  0.64512907E-05
  0.18354061E-09 -0.33886183E-07  0.10274674E-07 -0.36787303E-08 -0.11094086E-06
  0.10000000E+01 -0.99613933E-14
  0.65909089E-07  0.37661719E-05  0.70493825E-06  0.47255006E-06  0.64512907E-05
 -0.99613933E-14  0.69335656E-12


cost efficiency estimates :


     firm             eff.-est.

       1           0.10000000E+01
       2           0.10000000E+01
       3           0.10000000E+01
       4           0.10000000E+01
       5           0.10000000E+01
       6           0.10000000E+01
       7           0.10000000E+01
       8           0.10000000E+01
       9           0.10000000E+01
      10           0.10000000E+01
      11           0.10000000E+01
      12           0.10000000E+01
      13           0.10000000E+01
      14           0.10000000E+01
      15           0.10000000E+01
      16           0.10000000E+01
      17           0.10000000E+01
      18           0.10000000E+01
      19           0.10000000E+01
      20           0.10000000E+01
      21           0.10000000E+01
      22           0.10000000E+01
      23           0.10000000E+01
      24           0.10000000E+01
      25           0.62063367E+01
      26           0.10000000E+01
      27           0.10000000E+01
      28           0.10000000E+01
      29           0.10000000E+01
      30           0.10000000E+01
      31           0.10000000E+01
      32           0.10000000E+01
      33           0.10000000E+01
      34           0.10000000E+01
      35           0.10000000E+01
      36           0.10000000E+01
      37           0.10000000E+01
      38           0.10000000E+01
      39           0.10000000E+01
      40           0.10000000E+01
      41           0.10000000E+01
      42           0.16249280E+01
      43           0.10000000E+01
      44           0.10000000E+01
      45           0.10000000E+01
      46           0.97108812E+01
      47           0.10000000E+01
      48           0.10000000E+01
      49           0.10000000E+01
      50           0.10000000E+01
      51           0.93948979E+01
      52           0.10000000E+01
      53           0.90179857E+01
      54           0.10000000E+01
      55           0.36508583E+02
      56           0.10000000E+01
      57           0.10000000E+01
      58           0.10000000E+01
      59           0.10000000E+01
      60           0.10000000E+01


 mean efficiency =   0.21077269E+01
