# Supplementary material for: Changes in technological innovation efficiency and influencing factors of listed textile and apparel companies research——Based on three-stage DEA with Tobit modeling
Source: PLoS One. 2024 Aug 8;19(8):e0307820. doi: 10.1371/journal.pone.0307820 (PMC11309499; doi:10.1371/journal.pone.0307820)
Supplement: S1 Raw data — (ZIP) [file pone.0307820.s001.zip › Raw Data/Textile and Clothing Industry/Front4.1/2012/2-dta.txt]

1	1	-20.5733	92.5000	10.0000	8.9600	129.4043
2	1	-13.2044	30.9400	11.0000	5.2308	108.9737
3	1	80.6089	54.0000	10.0000	8.9600	129.4043
4	1	9.4756	88.6200	6.0000	6.1097	57.3562
5	1	5.7422	89.0700	4.0000	6.1097	57.3562
6	1	-19.6933	82.2900	11.0000	6.1097	57.3562
7	1	-0.1556	41.2500	9.0000	5.2308	108.9737
8	1	-11.8133	30.2900	16.0000	5.2308	108.9737
9	1	12.9689	35.6000	5.0000	5.2308	108.9737
10	1	12.7422	85.5700	13.0000	5.2308	108.9737
11	1	-17.8089	31.4000	9.0000	6.6533	64.4267
12	1	1413.9511	26.5200	11.0000	6.1097	57.3562
13	1	167.1600	36.9200	19.0000	6.1097	57.3562
14	1	7.3511	55.4500	6.0000	9.2758	135.4300
15	1	-16.6133	58.3200	8.0000	5.2959	48.7530
16	1	-20.5733	62.6900	10.0000	6.1097	57.3562
17	1	694.6356	22.5600	11.0000	8.9600	129.4043
18	1	0.0000	66.3300	6.0000	9.2758	135.4300
19	1	1281.2711	22.4700	13.0000	6.1097	57.3562
20	1	-3.2356	31.4300	13.0000	9.2758	135.4300
21	1	5885.1156	40.3400	10.0000	5.2308	108.9737
22	1	-7.6267	80.6000	12.0000	8.9600	129.4043
23	1	-11.2222	34.9000	11.0000	6.1097	57.3562
24	1	6.1689	34.2900	11.0000	5.2959	48.7530
25	1	1547.1467	30.5200	24.0000	6.1097	57.3562
26	1	1076.1156	47.8400	17.0000	6.6533	64.4267
27	1	3662.9822	23.2900	15.0000	6.6533	64.4267
28	1	-10.2270	31.4100	19.0000	6.1097	57.3562
29	1	-16.2356	42.6800	16.0000	2.9627	15.6016
30	1	706.0844	40.4200	12.0000	8.9600	129.4043
31	1	21.7956	36.7300	11.0000	6.1097	57.3562
32	1	-0.5778	27.3000	12.0000	5.2959	48.7530
33	1	932.1867	97.2800	6.0000	6.1097	57.3562
34	1	-17.9200	93.0000	10.0000	6.1097	57.3562
35	1	0.0000	63.4200	3.0000	3.0697	13.5343
36	1	16.7956	90.0000	19.0000	6.1097	57.3562
37	1	523.2667	39.3156	17.0000	6.1097	57.3562
38	1	7233.6222	32.2400	8.0000	6.1097	57.3562
39	1	1374.2711	22.7900	10.0000	6.1097	57.3562
40	1	-8.2089	45.8700	9.0000	6.1097	57.3562
41	1	525.2667	54.8700	12.0000	6.6533	64.4267
42	1	384.6889	38.2800	31.0000	3.2203	6.5308
43	1	2105.1956	40.4500	10.0000	6.6533	64.4267
44	1	-2.1467	40.5700	18.0000	5.2308	108.9737
45	1	10.1156	39.1800	10.0000	6.6533	64.4267
46	1	535.9511	28.5000	19.0000	4.4348	36.0824
47	1	-24.8667	24.9500	15.0000	6.1097	57.3562
48	1	7727.8440	23.4200	13.0000	4.4348	36.0824
49	1	8715.2089	42.2900	12.0000	3.0697	13.5343
50	1	2120.7778	31.3100	14.0000	6.1097	57.3562
51	1	707.2933	28.5000	21.0000	5.2959	48.7530
52	1	2.9022	20.8200	13.0000	4.4348	36.0824
53	1	2907.0090	12.2200	24.0000	4.4348	36.0824
54	1	1428.3244	46.8700	18.0000	6.1097	57.3562
55	1	2884.3022	33.0000	17.0000	3.0497	11.2571
56	1	1339.0133	29.9900	18.0000	6.6533	64.4267
57	1	8.2000	46.4000	14.0000	3.0697	13.5343
58	1	18.9822	40.1000	14.0000	3.2203	6.5308
59	1	-1.8089	30.0800	21.0000	8.9600	129.4043
60	1	24.3733	31.0700	26.0000	8.9600	129.4043
