# Supplementary material for: Changes in technological innovation efficiency and influencing factors of listed textile and apparel companies research——Based on three-stage DEA with Tobit modeling
Source: PLoS One. 2024 Aug 8;19(8):e0307820. doi: 10.1371/journal.pone.0307820 (PMC11309499; doi:10.1371/journal.pone.0307820)
Supplement: S1 Raw data — (ZIP) [file pone.0307820.s001.zip › Raw Data/Textile and Clothing Industry/Front4.1/2012/2-out.txt]

Output from the program FRONTIER (Version 4.1c)


instruction file = 2-ins.txt   
data file =        2-dta.txt   


 Error Components Frontier (see B&C 1992)
 The model is a cost function
 The dependent variable is not logged


the ols estimates are :

                 coefficient     standard-error    t-ratio

  beta 0         0.40088139E+04  0.13851388E+04  0.28941605E+01
  beta 1        -0.25391706E+02  0.12388808E+02 -0.20495680E+01
  beta 2        -0.48183133E+02  0.48741359E+02 -0.98854719E+00
  beta 3        -0.13993166E+03  0.24995143E+03 -0.55983538E+00
  beta 4        -0.61685441E+01  0.11435034E+02 -0.53944255E+00
  sigma-squared  0.35121301E+07

log likelihood function =  -0.53467797E+03

the estimates after the grid search were :

  beta 0         0.17891957E+04
  beta 1        -0.25391706E+02
  beta 2        -0.48183133E+02
  beta 3        -0.13993166E+03
  beta 4        -0.61685441E+01
  sigma-squared  0.81461576E+07
  gamma          0.95000000E+00
   mu is restricted to be zero
   eta is restricted to be zero
 
 
 iteration =     0  func evals =     20  llf = -0.52389399E+03
     0.17891957E+04-0.25391706E+02-0.48183133E+02-0.13993166E+03-0.61685441E+01
     0.81461576E+07 0.95000000E+00
 gradient step
 iteration =     5  func evals =    167  llf = -0.51499861E+03
     0.17892427E+04-0.22986891E+02-0.47502234E+02-0.13959593E+03-0.19954176E+01
     0.81461576E+07 0.99999999E+00
 iteration =     9  func evals =    184  llf = -0.51499827E+03
     0.17892427E+04-0.22985477E+02-0.47502829E+02-0.13959600E+03-0.19942509E+01
     0.81461576E+07 0.99999999E+00


the final mle estimates are :

                 coefficient     standard-error    t-ratio

  beta 0         0.17892427E+04  0.99983345E+00  0.17895407E+04
  beta 1        -0.22985477E+02  0.89281178E+00 -0.25745043E+02
  beta 2        -0.47502829E+02  0.96934575E+00 -0.49005042E+02
  beta 3        -0.13959600E+03  0.99578865E+00 -0.14018638E+03
  beta 4        -0.19942509E+01  0.61442045E+00 -0.32457430E+01
  sigma-squared  0.81461576E+07  0.10000000E+01  0.81461576E+07
  gamma          0.99999999E+00  0.39773965E-06  0.25142075E+07
   mu is restricted to be zero
   eta is restricted to be zero

log likelihood function =  -0.51499827E+03

LR test of the one-sided error =   0.39359387E+02
with number of restrictions = 1
 [note that this statistic has a mixed chi-square distribution]

number of iterations =      9

(maximum number of iterations set at :   100)

number of cross-sections =     60

number of time periods =      1

total number of observations =     60

thus there are:      0  obsns not in the panel


covariance matrix :

  0.99966692E+00 -0.10631356E-01 -0.44946688E-02 -0.17474069E-02 -0.17131674E-01
  0.16493485E-07  0.28576574E-08
 -0.10631356E-01  0.79711287E+00 -0.13719629E+00 -0.44800245E-01 -0.33585814E+00
  0.22884030E-06  0.69020344E-07
 -0.44946688E-02 -0.13719629E+00  0.93963118E+00 -0.23053384E-01 -0.22095553E+00
  0.21083898E-06  0.38693004E-07
 -0.17474069E-02 -0.44800245E-01 -0.23053384E-01  0.99159504E+00 -0.75759154E-01
  0.18971699E-07  0.12688022E-07
 -0.17131674E-01 -0.33585814E+00 -0.22095553E+00 -0.75759154E-01  0.37751249E+00
 -0.62122451E-06  0.96392111E-07
  0.16493485E-07  0.22884030E-06  0.21083898E-06  0.18971699E-07 -0.62122451E-06
  0.10000000E+01 -0.40961642E-12
  0.28576574E-08  0.69020344E-07  0.38693004E-07  0.12688022E-07  0.96392111E-07
 -0.40961642E-12  0.15819683E-12


cost efficiency estimates :


     firm             eff.-est.

       1           0.10000000E+01
       2           0.10000000E+01
       3           0.10000000E+01
       4           0.10000000E+01
       5           0.10000000E+01
       6           0.10000000E+01
       7           0.10000000E+01
       8           0.10000000E+01
       9           0.10000000E+01
      10           0.10000000E+01
      11           0.10000000E+01
      12           0.10000000E+01
      13           0.10000000E+01
      14           0.10000000E+01
      15           0.10000000E+01
      16           0.10000000E+01
      17           0.10000000E+01
      18           0.10000000E+01
      19           0.10000000E+01
      20           0.10000000E+01
      21           0.10000000E+01
      22           0.10000000E+01
      23           0.10000000E+01
      24           0.10000000E+01
      25           0.10000000E+01
      26           0.10000000E+01
      27           0.10000000E+01
      28           0.10000000E+01
      29           0.10000000E+01
      30           0.10000000E+01
      31           0.10000000E+01
      32           0.10000000E+01
      33           0.10000000E+01
      34           0.10000000E+01
      35           0.10000000E+01
      36           0.10000000E+01
      37           0.10000000E+01
      38           0.10000000E+01
      39           0.10000000E+01
      40           0.10000000E+01
      41           0.10000000E+01
      42           0.10000000E+01
      43           0.10000000E+01
      44           0.10000000E+01
      45           0.10000000E+01
      46           0.10000000E+01
      47           0.10000000E+01
      48           0.10000000E+01
      49           0.10000000E+01
      50           0.10000000E+01
      51           0.10000000E+01
      52           0.13762520E+01
      53           0.10000000E+01
      54           0.10000000E+01
      55           0.10000000E+01
      56           0.10000000E+01
      57           0.10000000E+01
      58           0.10000000E+01
      59           0.10000000E+01
      60           0.10000000E+01


 mean efficiency =   0.10062709E+01
