# Supplementary material for: Changes in technological innovation efficiency and influencing factors of listed textile and apparel companies research——Based on three-stage DEA with Tobit modeling
Source: PLoS One. 2024 Aug 8;19(8):e0307820. doi: 10.1371/journal.pone.0307820 (PMC11309499; doi:10.1371/journal.pone.0307820)
Supplement: S1 Raw data — (ZIP) [file pone.0307820.s001.zip › Raw Data/Textile and Clothing Industry/Front4.1/2012/3-dta.txt]

1	1	74.4533	92.5000	10.0000	8.9600	129.4043
2	1	460.3831	30.9400	11.0000	5.2308	108.9737
3	1	2953.1587	54.0000	10.0000	8.9600	129.4043
4	1	5034.8465	88.6200	6.0000	6.1097	57.3562
5	1	174.2960	89.0700	4.0000	6.1097	57.3562
6	1	-578.5800	82.2900	11.0000	6.1097	57.3562
7	1	1259.9350	41.2500	9.0000	5.2308	108.9737
8	1	-327.9069	30.2900	16.0000	5.2308	108.9737
9	1	425.2876	35.6000	5.0000	5.2308	108.9737
10	1	653.5508	85.5700	13.0000	5.2308	108.9737
11	1	67.9636	31.4000	9.0000	6.6533	64.4267
12	1	8719.6057	26.5200	11.0000	6.1097	57.3562
13	1	8831.6116	36.9200	19.0000	6.1097	57.3562
14	1	-423.9319	55.4500	6.0000	9.2758	135.4300
15	1	999.2937	58.3200	8.0000	5.2959	48.7530
16	1	-389.4868	62.6900	10.0000	6.1097	57.3562
17	1	31557.3079	22.5600	11.0000	8.9600	129.4043
18	1	-0.0409	66.3300	6.0000	9.2758	135.4300
19	1	55335.8553	22.4700	13.0000	6.1097	57.3562
20	1	-468.5629	31.4300	13.0000	9.2758	135.4300
21	1	9940.4904	40.3400	10.0000	5.2308	108.9737
22	1	-427.4929	80.6000	12.0000	8.9600	129.4043
23	1	886.2456	34.9000	11.0000	6.1097	57.3562
24	1	-266.3381	34.2900	11.0000	5.2959	48.7530
25	1	29142.1935	30.5200	24.0000	6.1097	57.3562
26	1	40528.0660	47.8400	17.0000	6.6533	64.4267
27	1	31982.8752	23.2900	15.0000	6.6533	64.4267
28	1	897.8891	31.4100	19.0000	6.1097	57.3562
29	1	-184.2120	42.6800	16.0000	2.9627	15.6016
30	1	31996.2152	40.4200	12.0000	8.9600	129.4043
31	1	1408.2278	36.7300	11.0000	6.1097	57.3562
32	1	960.3967	27.3000	12.0000	5.2959	48.7530
33	1	15243.2780	97.2800	6.0000	6.1097	57.3562
34	1	-1304.8008	93.0000	10.0000	6.1097	57.3562
35	1	-1147.7226	63.4200	3.0000	3.0697	13.5343
36	1	-1399.3553	90.0000	19.0000	6.1097	57.3562
37	1	32699.1019	39.3156	17.0000	6.1097	57.3562
38	1	83195.0930	32.2400	8.0000	6.1097	57.3562
39	1	61984.8272	22.7900	10.0000	6.1097	57.3562
40	1	-0.0003	45.8700	9.0000	6.1097	57.3562
41	1	28302.2240	54.8700	12.0000	6.6533	64.4267
42	1	15900.0752	38.2800	31.0000	3.2203	6.5308
43	1	91312.7954	40.4500	10.0000	6.6533	64.4267
44	1	-942.7097	40.5700	18.0000	5.2308	108.9737
45	1	44.0275	39.1800	10.0000	6.6533	64.4267
46	1	25937.8933	28.5000	19.0000	4.4348	36.0824
47	1	352.9471	24.9500	15.0000	6.1097	57.3562
48	1	123579.4116	23.4200	13.0000	4.4348	36.0824
49	1	218953.3860	42.2900	12.0000	3.0697	13.5343
50	1	76028.1013	31.3100	14.0000	6.1097	57.3562
51	1	28443.4383	28.5000	21.0000	5.2959	48.7530
52	1	-192.3427	20.8200	13.0000	4.4348	36.0824
53	1	93108.5724	12.2200	24.0000	4.4348	36.0824
54	1	54389.5032	46.8700	18.0000	6.1097	57.3562
55	1	123360.0950	33.0000	17.0000	3.0497	11.2571
56	1	59912.3697	29.9900	18.0000	6.6533	64.4267
57	1	-1070.6064	46.4000	14.0000	3.0697	13.5343
58	1	371.0736	40.1000	14.0000	3.2203	6.5308
59	1	-1165.7065	30.0800	21.0000	8.9600	129.4043
60	1	214.9274	31.0700	26.0000	8.9600	129.4043
