# Supplementary material for: Changes in technological innovation efficiency and influencing factors of listed textile and apparel companies research——Based on three-stage DEA with Tobit modeling
Source: PLoS One. 2024 Aug 8;19(8):e0307820. doi: 10.1371/journal.pone.0307820 (PMC11309499; doi:10.1371/journal.pone.0307820)
Supplement: S1 Raw data — (ZIP) [file pone.0307820.s001.zip › Raw Data/Textile and Clothing Industry/Front4.1/2012/3-out.txt]

Output from the program FRONTIER (Version 4.1c)


instruction file = 3-ins.txt   
data file =        3-dta.txt   


 Error Components Frontier (see B&C 1992)
 The model is a cost function
 The dependent variable is not logged


the ols estimates are :

                 coefficient     standard-error    t-ratio

  beta 0         0.65804811E+05  0.28371857E+05  0.23193692E+01
  beta 1        -0.50973664E+03  0.25376049E+03 -0.20087313E+01
  beta 2        -0.19034799E+03  0.99837134E+03 -0.19065851E+00
  beta 3         0.18076327E+04  0.51197659E+04  0.35306940E+00
  beta 4        -0.40930648E+03  0.23422430E+03 -0.17474980E+01
  sigma-squared  0.14735319E+10

log likelihood function =  -0.71585381E+03

the estimates after the grid search were :

  beta 0         0.20340276E+05
  beta 1        -0.50973664E+03
  beta 2        -0.19034799E+03
  beta 3         0.18076327E+04
  beta 4        -0.40930648E+03
  sigma-squared  0.34177615E+10
  gamma          0.95000000E+00
   mu is restricted to be zero
   eta is restricted to be zero
 
 
 iteration =     0  func evals =     20  llf = -0.70694666E+03
     0.20340276E+05-0.50973664E+03-0.19034799E+03 0.18076327E+04-0.40930648E+03
     0.34177615E+10 0.95000000E+00
 gradient step
 iteration =     5  func evals =     77  llf = -0.70357123E+03
     0.20340292E+05-0.50632555E+03-0.19020217E+03 0.18081459E+04-0.39932148E+03
     0.34177615E+10 0.99904408E+00
 iteration =    10  func evals =    198  llf = -0.70168283E+03
     0.20340410E+05-0.48169101E+03-0.18907375E+03 0.18118479E+04-0.32758977E+03
     0.34177615E+10 0.99552565E+00
 iteration =    15  func evals =    334  llf = -0.70147694E+03
     0.20338062E+05-0.50943388E+03-0.22080887E+03 0.18080546E+04-0.26307068E+03
     0.34177615E+10 0.99539965E+00
 iteration =    20  func evals =    467  llf = -0.70101239E+03
     0.20334265E+05-0.57198795E+03-0.27178467E+03 0.17992388E+04-0.21587488E+03
     0.34177615E+10 0.99661058E+00
 iteration =    25  func evals =    606  llf = -0.70058611E+03
     0.20334334E+05-0.57868149E+03-0.27067170E+03 0.17981401E+04-0.24356465E+03
     0.34177615E+10 0.99577985E+00
 iteration =    30  func evals =    727  llf = -0.70055865E+03
     0.20333408E+05-0.59385241E+03-0.28310256E+03 0.17959966E+04-0.23190885E+03
     0.34177615E+10 0.99628624E+00
 iteration =    35  func evals =    858  llf = -0.70045999E+03
     0.20331674E+05-0.55782630E+03-0.30328012E+03 0.17893898E+04-0.24674399E+03
     0.34177615E+10 0.99501976E+00
 iteration =    40  func evals =    997  llf = -0.70039209E+03
     0.20330034E+05-0.58995043E+03-0.32541367E+03 0.17854322E+04-0.23053819E+03
     0.34177615E+10 0.99591065E+00
 iteration =    45  func evals =   1119  llf = -0.70020836E+03
     0.20328861E+05-0.55221472E+03-0.33865112E+03 0.17811119E+04-0.23458541E+03
     0.34177615E+10 0.99662507E+00
 iteration =    50  func evals =   1255  llf = -0.69985173E+03
     0.20322026E+05-0.47552875E+03-0.42103121E+03 0.17569959E+04-0.26992750E+03
     0.34177615E+10 0.99635817E+00
 iteration =    55  func evals =   1380  llf = -0.69973988E+03
     0.20321202E+05-0.46719863E+03-0.43109516E+03 0.17543862E+04-0.26847544E+03
     0.34177615E+10 0.99762722E+00
 iteration =    60  func evals =   1514  llf = -0.69818085E+03
     0.20292411E+05-0.40205517E+03-0.79138391E+03 0.16662632E+04-0.20734181E+03
     0.34177615E+10 0.99939067E+00
 iteration =    65  func evals =   1649  llf = -0.69811984E+03
     0.20288130E+05-0.39530103E+03-0.84522704E+03 0.16536661E+04-0.18886578E+03
     0.34177615E+10 0.99938953E+00
 iteration =    70  func evals =   1780  llf = -0.69808825E+03
     0.20285187E+05-0.38723973E+03-0.88204210E+03 0.16447837E+04-0.17984722E+03
     0.34177615E+10 0.99936908E+00
 iteration =    75  func evals =   1913  llf = -0.69794659E+03
     0.20284595E+05-0.36550100E+03-0.88845530E+03 0.16421096E+04-0.19113965E+03
     0.34177615E+10 0.99924817E+00
 iteration =    80  func evals =   2046  llf = -0.69784248E+03
     0.20284967E+05-0.34943037E+03-0.88280339E+03 0.16420812E+04-0.21136081E+03
     0.34177615E+10 0.99944846E+00
 iteration =    85  func evals =   2174  llf = -0.69769444E+03
     0.20275827E+05-0.34518103E+03-0.99800651E+03 0.16149139E+04-0.17960641E+03
     0.34177615E+10 0.99960718E+00
 iteration =    90  func evals =   2312  llf = -0.69761599E+03
     0.20276438E+05-0.34843660E+03-0.99045957E+03 0.16168248E+04-0.18037997E+03
     0.34177615E+10 0.99952066E+00
 iteration =    95  func evals =   2450  llf = -0.69756264E+03
     0.20279344E+05-0.34246058E+03-0.95342316E+03 0.16247783E+04-0.20217529E+03
     0.34177615E+10 0.99963909E+00
 maximum number of iterations reached
 iteration =   100  func evals =   2577  llf = -0.69751697E+03
     0.20276441E+05-0.34390831E+03-0.99013512E+03 0.16162891E+04-0.19004304E+03
     0.34177615E+10 0.99976059E+00


the final mle estimates are :

                 coefficient     standard-error    t-ratio

  beta 0         0.20276441E+05  0.12649093E+02  0.16029957E+04
  beta 1        -0.34390831E+03  0.30442507E+02 -0.11296978E+02
  beta 2        -0.99013512E+03  0.15838201E+03 -0.62515632E+01
  beta 3         0.16162891E+04  0.37877255E+02  0.42671760E+02
  beta 4        -0.19004304E+03  0.46120319E+02 -0.41205924E+01
  sigma-squared  0.34177615E+10  0.10000000E+01  0.34177615E+10
  gamma          0.99976059E+00  0.49289251E-03  0.20283542E+04
   mu is restricted to be zero
   eta is restricted to be zero

log likelihood function =  -0.69751733E+03

LR test of the one-sided error =   0.36672961E+02
with number of restrictions = 1
 [note that this statistic has a mixed chi-square distribution]

number of iterations =    100

(maximum number of iterations set at :   100)

number of cross-sections =     60

number of time periods =      1

total number of observations =     60

thus there are:      0  obsns not in the panel


covariance matrix :

  0.15999955E+03 -0.19997017E+03  0.19970035E+04  0.47704851E+03 -0.48730086E+03
  0.24177759E-03 -0.44887947E-02
 -0.19997017E+03  0.92674621E+03 -0.24759252E+04 -0.63815995E+03  0.52160106E+01
 -0.93576818E-03  0.75316507E-02
  0.19970035E+04 -0.24759252E+04  0.25084860E+05  0.59895983E+04 -0.61528953E+04
  0.30042268E-02 -0.56260901E-01
  0.47704851E+03 -0.63815995E+03  0.59895983E+04  0.14346864E+04 -0.14232331E+04
  0.75376930E-03 -0.13735270E-01
 -0.48730086E+03  0.52160106E+01 -0.61528953E+04 -0.14232331E+04  0.21270838E+04
 -0.31498779E-03  0.89534637E-02
  0.24177759E-03 -0.93576818E-03  0.30042268E-02  0.75376930E-03 -0.31498779E-03
  0.10000000E+01 -0.35033375E-08
 -0.44887947E-02  0.75316507E-02 -0.56260901E-01 -0.13735270E-01  0.89534637E-02
 -0.35033375E-08  0.24294303E-06


cost efficiency estimates :


     firm             eff.-est.

       1           0.10000000E+01
       2           0.10000000E+01
       3           0.10000000E+01
       4           0.10000000E+01
       5           0.10000000E+01
       6           0.10000000E+01
       7           0.10000000E+01
       8           0.10000000E+01
       9           0.10000000E+01
      10           0.10000000E+01
      11           0.10000000E+01
      12           0.10000000E+01
      13           0.10000000E+01
      14           0.10000000E+01
      15           0.10000000E+01
      16           0.10000000E+01
      17           0.10000000E+01
      18           0.10000000E+01
      19           0.10000000E+01
      20           0.10000000E+01
      21           0.10000000E+01
      22           0.10000000E+01
      23           0.10000000E+01
      24           0.10000000E+01
      25           0.10000000E+01
      26           0.10000000E+01
      27           0.10000000E+01
      28           0.10000000E+01
      29           0.10000000E+01
      30           0.10000000E+01
      31           0.10000000E+01
      32           0.10000000E+01
      33           0.10000000E+01
      34           0.10000000E+01
      35           0.10000000E+01
      36           0.10000000E+01
      37           0.10000000E+01
      38           0.34277653E+03
      39           0.40977149E+02
      40           0.10000000E+01
      41           0.10000000E+01
      42           0.10000000E+01
      43           0.10000000E+01
      44           0.10000000E+01
      45           0.10000000E+01
      46           0.10000000E+01
      47           0.10000000E+01
      48           0.10000000E+01
      49           0.10000000E+01
      50           0.10000000E+01
      51           0.10000000E+01
      52           0.19147588E+01
      53           0.10000000E+01
      54           0.10000000E+01
      55           0.10000000E+01
      56           0.10000000E+01
      57           0.10000000E+01
      58           0.10000000E+01
      59           0.10000000E+01
      60           0.10000000E+01


 mean efficiency =   0.73778073E+01
