# Supplementary material for: Changes in technological innovation efficiency and influencing factors of listed textile and apparel companies research——Based on three-stage DEA with Tobit modeling
Source: PLoS One. 2024 Aug 8;19(8):e0307820. doi: 10.1371/journal.pone.0307820 (PMC11309499; doi:10.1371/journal.pone.0307820)
Supplement: S1 Raw data — (ZIP) [file pone.0307820.s001.zip › Raw Data/Textile and Clothing Industry/Front4.1/2012/4-dta.txt]

1	1	41.1693	92.5000	10.0000	8.9600	129.4043
2	1	16.1929	30.9400	11.0000	5.2308	108.9737
3	1	1906.6780	54.0000	10.0000	8.9600	129.4043
4	1	122.7700	88.6200	6.0000	6.1097	57.3562
5	1	-25.3553	89.0700	4.0000	6.1097	57.3562
6	1	37.4640	82.2900	11.0000	6.1097	57.3562
7	1	34.3629	41.2500	9.0000	5.2308	108.9737
8	1	0.0000	30.2900	16.0000	5.2308	108.9737
9	1	6.4757	35.6000	5.0000	5.2308	108.9737
10	1	-47.4744	85.5700	13.0000	5.2308	108.9737
11	1	-12.0591	31.4000	9.0000	6.6533	64.4267
12	1	11928.8989	26.5200	11.0000	6.1097	57.3562
13	1	1686.8282	36.9200	19.0000	6.1097	57.3562
14	1	-64.5542	55.4500	6.0000	9.2758	135.4300
15	1	-31.8792	58.3200	8.0000	5.2959	48.7530
16	1	-1.6338	62.6900	10.0000	6.1097	57.3562
17	1	2028.5280	22.5600	11.0000	8.9600	129.4043
18	1	-0.0008	66.3300	6.0000	9.2758	135.4300
19	1	7876.7502	22.4700	13.0000	6.1097	57.3562
20	1	50.9733	31.4300	13.0000	9.2758	135.4300
21	1	53655.7285	40.3400	10.0000	5.2308	108.9737
22	1	5.2997	80.6000	12.0000	8.9600	129.4043
23	1	-31.5540	34.9000	11.0000	6.1097	57.3562
24	1	14.7825	34.2900	11.0000	5.2959	48.7530
25	1	2488.8932	30.5200	24.0000	6.1097	57.3562
26	1	24516.5474	47.8400	17.0000	6.6533	64.4267
27	1	2093.5403	23.2900	15.0000	6.6533	64.4267
28	1	-28.9243	31.4100	19.0000	6.1097	57.3562
29	1	35.0038	42.6800	16.0000	2.9627	15.6016
30	1	2063.9794	40.4200	12.0000	8.9600	129.4043
31	1	-7.9454	36.7300	11.0000	6.1097	57.3562
32	1	-10.7265	27.3000	12.0000	5.2959	48.7530
33	1	1157.5744	97.2800	6.0000	6.1097	57.3562
34	1	-3.6965	93.0000	10.0000	6.1097	57.3562
35	1	58.9526	63.4200	3.0000	3.0697	13.5343
36	1	37.3028	90.0000	19.0000	6.1097	57.3562
37	1	1759.2168	39.3156	17.0000	6.1097	57.3562
38	1	5761.2539	32.2400	8.0000	6.1097	57.3562
39	1	8213.8489	22.7900	10.0000	6.1097	57.3562
40	1	-8.4728	45.8700	9.0000	6.1097	57.3562
41	1	23479.8670	54.8700	12.0000	6.6533	64.4267
42	1	1230.4973	38.2800	31.0000	3.2203	6.5308
43	1	7678.1749	40.4500	10.0000	6.6533	64.4267
44	1	30.4832	40.5700	18.0000	5.2308	108.9737
45	1	22.6183	39.1800	10.0000	6.6533	64.4267
46	1	16425.1088	28.5000	19.0000	4.4348	36.0824
47	1	-53.8227	24.9500	15.0000	6.1097	57.3562
48	1	13338.3500	23.4200	13.0000	4.4348	36.0824
49	1	24734.3354	42.2900	12.0000	3.0697	13.5343
50	1	4902.5375	31.3100	14.0000	6.1097	57.3562
51	1	8453.2148	28.5000	21.0000	5.2959	48.7530
52	1	-6.1467	20.8200	13.0000	4.4348	36.0824
53	1	4960.8439	12.2200	24.0000	4.4348	36.0824
54	1	6304.9951	46.8700	18.0000	6.1097	57.3562
55	1	15189.5518	33.0000	17.0000	3.0497	11.2571
56	1	8595.3956	29.9900	18.0000	6.6533	64.4267
57	1	43.1123	46.4000	14.0000	3.0697	13.5343
58	1	-7.4702	40.1000	14.0000	3.2203	6.5308
59	1	52.4665	30.0800	21.0000	8.9600	129.4043
60	1	-32.0602	31.0700	26.0000	8.9600	129.4043
