# Supplementary material for: Changes in technological innovation efficiency and influencing factors of listed textile and apparel companies research——Based on three-stage DEA with Tobit modeling
Source: PLoS One. 2024 Aug 8;19(8):e0307820. doi: 10.1371/journal.pone.0307820 (PMC11309499; doi:10.1371/journal.pone.0307820)
Supplement: S1 Raw data — (ZIP) [file pone.0307820.s001.zip › Raw Data/Textile and Clothing Industry/Front4.1/2012/4-ins.txt]

1               1=ERROR COMPONENTS MODEL, 2=TE EFFECTS MODEL
4-dta.txt         DATA FILE NAME
4-out.txt         OUTPUT FILE NAME
2               1=PRODUCTION FUNCTION, 2=COST FUNCTION
n               LOGGED DEPENDENT VARIABLE (Y/N)
60              NUMBER OF CROSS-SECTIONS
1               NUMBER OF TIME PERIODS
60              NUMBER OF OBSERVATIONS IN TOTAL
4               NUMBER OF REGRESSOR VARIABLES (Xs) 
n               MU (Y/N) [OR DELTA0 (Y/N) IF USING TE EFFECTS MODEL]
n               ETA (Y/N) [OR NUMBER OF TE EFFECTS REGRESSORS (Zs)]
n               STARTING VALUES (Y/N)
                IF YES THEN     BETA0              
                                BETA1 TO
                                BETAK            
                                SIGMA SQUARED
                                GAMMA
                                MU              [OR DELTA0
                                ETA                 DELTA1 TO
                                                      DELTAP]

                                NOTE: IF YOU ARE SUPPLYING STARTING VALUES
                                AND YOU HAVE RESTRICTED MU [OR DELTA0] TO BE
                                ZERO THEN YOU SHOULD NOT SUPPLY A STARTING
                                VALUE FOR THIS PARAMETER.
