# Supplementary material for: Changes in technological innovation efficiency and influencing factors of listed textile and apparel companies research——Based on three-stage DEA with Tobit modeling
Source: PLoS One. 2024 Aug 8;19(8):e0307820. doi: 10.1371/journal.pone.0307820 (PMC11309499; doi:10.1371/journal.pone.0307820)
Supplement: S1 Raw data — (ZIP) [file pone.0307820.s001.zip › Raw Data/Textile and Clothing Industry/Front4.1/2012/4-out.txt]

Output from the program FRONTIER (Version 4.1c)


instruction file = 4-ins.txt   
data file =        4-dta.txt   


 Error Components Frontier (see B&C 1992)
 The model is a cost function
 The dependent variable is not logged


the ols estimates are :

                 coefficient     standard-error    t-ratio

  beta 0         0.14265129E+05  0.66945262E+04  0.21308646E+01
  beta 1        -0.63207228E+02  0.59876457E+02 -0.10556274E+01
  beta 2        -0.46096497E+02  0.23557228E+03 -0.19567878E+00
  beta 3        -0.14286256E+04  0.12080424E+04 -0.11825955E+01
  beta 4         0.31527526E+02  0.55266763E+02  0.57046087E+00
  sigma-squared  0.82039635E+08

log likelihood function =  -0.62920736E+03

the estimates after the grid search were :

  beta 0         0.35374727E+04
  beta 1        -0.63207228E+02
  beta 2        -0.46096497E+02
  beta 3        -0.14286256E+04
  beta 4         0.31527526E+02
  sigma-squared  0.19028560E+09
  gamma          0.95000000E+00
   mu is restricted to be zero
   eta is restricted to be zero
 
 
 iteration =     0  func evals =     20  llf = -0.61725388E+03
     0.35374727E+04-0.63207228E+02-0.46096497E+02-0.14286256E+04 0.31527526E+02
     0.19028560E+09 0.95000000E+00
 gradient step
 iteration =     5  func evals =    224  llf = -0.60875709E+03
     0.35377862E+04-0.48221927E+02-0.41849031E+02-0.14265605E+04 0.53549971E+02
     0.19028560E+09 0.99999970E+00


the final mle estimates are :

                 coefficient     standard-error    t-ratio

  beta 0         0.35377862E+04  0.10196713E+01  0.34695360E+04
  beta 1        -0.48221927E+02  0.94324359E+01 -0.51123514E+01
  beta 2        -0.41849031E+02  0.28815873E+01 -0.14522910E+02
  beta 3        -0.14265605E+04  0.16317525E+01 -0.87425053E+03
  beta 4         0.53549971E+02  0.13772767E+02  0.38881054E+01
  sigma-squared  0.19028560E+09  0.10000000E+01  0.19028560E+09
  gamma          0.99999970E+00  0.52162433E-04  0.19170879E+05
   mu is restricted to be zero
   eta is restricted to be zero

log likelihood function =  -0.60875712E+03

LR test of the one-sided error =   0.40900471E+02
with number of restrictions = 1
 [note that this statistic has a mixed chi-square distribution]

number of iterations =      5

(maximum number of iterations set at :   100)

number of cross-sections =     60

number of time periods =      1

total number of observations =     60

thus there are:      0  obsns not in the panel


covariance matrix :

  0.10397295E+01  0.18705475E+01  0.53867120E+00  0.25720265E+00  0.27400895E+01
 -0.37399969E-06  0.10369438E-04
  0.18705475E+01  0.88970847E+02  0.25362542E+02  0.12094032E+02  0.12883988E+03
 -0.18000667E-04  0.48721037E-03
  0.53867120E+00  0.25362542E+02  0.83035452E+01  0.34873982E+01  0.37152775E+02
 -0.50675076E-05  0.14035891E-03
  0.25720265E+00  0.12094032E+02  0.34873982E+01  0.26626163E+01  0.17712086E+02
 -0.24833445E-05  0.66987090E-04
  0.27400895E+01  0.12883988E+03  0.37152775E+02  0.17712086E+02  0.18968912E+03
 -0.26470417E-04  0.71511664E-03
 -0.37399969E-06 -0.18000667E-04 -0.50675076E-05 -0.24833445E-05 -0.26470417E-04
  0.10000000E+01 -0.99743924E-10
  0.10369438E-04  0.48721037E-03  0.14035891E-03  0.66987090E-04  0.71511664E-03
 -0.99743924E-10  0.27209195E-08


cost efficiency estimates :


     firm             eff.-est.

       1           0.10000000E+01
       2           0.10000000E+01
       3           0.10000000E+01
       4           0.10000000E+01
       5           0.10000000E+01
       6           0.10000000E+01
       7           0.10000000E+01
       8           0.10000000E+01
       9           0.10000000E+01
      10           0.10000000E+01
      11           0.10000000E+01
      12           0.10000000E+01
      13           0.10000000E+01
      14           0.10000000E+01
      15           0.10000000E+01
      16           0.10000000E+01
      17           0.10000000E+01
      18           0.10000000E+01
      19           0.10000000E+01
      20           0.10000000E+01
      21           0.10000000E+01
      22           0.10000000E+01
      23           0.10000000E+01
      24           0.10000000E+01
      25           0.10000000E+01
      26           0.10000000E+01
      27           0.10000000E+01
      28           0.10000000E+01
      29           0.10000000E+01
      30           0.10000000E+01
      31           0.10000000E+01
      32           0.10000000E+01
      33           0.10000000E+01
      34           0.10000000E+01
      35           0.10000000E+01
      36           0.10000000E+01
      37           0.10000000E+01
      38           0.10000000E+01
      39           0.10000000E+01
      40           0.10000000E+01
      41           0.10000000E+01
      42           0.10000000E+01
      43           0.10000000E+01
      44           0.10000000E+01
      45           0.10000000E+01
      46           0.10000000E+01
      47           0.10000000E+01
      48           0.10000000E+01
      49           0.10000000E+01
      50           0.10000000E+01
      51           0.10000000E+01
      52           0.10000000E+01
      53           0.10000000E+01
      54           0.10000000E+01
      55           0.10000000E+01
      56           0.10000000E+01
      57           0.10000000E+01
      58           0.10000000E+01
      59           0.10000000E+01
      60           0.10000000E+01


 mean efficiency =   0.10000000E+01
