# Supplementary material for: Changes in technological innovation efficiency and influencing factors of listed textile and apparel companies research——Based on three-stage DEA with Tobit modeling
Source: PLoS One. 2024 Aug 8;19(8):e0307820. doi: 10.1371/journal.pone.0307820 (PMC11309499; doi:10.1371/journal.pone.0307820)
Supplement: S1 Raw data — (ZIP) [file pone.0307820.s001.zip › Raw Data/Textile and Clothing Industry/Front4.1/2012/5-dta.txt]

1	1	-1.7634	92.5000	10.0000	8.9600	129.4043
2	1	3.5490	30.9400	11.0000	5.2308	108.9737
3	1	502.4780	54.0000	10.0000	8.9600	129.4043
4	1	691.0768	88.6200	6.0000	6.1097	57.3562
5	1	9.5852	89.0700	4.0000	6.1097	57.3562
6	1	-12.0149	82.2900	11.0000	6.1097	57.3562
7	1	-7.3216	41.2500	9.0000	5.2308	108.9737
8	1	-2.7326	30.2900	16.0000	5.2308	108.9737
9	1	-4.8869	35.6000	5.0000	5.2308	108.9737
10	1	-8.7499	85.5700	13.0000	5.2308	108.9737
11	1	-1.5810	31.4000	9.0000	6.6533	64.4267
12	1	69.2172	26.5200	11.0000	6.1097	57.3562
13	1	586.6389	36.9200	19.0000	6.1097	57.3562
14	1	-0.6973	55.4500	6.0000	9.2758	135.4300
15	1	12.3435	58.3200	8.0000	5.2959	48.7530
16	1	-8.5582	62.6900	10.0000	6.1097	57.3562
17	1	500.0797	22.5600	11.0000	8.9600	129.4043
18	1	9.8969	66.3300	6.0000	9.2758	135.4300
19	1	685.3447	22.4700	13.0000	6.1097	57.3562
20	1	10.6505	31.4300	13.0000	9.2758	135.4300
21	1	130.5876	40.3400	10.0000	5.2308	108.9737
22	1	-0.5556	80.6000	12.0000	8.9600	129.4043
23	1	-9.2156	34.9000	11.0000	6.1097	57.3562
24	1	-12.7820	34.2900	11.0000	5.2959	48.7530
25	1	1409.0448	30.5200	24.0000	6.1097	57.3562
26	1	772.2577	47.8400	17.0000	6.6533	64.4267
27	1	445.7864	23.2900	15.0000	6.6533	64.4267
28	1	-9.7048	31.4100	19.0000	6.1097	57.3562
29	1	5.4054	42.6800	16.0000	2.9627	15.6016
30	1	4577.1268	40.4200	12.0000	8.9600	129.4043
31	1	-8.0857	36.7300	11.0000	6.1097	57.3562
32	1	3.1997	27.3000	12.0000	5.2959	48.7530
33	1	2840.9176	97.2800	6.0000	6.1097	57.3562
34	1	-10.9332	93.0000	10.0000	6.1097	57.3562
35	1	-10.8182	63.4200	3.0000	3.0697	13.5343
36	1	-12.6665	90.0000	19.0000	6.1097	57.3562
37	1	521.9384	39.3156	17.0000	6.1097	57.3562
38	1	8231.9408	32.2400	8.0000	6.1097	57.3562
39	1	639.9704	22.7900	10.0000	6.1097	57.3562
40	1	-3.3356	45.8700	9.0000	6.1097	57.3562
41	1	1186.2443	54.8700	12.0000	6.6533	64.4267
42	1	1522.1322	38.2800	31.0000	3.2203	6.5308
43	1	5077.2501	40.4500	10.0000	6.6533	64.4267
44	1	-9.7595	40.5700	18.0000	5.2308	108.9737
45	1	-13.6606	39.1800	10.0000	6.6533	64.4267
46	1	1057.9112	28.5000	19.0000	4.4348	36.0824
47	1	6.2267	24.9500	15.0000	6.1097	57.3562
48	1	9076.2531	23.4200	13.0000	4.4348	36.0824
49	1	3095.8872	42.2900	12.0000	3.0697	13.5343
50	1	6173.4461	31.3100	14.0000	6.1097	57.3562
51	1	275.5423	28.5000	21.0000	5.2959	48.7530
52	1	0.0000	20.8200	13.0000	4.4348	36.0824
53	1	21201.0285	12.2200	24.0000	4.4348	36.0824
54	1	734.6131	46.8700	18.0000	6.1097	57.3562
55	1	1566.4951	33.0000	17.0000	3.0497	11.2571
56	1	541.4086	29.9900	18.0000	6.6533	64.4267
57	1	4.2502	46.4000	14.0000	3.0697	13.5343
58	1	-8.0962	40.1000	14.0000	3.2203	6.5308
59	1	4.2604	30.0800	21.0000	8.9600	129.4043
60	1	-1.9435	31.0700	26.0000	8.9600	129.4043
