# Supplementary material for: Changes in technological innovation efficiency and influencing factors of listed textile and apparel companies research——Based on three-stage DEA with Tobit modeling
Source: PLoS One. 2024 Aug 8;19(8):e0307820. doi: 10.1371/journal.pone.0307820 (PMC11309499; doi:10.1371/journal.pone.0307820)
Supplement: S1 Raw data — (ZIP) [file pone.0307820.s001.zip › Raw Data/Textile and Clothing Industry/Front4.1/2012/5-out.txt]

Output from the program FRONTIER (Version 4.1c)


instruction file = 5-ins.txt   
data file =        5-dta.txt   


 Error Components Frontier (see B&C 1992)
 The model is a cost function
 The dependent variable is not logged


the ols estimates are :

                 coefficient     standard-error    t-ratio

  beta 0         0.23511177E+04  0.23661503E+04  0.99364679E+00
  beta 1        -0.30741914E+02  0.21163066E+02 -0.14526210E+01
  beta 2         0.48312879E+02  0.83261969E+02  0.58025146E+00
  beta 3         0.15038077E+03  0.42697719E+03  0.35219860E+00
  beta 4        -0.18663796E+02  0.19533790E+02 -0.95546208E+00
  sigma-squared  0.10248698E+08

log likelihood function =  -0.56680581E+03

the estimates after the grid search were :

  beta 0        -0.14405243E+04
  beta 1        -0.30741914E+02
  beta 2         0.48312879E+02
  beta 3         0.15038077E+03
  beta 4        -0.18663796E+02
  sigma-squared  0.23771188E+08
  gamma          0.95000000E+00
   mu is restricted to be zero
   eta is restricted to be zero
 
 
 iteration =     0  func evals =     20  llf = -0.55403436E+03
    -0.14405243E+04-0.30741914E+02 0.48312879E+02 0.15038077E+03-0.18663796E+02
     0.23771188E+08 0.95000000E+00
 gradient step
 pt better than entering pt cannot be found
 iteration =     3  func evals =    114  llf = -0.54235873E+03
    -0.14403314E+04-0.21537471E+02 0.50767494E+02 0.15157613E+03-0.44317566E+01
     0.23771188E+08 0.99999999E+00


the final mle estimates are :

                 coefficient     standard-error    t-ratio

  beta 0        -0.14403314E+04  0.10031947E+01 -0.14357447E+04
  beta 1        -0.21537471E+02  0.39671269E+01 -0.54289848E+01
  beta 2         0.50767494E+02  0.14242872E+01  0.35644142E+02
  beta 3         0.15157613E+03  0.11168657E+01  0.13571563E+03
  beta 4        -0.44317566E+01  0.60326361E+01 -0.73463018E+00
  sigma-squared  0.23771188E+08  0.10000000E+01  0.23771188E+08
  gamma          0.99999999E+00  0.37437731E-02  0.26711020E+03
   mu is restricted to be zero
   eta is restricted to be zero

log likelihood function =  -0.54235873E+03

LR test of the one-sided error =   0.48894155E+02
with number of restrictions = 1
 [note that this statistic has a mixed chi-square distribution]

number of iterations =      3

(maximum number of iterations set at :   100)

number of cross-sections =     60

number of time periods =      1

total number of observations =     60

thus there are:      0  obsns not in the panel


covariance matrix :

  0.10063995E+01  0.30712385E+00  0.81134028E-01  0.39789728E-01  0.47595658E+00
 -0.54963955E-07 -0.68601061E-04
  0.30712385E+00  0.15738096E+02  0.38939561E+01  0.19094746E+01  0.22839175E+02
 -0.26481666E-05 -0.37245105E-02
  0.81134028E-01  0.38939561E+01  0.20285939E+01  0.50447459E+00  0.60346740E+01
 -0.69517519E-06 -0.80099176E-03
  0.39789728E-01  0.19094746E+01  0.50447459E+00  0.12473890E+01  0.29590949E+01
 -0.34254353E-06 -0.46698483E-03
  0.47595658E+00  0.22839175E+02  0.60346740E+01  0.29590949E+01  0.36392698E+02
 -0.41102237E-05 -0.62028444E-02
 -0.54963955E-07 -0.26481666E-05 -0.69517519E-06 -0.34254353E-06 -0.41102237E-05
  0.10000000E+01 -0.51203552E-08
 -0.68601061E-04 -0.37245105E-02 -0.80099176E-03 -0.46698483E-03 -0.62028444E-02
 -0.51203552E-08  0.14015837E-04


cost efficiency estimates :


     firm             eff.-est.

       1           0.10000000E+01
       2           0.10000000E+01
       3           0.10000000E+01
       4           0.10000000E+01
       5           0.10000000E+01
       6           0.10000000E+01
       7           0.10000000E+01
       8           0.10000000E+01
       9           0.10000000E+01
      10           0.10000000E+01
      11           0.10000000E+01
      12           0.10000000E+01
      13           0.10000000E+01
      14           0.10000000E+01
      15           0.10000000E+01
      16           0.10000000E+01
      17           0.10000000E+01
      18           0.10000000E+01
      19           0.10000000E+01
      20           0.10000000E+01
      21           0.10000000E+01
      22           0.10000000E+01
      23           0.10000000E+01
      24           0.10000000E+01
      25           0.10000000E+01
      26           0.10000000E+01
      27           0.10000000E+01
      28           0.10000000E+01
      29           0.10000000E+01
      30           0.10000000E+01
      31           0.10000000E+01
      32           0.10000000E+01
      33           0.10000000E+01
      34           0.10000000E+01
      35           0.10000000E+01
      36           0.10000000E+01
      37           0.10000000E+01
      38           0.10000000E+01
      39           0.10000000E+01
      40           0.10000000E+01
      41           0.10000000E+01
      42           0.10000000E+01
      43           0.10000000E+01
      44           0.10000000E+01
      45           0.10000000E+01
      46           0.10000000E+01
      47           0.10000000E+01
      48           0.10000000E+01
      49           0.10000000E+01
      50           0.10000000E+01
      51           0.10000000E+01
      52           0.10000000E+01
      53           0.77939299E+03
      54           0.10000000E+01
      55           0.10000000E+01
      56           0.10000000E+01
      57           0.10000000E+01
      58           0.10000000E+01
      59           0.10000000E+01
      60           0.10000000E+01


 mean efficiency =   0.13973216E+02
