# Supplementary material for: Changes in technological innovation efficiency and influencing factors of listed textile and apparel companies research——Based on three-stage DEA with Tobit modeling
Source: PLoS One. 2024 Aug 8;19(8):e0307820. doi: 10.1371/journal.pone.0307820 (PMC11309499; doi:10.1371/journal.pone.0307820)
Supplement: S1 Raw data — (ZIP) [file pone.0307820.s001.zip › Raw Data/Textile and Clothing Industry/Front4.1/2012/EG1-dta.txt]

    1.000000       1.000000       2.547725       2.242410       3.559169    
    2.000000       1.000000       3.189859       1.535361       4.347655    
    3.000000       1.000000       3.037594       1.628260       4.497574    
    4.000000       1.000000       2.581201       1.596353       3.575095    
    5.000000       1.000000       2.486406       2.165275       3.327838    
    6.000000       1.000000       2.726807      0.6391333E-01   4.523678    
    7.000000       1.000000       1.903152      -1.354796       4.584018    
    8.000000       1.000000       3.075283       1.845932       4.407743    
    9.000000       1.000000       2.679239      0.8544153       3.660377    
    10.00000       1.000000       2.620530      0.7325046E-01   4.403800    
    11.00000       1.000000       1.333157       1.233143       2.248762    
    12.00000       1.000000       3.614102       1.394511       4.009077    
    13.00000       1.000000       2.419034       2.076312       4.292239    
    14.00000       1.000000       2.223217       2.028674       3.192532    
    15.00000       1.000000       2.536392      -1.067114       4.180216    
    16.00000       1.000000       2.269752      0.8919980       4.156364    
    17.00000       1.000000       2.907720       2.065723       4.081614    
    18.00000       1.000000       2.838728       1.066778       4.284607    
    19.00000       1.000000       3.071118      0.9813291       4.232888    
    20.00000       1.000000       2.937679       1.439835       4.050462    
    21.00000       1.000000       2.839195      0.9787020       4.475551    
    22.00000       1.000000       2.677591      0.8981268       3.427157    
    23.00000       1.000000       3.179345       1.039216       4.540461    
    24.00000       1.000000       1.915009     -0.8232559       3.582435    
    25.00000       1.000000       1.854421      -1.164752       4.546099    
    26.00000       1.000000       3.496386       1.183260       4.561981    
    27.00000       1.000000       3.259634       1.909839       4.385458    
    28.00000       1.000000       2.810547       1.487270       3.909740    
    29.00000       1.000000       2.309064      0.4593218       3.094310    
    30.00000       1.000000       1.880076     -0.9761283E-01   3.656537    
    31.00000       1.000000       1.263844       1.816289       1.671849    
    32.00000       1.000000      0.5068176     -0.7360547      0.9242589    
    33.00000       1.000000       2.819890      0.6703902       3.726777    
    34.00000       1.000000       2.311049       2.100347       4.225212    
    35.00000       1.000000       1.955011       1.399951       4.351000    
    36.00000       1.000000       3.459246       1.615221       4.354296    
    37.00000       1.000000       3.475160       1.936869       4.594150    
    38.00000       1.000000       2.679033       2.128827       3.755135    
    39.00000       1.000000       2.506179      0.9174900       4.090019    
    40.00000       1.000000       2.540263       1.885553       2.895083    
    41.00000       1.000000       2.555676       1.966972       3.282827    
    42.00000       1.000000       2.762602       2.084429       3.921736    
    43.00000       1.000000       3.203681       1.588419       4.479403    
    44.00000       1.000000       3.023882       1.905386       3.416119    
    45.00000       1.000000       3.054378       1.433893       4.562618    
    46.00000       1.000000       2.525168       1.515347       3.602886    
    47.00000       1.000000       3.475470       1.977270       4.492136    
    48.00000       1.000000       2.745667       2.257692       3.369191    
    49.00000       1.000000       2.596299       1.583299       3.912383    
    50.00000       1.000000       2.325129       2.231304       3.713475    
    51.00000       1.000000       2.992076       1.062985       4.143944    
    52.00000       1.000000       3.293538       2.090010       4.110743    
    53.00000       1.000000       3.578646       2.158253       4.544985    
    54.00000       1.000000       2.546942       1.231685       3.671530    
    55.00000       1.000000       2.913003      0.6512830       4.364728    
    56.00000       1.000000       2.988355       1.820833       4.164756    
    57.00000       1.000000       1.184484       1.972413      0.7045846E-01
    58.00000       1.000000       3.061426       2.233128       4.467332    
    59.00000       1.000000       3.300419       2.058473       4.099995    
    60.00000       1.000000       2.646529       1.726510       3.789132    
