# Supplementary material for: Changes in technological innovation efficiency and influencing factors of listed textile and apparel companies research——Based on three-stage DEA with Tobit modeling
Source: PLoS One. 2024 Aug 8;19(8):e0307820. doi: 10.1371/journal.pone.0307820 (PMC11309499; doi:10.1371/journal.pone.0307820)
Supplement: S1 Raw data — (ZIP) [file pone.0307820.s001.zip › Raw Data/Textile and Clothing Industry/Front4.1/2012/Eg1-out.txt]

Output from the program FRONTIER (Version 4.1c)


instruction file = eg1-ins.txt 
data file =        eg1-dta.txt 


 Error Components Frontier (see B&C 1992)
 The model is a production function
 The dependent variable is logged


the ols estimates are :

                 coefficient     standard-error    t-ratio

  beta 0         0.24489834E+00  0.21360307E+00  0.11465114E+01
  beta 1         0.28049246E+00  0.48066617E-01  0.58354940E+01
  beta 2         0.53330637E+00  0.51498586E-01  0.10355748E+02
  sigma-squared  0.11398496E+00

log likelihood function =  -0.18446849E+02

the estimates after the grid search were :

  beta 0         0.58014216E+00
  beta 1         0.28049246E+00
  beta 2         0.53330637E+00
  sigma-squared  0.22067413E+00
  gamma          0.80000000E+00
   mu is restricted to be zero
   eta is restricted to be zero
 
 
 iteration =     0  func evals =     20  llf = -0.17034854E+02
     0.58014216E+00 0.28049246E+00 0.53330637E+00 0.22067413E+00 0.80000000E+00
 gradient step
 iteration =     5  func evals =     42  llf = -0.17027230E+02
     0.56160697E+00 0.28108701E+00 0.53647803E+00 0.21694170E+00 0.79718731E+00
 pt better than entering pt cannot be found
 iteration =     7  func evals =     69  llf = -0.17027229E+02
     0.56161963E+00 0.28110205E+00 0.53647981E+00 0.21700046E+00 0.79720730E+00


the final mle estimates are :

                 coefficient     standard-error    t-ratio

  beta 0         0.56161963E+00  0.20261668E+00  0.27718331E+01
  beta 1         0.28110205E+00  0.47643365E-01  0.59001301E+01
  beta 2         0.53647981E+00  0.45251553E-01  0.11855501E+02
  sigma-squared  0.21700046E+00  0.63909106E-01  0.33954545E+01
  gamma          0.79720730E+00  0.13642399E+00  0.58436004E+01
   mu is restricted to be zero
   eta is restricted to be zero

log likelihood function =  -0.17027229E+02

LR test of the one-sided error =   0.28392402E+01
with number of restrictions = 1
 [note that this statistic has a mixed chi-square distribution]

number of iterations =      7

(maximum number of iterations set at :   100)

number of cross-sections =     60

number of time periods =      1

total number of observations =     60

thus there are:      0  obsns not in the panel


covariance matrix :

  0.41053521E-01 -0.31446721E-02 -0.80030279E-02  0.40456494E-02  0.92519362E-02
 -0.31446721E-02  0.22698902E-02  0.40106205E-04 -0.29528845E-04 -0.91550467E-04
 -0.80030279E-02  0.40106205E-04  0.20477030E-02 -0.47190308E-04 -0.16404645E-03
  0.40456494E-02 -0.29528845E-04 -0.47190308E-04  0.40843738E-02  0.67450773E-02
  0.92519362E-02 -0.91550467E-04 -0.16404645E-03  0.67450773E-02  0.18611506E-01


technical efficiency estimates :


     firm             eff.-est.

       1           0.65068880E+00
       2           0.82889151E+00
       3           0.72642592E+00
       4           0.74785113E+00
       5           0.69133584E+00
       6           0.77654637E+00
       7           0.56516787E+00
       8           0.73768185E+00
       9           0.84388964E+00
      10           0.75784167E+00
      11           0.54558432E+00
      12           0.93739520E+00
      13           0.44809682E+00
      14           0.61831027E+00
      15           0.87384359E+00
      16           0.54952777E+00
      17           0.71262499E+00
      18           0.75907226E+00
      19           0.85727198E+00
      20           0.80651927E+00
      21           0.72458613E+00
      22           0.87223606E+00
      23           0.83681369E+00
      24           0.75225715E+00
      25           0.52974774E+00
      26           0.89731683E+00
      27           0.81013415E+00
      28           0.78179413E+00
      29           0.85610585E+00
      30           0.62097885E+00
      31           0.57938181E+00
      32           0.74934194E+00
      33           0.88192581E+00
      34           0.42082174E+00
      35           0.35126244E+00
      36           0.88908382E+00
      37           0.84118609E+00
      38           0.67868899E+00
      39           0.67291047E+00
      40           0.83853427E+00
      41           0.75964587E+00
      42           0.68189614E+00
      43           0.80438742E+00
      44           0.88652992E+00
      45           0.74299265E+00
      46           0.72610191E+00
      47           0.85341515E+00
      48           0.78519185E+00
      49           0.67207111E+00
      50           0.51430249E+00
      51           0.84238134E+00
      52           0.85098581E+00
      53           0.85963850E+00
      54           0.75508293E+00
      55           0.81649829E+00
      56           0.75991250E+00
      57           0.87350729E+00
      58           0.66471456E+00
      59           0.85670448E+00
      60           0.70842786E+00


 mean efficiency =   0.74056772E+00
