# Supplementary material for: Changes in technological innovation efficiency and influencing factors of listed textile and apparel companies research——Based on three-stage DEA with Tobit modeling
Source: PLoS One. 2024 Aug 8;19(8):e0307820. doi: 10.1371/journal.pone.0307820 (PMC11309499; doi:10.1371/journal.pone.0307820)
Supplement: S1 Raw data — (ZIP) [file pone.0307820.s001.zip › Raw Data/Textile and Clothing Industry/Front4.1/2013/1-dta.txt]

1	1	179.1310	92.5000	11.0000	9.5700	117.8095
2	1	28.5432	30.9600	12.0000	5.6029	108.4838
3	1	-36.8727	54.0000	11.0000	9.5700	117.8095
4	1	490.0813	88.6200	7.0000	6.5105	55.7018
5	1	113.4815	89.0700	5.0000	6.5105	55.7018
6	1	48.9039	75.3700	12.0000	6.5105	55.7018
7	1	0.0000	41.2500	10.0000	5.6029	108.4838
8	1	-87.0741	30.2900	17.0000	5.6029	108.4838
9	1	37.8606	35.6000	6.0000	5.6029	108.4838
10	1	-41.5535	85.5700	14.0000	5.6029	108.4838
11	1	-6.3041	31.8200	10.0000	7.2768	57.4814
12	1	9365.3629	26.5200	12.0000	6.5105	55.7018
13	1	12735.4308	36.9200	20.0000	6.5105	55.7018
14	1	195.3426	55.4500	7.0000	10.0569	126.2907
15	1	-116.5611	58.3400	9.0000	5.8255	46.5984
16	1	118.5860	62.6900	11.0000	6.5105	55.7018
17	1	43497.8114	22.5600	12.0000	9.5700	117.8095
18	1	-148.9368	66.3300	7.0000	10.0569	126.2907
19	1	14601.9457	22.4700	14.0000	6.5105	55.7018
20	1	-96.6940	28.9400	14.0000	10.0569	126.2907
21	1	-37.1392	40.3400	11.0000	5.6029	108.4838
22	1	-213.5100	76.0700	13.0000	9.5700	117.8095
23	1	-237.8749	35.6700	12.0000	6.5105	55.7018
24	1	1055.0517	34.2900	12.0000	5.8255	46.5984
25	1	38366.9665	30.5200	25.0000	6.5105	55.7018
26	1	24192.3212	48.5800	18.0000	7.2768	57.4814
27	1	50923.2936	23.2900	16.0000	7.2768	57.4814
28	1	-90.9860	31.4100	20.0000	6.5105	55.7018
29	1	227.8158	42.6800	17.0000	3.2750	15.0854
30	1	8131.5739	40.4200	13.0000	9.5700	117.8095
31	1	104353.6769	36.7300	12.0000	6.5105	55.7018
32	1	-268.6689	27.3000	13.0000	5.8255	46.5984
33	1	33.2200	85.1200	7.0000	6.5105	55.7018
34	1	-105.8429	93.0000	11.0000	6.5105	55.7018
35	1	-236.5920	63.0300	4.0000	3.4404	13.7300
36	1	-211.6802	90.0000	20.0000	6.5105	55.7018
37	1	3974.4876	38.7804	18.0000	6.5105	55.7018
38	1	17441.3001	32.2400	9.0000	6.5105	55.7018
39	1	49256.1512	22.7900	11.0000	6.5105	55.7018
40	1	164.8696	45.8700	10.0000	6.5105	55.7018
41	1	34977.1533	54.8700	13.0000	7.2768	57.4814
42	1	37769.2523	38.2800	32.0000	3.5702	6.6191
43	1	52809.9180	40.4500	11.0000	7.2768	57.4814
44	1	-20.8935	40.5200	19.0000	5.6029	108.4838
45	1	-6.9291	39.1800	11.0000	7.2768	57.4814
46	1	23902.1036	26.2900	20.0000	4.8673	34.9475
47	1	1074.0234	21.3600	16.0000	6.5105	55.7018
48	1	211597.4280	24.2100	14.0000	4.8673	34.9475
49	1	94167.9871	42.4700	13.0000	3.4404	13.7300
50	1	58684.1728	31.5500	15.0000	6.5105	55.7018
51	1	31561.8684	28.5000	22.0000	5.8255	46.5984
52	1	-19.4637	20.8200	14.0000	4.8673	34.9475
53	1	-0.0036	13.6300	25.0000	4.8673	34.9475
54	1	15593.0263	41.9400	19.0000	6.5105	55.7018
55	1	144369.2937	33.0000	18.0000	3.3114	11.7490
56	1	155383.2690	8.4480	19.0000	7.2768	57.4814
57	1	92.3302	46.4000	15.0000	3.4404	13.7300
58	1	131.2731	40.1000	15.0000	3.5702	6.6191
59	1	-70.6649	30.0800	22.0000	9.5700	117.8095
60	1	271.1315	31.0700	27.0000	9.5700	117.8095
