# Supplementary material for: Changes in technological innovation efficiency and influencing factors of listed textile and apparel companies research——Based on three-stage DEA with Tobit modeling
Source: PLoS One. 2024 Aug 8;19(8):e0307820. doi: 10.1371/journal.pone.0307820 (PMC11309499; doi:10.1371/journal.pone.0307820)
Supplement: S1 Raw data — (ZIP) [file pone.0307820.s001.zip › Raw Data/Textile and Clothing Industry/Front4.1/2013/1-out.txt]

Output from the program FRONTIER (Version 4.1c)


instruction file = 1-ins.txt   
data file =        1-dta.txt   


 Error Components Frontier (see B&C 1992)
 The model is a cost function
 The dependent variable is not logged


the ols estimates are :

                 coefficient     standard-error    t-ratio

  beta 0         0.59632690E+05  0.29918009E+05  0.19932039E+01
  beta 1        -0.61679456E+03  0.26320267E+03 -0.23434206E+01
  beta 2        -0.14541421E+03  0.10265610E+04 -0.14165179E+00
  beta 3         0.28402541E+04  0.44845621E+04  0.63334033E+00
  beta 4        -0.43225181E+03  0.23409724E+03 -0.18464626E+01
  sigma-squared  0.15443220E+10

log likelihood function =  -0.71726149E+03

the estimates after the grid search were :

  beta 0         0.13088883E+05
  beta 1        -0.61679456E+03
  beta 2        -0.14541421E+03
  beta 3         0.28402541E+04
  beta 4        -0.43225181E+03
  sigma-squared  0.35819545E+10
  gamma          0.95000000E+00
   mu is restricted to be zero
   eta is restricted to be zero
 
 
 iteration =     0  func evals =     20  llf = -0.70720457E+03
     0.13088883E+05-0.61679456E+03-0.14541421E+03 0.28402541E+04-0.43225181E+03
     0.35819545E+10 0.95000000E+00
 gradient step
 pt better than entering pt cannot be found
 iteration =     2  func evals =     61  llf = -0.70319890E+03
     0.13088930E+05-0.61406871E+03-0.14481276E+03 0.28406150E+04-0.42788042E+03
     0.35819545E+10 0.99999999E+00


the final mle estimates are :

                 coefficient     standard-error    t-ratio

  beta 0         0.13088930E+05  0.99998165E+00  0.13089170E+05
  beta 1        -0.61406871E+03  0.93592817E+00 -0.65610667E+03
  beta 2        -0.14481276E+03  0.99697602E+00 -0.14525199E+03
  beta 3         0.28406150E+04  0.99891195E+00  0.28437091E+04
  beta 4        -0.42788042E+03  0.82522624E+00 -0.51850074E+03
  sigma-squared  0.35819545E+10  0.10000000E+01  0.35819545E+10
  gamma          0.99999999E+00  0.64601835E-02  0.15479436E+03
   mu is restricted to be zero
   eta is restricted to be zero

log likelihood function =  -0.70319890E+03

LR test of the one-sided error =   0.28125184E+02
with number of restrictions = 1
 [note that this statistic has a mixed chi-square distribution]

number of iterations =      2

(maximum number of iterations set at :   100)

number of cross-sections =     60

number of time periods =      1

total number of observations =     60

thus there are:      0  obsns not in the panel


covariance matrix :

  0.99996331E+00 -0.21333745E-02 -0.47072201E-03 -0.28249467E-03 -0.34212545E-02
 -0.15274118E-18 -0.39466080E-04
 -0.21333745E-02  0.87596154E+00 -0.27368676E-01 -0.16424779E-01 -0.19891826E+00
 -0.46380260E-17 -0.22853619E-02
 -0.47072201E-03 -0.27368676E-01  0.99396119E+00 -0.36240730E-02 -0.43890656E-01
 -0.23673863E-17 -0.50719458E-03
 -0.28249467E-03 -0.16424779E-01 -0.36240730E-02  0.99782508E+00 -0.26340124E-01
 -0.82523144E-18 -0.30308162E-03
 -0.34212545E-02 -0.19891826E+00 -0.43890656E-01 -0.26340124E-01  0.68099834E+00
 -0.60863666E-17 -0.36620405E-02
 -0.15274118E-18 -0.46380260E-17 -0.23673863E-17 -0.82523144E-18 -0.60863666E-17
  0.10000000E+01 -0.45760989E-12
 -0.39466080E-04 -0.22853619E-02 -0.50719458E-03 -0.30308162E-03 -0.36620405E-02
 -0.45760989E-12  0.41733970E-04


cost efficiency estimates :


     firm             eff.-est.

       1           0.10000000E+01
       2           0.10000000E+01
       3           0.10000000E+01
       4           0.10000000E+01
       5           0.10000000E+01
       6           0.10000000E+01
       7           0.10000000E+01
       8           0.10000000E+01
       9           0.10000000E+01
      10           0.10000000E+01
      11           0.10000000E+01
      12           0.10000000E+01
      13           0.10000000E+01
      14           0.10000000E+01
      15           0.10000000E+01
      16           0.10000000E+01
      17           0.10000000E+01
      18           0.10000000E+01
      19           0.10000000E+01
      20           0.10000000E+01
      21           0.10000000E+01
      22           0.10000000E+01
      23           0.10000000E+01
      24           0.10000000E+01
      25           0.10000000E+01
      26           0.10000000E+01
      27           0.10000000E+01
      28           0.10000000E+01
      29           0.10000000E+01
      30           0.10000000E+01
      31           0.10000000E+01
      32           0.10000000E+01
      33           0.10000000E+01
      34           0.10000000E+01
      35           0.10000000E+01
      36           0.10000000E+01
      37           0.10000000E+01
      38           0.10000000E+01
      39           0.10000000E+01
      40           0.10000000E+01
      41           0.10000000E+01
      42           0.10000000E+01
      43           0.10000000E+01
      44           0.10000000E+01
      45           0.10000000E+01
      46           0.10000000E+01
      47           0.10000000E+01
      48           0.10000000E+01
      49           0.10000000E+01
      50           0.10000000E+01
      51           0.10000000E+01
      52           0.10000000E+01
      53           0.10000000E+01
      54           0.10000000E+01
      55           0.10000000E+01
      56           0.12681689E+03
      57           0.10000000E+01
      58           0.10000000E+01
      59           0.10000000E+01
      60           0.10000000E+01


 mean efficiency =   0.30969482E+01
