# Supplementary material for: Changes in technological innovation efficiency and influencing factors of listed textile and apparel companies research——Based on three-stage DEA with Tobit modeling
Source: PLoS One. 2024 Aug 8;19(8):e0307820. doi: 10.1371/journal.pone.0307820 (PMC11309499; doi:10.1371/journal.pone.0307820)
Supplement: S1 Raw data — (ZIP) [file pone.0307820.s001.zip › Raw Data/Textile and Clothing Industry/Front4.1/2013/2-dta.txt]

1	1	-18.1889	92.5000	11.0000	9.5700	117.8095
2	1	1412.7844	30.9600	12.0000	5.6029	108.4838
3	1	-2.2111	54.0000	11.0000	9.5700	117.8095
4	1	72.2689	88.6200	7.0000	6.5105	55.7018
5	1	19.3222	89.0700	5.0000	6.5105	55.7018
6	1	2.1956	75.3700	12.0000	6.5105	55.7018
7	1	-9.4711	41.2500	10.0000	5.6029	108.4838
8	1	-9.2244	30.2900	17.0000	5.6029	108.4838
9	1	-20.7644	35.6000	6.0000	5.6029	108.4838
10	1	5.8067	85.5700	14.0000	5.6029	108.4838
11	1	-17.9244	31.8200	10.0000	7.2768	57.4814
12	1	1700.0356	26.5200	12.0000	6.5105	55.7018
13	1	189.2733	36.9200	20.0000	6.5105	55.7018
14	1	13.8467	55.4500	7.0000	10.0569	126.2907
15	1	-11.3156	58.3400	9.0000	5.8255	46.5984
16	1	15.0533	62.6900	11.0000	6.5105	55.7018
17	1	671.0400	22.5600	12.0000	9.5700	117.8095
18	1	0.0000	66.3300	7.0000	10.0569	126.2907
19	1	1269.5822	22.4700	14.0000	6.5105	55.7018
20	1	15.2644	28.9400	14.0000	10.0569	126.2907
21	1	-18.5044	40.3400	11.0000	5.6029	108.4838
22	1	1.7844	76.0700	13.0000	9.5700	117.8095
23	1	-12.6067	35.6700	12.0000	6.5105	55.7018
24	1	521.3356	34.2900	12.0000	5.8255	46.5984
25	1	2552.6222	30.5200	25.0000	6.5105	55.7018
26	1	1457.0933	48.5800	18.0000	7.2768	57.4814
27	1	4408.0711	23.2900	16.0000	7.2768	57.4814
28	1	5.6580	31.4100	20.0000	6.5105	55.7018
29	1	21.2644	42.6800	17.0000	3.2750	15.0854
30	1	816.3089	40.4200	13.0000	9.5700	117.8095
31	1	408.3133	36.7300	12.0000	6.5105	55.7018
32	1	-5.7356	27.3000	13.0000	5.8255	46.5984
33	1	7.5556	85.1200	7.0000	6.5105	55.7018
34	1	9.5111	93.0000	11.0000	6.5105	55.7018
35	1	0.0000	63.0300	4.0000	3.4404	13.7300
36	1	-1.6867	90.0000	20.0000	6.5105	55.7018
37	1	289.0444	38.7804	18.0000	6.5105	55.7018
38	1	5993.9933	32.2400	9.0000	6.5105	55.7018
39	1	1063.0756	22.7900	11.0000	6.5105	55.7018
40	1	-21.4844	45.8700	10.0000	6.5105	55.7018
41	1	331.5511	54.8700	13.0000	7.2768	57.4814
42	1	485.7978	38.2800	32.0000	3.5702	6.6191
43	1	2367.1200	40.4500	11.0000	7.2768	57.4814
44	1	-8.3778	40.5200	19.0000	5.6029	108.4838
45	1	-7.4133	39.1800	11.0000	7.2768	57.4814
46	1	864.7800	26.2900	20.0000	4.8673	34.9475
47	1	52.5156	21.3600	16.0000	6.5105	55.7018
48	1	9497.2311	24.2100	14.0000	4.8673	34.9475
49	1	6805.3110	42.4700	13.0000	3.4404	13.7300
50	1	1886.1556	31.5500	15.0000	6.5105	55.7018
51	1	294.5467	28.5000	22.0000	5.8255	46.5984
52	1	-10.1667	20.8200	14.0000	4.8673	34.9475
53	1	-20.5560	13.6300	25.0000	4.8673	34.9475
54	1	1752.0800	41.9400	19.0000	6.5105	55.7018
55	1	3101.3844	33.0000	18.0000	3.3114	11.7490
56	1	1211.1289	8.4480	19.0000	7.2768	57.4814
57	1	-16.5844	46.4000	15.0000	3.4404	13.7300
58	1	21.5822	40.1000	15.0000	3.5702	6.6191
59	1	14.3089	30.0800	22.0000	9.5700	117.8095
60	1	22.5511	31.0700	27.0000	9.5700	117.8095
