# Supplementary material for: Changes in technological innovation efficiency and influencing factors of listed textile and apparel companies research——Based on three-stage DEA with Tobit modeling
Source: PLoS One. 2024 Aug 8;19(8):e0307820. doi: 10.1371/journal.pone.0307820 (PMC11309499; doi:10.1371/journal.pone.0307820)
Supplement: S1 Raw data — (ZIP) [file pone.0307820.s001.zip › Raw Data/Textile and Clothing Industry/Front4.1/2013/2-out.txt]

Output from the program FRONTIER (Version 4.1c)


instruction file = 2-ins.txt   
data file =        2-dta.txt   


 Error Components Frontier (see B&C 1992)
 The model is a cost function
 The dependent variable is not logged


the ols estimates are :

                 coefficient     standard-error    t-ratio

  beta 0         0.32866706E+04  0.13068837E+04  0.25148915E+01
  beta 1        -0.25136292E+02  0.11497265E+02 -0.21862845E+01
  beta 2        -0.43229925E+02  0.44842417E+02 -0.96404092E+00
  beta 3         0.39717794E+02  0.19589542E+03  0.20274999E+00
  beta 4        -0.14810230E+02  0.10225876E+02 -0.14483091E+01
  sigma-squared  0.29467707E+07

log likelihood function =  -0.52941258E+03

the estimates after the grid search were :

  beta 0         0.12535360E+04
  beta 1        -0.25136292E+02
  beta 2        -0.43229925E+02
  beta 3         0.39717794E+02
  beta 4        -0.14810230E+02
  sigma-squared  0.68348431E+07
  gamma          0.95000000E+00
   mu is restricted to be zero
   eta is restricted to be zero
 
 
 iteration =     0  func evals =     20  llf = -0.51843704E+03
     0.12535360E+04-0.25136292E+02-0.43229925E+02 0.39717794E+02-0.14810230E+02
     0.68348431E+07 0.95000000E+00
 gradient step
 iteration =     5  func evals =     60  llf = -0.51001088E+03
     0.12535796E+04-0.22921209E+02-0.42605201E+02 0.40041227E+02-0.11083698E+02
     0.68348431E+07 0.99999999E+00
 iteration =     7  func evals =    384  llf = -0.50997023E+03
     0.12535799E+04-0.22902926E+02-0.42599932E+02 0.40043899E+02-0.11053394E+02
     0.68348431E+07 0.99999999E+00


the final mle estimates are :

                 coefficient     standard-error    t-ratio

  beta 0         0.12535799E+04  0.10007442E+01  0.12526477E+04
  beta 1        -0.22902926E+02  0.22156610E+01 -0.10336837E+02
  beta 2        -0.42599932E+02  0.11435611E+01 -0.37251994E+02
  beta 3         0.40043899E+02  0.10407540E+01  0.38475853E+02
  beta 4        -0.11053394E+02  0.34593539E+01 -0.31952191E+01
  sigma-squared  0.68348431E+07  0.10000000E+01  0.68348431E+07
  gamma          0.99999999E+00  0.39503728E-05  0.25314066E+06
   mu is restricted to be zero
   eta is restricted to be zero

log likelihood function =  -0.50997026E+03

LR test of the one-sided error =   0.38884654E+02
with number of restrictions = 1
 [note that this statistic has a mixed chi-square distribution]

number of iterations =      7

(maximum number of iterations set at :   100)

number of cross-sections =     60

number of time periods =      1

total number of observations =     60

thus there are:      0  obsns not in the panel


covariance matrix :

  0.10014889E+01  0.76725771E-01  0.21408969E-01  0.11179494E-01  0.13009128E+00
 -0.79109531E-07  0.17154198E-06
  0.76725771E-01  0.49091535E+01  0.11051066E+01  0.57023184E+00  0.65705794E+01
 -0.48968199E-05  0.80104645E-05
  0.21408969E-01  0.11051066E+01  0.13077321E+01  0.16099820E+00  0.18763109E+01
 -0.10944593E-05  0.24633200E-05
  0.11179494E-01  0.57023184E+00  0.16099820E+00  0.10831690E+01  0.95923441E+00
 -0.70303686E-06  0.12108903E-05
  0.13009128E+00  0.65705794E+01  0.18763109E+01  0.95923441E+00  0.11967129E+02
 -0.94101726E-05  0.13408829E-04
 -0.79109531E-07 -0.48968199E-05 -0.10944593E-05 -0.70303686E-06 -0.94101726E-05
  0.10000000E+01 -0.10254128E-10
  0.17154198E-06  0.80104645E-05  0.24633200E-05  0.12108903E-05  0.13408829E-04
 -0.10254128E-10  0.15605445E-10


cost efficiency estimates :


     firm             eff.-est.

       1           0.10000000E+01
       2           0.10000000E+01
       3           0.10000000E+01
       4           0.10000000E+01
       5           0.10000000E+01
       6           0.10000000E+01
       7           0.10000000E+01
       8           0.10000000E+01
       9           0.10000000E+01
      10           0.10000000E+01
      11           0.10000000E+01
      12           0.10000000E+01
      13           0.10000000E+01
      14           0.10000000E+01
      15           0.10000000E+01
      16           0.10000000E+01
      17           0.10000000E+01
      18           0.10000000E+01
      19           0.10000000E+01
      20           0.10000000E+01
      21           0.10000000E+01
      22           0.10000000E+01
      23           0.10000000E+01
      24           0.10000000E+01
      25           0.10000000E+01
      26           0.10000000E+01
      27           0.10000000E+01
      28           0.10000000E+01
      29           0.10000000E+01
      30           0.10000000E+01
      31           0.10000000E+01
      32           0.10000000E+01
      33           0.10000000E+01
      34           0.10000000E+01
      35           0.10000000E+01
      36           0.10000000E+01
      37           0.10000000E+01
      38           0.10000000E+01
      39           0.10000000E+01
      40           0.10000000E+01
      41           0.10000000E+01
      42           0.10000000E+01
      43           0.10000000E+01
      44           0.10000000E+01
      45           0.10000000E+01
      46           0.10000000E+01
      47           0.10000000E+01
      48           0.10000000E+01
      49           0.10000000E+01
      50           0.10000000E+01
      51           0.10000000E+01
      52           0.10000000E+01
      53           0.10000000E+01
      54           0.10000000E+01
      55           0.10000000E+01
      56           0.10000000E+01
      57           0.10000000E+01
      58           0.10000000E+01
      59           0.10000000E+01
      60           0.10000000E+01


 mean efficiency =   0.10000000E+01
