# Supplementary material for: Changes in technological innovation efficiency and influencing factors of listed textile and apparel companies research——Based on three-stage DEA with Tobit modeling
Source: PLoS One. 2024 Aug 8;19(8):e0307820. doi: 10.1371/journal.pone.0307820 (PMC11309499; doi:10.1371/journal.pone.0307820)
Supplement: S1 Raw data — (ZIP) [file pone.0307820.s001.zip › Raw Data/Textile and Clothing Industry/Front4.1/2013/3-dta.txt]

1	1	-174.5811	92.5000	11.0000	9.5700	117.8095
2	1	7278.5483	30.9600	12.0000	5.6029	108.4838
3	1	-1237.2004	54.0000	11.0000	9.5700	117.8095
4	1	7446.5571	88.6200	7.0000	6.5105	55.7018
5	1	-826.2900	89.0700	5.0000	6.5105	55.7018
6	1	-1273.2489	75.3700	12.0000	6.5105	55.7018
7	1	-1280.7239	41.2500	10.0000	5.6029	108.4838
8	1	507.1167	30.2900	17.0000	5.6029	108.4838
9	1	-842.3657	35.6000	6.0000	5.6029	108.4838
10	1	982.2678	85.5700	14.0000	5.6029	108.4838
11	1	-40.2582	31.8200	10.0000	7.2768	57.4814
12	1	5978.4437	26.5200	12.0000	6.5105	55.7018
13	1	10147.3590	36.9200	20.0000	6.5105	55.7018
14	1	-338.5598	55.4500	7.0000	10.0569	126.2907
15	1	741.9523	58.3400	9.0000	5.8255	46.5984
16	1	-1440.2845	62.6900	11.0000	6.5105	55.7018
17	1	33630.3695	22.5600	12.0000	9.5700	117.8095
18	1	-0.0215	66.3300	7.0000	10.0569	126.2907
19	1	60387.0730	22.4700	14.0000	6.5105	55.7018
20	1	156.5022	28.9400	14.0000	10.0569	126.2907
21	1	-732.2971	40.3400	11.0000	5.6029	108.4838
22	1	-937.8752	76.0700	13.0000	9.5700	117.8095
23	1	-496.0079	35.6700	12.0000	6.5105	55.7018
24	1	7153.1264	34.2900	12.0000	5.8255	46.5984
25	1	22578.4712	30.5200	25.0000	6.5105	55.7018
26	1	69201.6581	48.5800	18.0000	7.2768	57.4814
27	1	26612.3949	23.2900	16.0000	7.2768	57.4814
28	1	-1318.7728	31.4100	20.0000	6.5105	55.7018
29	1	-381.8993	42.6800	17.0000	3.2750	15.0854
30	1	40985.8462	40.4200	13.0000	9.5700	117.8095
31	1	23964.3662	36.7300	12.0000	6.5105	55.7018
32	1	-0.0003	27.3000	13.0000	5.8255	46.5984
33	1	-1370.2540	85.1200	7.0000	6.5105	55.7018
34	1	274.6865	93.0000	11.0000	6.5105	55.7018
35	1	690.7503	63.0300	4.0000	3.4404	13.7300
36	1	550.4991	90.0000	20.0000	6.5105	55.7018
37	1	41861.3819	38.7804	18.0000	6.5105	55.7018
38	1	54870.5443	32.2400	9.0000	6.5105	55.7018
39	1	56907.8660	22.7900	11.0000	6.5105	55.7018
40	1	977.8970	45.8700	10.0000	6.5105	55.7018
41	1	19918.1963	54.8700	13.0000	7.2768	57.4814
42	1	26278.4950	38.2800	32.0000	3.5702	6.6191
43	1	108820.2389	40.4500	11.0000	7.2768	57.4814
44	1	-412.0973	40.5200	19.0000	5.6029	108.4838
45	1	-1104.4935	39.1800	11.0000	7.2768	57.4814
46	1	18812.4542	26.2900	20.0000	4.8673	34.9475
47	1	2828.5730	21.3600	16.0000	6.5105	55.7018
48	1	102207.3440	24.2100	14.0000	4.8673	34.9475
49	1	176776.9144	42.4700	13.0000	3.4404	13.7300
50	1	74357.0212	31.5500	15.0000	6.5105	55.7018
51	1	16432.9431	28.5000	22.0000	5.8255	46.5984
52	1	346.5730	20.8200	14.0000	4.8673	34.9475
53	1	-412.2449	13.6300	25.0000	4.8673	34.9475
54	1	57947.7812	41.9400	19.0000	6.5105	55.7018
55	1	135006.4814	33.0000	18.0000	3.3114	11.7490
56	1	41415.6789	8.4480	19.0000	7.2768	57.4814
57	1	-796.9610	46.4000	15.0000	3.4404	13.7300
58	1	632.4422	40.1000	15.0000	3.5702	6.6191
59	1	802.4570	30.0800	22.0000	9.5700	117.8095
60	1	903.6248	31.0700	27.0000	9.5700	117.8095
