# Supplementary material for: Changes in technological innovation efficiency and influencing factors of listed textile and apparel companies research——Based on three-stage DEA with Tobit modeling
Source: PLoS One. 2024 Aug 8;19(8):e0307820. doi: 10.1371/journal.pone.0307820 (PMC11309499; doi:10.1371/journal.pone.0307820)
Supplement: S1 Raw data — (ZIP) [file pone.0307820.s001.zip › Raw Data/Textile and Clothing Industry/Front4.1/2013/3-out.txt]

Output from the program FRONTIER (Version 4.1c)


instruction file = 3-ins.txt   
data file =        3-dta.txt   


 Error Components Frontier (see B&C 1992)
 The model is a cost function
 The dependent variable is not logged


the ols estimates are :

                 coefficient     standard-error    t-ratio

  beta 0         0.57089437E+05  0.26567778E+05  0.21488224E+01
  beta 1        -0.42249802E+03  0.23372912E+03 -0.18076396E+01
  beta 2        -0.37622028E+03  0.91160630E+03 -0.41270039E+00
  beta 3         0.21844629E+04  0.39823790E+04  0.54853215E+00
  beta 4        -0.40750740E+03  0.20788293E+03 -0.19602735E+01
  sigma-squared  0.12178195E+10

log likelihood function =  -0.71013580E+03

the estimates after the grid search were :

  beta 0         0.15757624E+05
  beta 1        -0.42249802E+03
  beta 2        -0.37622028E+03
  beta 3         0.21844629E+04
  beta 4        -0.40750740E+03
  sigma-squared  0.28246533E+10
  gamma          0.95000000E+00
   mu is restricted to be zero
   eta is restricted to be zero
 
 
 iteration =     0  func evals =     20  llf = -0.70076626E+03
     0.15757624E+05-0.42249802E+03-0.37622028E+03 0.21844629E+04-0.40750740E+03
     0.28246533E+10 0.95000000E+00
 gradient step
 iteration =     5  func evals =    153  llf = -0.69290227E+03
     0.15758052E+05-0.39772124E+03-0.37039362E+03 0.21880700E+04-0.36115369E+03
     0.28246533E+10 0.99999997E+00
 iteration =     6  func evals =    160  llf = -0.69290222E+03
     0.15758052E+05-0.39772092E+03-0.37039355E+03 0.21880701E+04-0.36115310E+03
     0.28246533E+10 0.99999997E+00


the final mle estimates are :

                 coefficient     standard-error    t-ratio

  beta 0         0.15758052E+05  0.11820476E+01  0.13331148E+05
  beta 1        -0.39772092E+03  0.36576357E+02 -0.10873716E+02
  beta 2        -0.37039355E+03  0.86531706E+01 -0.42804374E+02
  beta 3         0.21880701E+04  0.54161064E+01  0.40399318E+03
  beta 4        -0.36115310E+03  0.68424144E+02 -0.52781529E+01
  sigma-squared  0.28246533E+10  0.10000000E+01  0.28246533E+10
  gamma          0.99999997E+00  0.76223369E-05  0.13119336E+06
   mu is restricted to be zero
   eta is restricted to be zero

log likelihood function =  -0.69290227E+03

LR test of the one-sided error =   0.34467078E+02
with number of restrictions = 1
 [note that this statistic has a mixed chi-square distribution]

number of iterations =      6

(maximum number of iterations set at :   100)

number of cross-sections =     60

number of time periods =      1

total number of observations =     60

thus there are:      0  obsns not in the panel


covariance matrix :

  0.13972365E+01  0.23044365E+02  0.54172732E+01  0.33549200E+01  0.43121556E+02
  0.21217472E-07  0.47964234E-05
  0.23044365E+02  0.13378299E+04  0.31426667E+03  0.19462276E+03  0.25015112E+04
  0.12019342E-05  0.27815937E-03
  0.54172732E+01  0.31426667E+03  0.74877361E+02  0.45752595E+02  0.58807083E+03
  0.29232144E-06  0.65411982E-04
  0.33549200E+01  0.19462276E+03  0.45752595E+02  0.29334209E+02  0.36418323E+03
  0.17505963E-06  0.40500145E-04
  0.43121556E+02  0.25015112E+04  0.58807083E+03  0.36418323E+03  0.46818635E+04
  0.22066513E-05  0.52048851E-03
  0.21217472E-07  0.12019342E-05  0.29232144E-06  0.17505963E-06  0.22066513E-05
  0.10000000E+01  0.24784733E-12
  0.47964234E-05  0.27815937E-03  0.65411982E-04  0.40500145E-04  0.52048851E-03
  0.24784733E-12  0.58100021E-10


cost efficiency estimates :


     firm             eff.-est.

       1           0.10000000E+01
       2           0.10000000E+01
       3           0.10000000E+01
       4           0.10000000E+01
       5           0.10000000E+01
       6           0.10000000E+01
       7           0.10000000E+01
       8           0.10000000E+01
       9           0.10000000E+01
      10           0.10000000E+01
      11           0.10000000E+01
      12           0.10000000E+01
      13           0.10000000E+01
      14           0.10000000E+01
      15           0.10000000E+01
      16           0.10000000E+01
      17           0.10000000E+01
      18           0.10000000E+01
      19           0.10000000E+01
      20           0.10000000E+01
      21           0.10000000E+01
      22           0.10000000E+01
      23           0.10000000E+01
      24           0.10000000E+01
      25           0.10000000E+01
      26           0.10000000E+01
      27           0.10000000E+01
      28           0.10000000E+01
      29           0.10000000E+01
      30           0.10000000E+01
      31           0.10000000E+01
      32           0.10000000E+01
      33           0.10000000E+01
      34           0.10000000E+01
      35           0.10000000E+01
      36           0.10000000E+01
      37           0.10000000E+01
      38           0.10000000E+01
      39           0.10000000E+01
      40           0.10000000E+01
      41           0.10000000E+01
      42           0.10000000E+01
      43           0.10000000E+01
      44           0.10000000E+01
      45           0.10000000E+01
      46           0.10000000E+01
      47           0.10000000E+01
      48           0.10000000E+01
      49           0.10000000E+01
      50           0.10000000E+01
      51           0.10000000E+01
      52           0.10812658E+01
      53           0.10000000E+01
      54           0.10000000E+01
      55           0.10000000E+01
      56           0.79159839E+02
      57           0.10000000E+01
      58           0.10000000E+01
      59           0.10000000E+01
      60           0.10000000E+01


 mean efficiency =   0.23040184E+01
