# Supplementary material for: Changes in technological innovation efficiency and influencing factors of listed textile and apparel companies research——Based on three-stage DEA with Tobit modeling
Source: PLoS One. 2024 Aug 8;19(8):e0307820. doi: 10.1371/journal.pone.0307820 (PMC11309499; doi:10.1371/journal.pone.0307820)
Supplement: S1 Raw data — (ZIP) [file pone.0307820.s001.zip › Raw Data/Textile and Clothing Industry/Front4.1/2013/4-dta.txt]

1	1	-24.8931	92.5000	11.0000	9.5700	117.8095
2	1	2203.4253	30.9600	12.0000	5.6029	108.4838
3	1	0.3421	54.0000	11.0000	9.5700	117.8095
4	1	193.2210	88.6200	7.0000	6.5105	55.7018
5	1	47.9653	89.0700	5.0000	6.5105	55.7018
6	1	29.9368	75.3700	12.0000	6.5105	55.7018
7	1	-30.0842	41.2500	10.0000	5.6029	108.4838
8	1	48.6092	30.2900	17.0000	5.6029	108.4838
9	1	31.1544	35.6000	6.0000	5.6029	108.4838
10	1	-3.7702	85.5700	14.0000	5.6029	108.4838
11	1	31.3002	31.8200	10.0000	7.2768	57.4814
12	1	7056.2234	26.5200	12.0000	6.5105	55.7018
13	1	1703.1029	36.9200	20.0000	6.5105	55.7018
14	1	23.5266	55.4500	7.0000	10.0569	126.2907
15	1	1.5014	58.3400	9.0000	5.8255	46.5984
16	1	-57.0229	62.6900	11.0000	6.5105	55.7018
17	1	4924.4394	22.5600	12.0000	9.5700	117.8095
18	1	-0.0031	66.3300	7.0000	10.0569	126.2907
19	1	14458.9095	22.4700	14.0000	6.5105	55.7018
20	1	-25.6489	28.9400	14.0000	10.0569	126.2907
21	1	2.7964	40.3400	11.0000	5.6029	108.4838
22	1	-2.7794	76.0700	13.0000	9.5700	117.8095
23	1	-20.0373	35.6700	12.0000	6.5105	55.7018
24	1	25967.6205	34.2900	12.0000	5.8255	46.5984
25	1	4095.2485	30.5200	25.0000	6.5105	55.7018
26	1	31002.2174	48.5800	18.0000	7.2768	57.4814
27	1	1468.4491	23.2900	16.0000	7.2768	57.4814
28	1	-64.7468	31.4100	20.0000	6.5105	55.7018
29	1	31.3056	42.6800	17.0000	3.2750	15.0854
30	1	2138.0714	40.4200	13.0000	9.5700	117.8095
31	1	20547.3317	36.7300	12.0000	6.5105	55.7018
32	1	-37.9053	27.3000	13.0000	5.8255	46.5984
33	1	-5.8396	85.1200	7.0000	6.5105	55.7018
34	1	0.0000	93.0000	11.0000	6.5105	55.7018
35	1	30.0157	63.0300	4.0000	3.4404	13.7300
36	1	-20.5921	90.0000	20.0000	6.5105	55.7018
37	1	796.8910	38.7804	18.0000	6.5105	55.7018
38	1	10018.1092	32.2400	9.0000	6.5105	55.7018
39	1	7831.8270	22.7900	11.0000	6.5105	55.7018
40	1	-53.8747	45.8700	10.0000	6.5105	55.7018
41	1	34615.2806	54.8700	13.0000	7.2768	57.4814
42	1	7820.8904	38.2800	32.0000	3.5702	6.6191
43	1	10818.7861	40.4500	11.0000	7.2768	57.4814
44	1	30.2615	40.5200	19.0000	5.6029	108.4838
45	1	5.8014	39.1800	11.0000	7.2768	57.4814
46	1	20241.8620	26.2900	20.0000	4.8673	34.9475
47	1	3706.2836	21.3600	16.0000	6.5105	55.7018
48	1	16813.5829	24.2100	14.0000	4.8673	34.9475
49	1	46700.3940	42.4700	13.0000	3.4404	13.7300
50	1	4558.1236	31.5500	15.0000	6.5105	55.7018
51	1	7069.6520	28.5000	22.0000	5.8255	46.5984
52	1	-22.1360	20.8200	14.0000	4.8673	34.9475
53	1	8.1880	13.6300	25.0000	4.8673	34.9475
54	1	7815.0774	41.9400	19.0000	6.5105	55.7018
55	1	16369.0420	33.0000	18.0000	3.3114	11.7490
56	1	5012.3568	8.4480	19.0000	7.2768	57.4814
57	1	-14.1884	46.4000	15.0000	3.4404	13.7300
58	1	6.7536	40.1000	15.0000	3.5702	6.6191
59	1	14.6457	30.0800	22.0000	9.5700	117.8095
60	1	20.9853	31.0700	27.0000	9.5700	117.8095
