# Supplementary material for: Changes in technological innovation efficiency and influencing factors of listed textile and apparel companies research——Based on three-stage DEA with Tobit modeling
Source: PLoS One. 2024 Aug 8;19(8):e0307820. doi: 10.1371/journal.pone.0307820 (PMC11309499; doi:10.1371/journal.pone.0307820)
Supplement: S1 Raw data — (ZIP) [file pone.0307820.s001.zip › Raw Data/Textile and Clothing Industry/Front4.1/2013/4-out.txt]

Output from the program FRONTIER (Version 4.1c)


instruction file = 4-ins.txt   
data file =        4-dta.txt   


 Error Components Frontier (see B&C 1992)
 The model is a cost function
 The dependent variable is not logged


the ols estimates are :

                 coefficient     standard-error    t-ratio

  beta 0         0.12764879E+05  0.71141063E+04  0.17943053E+01
  beta 1        -0.72886671E+02  0.62586109E+02 -0.11645822E+01
  beta 2        -0.70947904E+02  0.24410262E+03 -0.29064786E+00
  beta 3         0.65066499E+03  0.10663695E+04  0.61016842E+00
  beta 4        -0.11473039E+03  0.55665224E+02 -0.20610784E+01
  sigma-squared  0.87319891E+08

log likelihood function =  -0.63107863E+03

the estimates after the grid search were :

  beta 0         0.16973778E+04
  beta 1        -0.72886671E+02
  beta 2        -0.70947904E+02
  beta 3         0.65066499E+03
  beta 4        -0.11473039E+03
  sigma-squared  0.20253281E+09
  gamma          0.95000000E+00
   mu is restricted to be zero
   eta is restricted to be zero
 
 
 iteration =     0  func evals =     20  llf = -0.62065980E+03
     0.16973778E+04-0.72886671E+02-0.70947904E+02 0.65066499E+03-0.11473039E+03
     0.20253281E+09 0.95000000E+00
 gradient step
 iteration =     5  func evals =     87  llf = -0.61099751E+03
     0.16976312E+04-0.60356630E+02-0.67363614E+02 0.65264801E+03-0.90743176E+02
     0.20253281E+09 0.99999992E+00
 iteration =     9  func evals =    104  llf = -0.61091080E+03
     0.16976323E+04-0.60269616E+02-0.67351114E+02 0.65267510E+03-0.90265542E+02
     0.20253281E+09 0.99999999E+00


the final mle estimates are :

                 coefficient     standard-error    t-ratio

  beta 0         0.16976323E+04  0.99976617E+00  0.16980294E+04
  beta 1        -0.60269616E+02  0.45874352E+00 -0.13137977E+03
  beta 2        -0.67351114E+02  0.94664522E+00 -0.71147155E+02
  beta 3         0.65267510E+03  0.99648490E+00  0.65497741E+03
  beta 4        -0.90265542E+02  0.12319255E+01 -0.73271916E+02
  sigma-squared  0.20253281E+09  0.10000000E+01  0.20253281E+09
  gamma          0.99999999E+00  0.18072699E-06  0.55332077E+07
   mu is restricted to be zero
   eta is restricted to be zero

log likelihood function =  -0.61091080E+03

LR test of the one-sided error =   0.40335672E+02
with number of restrictions = 1
 [note that this statistic has a mixed chi-square distribution]

number of iterations =      9

(maximum number of iterations set at :   100)

number of cross-sections =     60

number of time periods =      1

total number of observations =     60

thus there are:      0  obsns not in the panel


covariance matrix :

  0.99953239E+00 -0.19214491E-01 -0.69685265E-02 -0.20253112E-02 -0.10208343E-01
  0.33341502E-08 -0.98425085E-10
 -0.19214491E-01  0.21044562E+00 -0.28628799E+00 -0.79430390E-01 -0.34766978E+00
  0.42176130E-07 -0.21984872E-07
 -0.69685265E-02 -0.28628799E+00  0.89613717E+00 -0.30433386E-01 -0.15684569E+00
  0.56821283E-07  0.56420324E-09
 -0.20253112E-02 -0.79430390E-01 -0.30433386E-01  0.99298216E+00 -0.80542718E-02
  0.62451203E-08 -0.10854764E-07
 -0.10208343E-01 -0.34766978E+00 -0.15684569E+00 -0.80542718E-02  0.15176405E+01
 -0.15606578E-06 -0.21430147E-06
  0.33341502E-08  0.42176130E-07  0.56821283E-07  0.62451203E-08 -0.15606578E-06
  0.10000000E+01  0.55183892E-13
 -0.98425085E-10 -0.21984872E-07  0.56420324E-09 -0.10854764E-07 -0.21430147E-06
  0.55183892E-13  0.32662246E-13


cost efficiency estimates :


     firm             eff.-est.

       1           0.10000000E+01
       2           0.10000000E+01
       3           0.10000000E+01
       4           0.10000000E+01
       5           0.10000000E+01
       6           0.10000000E+01
       7           0.10000000E+01
       8           0.10000000E+01
       9           0.10000000E+01
      10           0.10000000E+01
      11           0.10000000E+01
      12           0.10000000E+01
      13           0.10000000E+01
      14           0.10000000E+01
      15           0.10000000E+01
      16           0.10000000E+01
      17           0.10000000E+01
      18           0.10000000E+01
      19           0.10000000E+01
      20           0.10000000E+01
      21           0.10000000E+01
      22           0.10000000E+01
      23           0.10000000E+01
      24           0.10000000E+01
      25           0.10000000E+01
      26           0.10000000E+01
      27           0.10000000E+01
      28           0.10000000E+01
      29           0.10000000E+01
      30           0.10000000E+01
      31           0.10000000E+01
      32           0.10000000E+01
      33           0.10000000E+01
      34           0.10000000E+01
      35           0.10000000E+01
      36           0.10000000E+01
      37           0.10000000E+01
      38           0.10000000E+01
      39           0.10000000E+01
      40           0.10000000E+01
      41           0.10000000E+01
      42           0.10000000E+01
      43           0.10000000E+01
      44           0.10000000E+01
      45           0.10000000E+01
      46           0.10000000E+01
      47           0.10000000E+01
      48           0.10000000E+01
      49           0.10000000E+01
      50           0.10000000E+01
      51           0.10000000E+01
      52           0.10000000E+01
      53           0.10000000E+01
      54           0.10000000E+01
      55           0.10000000E+01
      56           0.10000000E+01
      57           0.10000000E+01
      58           0.20815478E+01
      59           0.10000000E+01
      60           0.10000000E+01


 mean efficiency =   0.10180258E+01
