# Supplementary material for: Changes in technological innovation efficiency and influencing factors of listed textile and apparel companies research——Based on three-stage DEA with Tobit modeling
Source: PLoS One. 2024 Aug 8;19(8):e0307820. doi: 10.1371/journal.pone.0307820 (PMC11309499; doi:10.1371/journal.pone.0307820)
Supplement: S1 Raw data — (ZIP) [file pone.0307820.s001.zip › Raw Data/Textile and Clothing Industry/Front4.1/2013/5-dta.txt]

1	1	1.3939	92.5000	11.0000	9.5700	117.8095
2	1	51.9261	30.9600	12.0000	5.6029	108.4838
3	1	2.6635	54.0000	11.0000	9.5700	117.8095
4	1	71.3109	88.6200	7.0000	6.5105	55.7018
5	1	4.7089	89.0700	5.0000	6.5105	55.7018
6	1	6.1837	75.3700	12.0000	6.5105	55.7018
7	1	4.2127	41.2500	10.0000	5.6029	108.4838
8	1	-0.3192	30.2900	17.0000	5.6029	108.4838
9	1	-14.3785	35.6000	6.0000	5.6029	108.4838
10	1	-10.9244	85.5700	14.0000	5.6029	108.4838
11	1	-10.4929	31.8200	10.0000	7.2768	57.4814
12	1	104.0718	26.5200	12.0000	6.5105	55.7018
13	1	138.9567	36.9200	20.0000	6.5105	55.7018
14	1	-11.1730	55.4500	7.0000	10.0569	126.2907
15	1	-15.4686	58.3400	9.0000	5.8255	46.5984
16	1	-5.5832	62.6900	11.0000	6.5105	55.7018
17	1	957.0956	22.5600	12.0000	9.5700	117.8095
18	1	12.2668	66.3300	7.0000	10.0569	126.2907
19	1	736.4266	22.4700	14.0000	6.5105	55.7018
20	1	-5.4616	28.9400	14.0000	10.0569	126.2907
21	1	0.9779	40.3400	11.0000	5.6029	108.4838
22	1	-13.9251	76.0700	13.0000	9.5700	117.8095
23	1	-1.0115	35.6700	12.0000	6.5105	55.7018
24	1	7633.7166	34.2900	12.0000	5.8255	46.5984
25	1	381.5870	30.5200	25.0000	6.5105	55.7018
26	1	1036.3598	48.5800	18.0000	7.2768	57.4814
27	1	416.8553	23.2900	16.0000	7.2768	57.4814
28	1	-10.1506	31.4100	20.0000	6.5105	55.7018
29	1	-9.0990	42.6800	17.0000	3.2750	15.0854
30	1	4214.4876	40.4200	13.0000	9.5700	117.8095
31	1	299.0558	36.7300	12.0000	6.5105	55.7018
32	1	-10.1621	27.3000	13.0000	5.8255	46.5984
33	1	-5.9250	85.1200	7.0000	6.5105	55.7018
34	1	0.7590	93.0000	11.0000	6.5105	55.7018
35	1	2.2656	63.0300	4.0000	3.4404	13.7300
36	1	-11.6150	90.0000	20.0000	6.5105	55.7018
37	1	2141.9688	38.7804	18.0000	6.5105	55.7018
38	1	11206.8852	32.2400	9.0000	6.5105	55.7018
39	1	575.9752	22.7900	11.0000	6.5105	55.7018
40	1	-11.6588	45.8700	10.0000	6.5105	55.7018
41	1	275.4945	54.8700	13.0000	7.2768	57.4814
42	1	1791.5303	38.2800	32.0000	3.5702	6.6191
43	1	4951.4389	40.4500	11.0000	7.2768	57.4814
44	1	-7.8900	40.5200	19.0000	5.6029	108.4838
45	1	8.7551	39.1800	11.0000	7.2768	57.4814
46	1	236.6674	26.2900	20.0000	4.8673	34.9475
47	1	66.6014	21.3600	16.0000	6.5105	55.7018
48	1	8597.1694	24.2100	14.0000	4.8673	34.9475
49	1	3725.6240	42.4700	13.0000	3.4404	13.7300
50	1	4382.9804	31.5500	15.0000	6.5105	55.7018
51	1	156.1204	28.5000	22.0000	5.8255	46.5984
52	1	0.0000	20.8200	14.0000	4.8673	34.9475
53	1	0.0000	13.6300	25.0000	4.8673	34.9475
54	1	801.5344	41.9400	19.0000	6.5105	55.7018
55	1	2046.7839	33.0000	18.0000	3.3114	11.7490
56	1	403.6583	8.4480	19.0000	7.2768	57.4814
57	1	8.8523	46.4000	15.0000	3.4404	13.7300
58	1	-4.7318	40.1000	15.0000	3.5702	6.6191
59	1	-11.6843	30.0800	22.0000	9.5700	117.8095
60	1	6.3425	31.0700	27.0000	9.5700	117.8095
