# Supplementary material for: Changes in technological innovation efficiency and influencing factors of listed textile and apparel companies research——Based on three-stage DEA with Tobit modeling
Source: PLoS One. 2024 Aug 8;19(8):e0307820. doi: 10.1371/journal.pone.0307820 (PMC11309499; doi:10.1371/journal.pone.0307820)
Supplement: S1 Raw data — (ZIP) [file pone.0307820.s001.zip › Raw Data/Textile and Clothing Industry/Front4.1/2013/5-out.txt]

Output from the program FRONTIER (Version 4.1c)


instruction file = 5-ins.txt   
data file =        5-dta.txt   


 Error Components Frontier (see B&C 1992)
 The model is a cost function
 The dependent variable is not logged


the ols estimates are :

                 coefficient     standard-error    t-ratio

  beta 0         0.34097557E+04  0.16670309E+04  0.20454064E+01
  beta 1        -0.27976346E+02  0.14665648E+02 -0.19076106E+01
  beta 2        -0.79930747E+02  0.57199963E+02 -0.13973916E+01
  beta 3         0.17320878E+03  0.24987973E+03  0.69316860E+00
  beta 4        -0.18600659E+02  0.13043894E+02 -0.14260050E+01
  sigma-squared  0.47946820E+07

log likelihood function =  -0.54401651E+03

the estimates after the grid search were :

  beta 0         0.81633553E+03
  beta 1        -0.27976346E+02
  beta 2        -0.79930747E+02
  beta 3         0.17320878E+03
  beta 4        -0.18600659E+02
  sigma-squared  0.11120953E+08
  gamma          0.95000000E+00
   mu is restricted to be zero
   eta is restricted to be zero
 
 
 iteration =     0  func evals =     20  llf = -0.53205625E+03
     0.81633553E+03-0.27976346E+02-0.79930747E+02 0.17320878E+03-0.18600659E+02
     0.11120953E+08 0.95000000E+00
 gradient step
 iteration =     5  func evals =     78  llf = -0.52101655E+03
     0.81644631E+03-0.22584631E+02-0.78284412E+02 0.17396077E+03-0.10342062E+02
     0.11120953E+08 0.99999993E+00
 iteration =     7  func evals =    751  llf = -0.52099484E+03
     0.81644659E+03-0.22568145E+02-0.78279657E+02 0.17396271E+03-0.10317108E+02
     0.11120953E+08 0.99999999E+00


the final mle estimates are :

                 coefficient     standard-error    t-ratio

  beta 0         0.81644659E+03  0.99997774E+00  0.81646477E+03
  beta 1        -0.22568145E+02  0.11824987E+01 -0.19085134E+02
  beta 2        -0.78279657E+02  0.10082413E+01 -0.77639801E+02
  beta 3         0.17396271E+03  0.10002843E+01  0.17391326E+03
  beta 4        -0.10317108E+02  0.13544198E+01 -0.76173632E+01
  sigma-squared  0.11120953E+08  0.10000000E+01  0.11120953E+08
  gamma          0.99999999E+00  0.13334074E-05  0.74995835E+06
   mu is restricted to be zero
   eta is restricted to be zero

log likelihood function =  -0.52099487E+03

LR test of the one-sided error =   0.46043270E+02
with number of restrictions = 1
 [note that this statistic has a mixed chi-square distribution]

number of iterations =      7

(maximum number of iterations set at :   100)

number of cross-sections =     60

number of time periods =      1

total number of observations =     60

thus there are:      0  obsns not in the panel


covariance matrix :

  0.99995547E+00  0.42665366E-02  0.23666991E-03 -0.52476886E-04  0.80327909E-02
  0.38612574E-07  0.22354728E-07
  0.42665366E-02  0.13983032E+01  0.10133740E+00  0.31497315E-01  0.59734262E+00
  0.44216963E-06  0.11084442E-05
  0.23666991E-03  0.10133740E+00  0.10165506E+01  0.48889243E-02  0.17364654E+00
  0.50037404E-06  0.32424741E-06
 -0.52476886E-04  0.31497315E-01  0.48889243E-02  0.10005687E+01  0.51555657E-01
  0.15120635E-06  0.15807091E-06
  0.80327909E-02  0.59734262E+00  0.17364654E+00  0.51555657E-01  0.18344530E+01
 -0.30011579E-06  0.17571865E-05
  0.38612574E-07  0.44216963E-06  0.50037404E-06  0.15120635E-06 -0.30011579E-06
  0.10000000E+01  0.73411071E-13
  0.22354728E-07  0.11084442E-05  0.32424741E-06  0.15807091E-06  0.17571865E-05
  0.73411071E-13  0.17779752E-11


cost efficiency estimates :


     firm             eff.-est.

       1           0.10000000E+01
       2           0.10000000E+01
       3           0.10000000E+01
       4           0.10000000E+01
       5           0.10000000E+01
       6           0.10000000E+01
       7           0.10000000E+01
       8           0.10000000E+01
       9           0.10000000E+01
      10           0.10000000E+01
      11           0.10000000E+01
      12           0.10000000E+01
      13           0.10000000E+01
      14           0.10000000E+01
      15           0.10000000E+01
      16           0.10000000E+01
      17           0.10000000E+01
      18           0.10000000E+01
      19           0.10000000E+01
      20           0.10000000E+01
      21           0.10000000E+01
      22           0.10000000E+01
      23           0.10000000E+01
      24           0.10000000E+01
      25           0.10000000E+01
      26           0.10000000E+01
      27           0.10000000E+01
      28           0.10000000E+01
      29           0.10000000E+01
      30           0.10000000E+01
      31           0.10000000E+01
      32           0.10000000E+01
      33           0.10000000E+01
      34           0.10000000E+01
      35           0.10000000E+01
      36           0.10000000E+01
      37           0.10000000E+01
      38           0.10000000E+01
      39           0.10000000E+01
      40           0.10000000E+01
      41           0.10000000E+01
      42           0.10000000E+01
      43           0.10000000E+01
      44           0.10000000E+01
      45           0.10000000E+01
      46           0.10000000E+01
      47           0.10000000E+01
      48           0.10000000E+01
      49           0.10000000E+01
      50           0.10000000E+01
      51           0.10000000E+01
      52           0.10000000E+01
      53           0.10000000E+01
      54           0.10000000E+01
      55           0.10000000E+01
      56           0.10000000E+01
      57           0.10000000E+01
      58           0.10000000E+01
      59           0.10000000E+01
      60           0.10000000E+01


 mean efficiency =   0.10000000E+01
