# Supplementary material for: Changes in technological innovation efficiency and influencing factors of listed textile and apparel companies research——Based on three-stage DEA with Tobit modeling
Source: PLoS One. 2024 Aug 8;19(8):e0307820. doi: 10.1371/journal.pone.0307820 (PMC11309499; doi:10.1371/journal.pone.0307820)
Supplement: S1 Raw data — (ZIP) [file pone.0307820.s001.zip › Raw Data/Textile and Clothing Industry/Front4.1/2014/1-dta.txt]

1	1	111.9699	92.5000	12.0000	10.2800	113.4307
2	1	-276.4470	30.9800	13.0000	5.9909	97.0138
3	1	204.6563	54.0000	12.0000	10.2800	113.4307
4	1	249.3482	88.6200	8.0000	6.8569	54.4929
5	1	-230.7130	76.0800	6.0000	6.8569	54.4929
6	1	158.7934	68.4500	13.0000	6.8569	54.4929
7	1	0.0000	41.2500	11.0000	5.9909	97.0138
8	1	140.4026	30.2900	18.0000	5.9909	97.0138
9	1	-96.4501	35.6000	7.0000	5.9909	97.0138
10	1	44.4590	85.5700	15.0000	5.9909	97.0138
11	1	213.2288	32.2400	11.0000	7.8711	53.4174
12	1	12326.2469	26.5200	13.0000	6.8569	54.4929
13	1	-1.1647	36.9200	21.0000	6.8569	54.4929
14	1	-171.2849	55.4500	8.0000	10.6732	111.3057
15	1	100.2739	58.7300	10.0000	6.3709	43.6906
16	1	220.7431	62.6900	12.0000	6.8569	54.4929
17	1	36676.6090	22.5600	13.0000	10.2800	113.4307
18	1	-244.1069	66.3300	8.0000	10.6732	111.3057
19	1	13637.8547	22.4700	15.0000	6.8569	54.4929
20	1	59.7151	28.7700	15.0000	10.6732	111.3057
21	1	1867.8523	40.3400	12.0000	5.9909	97.0138
22	1	17.8086	60.1700	14.0000	10.2800	113.4307
23	1	50206.2216	10.3000	13.0000	6.8569	54.4929
24	1	6850.1955	34.2900	13.0000	6.3709	43.6906
25	1	25615.4495	30.8400	26.0000	6.8569	54.4929
26	1	13599.7253	49.5900	19.0000	7.8711	53.4174
27	1	-211.5262	39.3100	17.0000	7.8711	53.4174
28	1	68.8833	31.4100	21.0000	6.8569	54.4929
29	1	159.2266	42.6800	18.0000	3.5563	14.9368
30	1	7184.7277	40.4200	14.0000	10.2800	113.4307
31	1	98066.9250	36.7300	13.0000	6.8569	54.4929
32	1	88.2298	27.3000	14.0000	6.3709	43.6906
33	1	-43.0562	72.9600	8.0000	6.8569	54.4929
34	1	53.1047	93.0000	12.0000	6.8569	54.4929
35	1	-133.5233	62.6400	5.0000	3.7580	13.4404
36	1	20872.4754	72.0000	21.0000	6.8569	54.4929
37	1	8273.2083	38.2452	19.0000	6.8569	54.4929
38	1	131120.8411	32.2400	10.0000	6.8569	54.4929
39	1	53407.0654	16.5500	12.0000	6.8569	54.4929
40	1	-8.8761	45.8700	11.0000	6.8569	54.4929
41	1	81932.2770	54.8700	14.0000	7.8711	53.4174
42	1	30249.2877	38.0400	33.0000	3.9181	7.3642
43	1	75714.0199	40.4500	12.0000	7.8711	53.4174
44	1	5205.1860	39.6500	20.0000	5.9909	97.0138
45	1	2806.1091	39.1800	12.0000	7.8711	53.4174
46	1	23875.3869	26.2900	21.0000	5.1933	33.5258
47	1	85.7564	21.3600	17.0000	6.8569	54.4929
48	1	202936.6666	24.6500	15.0000	5.1933	33.5258
49	1	241326.6731	42.4700	14.0000	3.7580	13.4404
50	1	96377.1042	32.1200	16.0000	6.8569	54.4929
51	1	31376.7791	28.5000	23.0000	6.3709	43.6906
52	1	8615.3029	15.3100	15.0000	5.1933	33.5258
53	1	263389.6956	14.6900	26.0000	5.1933	33.5258
54	1	15337.1446	46.8700	20.0000	6.8569	54.4929
55	1	177234.0154	33.0100	19.0000	3.5982	11.5528
56	1	146614.6096	8.4480	20.0000	7.8711	53.4174
57	1	-155.6931	46.4000	16.0000	3.7580	13.4404
58	1	-236.3988	40.1100	16.0000	3.9181	7.3642
59	1	140.8282	30.0800	23.0000	10.2800	113.4307
60	1	-35.4451	31.0700	28.0000	10.2800	113.4307
