# Supplementary material for: Changes in technological innovation efficiency and influencing factors of listed textile and apparel companies research——Based on three-stage DEA with Tobit modeling
Source: PLoS One. 2024 Aug 8;19(8):e0307820. doi: 10.1371/journal.pone.0307820 (PMC11309499; doi:10.1371/journal.pone.0307820)
Supplement: S1 Raw data — (ZIP) [file pone.0307820.s001.zip › Raw Data/Textile and Clothing Industry/Front4.1/2014/1-out.txt]

Output from the program FRONTIER (Version 4.1c)


instruction file = 1-ins.txt   
data file =        1-dta.txt   


 Error Components Frontier (see B&C 1992)
 The model is a cost function
 The dependent variable is not logged


the ols estimates are :

                 coefficient     standard-error    t-ratio

  beta 0         0.10045913E+06  0.44377233E+05  0.22637539E+01
  beta 1        -0.87125845E+03  0.40013891E+03 -0.21773900E+01
  beta 2         0.23889519E+03  0.14580328E+04  0.16384760E+00
  beta 3         0.63481526E+03  0.63386753E+04  0.10014951E+00
  beta 4        -0.64835835E+03  0.38844186E+03 -0.16691259E+01
  sigma-squared  0.31751215E+10

log likelihood function =  -0.73888432E+03

the estimates after the grid search were :

  beta 0         0.33721139E+05
  beta 1        -0.87125845E+03
  beta 2         0.23889519E+03
  beta 3         0.63481526E+03
  beta 4        -0.64835835E+03
  sigma-squared  0.73644881E+10
  gamma          0.95000000E+00
   mu is restricted to be zero
   eta is restricted to be zero
 
 
 iteration =     0  func evals =     20  llf = -0.72931873E+03
     0.33721139E+05-0.87125845E+03 0.23889519E+03 0.63481526E+03-0.64835835E+03
     0.73644881E+10 0.95000000E+00
 gradient step
 iteration =     2  func evals =     40  llf = -0.72618871E+03
     0.33721139E+05-0.87125844E+03 0.23889519E+03 0.63481526E+03-0.64835833E+03
     0.73644881E+10 0.99859889E+00


the final mle estimates are :

                 coefficient     standard-error    t-ratio

  beta 0         0.33721139E+05  0.10000000E+01  0.33721139E+05
  beta 1        -0.87125844E+03  0.10000000E+01 -0.87125844E+03
  beta 2         0.23889519E+03  0.10000000E+01  0.23889519E+03
  beta 3         0.63481526E+03  0.10000000E+01  0.63481526E+03
  beta 4        -0.64835833E+03  0.99999999E+00 -0.64835833E+03
  sigma-squared  0.73644881E+10  0.10000000E+01  0.73644881E+10
  gamma          0.99859889E+00  0.34599278E-01  0.28861842E+02
   mu is restricted to be zero
   eta is restricted to be zero

log likelihood function =  -0.72618897E+03

LR test of the one-sided error =   0.25390712E+02
with number of restrictions = 1
 [note that this statistic has a mixed chi-square distribution]

number of iterations =      2

(maximum number of iterations set at :   100)

number of cross-sections =     60

number of time periods =      1

total number of observations =     60

thus there are:      0  obsns not in the panel


covariance matrix :

  0.10000000E+01 -0.12544698E-09 -0.49302844E-10  0.38600211E-11  0.25074174E-09
  0.14576050E-16  0.18882938E-05
 -0.12544698E-09  0.10000000E+01 -0.17135405E-08  0.12958440E-09  0.86374928E-08
  0.50476225E-15  0.65288298E-04
 -0.49302844E-10 -0.17135405E-08  0.10000000E+01  0.52734127E-10  0.34251627E-08
  0.19910611E-15  0.25793914E-04
  0.38600211E-11  0.12958440E-09  0.52734127E-10  0.10000000E+01 -0.30866186E-09
 -0.16552834E-16 -0.21981521E-05
  0.25074174E-09  0.86374928E-08  0.34251627E-08 -0.30866186E-09  0.99999998E+00
 -0.10288737E-14 -0.13419606E-03
  0.14576050E-16  0.50476225E-15  0.19910611E-15 -0.16552834E-16 -0.10288737E-14
  0.10000000E+01 -0.76974850E-11
  0.18882938E-05  0.65288298E-04  0.25793914E-04 -0.21981521E-05 -0.13419606E-03
 -0.76974850E-11  0.11971101E-02


cost efficiency estimates :


     firm             eff.-est.

       1           0.10000000E+01
       2           0.10000000E+01
       3           0.10000000E+01
       4           0.10000000E+01
       5           0.10000000E+01
       6           0.10000000E+01
       7           0.10000000E+01
       8           0.10000000E+01
       9           0.10000000E+01
      10           0.10000000E+01
      11           0.10000000E+01
      12           0.10000000E+01
      13           0.10000000E+01
      14           0.10000000E+01
      15           0.10000000E+01
      16           0.10000000E+01
      17           0.10000000E+01
      18           0.10000000E+01
      19           0.10000000E+01
      20           0.10000000E+01
      21           0.10000000E+01
      22           0.10000000E+01
      23           0.10000000E+01
      24           0.10000000E+01
      25           0.10000000E+01
      26           0.10000000E+01
      27           0.10000000E+01
      28           0.10000000E+01
      29           0.10000000E+01
      30           0.10000000E+01
      31           0.10000000E+01
      32           0.10000000E+01
      33           0.10000000E+01
      34           0.10000000E+01
      35           0.10000000E+01
      36           0.10000000E+01
      37           0.10000000E+01
      38           0.10000000E+01
      39           0.10000000E+01
      40           0.10000000E+01
      41           0.10000000E+01
      42           0.48934942E+01
      43           0.10000000E+01
      44           0.10000000E+01
      45           0.10000000E+01
      46           0.10000000E+01
      47           0.10000000E+01
      48           0.10000000E+01
      49           0.10000000E+01
      50           0.10000000E+01
      51           0.10000000E+01
      52           0.17339207E+01
      53           0.30255632E+02
      54           0.10000000E+01
      55           0.41220829E+02
      56           0.97495113E+02
      57           0.10000000E+01
      58           0.86561656E+01
      59           0.10000000E+01
      60           0.10000000E+01


 mean efficiency =   0.39709192E+01
