# Supplementary material for: Changes in technological innovation efficiency and influencing factors of listed textile and apparel companies research——Based on three-stage DEA with Tobit modeling
Source: PLoS One. 2024 Aug 8;19(8):e0307820. doi: 10.1371/journal.pone.0307820 (PMC11309499; doi:10.1371/journal.pone.0307820)
Supplement: S1 Raw data — (ZIP) [file pone.0307820.s001.zip › Raw Data/Textile and Clothing Industry/Front4.1/2014/2-dta.txt]

1	1	-1.0756	92.5000	12.0000	10.2800	113.4307
2	1	-0.5022	30.9800	13.0000	5.9909	97.0138
3	1	4.7778	54.0000	12.0000	10.2800	113.4307
4	1	348.0978	88.6200	8.0000	6.8569	54.4929
5	1	5.0711	76.0800	6.0000	6.8569	54.4929
6	1	-19.9333	68.4500	13.0000	6.8569	54.4929
7	1	-16.7467	41.2500	11.0000	5.9909	97.0138
8	1	-18.1644	30.2900	18.0000	5.9909	97.0138
9	1	-2.7867	35.6000	7.0000	5.9909	97.0138
10	1	13.1378	85.5700	15.0000	5.9909	97.0138
11	1	14.7600	32.2400	11.0000	7.8711	53.4174
12	1	1674.7778	26.5200	13.0000	6.8569	54.4929
13	1	-4.2711	36.9200	21.0000	6.8569	54.4929
14	1	3.0222	55.4500	8.0000	10.6732	111.3057
15	1	-13.9244	58.7300	10.0000	6.3709	43.6906
16	1	11.9822	62.6900	12.0000	6.8569	54.4929
17	1	791.5556	22.5600	13.0000	10.2800	113.4307
18	1	0.0000	66.3300	8.0000	10.6732	111.3057
19	1	1211.0222	22.4700	15.0000	6.8569	54.4929
20	1	-14.1067	28.7700	15.0000	10.6732	111.3057
21	1	4705.0133	40.3400	12.0000	5.9909	97.0138
22	1	3.0400	60.1700	14.0000	10.2800	113.4307
23	1	392.7733	10.3000	13.0000	6.8569	54.4929
24	1	481.7111	34.2900	13.0000	6.3709	43.6906
25	1	1612.0444	30.8400	26.0000	6.8569	54.4929
26	1	1108.0711	49.5900	19.0000	7.8711	53.4174
27	1	-6.0530	39.3100	17.0000	7.8711	53.4174
28	1	11.9730	31.4100	21.0000	6.8569	54.4929
29	1	10.0000	42.6800	18.0000	3.5563	14.9368
30	1	618.0800	40.4200	14.0000	10.2800	113.4307
31	1	955.4000	36.7300	13.0000	6.8569	54.4929
32	1	8.1556	27.3000	14.0000	6.3709	43.6906
33	1	-0.6000	72.9600	8.0000	6.8569	54.4929
34	1	0.0000	93.0000	12.0000	6.8569	54.4929
35	1	-13.3689	62.6400	5.0000	3.7580	13.4404
36	1	665.1956	72.0000	21.0000	6.8569	54.4929
37	1	527.0400	38.2452	19.0000	6.8569	54.4929
38	1	9575.1733	32.2400	10.0000	6.8569	54.4929
39	1	1321.0711	16.5500	12.0000	6.8569	54.4929
40	1	17.1556	45.8700	11.0000	6.8569	54.4929
41	1	393.1378	54.8700	14.0000	7.8711	53.4174
42	1	655.0889	38.0400	33.0000	3.9181	7.3642
43	1	2857.5867	40.4500	12.0000	7.8711	53.4174
44	1	1046.5467	39.6500	20.0000	5.9909	97.0138
45	1	226.9156	39.1800	12.0000	7.8711	53.4174
46	1	574.5156	26.2900	21.0000	5.1933	33.5258
47	1	-18.2133	21.3600	17.0000	6.8569	54.4929
48	1	9888.3867	24.6500	15.0000	5.1933	33.5258
49	1	8095.7290	42.4700	14.0000	3.7580	13.4404
50	1	2923.2667	32.1200	16.0000	6.8569	54.4929
51	1	366.6711	28.5000	23.0000	6.3709	43.6906
52	1	554.3911	15.3100	15.0000	5.1933	33.5258
53	1	7296.3689	14.6900	26.0000	5.1933	33.5258
54	1	1271.1289	46.8700	20.0000	6.8569	54.4929
55	1	3551.3156	33.0100	19.0000	3.5982	11.5528
56	1	770.8400	8.4480	20.0000	7.8711	53.4174
57	1	8.8400	46.4000	16.0000	3.7580	13.4404
58	1	18.3911	40.1100	16.0000	3.9181	7.3642
59	1	-15.7556	30.0800	23.0000	10.2800	113.4307
60	1	8.0889	31.0700	28.0000	10.2800	113.4307
