# Supplementary material for: Changes in technological innovation efficiency and influencing factors of listed textile and apparel companies research——Based on three-stage DEA with Tobit modeling
Source: PLoS One. 2024 Aug 8;19(8):e0307820. doi: 10.1371/journal.pone.0307820 (PMC11309499; doi:10.1371/journal.pone.0307820)
Supplement: S1 Raw data — (ZIP) [file pone.0307820.s001.zip › Raw Data/Textile and Clothing Industry/Front4.1/2014/2-out.txt]

Output from the program FRONTIER (Version 4.1c)


instruction file = 2-ins.txt   
data file =        2-dta.txt   


 Error Components Frontier (see B&C 1992)
 The model is a cost function
 The dependent variable is not logged


the ols estimates are :

                 coefficient     standard-error    t-ratio

  beta 0         0.47103792E+04  0.17208580E+04  0.27372272E+01
  beta 1        -0.29008909E+02  0.15516565E+02 -0.18695445E+01
  beta 2        -0.30542576E+02  0.56539519E+02 -0.54019872E+00
  beta 3        -0.22003524E+03  0.24580081E+03 -0.89517703E+00
  beta 4        -0.60671782E+01  0.15062977E+02 -0.40278745E+00
  sigma-squared  0.47745227E+07

log likelihood function =  -0.54389011E+03

the estimates after the grid search were :

  beta 0         0.21224168E+04
  beta 1        -0.29008909E+02
  beta 2        -0.30542576E+02
  beta 3        -0.22003524E+03
  beta 4        -0.60671782E+01
  sigma-squared  0.11074195E+08
  gamma          0.95000000E+00
   mu is restricted to be zero
   eta is restricted to be zero
 
 
 iteration =     0  func evals =     20  llf = -0.53254379E+03
     0.21224168E+04-0.29008909E+02-0.30542576E+02-0.22003524E+03-0.60671782E+01
     0.11074195E+08 0.95000000E+00
 gradient step
 search failed. fn val indep of search direction
 iteration =     5  func evals =     80  llf = -0.52109338E+03
     0.21225295E+04-0.23677641E+02-0.28787427E+02-0.21914172E+03 0.23517863E+01
     0.11074195E+08 0.99999999E+00


the final mle estimates are :

                 coefficient     standard-error    t-ratio

  beta 0         0.21225295E+04  0.99981980E+00  0.21229120E+04
  beta 1        -0.23677641E+02  0.74395431E+00 -0.31826741E+02
  beta 2        -0.28787427E+02  0.92994363E+00 -0.30956099E+02
  beta 3        -0.21914172E+03  0.99429859E+00 -0.22039830E+03
  beta 4         0.23517863E+01  0.51880491E+00  0.45330842E+01
  sigma-squared  0.11074195E+08  0.10000000E+01  0.11074195E+08
  gamma          0.99999999E+00  0.19556677E-04  0.51133431E+05
   mu is restricted to be zero
   eta is restricted to be zero

log likelihood function =  -0.52109338E+03

LR test of the one-sided error =   0.45593458E+02
with number of restrictions = 1
 [note that this statistic has a mixed chi-square distribution]

number of iterations =      5

(maximum number of iterations set at :   100)

number of cross-sections =     60

number of time periods =      1

total number of observations =     60

thus there are:      0  obsns not in the panel


covariance matrix :

  0.99963962E+00 -0.12485594E-01 -0.68549536E-02 -0.19732205E-02 -0.60286548E-02
  0.84877784E-07  0.91647360E-07
 -0.12485594E-01  0.55346801E+00 -0.22851110E+00 -0.71176294E-01 -0.30557264E+00
  0.25753583E-05  0.99950119E-08
 -0.68549536E-02 -0.22851110E+00  0.86479516E+00 -0.35748968E-01 -0.58660796E-01
  0.18269019E-05 -0.53000979E-06
 -0.19732205E-02 -0.71176294E-01 -0.35748968E-01  0.98862968E+00 -0.52332443E-01
  0.39180008E-06 -0.11019587E-07
 -0.60286548E-02 -0.30557264E+00 -0.58660796E-01 -0.52332443E-01  0.26915853E+00
 -0.96367479E-06  0.74950330E-05
  0.84877784E-07  0.25753583E-05  0.18269019E-05  0.39180008E-06 -0.96367479E-06
  0.10000000E+01 -0.25753896E-10
  0.91647360E-07  0.99950119E-08 -0.53000979E-06 -0.11019587E-07  0.74950330E-05
 -0.25753896E-10  0.38246362E-09


cost efficiency estimates :


     firm             eff.-est.

       1           0.10000000E+01
       2           0.10000000E+01
       3           0.10000000E+01
       4           0.10000000E+01
       5           0.10000000E+01
       6           0.10000000E+01
       7           0.10000000E+01
       8           0.10000000E+01
       9           0.10000000E+01
      10           0.10000000E+01
      11           0.10000000E+01
      12           0.10000000E+01
      13           0.10000000E+01
      14           0.10000000E+01
      15           0.10000000E+01
      16           0.10000000E+01
      17           0.10000000E+01
      18           0.10000000E+01
      19           0.10000000E+01
      20           0.10000000E+01
      21           0.10000000E+01
      22           0.10000000E+01
      23           0.30228213E+01
      24           0.10000000E+01
      25           0.10000000E+01
      26           0.10000000E+01
      27           0.10000000E+01
      28           0.10000000E+01
      29           0.10000000E+01
      30           0.10000000E+01
      31           0.10000000E+01
      32           0.10000000E+01
      33           0.10000000E+01
      34           0.10000000E+01
      35           0.10000000E+01
      36           0.10000000E+01
      37           0.10000000E+01
      38           0.10000000E+01
      39           0.12302574E+03
      40           0.10000000E+01
      41           0.10000000E+01
      42           0.10000000E+01
      43           0.10000000E+01
      44           0.10000000E+01
      45           0.10000000E+01
      46           0.10000000E+01
      47           0.10000000E+01
      48           0.20669262E+03
      49           0.10000000E+01
      50           0.10000000E+01
      51           0.10000000E+01
      52           0.20610086E+01
      53           0.10000000E+01
      54           0.10000000E+01
      55           0.10885794E+03
      56           0.10000000E+01
      57           0.10000000E+01
      58           0.10000000E+01
      59           0.10000000E+01
      60           0.10000000E+01


 mean efficiency =   0.83110022E+01
