# Supplementary material for: Changes in technological innovation efficiency and influencing factors of listed textile and apparel companies research——Based on three-stage DEA with Tobit modeling
Source: PLoS One. 2024 Aug 8;19(8):e0307820. doi: 10.1371/journal.pone.0307820 (PMC11309499; doi:10.1371/journal.pone.0307820)
Supplement: S1 Raw data — (ZIP) [file pone.0307820.s001.zip › Raw Data/Textile and Clothing Industry/Front4.1/2014/3-dta.txt]

1	1	983.7985	92.5000	12.0000	10.2800	113.4307
2	1	-57.5822	30.9800	13.0000	5.9909	97.0138
3	1	464.7596	54.0000	12.0000	10.2800	113.4307
4	1	8350.3812	88.6200	8.0000	6.8569	54.4929
5	1	808.1261	76.0800	6.0000	6.8569	54.4929
6	1	-315.7461	68.4500	13.0000	6.8569	54.4929
7	1	948.1189	41.2500	11.0000	5.9909	97.0138
8	1	0.0001	30.2900	18.0000	5.9909	97.0138
9	1	-1085.7799	35.6000	7.0000	5.9909	97.0138
10	1	475.2287	85.5700	15.0000	5.9909	97.0138
11	1	833.4857	32.2400	11.0000	7.8711	53.4174
12	1	4291.0026	26.5200	13.0000	6.8569	54.4929
13	1	-137.8222	36.9200	21.0000	6.8569	54.4929
14	1	439.7509	55.4500	8.0000	10.6732	111.3057
15	1	58.9437	58.7300	10.0000	6.3709	43.6906
16	1	-925.6216	62.6900	12.0000	6.8569	54.4929
17	1	31490.2756	22.5600	13.0000	10.2800	113.4307
18	1	-0.0356	66.3300	8.0000	10.6732	111.3057
19	1	53258.6781	22.4700	15.0000	6.8569	54.4929
20	1	-436.4393	28.7700	15.0000	10.6732	111.3057
21	1	8309.4949	40.3400	12.0000	5.9909	97.0138
22	1	-959.8983	60.1700	14.0000	10.2800	113.4307
23	1	12110.9705	10.3000	13.0000	6.8569	54.4929
24	1	23924.8144	34.2900	13.0000	6.3709	43.6906
25	1	25574.6725	30.8400	26.0000	6.8569	54.4929
26	1	59107.4815	49.5900	19.0000	7.8711	53.4174
27	1	-290.6213	39.3100	17.0000	7.8711	53.4174
28	1	323.4586	31.4100	21.0000	6.8569	54.4929
29	1	504.0119	42.6800	18.0000	3.5563	14.9368
30	1	49613.6861	40.4200	14.0000	10.2800	113.4307
31	1	50472.0313	36.7300	13.0000	6.8569	54.4929
32	1	873.9453	27.3000	14.0000	6.3709	43.6906
33	1	-511.2619	72.9600	8.0000	6.8569	54.4929
34	1	-473.9386	93.0000	12.0000	6.8569	54.4929
35	1	-614.5922	62.6400	5.0000	3.7580	13.4404
36	1	11551.0233	72.0000	21.0000	6.8569	54.4929
37	1	52626.5492	38.2452	19.0000	6.8569	54.4929
38	1	84014.9847	32.2400	10.0000	6.8569	54.4929
39	1	61721.2743	16.5500	12.0000	6.8569	54.4929
40	1	1173.2553	45.8700	11.0000	6.8569	54.4929
41	1	20854.0057	54.8700	14.0000	7.8711	53.4174
42	1	30320.7060	38.0400	33.0000	3.9181	7.3642
43	1	125500.0781	40.4500	12.0000	7.8711	53.4174
44	1	7698.6809	39.6500	20.0000	5.9909	97.0138
45	1	10699.0014	39.1800	12.0000	7.8711	53.4174
46	1	10454.3855	26.2900	21.0000	5.1933	33.5258
47	1	-283.3679	21.3600	17.0000	6.8569	54.4929
48	1	113325.6406	24.6500	15.0000	5.1933	33.5258
49	1	171828.7348	42.4700	14.0000	3.7580	13.4404
50	1	96660.7184	32.1200	16.0000	6.8569	54.4929
51	1	23372.9851	28.5000	23.0000	6.3709	43.6906
52	1	31418.6990	15.3100	15.0000	5.1933	33.5258
53	1	28378.5819	14.6900	26.0000	5.1933	33.5258
54	1	49119.0305	46.8700	20.0000	6.8569	54.4929
55	1	145008.8801	33.0100	19.0000	3.5982	11.5528
56	1	28192.0079	8.4480	20.0000	7.8711	53.4174
57	1	-48.1415	46.4000	16.0000	3.7580	13.4404
58	1	-501.1028	40.1100	16.0000	3.9181	7.3642
59	1	928.9144	30.0800	23.0000	10.2800	113.4307
60	1	202.6372	31.0700	28.0000	10.2800	113.4307
