# Supplementary material for: Changes in technological innovation efficiency and influencing factors of listed textile and apparel companies research——Based on three-stage DEA with Tobit modeling
Source: PLoS One. 2024 Aug 8;19(8):e0307820. doi: 10.1371/journal.pone.0307820 (PMC11309499; doi:10.1371/journal.pone.0307820)
Supplement: S1 Raw data — (ZIP) [file pone.0307820.s001.zip › Raw Data/Textile and Clothing Industry/Front4.1/2014/3-out.txt]

Output from the program FRONTIER (Version 4.1c)


instruction file = 3-ins.txt   
data file =        3-dta.txt   


 Error Components Frontier (see B&C 1992)
 The model is a cost function
 The dependent variable is not logged


the ols estimates are :

                 coefficient     standard-error    t-ratio

  beta 0         0.66557690E+05  0.28954869E+05  0.22986700E+01
  beta 1        -0.46693807E+03  0.26107914E+03 -0.17884925E+01
  beta 2        -0.42694871E+03  0.95132453E+03 -0.44879397E+00
  beta 3         0.19126553E+04  0.41358035E+04  0.46246281E+00
  beta 4        -0.47947198E+03  0.25344715E+03 -0.18918026E+01
  sigma-squared  0.13517088E+10

log likelihood function =  -0.71326503E+03

the estimates after the grid search were :

  beta 0         0.23013066E+05
  beta 1        -0.46693807E+03
  beta 2        -0.42694871E+03
  beta 3         0.19126553E+04
  beta 4        -0.47947198E+03
  sigma-squared  0.31352007E+10
  gamma          0.95000000E+00
   mu is restricted to be zero
   eta is restricted to be zero
 
 
 iteration =     0  func evals =     20  llf = -0.70395574E+03
     0.23013066E+05-0.46693807E+03-0.42694871E+03 0.19126553E+04-0.47947198E+03
     0.31352007E+10 0.95000000E+00
 gradient step
 iteration =     5  func evals =     93  llf = -0.70090385E+03
     0.23013098E+05-0.46544162E+03-0.42648622E+03 0.19130299E+04-0.47482766E+03
     0.31352007E+10 0.99817436E+00
 iteration =    10  func evals =    222  llf = -0.69871328E+03
     0.23013682E+05-0.43830312E+03-0.41806698E+03 0.19197096E+04-0.39255294E+03
     0.31352007E+10 0.99808002E+00
 iteration =    15  func evals =    347  llf = -0.69846120E+03
     0.23013612E+05-0.44080167E+03-0.41905872E+03 0.19192034E+04-0.39694692E+03
     0.31352007E+10 0.99702671E+00
 iteration =    20  func evals =    452  llf = -0.69678581E+03
     0.23010939E+05-0.52412448E+03-0.45802167E+03 0.19104861E+04-0.37489275E+03
     0.31352007E+10 0.99999999E+00
 pt better than entering pt cannot be found
 iteration =    25  func evals =    484  llf = -0.69659472E+03
     0.23010839E+05-0.52172768E+03-0.45904278E+03 0.19101967E+04-0.37198258E+03
     0.31352007E+10 0.99999999E+00


the final mle estimates are :

                 coefficient     standard-error    t-ratio

  beta 0         0.23010839E+05  0.10919857E+02  0.21072473E+04
  beta 1        -0.52172768E+03  0.53179308E+01 -0.98107271E+02
  beta 2        -0.45904278E+03  0.11947679E+03 -0.38421084E+01
  beta 3         0.19101967E+04  0.32591851E+02  0.58609640E+02
  beta 4        -0.37198258E+03  0.12183981E+03 -0.30530464E+01
  sigma-squared  0.31352007E+10  0.10000000E+01  0.31352007E+10
  gamma          0.99999999E+00  0.48360091E-05  0.20678207E+06
   mu is restricted to be zero
   eta is restricted to be zero

log likelihood function =  -0.69659472E+03

LR test of the one-sided error =   0.33340627E+02
with number of restrictions = 1
 [note that this statistic has a mixed chi-square distribution]

number of iterations =     25

(maximum number of iterations set at :   100)

number of cross-sections =     60

number of time periods =      1

total number of observations =     60

thus there are:      0  obsns not in the panel


covariance matrix :

  0.11924328E+03 -0.17462419E+04 -0.20889984E+04 -0.55239607E+03  0.28191702E+04
 -0.59586216E-03 -0.13930037E-03
 -0.17462419E+04  0.28280388E+02 -0.24252355E+05 -0.52091752E+04  0.23874932E+05
 -0.55512109E-02 -0.38328006E-03
 -0.20889984E+04 -0.24252355E+05  0.14274704E+05 -0.62953376E+04  0.25285227E+05
 -0.66387585E-02 -0.96138336E-03
 -0.55239607E+03 -0.52091752E+04 -0.62953376E+04  0.10622288E+04  0.82375956E+04
 -0.17589861E-02 -0.40334188E-03
  0.28191702E+04  0.23874932E+05  0.25285227E+05  0.82375956E+04  0.14844938E+05
  0.89881536E-02  0.24766902E-02
 -0.59586216E-03 -0.55512109E-02 -0.66387585E-02 -0.17589861E-02  0.89881536E-02
  0.10000000E+01 -0.44407838E-09
 -0.13930037E-03 -0.38328006E-03 -0.96138336E-03 -0.40334188E-03  0.24766902E-02
 -0.44407838E-09  0.23386984E-10


cost efficiency estimates :


     firm             eff.-est.

       1           0.10000000E+01
       2           0.10000000E+01
       3           0.10000000E+01
       4           0.10000000E+01
       5           0.10000000E+01
       6           0.10000000E+01
       7           0.10000000E+01
       8           0.10000000E+01
       9           0.10000000E+01
      10           0.10000000E+01
      11           0.10000000E+01
      12           0.10000000E+01
      13           0.10000000E+01
      14           0.10000000E+01
      15           0.10000000E+01
      16           0.10000000E+01
      17           0.10000000E+01
      18           0.10000000E+01
      19           0.10000000E+01
      20           0.10000000E+01
      21           0.10000000E+01
      22           0.10000000E+01
      23           0.26930583E+01
      24           0.10000000E+01
      25           0.10000000E+01
      26           0.10000000E+01
      27           0.10000000E+01
      28           0.10000000E+01
      29           0.10000000E+01
      30           0.10000000E+01
      31           0.10000000E+01
      32           0.10000000E+01
      33           0.10000000E+01
      34           0.10000000E+01
      35           0.10000000E+01
      36           0.10000000E+01
      37           0.10000000E+01
      38           0.10000000E+01
      39           0.36406182E+02
      40           0.10000000E+01
      41           0.10000000E+01
      42           0.10000000E+01
      43           0.10000000E+01
      44           0.10000000E+01
      45           0.10000000E+01
      46           0.10000000E+01
      47           0.10000000E+01
      48           0.15875905E+03
      49           0.10000000E+01
      50           0.10000000E+01
      51           0.10000000E+01
      52           0.56237800E+01
      53           0.32969264E+02
      54           0.10000000E+01
      55           0.10000000E+01
      56           0.61454830E+01
      57           0.10000000E+01
      58           0.10000000E+01
      59           0.10000000E+01
      60           0.10000000E+01


 mean efficiency =   0.49432802E+01
