# Supplementary material for: Changes in technological innovation efficiency and influencing factors of listed textile and apparel companies research——Based on three-stage DEA with Tobit modeling
Source: PLoS One. 2024 Aug 8;19(8):e0307820. doi: 10.1371/journal.pone.0307820 (PMC11309499; doi:10.1371/journal.pone.0307820)
Supplement: S1 Raw data — (ZIP) [file pone.0307820.s001.zip › Raw Data/Textile and Clothing Industry/Front4.1/2014/4-dta.txt]

1	1	-18.1197	92.5000	12.0000	10.2800	113.4307
2	1	-12.5159	30.9800	13.0000	5.9909	97.0138
3	1	-23.1906	54.0000	12.0000	10.2800	113.4307
4	1	2566.9892	88.6200	8.0000	6.8569	54.4929
5	1	-24.7385	76.0800	6.0000	6.8569	54.4929
6	1	40.9561	68.4500	13.0000	6.8569	54.4929
7	1	-29.4708	41.2500	11.0000	5.9909	97.0138
8	1	60.6883	30.2900	18.0000	5.9909	97.0138
9	1	27.0703	35.6000	7.0000	5.9909	97.0138
10	1	-74.1005	85.5700	15.0000	5.9909	97.0138
11	1	77.1155	32.2400	11.0000	7.8711	53.4174
12	1	4688.2893	26.5200	13.0000	6.8569	54.4929
13	1	-71.0827	36.9200	21.0000	6.8569	54.4929
14	1	60.7041	55.4500	8.0000	10.6732	111.3057
15	1	-9.6037	58.7300	10.0000	6.3709	43.6906
16	1	-70.9863	62.6900	12.0000	6.8569	54.4929
17	1	7252.2217	22.5600	13.0000	10.2800	113.4307
18	1	-0.0046	66.3300	8.0000	10.6732	111.3057
19	1	21455.3446	22.4700	15.0000	6.8569	54.4929
20	1	24.8294	28.7700	15.0000	10.6732	111.3057
21	1	63061.3824	40.3400	12.0000	5.9909	97.0138
22	1	67.6868	60.1700	14.0000	10.2800	113.4307
23	1	35295.6608	10.3000	13.0000	6.8569	54.4929
24	1	14919.0412	34.2900	13.0000	6.3709	43.6906
25	1	2813.7909	30.8400	26.0000	6.8569	54.4929
26	1	5188.8922	49.5900	19.0000	7.8711	53.4174
27	1	-15.0640	39.3100	17.0000	7.8711	53.4174
28	1	-98.8405	31.4100	21.0000	6.8569	54.4929
29	1	19.9380	42.6800	18.0000	3.5563	14.9368
30	1	2227.2494	40.4200	14.0000	10.2800	113.4307
31	1	29133.8752	36.7300	13.0000	6.8569	54.4929
32	1	-24.1667	27.3000	14.0000	6.3709	43.6906
33	1	-59.1672	72.9600	8.0000	6.8569	54.4929
34	1	0.0000	93.0000	12.0000	6.8569	54.4929
35	1	32.5379	62.6400	5.0000	3.7580	13.4404
36	1	3388.9098	72.0000	21.0000	6.8569	54.4929
37	1	2274.7668	38.2452	19.0000	6.8569	54.4929
38	1	7341.0175	32.2400	10.0000	6.8569	54.4929
39	1	21581.1106	16.5500	12.0000	6.8569	54.4929
40	1	93.2604	45.8700	11.0000	6.8569	54.4929
41	1	34803.4693	54.8700	14.0000	7.8711	53.4174
42	1	18473.7775	38.0400	33.0000	3.9181	7.3642
43	1	22873.5164	40.4500	12.0000	7.8711	53.4174
44	1	620.9999	39.6500	20.0000	5.9909	97.0138
45	1	923.1939	39.1800	12.0000	7.8711	53.4174
46	1	27801.4628	26.2900	21.0000	5.1933	33.5258
47	1	17.0129	21.3600	17.0000	6.8569	54.4929
48	1	10874.7587	24.6500	15.0000	5.1933	33.5258
49	1	30082.7136	42.4700	14.0000	3.7580	13.4404
50	1	7884.9161	32.1200	16.0000	6.8569	54.4929
51	1	6045.8122	28.5000	23.0000	6.3709	43.6906
52	1	2381.8047	15.3100	15.0000	5.1933	33.5258
53	1	1595.4954	14.6900	26.0000	5.1933	33.5258
54	1	7315.4444	46.8700	20.0000	6.8569	54.4929
55	1	25797.3014	33.0100	19.0000	3.5982	11.5528
56	1	7963.4685	8.4480	20.0000	7.8711	53.4174
57	1	65.4505	46.4000	16.0000	3.7580	13.4404
58	1	44.5787	40.1100	16.0000	3.9181	7.3642
59	1	41.2161	30.0800	23.0000	10.2800	113.4307
60	1	-21.9573	31.0700	28.0000	10.2800	113.4307
