# Supplementary material for: Changes in technological innovation efficiency and influencing factors of listed textile and apparel companies research——Based on three-stage DEA with Tobit modeling
Source: PLoS One. 2024 Aug 8;19(8):e0307820. doi: 10.1371/journal.pone.0307820 (PMC11309499; doi:10.1371/journal.pone.0307820)
Supplement: S1 Raw data — (ZIP) [file pone.0307820.s001.zip › Raw Data/Textile and Clothing Industry/Front4.1/2014/4-out.txt]

Output from the program FRONTIER (Version 4.1c)


instruction file = 4-ins.txt   
data file =        4-dta.txt   


 Error Components Frontier (see B&C 1992)
 The model is a cost function
 The dependent variable is not logged


the ols estimates are :

                 coefficient     standard-error    t-ratio

  beta 0         0.26480128E+05  0.95698444E+04  0.27670386E+01
  beta 1        -0.16686780E+03  0.86289001E+02 -0.19338247E+01
  beta 2        -0.24146414E+03  0.31442130E+03 -0.76796368E+00
  beta 3        -0.11391827E+04  0.13669202E+04 -0.83339371E+00
  beta 4        -0.10505914E+02  0.83766559E+02 -0.12541896E+00
  sigma-squared  0.14765551E+09

log likelihood function =  -0.64683774E+03

the estimates after the grid search were :

  beta 0         0.12088239E+05
  beta 1        -0.16686780E+03
  beta 2        -0.24146414E+03
  beta 3        -0.11391827E+04
  beta 4        -0.10505914E+02
  sigma-squared  0.34247737E+09
  gamma          0.95000000E+00
   mu is restricted to be zero
   eta is restricted to be zero
 
 
 iteration =     0  func evals =     20  llf = -0.63599191E+03
     0.12088239E+05-0.16686780E+03-0.24146414E+03-0.11391827E+04-0.10505914E+02
     0.34247737E+09 0.95000000E+00
 gradient step
 iteration =     5  func evals =    598  llf = -0.62718996E+03
     0.12088620E+05-0.14830677E+03-0.23546257E+03-0.11360956E+04 0.17166441E+02
     0.34247737E+09 0.99999999E+00
 pt better than entering pt cannot be found
 iteration =    10  func evals =    678  llf = -0.62718853E+03
     0.12088620E+05-0.14829880E+03-0.23545999E+03-0.11360943E+04 0.17178273E+02
     0.34247737E+09 0.99999999E+00


the final mle estimates are :

                 coefficient     standard-error    t-ratio

  beta 0         0.12088620E+05  0.10005523E+01  0.12081948E+05
  beta 1        -0.14829880E+03  0.19531278E+01 -0.75928879E+02
  beta 2        -0.23545999E+03  0.11414658E+01 -0.20627862E+03
  beta 3        -0.11360943E+04  0.10381351E+01 -0.10943607E+04
  beta 4         0.17178273E+02  0.25651294E+01  0.66968448E+01
  sigma-squared  0.34247737E+09  0.10000000E+01  0.34247737E+09
  gamma          0.99999999E+00  0.11936514E-05  0.83776555E+06
   mu is restricted to be zero
   eta is restricted to be zero

log likelihood function =  -0.62718853E+03

LR test of the one-sided error =   0.39298421E+02
with number of restrictions = 1
 [note that this statistic has a mixed chi-square distribution]

number of iterations =     10

(maximum number of iterations set at :   100)

number of cross-sections =     60

number of time periods =      1

total number of observations =     60

thus there are:      0  obsns not in the panel


covariance matrix :

  0.10011049E+01  0.56045336E-01  0.18320185E-01  0.93114544E-02  0.79466736E-01
 -0.45955866E-08  0.41523421E-07
  0.56045336E-01  0.38147081E+01  0.92837451E+00  0.46773155E+00  0.39760254E+01
 -0.34663840E-06  0.20242811E-05
  0.18320185E-01  0.92837451E+00  0.13029441E+01  0.15424667E+00  0.13206215E+01
 -0.72440321E-07  0.65282271E-06
  0.93114544E-02  0.46773155E+00  0.15424667E+00  0.10777245E+01  0.66074846E+00
 -0.57261651E-07  0.33668428E-06
  0.79466736E-01  0.39760254E+01  0.13206215E+01  0.66074846E+00  0.65798887E+01
 -0.59647264E-06  0.30249162E-05
 -0.45955866E-08 -0.34663840E-06 -0.72440321E-07 -0.57261651E-07 -0.59647264E-06
  0.10000000E+01 -0.27202572E-12
  0.41523421E-07  0.20242811E-05  0.65282271E-06  0.33668428E-06  0.30249162E-05
 -0.27202572E-12  0.14248036E-11


cost efficiency estimates :


     firm             eff.-est.

       1           0.10000000E+01
       2           0.10000000E+01
       3           0.10000000E+01
       4           0.10000000E+01
       5           0.10000000E+01
       6           0.10000000E+01
       7           0.10000000E+01
       8           0.10000000E+01
       9           0.12732310E+01
      10           0.10000000E+01
      11           0.10000000E+01
      12           0.10000000E+01
      13           0.10000000E+01
      14           0.10000000E+01
      15           0.10000000E+01
      16           0.10000000E+01
      17           0.10000000E+01
      18           0.10000000E+01
      19           0.10000000E+01
      20           0.10000000E+01
      21           0.10000000E+01
      22           0.10000000E+01
      23           0.54622717E+02
      24           0.10000000E+01
      25           0.10000000E+01
      26           0.10000000E+01
      27           0.10000000E+01
      28           0.10000000E+01
      29           0.10000000E+01
      30           0.10000000E+01
      31           0.10000000E+01
      32           0.10000000E+01
      33           0.10000000E+01
      34           0.10000000E+01
      35           0.10000000E+01
      36           0.10000000E+01
      37           0.10000000E+01
      38           0.10000000E+01
      39           0.10000000E+01
      40           0.10000000E+01
      41           0.10000000E+01
      42           0.10000000E+01
      43           0.10000000E+01
      44           0.10000000E+01
      45           0.10000000E+01
      46           0.10000000E+01
      47           0.10000000E+01
      48           0.10000000E+01
      49           0.10000000E+01
      50           0.10000000E+01
      51           0.10000000E+01
      52           0.24756241E+01
      53           0.10000000E+01
      54           0.10000000E+01
      55           0.10000000E+01
      56           0.10000000E+01
      57           0.10000000E+01
      58           0.10000000E+01
      59           0.10000000E+01
      60           0.10000000E+01


 mean efficiency =   0.19228595E+01
