# Supplementary material for: Changes in technological innovation efficiency and influencing factors of listed textile and apparel companies research——Based on three-stage DEA with Tobit modeling
Source: PLoS One. 2024 Aug 8;19(8):e0307820. doi: 10.1371/journal.pone.0307820 (PMC11309499; doi:10.1371/journal.pone.0307820)
Supplement: S1 Raw data — (ZIP) [file pone.0307820.s001.zip › Raw Data/Textile and Clothing Industry/Front4.1/2014/5-dta.txt]

1	1	8.2204	92.5000	12.0000	10.2800	113.4307
2	1	3.7194	30.9800	13.0000	5.9909	97.0138
3	1	-0.1484	54.0000	12.0000	10.2800	113.4307
4	1	35.0609	88.6200	8.0000	6.8569	54.4929
5	1	-17.3872	76.0800	6.0000	6.8569	54.4929
6	1	-5.8337	68.4500	13.0000	6.8569	54.4929
7	1	-11.5597	41.2500	11.0000	5.9909	97.0138
8	1	0.0000	30.2900	18.0000	5.9909	97.0138
9	1	-15.7686	35.6000	7.0000	5.9909	97.0138
10	1	0.1402	85.5700	15.0000	5.9909	97.0138
11	1	-9.2640	32.2400	11.0000	7.8711	53.4174
12	1	166.4816	26.5200	13.0000	6.8569	54.4929
13	1	-2.4059	36.9200	21.0000	6.8569	54.4929
14	1	-2.3898	55.4500	8.0000	10.6732	111.3057
15	1	-0.2539	58.7300	10.0000	6.3709	43.6906
16	1	11.6832	62.6900	12.0000	6.8569	54.4929
17	1	652.7706	22.5600	13.0000	10.2800	113.4307
18	1	9.4178	66.3300	8.0000	10.6732	111.3057
19	1	706.0445	22.4700	15.0000	6.8569	54.4929
20	1	-6.4126	28.7700	15.0000	10.6732	111.3057
21	1	133.9761	40.3400	12.0000	5.9909	97.0138
22	1	11.6079	60.1700	14.0000	10.2800	113.4307
23	1	607.1315	10.3000	13.0000	6.8569	54.4929
24	1	4695.4830	34.2900	13.0000	6.3709	43.6906
25	1	626.4814	30.8400	26.0000	6.8569	54.4929
26	1	943.4958	49.5900	19.0000	7.8711	53.4174
27	1	13.0543	39.3100	17.0000	7.8711	53.4174
28	1	5.8730	31.4100	21.0000	6.8569	54.4929
29	1	13.5900	42.6800	18.0000	3.5563	14.9368
30	1	3703.9871	40.4200	14.0000	10.2800	113.4307
31	1	926.2913	36.7300	13.0000	6.8569	54.4929
32	1	9.5513	27.3000	14.0000	6.3709	43.6906
33	1	-15.8793	72.9600	8.0000	6.8569	54.4929
34	1	-16.6371	93.0000	12.0000	6.8569	54.4929
35	1	-14.3362	62.6400	5.0000	3.7580	13.4404
36	1	159.7148	72.0000	21.0000	6.8569	54.4929
37	1	783.2545	38.2452	19.0000	6.8569	54.4929
38	1	11926.5287	32.2400	10.0000	6.8569	54.4929
39	1	699.3543	16.5500	12.0000	6.8569	54.4929
40	1	-0.5747	45.8700	11.0000	6.8569	54.4929
41	1	350.9271	54.8700	14.0000	7.8711	53.4174
42	1	2284.0215	38.0400	33.0000	3.9181	7.3642
43	1	4549.6050	40.4500	12.0000	7.8711	53.4174
44	1	111.6723	39.6500	20.0000	5.9909	97.0138
45	1	3203.1444	39.1800	12.0000	7.8711	53.4174
46	1	191.1858	26.2900	21.0000	5.1933	33.5258
47	1	-11.4708	21.3600	17.0000	6.8569	54.4929
48	1	7211.3244	24.6500	15.0000	5.1933	33.5258
49	1	3653.5335	42.4700	14.0000	3.7580	13.4404
50	1	5631.1713	32.1200	16.0000	6.8569	54.4929
51	1	58.1719	28.5000	23.0000	6.3709	43.6906
52	1	4282.3392	15.3100	15.0000	5.1933	33.5258
53	1	24679.0224	14.6900	26.0000	5.1933	33.5258
54	1	867.7629	46.8700	20.0000	6.8569	54.4929
55	1	2920.2262	33.0100	19.0000	3.5982	11.5528
56	1	313.6590	8.4480	20.0000	7.8711	53.4174
57	1	-9.9102	46.4000	16.0000	3.7580	13.4404
58	1	-4.9429	40.1100	16.0000	3.9181	7.3642
59	1	-3.3107	30.0800	23.0000	10.2800	113.4307
60	1	-4.7862	31.0700	28.0000	10.2800	113.4307
