# Supplementary material for: Changes in technological innovation efficiency and influencing factors of listed textile and apparel companies research——Based on three-stage DEA with Tobit modeling
Source: PLoS One. 2024 Aug 8;19(8):e0307820. doi: 10.1371/journal.pone.0307820 (PMC11309499; doi:10.1371/journal.pone.0307820)
Supplement: S1 Raw data — (ZIP) [file pone.0307820.s001.zip › Raw Data/Textile and Clothing Industry/Front4.1/2014/5-out.txt]

Output from the program FRONTIER (Version 4.1c)


instruction file = 5-ins.txt   
data file =        5-dta.txt   


 Error Components Frontier (see B&C 1992)
 The model is a cost function
 The dependent variable is not logged


the ols estimates are :

                 coefficient     standard-error    t-ratio

  beta 0         0.39195514E+04  0.28589515E+04  0.13709751E+01
  beta 1        -0.45112912E+02  0.25778483E+02 -0.17500220E+01
  beta 2         0.39942053E+02  0.93932066E+02  0.42522276E+00
  beta 3         0.46464844E+02  0.40836177E+03  0.11378353E+00
  beta 4        -0.23993936E+02  0.25024914E+02 -0.95880196E+00
  sigma-squared  0.13178121E+08

log likelihood function =  -0.57434802E+03

the estimates after the grid search were :

  beta 0        -0.37996616E+03
  beta 1        -0.45112912E+02
  beta 2         0.39942053E+02
  beta 3         0.46464844E+02
  beta 4        -0.23993936E+02
  sigma-squared  0.30565796E+08
  gamma          0.95000000E+00
   mu is restricted to be zero
   eta is restricted to be zero
 
 
 iteration =     0  func evals =     20  llf = -0.56195629E+03
    -0.37996616E+03-0.45112912E+02 0.39942053E+02 0.46464844E+02-0.23993936E+02
     0.30565796E+08 0.95000000E+00
 gradient step
 iteration =     5  func evals =     78  llf = -0.54922605E+03
    -0.37969369E+03-0.32300710E+02 0.43847600E+02 0.48423128E+02-0.55513492E+01
     0.30565796E+08 0.99999995E+00
 iteration =    10  func evals =     99  llf = -0.54920585E+03
    -0.37969290E+03-0.32259526E+02 0.43858328E+02 0.48428693E+02-0.55067518E+01
     0.30565796E+08 0.99999999E+00


the final mle estimates are :

                 coefficient     standard-error    t-ratio

  beta 0        -0.37969290E+03  0.99979510E+00 -0.37977072E+03
  beta 1        -0.32259526E+02  0.63403959E+00 -0.50879356E+02
  beta 2         0.43858328E+02  0.94796902E+00  0.46265571E+02
  beta 3         0.48428693E+02  0.98973901E+00  0.48930771E+02
  beta 4        -0.55067518E+01  0.58210763E+00 -0.94600234E+01
  sigma-squared  0.30565796E+08  0.10000000E+01  0.30565796E+08
  gamma          0.99999999E+00  0.55176486E-06  0.18123662E+07
   mu is restricted to be zero
   eta is restricted to be zero

log likelihood function =  -0.54920585E+03

LR test of the one-sided error =   0.50284347E+02
with number of restrictions = 1
 [note that this statistic has a mixed chi-square distribution]

number of iterations =     10

(maximum number of iterations set at :   100)

number of cross-sections =     60

number of time periods =      1

total number of observations =     60

thus there are:      0  obsns not in the panel


covariance matrix :

  0.99959024E+00 -0.15615745E-01 -0.64431091E-02 -0.28838054E-02 -0.39977450E-01
  0.13957753E-07 -0.19172149E-07
 -0.15615745E-01  0.40200621E+00 -0.24519705E+00 -0.11005713E+00 -0.15482484E+01
  0.48914078E-06 -0.11460574E-05
 -0.64431091E-02 -0.24519705E+00  0.89864526E+00 -0.45297947E-01 -0.62271707E+00
  0.22864592E-06 -0.23989680E-06
 -0.28838054E-02 -0.11005713E+00 -0.45297947E-01  0.97958331E+00 -0.28998391E+00
  0.83178763E-07 -0.13003050E-06
 -0.39977450E-01 -0.15482484E+01 -0.62271707E+00 -0.28998391E+00  0.33884930E+00
  0.64174754E-06 -0.13504868E-06
  0.13957753E-07  0.48914078E-06  0.22864592E-06  0.83178763E-07  0.64174754E-06
  0.10000000E+01  0.58540704E-12
 -0.19172149E-07 -0.11460574E-05 -0.23989680E-06 -0.13003050E-06 -0.13504868E-06
  0.58540704E-12  0.30444446E-12


cost efficiency estimates :


     firm             eff.-est.

       1           0.10000000E+01
       2           0.10000000E+01
       3           0.10000000E+01
       4           0.10000000E+01
       5           0.10000000E+01
       6           0.10000000E+01
       7           0.10000000E+01
       8           0.10000000E+01
       9           0.10000000E+01
      10           0.10000000E+01
      11           0.10000000E+01
      12           0.10000000E+01
      13           0.10000000E+01
      14           0.10000000E+01
      15           0.10000000E+01
      16           0.10000000E+01
      17           0.10000000E+01
      18           0.10000000E+01
      19           0.10000000E+01
      20           0.10000000E+01
      21           0.10000000E+01
      22           0.10000000E+01
      23           0.10000000E+01
      24           0.10000000E+01
      25           0.10000000E+01
      26           0.10000000E+01
      27           0.10000000E+01
      28           0.10000000E+01
      29           0.10000000E+01
      30           0.10000000E+01
      31           0.10000000E+01
      32           0.10000000E+01
      33           0.10000000E+01
      34           0.10000000E+01
      35           0.10000000E+01
      36           0.10000000E+01
      37           0.10000000E+01
      38           0.10000000E+01
      39           0.10000000E+01
      40           0.10000000E+01
      41           0.10000000E+01
      42           0.10000000E+01
      43           0.10000000E+01
      44           0.10000000E+01
      45           0.10000000E+01
      46           0.10000000E+01
      47           0.10000000E+01
      48           0.10000000E+01
      49           0.10000000E+01
      50           0.10000000E+01
      51           0.10000000E+01
      52           0.10000000E+01
      53           0.69790130E+02
      54           0.10000000E+01
      55           0.10000000E+01
      56           0.10054019E+01
      57           0.10000000E+01
      58           0.10000000E+01
      59           0.10000000E+01
      60           0.10000000E+01


 mean efficiency =   0.21465922E+01
