# Supplementary material for: Changes in technological innovation efficiency and influencing factors of listed textile and apparel companies research——Based on three-stage DEA with Tobit modeling
Source: PLoS One. 2024 Aug 8;19(8):e0307820. doi: 10.1371/journal.pone.0307820 (PMC11309499; doi:10.1371/journal.pone.0307820)
Supplement: S1 Raw data — (ZIP) [file pone.0307820.s001.zip › Raw Data/Textile and Clothing Industry/Front4.1/2015/1-dta.txt]

1	1	243.4579	82.8400	13.0000	10.9200	104.6443
2	1	-285.4380	31.0000	14.0000	6.4516	85.0497
3	1	229.2844	54.0000	13.0000	10.9200	104.6443
4	1	-268.9364	88.6200	9.0000	7.3276	49.5594
5	1	23498.8180	63.0900	7.0000	7.3276	49.5594
6	1	-231.9831	61.5300	14.0000	7.3276	49.5594
7	1	0.0000	41.2500	12.0000	6.4516	85.0497
8	1	-140.8341	30.2900	19.0000	6.4516	85.0497
9	1	9419.6397	35.6000	8.0000	6.4516	85.0497
10	1	181.8722	61.9900	16.0000	6.4516	85.0497
11	1	-119.2526	32.6600	12.0000	8.5871	47.6915
12	1	44689.7904	13.5400	14.0000	7.3276	49.5594
13	1	176.3730	36.9200	22.0000	7.3276	49.5594
14	1	159.9636	50.7900	9.0000	11.3692	80.0176
15	1	-133.6622	53.7300	11.0000	6.7649	39.0701
16	1	-103.1275	17.2300	13.0000	7.3276	49.5594
17	1	63904.0053	19.6100	14.0000	10.9200	104.6443
18	1	52.3358	66.3300	9.0000	11.3692	80.0176
19	1	12734.3714	21.8300	16.0000	7.3276	49.5594
20	1	1.8419	28.7200	16.0000	11.3692	80.0176
21	1	-41.8707	36.7400	13.0000	6.4516	85.0497
22	1	72647.4883	50.3800	15.0000	10.9200	104.6443
23	1	87.7112	10.5300	14.0000	7.3276	49.5594
24	1	13032.9523	34.2900	14.0000	6.7649	39.0701
25	1	24136.0752	30.8400	27.0000	7.3276	49.5594
26	1	9408.4509	57.8200	20.0000	8.5871	47.6915
27	1	-241.8741	39.3100	18.0000	8.5871	47.6915
28	1	-100.5138	31.5100	22.0000	7.3276	49.5594
29	1	-111.3588	42.6800	19.0000	3.7150	10.5142
30	1	2557.4464	40.4200	15.0000	10.9200	104.6443
31	1	87185.4361	36.7300	14.0000	7.3276	49.5594
32	1	1745.7234	27.3000	15.0000	6.7649	39.0701
33	1	7446.5584	60.8000	9.0000	7.3276	49.5594
34	1	-284.2226	92.9375	13.0000	7.3276	49.5594
35	1	622.7119	62.2500	6.0000	3.9692	12.7562
36	1	111.0485	54.0000	22.0000	7.3276	49.5594
37	1	6554.6515	37.7100	20.0000	7.3276	49.5594
38	1	182163.1563	29.7200	11.0000	7.3276	49.5594
39	1	50615.4143	16.3500	13.0000	7.3276	49.5594
40	1	22534.5107	35.4900	12.0000	7.3276	49.5594
41	1	139.8089	51.7900	15.0000	8.5871	47.6915
42	1	27892.7464	37.7900	34.0000	4.3155	6.4091
43	1	101688.4829	40.4500	13.0000	8.5871	47.6915
44	1	9507.0896	37.0800	21.0000	6.4516	85.0497
45	1	1465.8111	17.8100	13.0000	8.5871	47.6915
46	1	13735.1084	26.2900	22.0000	5.6205	27.2335
47	1	-94.0604	21.3600	18.0000	7.3276	49.5594
48	1	195635.9501	25.4200	16.0000	5.6205	27.2335
49	1	246089.1652	41.6700	15.0000	3.9692	12.7562
50	1	78558.3642	32.9000	17.0000	7.3276	49.5594
51	1	26852.7019	10.7200	24.0000	6.7649	39.0701
52	1	15249.8596	15.3100	16.0000	5.6205	27.2335
53	1	288859.9270	14.6900	27.0000	5.6205	27.2335
54	1	14497.5728	46.8700	21.0000	7.3276	49.5594
55	1	162874.2866	33.0000	20.0000	3.8338	12.4048
56	1	150709.6233	8.4480	21.0000	8.5871	47.6915
57	1	65.8765	46.4000	17.0000	3.9692	12.7562
58	1	75.3743	40.2100	17.0000	4.3155	6.4091
59	1	225.7073	30.0800	24.0000	10.9200	104.6443
60	1	-60.2183	31.0700	29.0000	10.9200	104.6443
