# Supplementary material for: Changes in technological innovation efficiency and influencing factors of listed textile and apparel companies research——Based on three-stage DEA with Tobit modeling
Source: PLoS One. 2024 Aug 8;19(8):e0307820. doi: 10.1371/journal.pone.0307820 (PMC11309499; doi:10.1371/journal.pone.0307820)
Supplement: S1 Raw data — (ZIP) [file pone.0307820.s001.zip › Raw Data/Textile and Clothing Industry/Front4.1/2015/1-out.txt]

Output from the program FRONTIER (Version 4.1c)


instruction file = 1-ins.txt   
data file =        1-dta.txt   


 Error Components Frontier (see B&C 1992)
 The model is a cost function
 The dependent variable is not logged


the ols estimates are :

                 coefficient     standard-error    t-ratio

  beta 0         0.98164366E+05  0.48709151E+05  0.20153167E+01
  beta 1        -0.86037678E+03  0.46196402E+03 -0.18624324E+01
  beta 2         0.15643241E+03  0.15556153E+04  0.10055983E+00
  beta 3        -0.29051734E+03  0.62046955E+04 -0.46822175E-01
  beta 4        -0.59129905E+03  0.46202669E+03 -0.12797941E+01
  sigma-squared  0.37518783E+10

log likelihood function =  -0.74389164E+03

the estimates after the grid search were :

  beta 0         0.25617717E+05
  beta 1        -0.86037678E+03
  beta 2         0.15643241E+03
  beta 3        -0.29051734E+03
  beta 4        -0.59129905E+03
  sigma-squared  0.87022380E+10
  gamma          0.95000000E+00
   mu is restricted to be zero
   eta is restricted to be zero
 
 
 iteration =     0  func evals =     20  llf = -0.73305077E+03
     0.25617717E+05-0.86037678E+03 0.15643241E+03-0.29051734E+03-0.59129905E+03
     0.87022380E+10 0.95000000E+00
 gradient step
 iteration =     5  func evals =    101  llf = -0.72234950E+03
     0.25622450E+05-0.70731145E+03 0.23545556E+03-0.25891283E+03-0.39543530E+03
     0.87022380E+10 0.99999971E+00
 pt better than entering pt cannot be found
 iteration =     8  func evals =    121  llf = -0.72228991E+03
     0.25622538E+05-0.70592122E+03 0.23680246E+03-0.25832331E+03-0.39453477E+03
     0.87022380E+10 0.99999999E+00


the final mle estimates are :

                 coefficient     standard-error    t-ratio

  beta 0         0.25622538E+05  0.83767466E+00  0.30587696E+05
  beta 1        -0.70592122E+03  0.94906640E+01 -0.74380594E+02
  beta 2         0.23680246E+03  0.75807180E+01  0.31237471E+02
  beta 3        -0.25832331E+03  0.34367489E+01 -0.75165022E+02
  beta 4        -0.39453477E+03  0.49872870E+01 -0.79108094E+02
  sigma-squared  0.87022380E+10  0.10000000E+01  0.87022380E+10
  gamma          0.99999999E+00  0.79280382E-06  0.12613461E+07
   mu is restricted to be zero
   eta is restricted to be zero

log likelihood function =  -0.72228991E+03

LR test of the one-sided error =   0.43203458E+02
with number of restrictions = 1
 [note that this statistic has a mixed chi-square distribution]

number of iterations =      8

(maximum number of iterations set at :   100)

number of cross-sections =     60

number of time periods =      1

total number of observations =     60

thus there are:      0  obsns not in the panel


covariance matrix :

  0.70169884E+00 -0.62873631E+01 -0.46168909E+01 -0.19871046E+01 -0.43726770E+01
  0.41040792E-08 -0.42731895E-06
 -0.62873631E+01  0.90072703E+02 -0.97927247E+02 -0.41890760E+02 -0.10300823E+03
  0.11765064E-06 -0.81104790E-05
 -0.46168909E+01 -0.97927247E+02  0.57467285E+02 -0.30756388E+02 -0.69870404E+02
  0.66752763E-07 -0.65443120E-05
 -0.19871046E+01 -0.41890760E+02 -0.30756388E+02  0.11811243E+02 -0.29172089E+02
  0.25854514E-07 -0.28455462E-05
 -0.43726770E+01 -0.10300823E+03 -0.69870404E+02 -0.29172089E+02  0.24873032E+02
  0.57637210E-07 -0.48258906E-05
  0.41040792E-08  0.11765064E-06  0.66752763E-07  0.25854514E-07  0.57637210E-07
  0.10000000E+01  0.33040786E-14
 -0.42731895E-06 -0.81104790E-05 -0.65443120E-05 -0.28455462E-05 -0.48258906E-05
  0.33040786E-14  0.62853789E-12


cost efficiency estimates :


     firm             eff.-est.

       1           0.10000000E+01
       2           0.10000000E+01
       3           0.10000000E+01
       4           0.10000000E+01
       5           0.10000000E+01
       6           0.10000000E+01
       7           0.10000000E+01
       8           0.10000000E+01
       9           0.10000000E+01
      10           0.10000000E+01
      11           0.10000000E+01
      12           0.10000000E+01
      13           0.10000000E+01
      14           0.10000000E+01
      15           0.10000000E+01
      16           0.10000000E+01
      17           0.10000000E+01
      18           0.10000000E+01
      19           0.10000000E+01
      20           0.10000000E+01
      21           0.10000000E+01
      22           0.10000000E+01
      23           0.14966131E+01
      24           0.10000000E+01
      25           0.10000000E+01
      26           0.10000000E+01
      27           0.10000000E+01
      28           0.10000000E+01
      29           0.10000000E+01
      30           0.10000000E+01
      31           0.10000000E+01
      32           0.10000000E+01
      33           0.10000000E+01
      34           0.10000000E+01
      35           0.10000000E+01
      36           0.10000000E+01
      37           0.10000000E+01
      38           0.10000000E+01
      39           0.10000000E+01
      40           0.10000000E+01
      41           0.10000000E+01
      42           0.83171266E+01
      43           0.10000000E+01
      44           0.10000000E+01
      45           0.10000000E+01
      46           0.17825183E+03
      47           0.10000000E+01
      48           0.10000000E+01
      49           0.10000000E+01
      50           0.10000000E+01
      51           0.40832678E+01
      52           0.23800926E+01
      53           0.30567987E+02
      54           0.10000000E+01
      55           0.13818103E+03
      56           0.41892128E+02
      57           0.10000000E+01
      58           0.10000000E+01
      59           0.10000000E+01
      60           0.10000000E+01


 mean efficiency =   0.76195011E+01
