# Supplementary material for: Changes in technological innovation efficiency and influencing factors of listed textile and apparel companies research——Based on three-stage DEA with Tobit modeling
Source: PLoS One. 2024 Aug 8;19(8):e0307820. doi: 10.1371/journal.pone.0307820 (PMC11309499; doi:10.1371/journal.pone.0307820)
Supplement: S1 Raw data — (ZIP) [file pone.0307820.s001.zip › Raw Data/Textile and Clothing Industry/Front4.1/2015/2-dta.txt]

1	1	9.2933	82.8400	13.0000	10.9200	104.6443
2	1	-6.5567	31.0000	14.0000	6.4516	85.0497
3	1	7.2233	54.0000	13.0000	10.9200	104.6443
4	1	-1.1633	88.6200	9.0000	7.3276	49.5594
5	1	777.4467	63.0900	7.0000	7.3276	49.5594
6	1	19.0933	61.5300	14.0000	7.3276	49.5594
7	1	-17.7000	41.2500	12.0000	6.4516	85.0497
8	1	18.3800	30.2900	19.0000	6.4516	85.0497
9	1	6939.8267	35.6000	8.0000	6.4516	85.0497
10	1	9.9100	61.9900	16.0000	6.4516	85.0497
11	1	-5.6300	32.6600	12.0000	8.5871	47.6915
12	1	2198.2233	13.5400	14.0000	7.3276	49.5594
13	1	-10.3133	36.9200	22.0000	7.3276	49.5594
14	1	10.9067	50.7900	9.0000	11.3692	80.0176
15	1	-0.9667	53.7300	11.0000	6.7649	39.0701
16	1	-0.0900	17.2300	13.0000	7.3276	49.5594
17	1	2041.7600	19.6100	14.0000	10.9200	104.6443
18	1	0.0000	66.3300	9.0000	11.3692	80.0176
19	1	1016.2167	21.8300	16.0000	7.3276	49.5594
20	1	-4.4733	28.7200	16.0000	11.3692	80.0176
21	1	0.5700	36.7400	13.0000	6.4516	85.0497
22	1	601.0233	50.3800	15.0000	10.9200	104.6443
23	1	-10.7333	10.5300	14.0000	7.3276	49.5594
24	1	638.7567	34.2900	14.0000	6.7649	39.0701
25	1	3659.5933	30.8400	27.0000	7.3276	49.5594
26	1	761.5200	57.8200	20.0000	8.5871	47.6915
27	1	-8.4000	39.3100	18.0000	8.5871	47.6915
28	1	-10.5000	31.5100	22.0000	7.3276	49.5594
29	1	0.0000	42.6800	19.0000	3.7150	10.5142
30	1	409.2133	40.4200	15.0000	10.9200	104.6443
31	1	1293.9100	36.7300	14.0000	7.3276	49.5594
32	1	98.7667	27.3000	15.0000	6.7649	39.0701
33	1	738.3000	60.8000	9.0000	7.3276	49.5594
34	1	12.4600	92.9375	13.0000	7.3276	49.5594
35	1	65.1500	62.2500	6.0000	3.9692	12.7562
36	1	8.6000	54.0000	22.0000	7.3276	49.5594
37	1	414.6833	37.7100	20.0000	7.3276	49.5594
38	1	9942.4067	29.7200	11.0000	7.3276	49.5594
39	1	1200.9033	16.3500	13.0000	7.3276	49.5594
40	1	98.9933	35.4900	12.0000	7.3276	49.5594
41	1	-15.5533	51.7900	15.0000	8.5871	47.6915
42	1	552.2967	37.7900	34.0000	4.3155	6.4091
43	1	3047.4333	40.4500	13.0000	8.5871	47.6915
44	1	570.5133	37.0800	21.0000	6.4516	85.0497
45	1	104.3667	17.8100	13.0000	8.5871	47.6915
46	1	280.1467	26.2900	22.0000	5.6205	27.2335
47	1	4.8433	21.3600	18.0000	7.3276	49.5594
48	1	7342.4900	25.4200	16.0000	5.6205	27.2335
49	1	5583.0070	41.6700	15.0000	3.9692	12.7562
50	1	2513.6633	32.9000	17.0000	7.3276	49.5594
51	1	201.0700	10.7200	24.0000	6.7649	39.0701
52	1	839.3667	15.3100	16.0000	5.6205	27.2335
53	1	12602.9400	14.6900	27.0000	5.6205	27.2335
54	1	1877.2933	46.8700	21.0000	7.3276	49.5594
55	1	3070.2000	33.0000	20.0000	3.8338	12.4048
56	1	1375.3600	8.4480	21.0000	8.5871	47.6915
57	1	2.6600	46.4000	17.0000	3.9692	12.7562
58	1	-16.5533	40.2100	17.0000	4.3155	6.4091
59	1	-7.7033	30.0800	24.0000	10.9200	104.6443
60	1	17.5267	31.0700	29.0000	10.9200	104.6443
