# Supplementary material for: Changes in technological innovation efficiency and influencing factors of listed textile and apparel companies research——Based on three-stage DEA with Tobit modeling
Source: PLoS One. 2024 Aug 8;19(8):e0307820. doi: 10.1371/journal.pone.0307820 (PMC11309499; doi:10.1371/journal.pone.0307820)
Supplement: S1 Raw data — (ZIP) [file pone.0307820.s001.zip › Raw Data/Textile and Clothing Industry/Front4.1/2015/2-out.txt]

Output from the program FRONTIER (Version 4.1c)


instruction file = 2-ins.txt   
data file =        2-dta.txt   


 Error Components Frontier (see B&C 1992)
 The model is a cost function
 The dependent variable is not logged


the ols estimates are :

                 coefficient     standard-error    t-ratio

  beta 0         0.44958490E+04  0.19344031E+04  0.23241531E+01
  beta 1        -0.33120549E+02  0.18346134E+02 -0.18053149E+01
  beta 2        -0.16400480E+02  0.61778682E+02 -0.26547150E+00
  beta 3        -0.21061774E+03  0.24640919E+03 -0.85474793E+00
  beta 4        -0.29214202E+01  0.18348623E+02 -0.15921741E+00
  sigma-squared  0.59172728E+07

log likelihood function =  -0.55032756E+03

the estimates after the grid search were :

  beta 0         0.16147792E+04
  beta 1        -0.33120549E+02
  beta 2        -0.16400480E+02
  beta 3        -0.21061774E+03
  beta 4        -0.29214202E+01
  sigma-squared  0.13724730E+08
  gamma          0.95000000E+00
   mu is restricted to be zero
   eta is restricted to be zero
 
 
 iteration =     0  func evals =     20  llf = -0.53853780E+03
     0.16147792E+04-0.33120549E+02-0.16400480E+02-0.21061774E+03-0.29214202E+01
     0.13724730E+08 0.95000000E+00
 gradient step
 iteration =     5  func evals =     86  llf = -0.52731770E+03
     0.16149450E+04-0.25815901E+02-0.13755303E+02-0.20928720E+03 0.72346121E+01
     0.13724730E+08 0.99999999E+00
 iteration =     9  func evals =    470  llf = -0.52717439E+03
     0.16149483E+04-0.25671382E+02-0.13701765E+02-0.20926074E+03 0.74341590E+01
     0.13724730E+08 0.99999999E+00


the final mle estimates are :

                 coefficient     standard-error    t-ratio

  beta 0         0.16149483E+04  0.10046565E+01  0.16074631E+04
  beta 1        -0.25671382E+02  0.43239244E+01 -0.59370561E+01
  beta 2        -0.13701765E+02  0.18433411E+01 -0.74331139E+01
  beta 3        -0.20926074E+03  0.12603535E+01 -0.16603337E+03
  beta 4         0.74341590E+01  0.58746517E+01  0.12654638E+01
  sigma-squared  0.13724730E+08  0.10000000E+01  0.13724730E+08
  gamma          0.99999999E+00  0.52393497E-05  0.19086338E+06
   mu is restricted to be zero
   eta is restricted to be zero

log likelihood function =  -0.52717441E+03

LR test of the one-sided error =   0.46306289E+02
with number of restrictions = 1
 [note that this statistic has a mixed chi-square distribution]

number of iterations =      9

(maximum number of iterations set at :   100)

number of cross-sections =     60

number of time periods =      1

total number of observations =     60

thus there are:      0  obsns not in the panel


covariance matrix :

  0.10093347E+01  0.40699073E+00  0.14962155E+00  0.74158135E-01  0.56040858E+00
 -0.37169224E-06  0.50967119E-06
  0.40699073E+00  0.18696322E+02  0.65263472E+01  0.32279975E+01  0.24357472E+02
 -0.16905998E-04  0.21695174E-04
  0.14962155E+00  0.65263472E+01  0.33979065E+01  0.11890524E+01  0.89883184E+01
 -0.59019827E-05  0.81449853E-05
  0.74158135E-01  0.32279975E+01  0.11890524E+01  0.15884909E+01  0.44428279E+01
 -0.30393204E-05  0.40331862E-05
  0.56040858E+00  0.24357472E+02  0.89883184E+01  0.44428279E+01  0.34511532E+02
 -0.23557311E-04  0.30349006E-04
 -0.37169224E-06 -0.16905998E-04 -0.59019827E-05 -0.30393204E-05 -0.23557311E-04
  0.10000000E+01 -0.20662776E-10
  0.50967119E-06  0.21695174E-04  0.81449853E-05  0.40331862E-05  0.30349006E-04
 -0.20662776E-10  0.27450785E-10


cost efficiency estimates :


     firm             eff.-est.

       1           0.10000000E+01
       2           0.10000000E+01
       3           0.10000000E+01
       4           0.10000000E+01
       5           0.10000000E+01
       6           0.10000000E+01
       7           0.10000000E+01
       8           0.10000000E+01
       9           0.10000000E+01
      10           0.10000000E+01
      11           0.10000000E+01
      12           0.10000000E+01
      13           0.10000000E+01
      14           0.10000000E+01
      15           0.10000000E+01
      16           0.10000000E+01
      17           0.10000000E+01
      18           0.10000000E+01
      19           0.10000000E+01
      20           0.10000000E+01
      21           0.10000000E+01
      22           0.10000000E+01
      23           0.10000000E+01
      24           0.10000000E+01
      25           0.10000000E+01
      26           0.10000000E+01
      27           0.10000000E+01
      28           0.10000000E+01
      29           0.10000000E+01
      30           0.10000000E+01
      31           0.10000000E+01
      32           0.10000000E+01
      33           0.10000000E+01
      34           0.10000000E+01
      35           0.10000000E+01
      36           0.10000000E+01
      37           0.10000000E+01
      38           0.10000000E+01
      39           0.10000000E+01
      40           0.10000000E+01
      41           0.10000000E+01
      42           0.10000000E+01
      43           0.10000000E+01
      44           0.10000000E+01
      45           0.10000000E+01
      46           0.10000000E+01
      47           0.10000000E+01
      48           0.10000000E+01
      49           0.10000000E+01
      50           0.10000000E+01
      51           0.10000000E+01
      52           0.28944234E+02
      53           0.10000000E+01
      54           0.10000000E+01
      55           0.10000000E+01
      56           0.10000000E+01
      57           0.10000000E+01
      58           0.10000000E+01
      59           0.10000000E+01
      60           0.10000000E+01


 mean efficiency =   0.14657372E+01
