# Supplementary material for: Changes in technological innovation efficiency and influencing factors of listed textile and apparel companies research——Based on three-stage DEA with Tobit modeling
Source: PLoS One. 2024 Aug 8;19(8):e0307820. doi: 10.1371/journal.pone.0307820 (PMC11309499; doi:10.1371/journal.pone.0307820)
Supplement: S1 Raw data — (ZIP) [file pone.0307820.s001.zip › Raw Data/Textile and Clothing Industry/Front4.1/2015/3-dta.txt]

1	1	-183.8970	82.8400	13.0000	10.9200	104.6443
2	1	-403.5635	31.0000	14.0000	6.4516	85.0497
3	1	570.2075	54.0000	13.0000	10.9200	104.6443
4	1	-1084.0450	88.6200	9.0000	7.3276	49.5594
5	1	2408.8508	63.0900	7.0000	7.3276	49.5594
6	1	-617.1154	61.5300	14.0000	7.3276	49.5594
7	1	1124.6187	41.2500	12.0000	6.4516	85.0497
8	1	360.7858	30.2900	19.0000	6.4516	85.0497
9	1	2772.8870	35.6000	8.0000	6.4516	85.0497
10	1	42.9556	61.9900	16.0000	6.4516	85.0497
11	1	-296.2992	32.6600	12.0000	8.5871	47.6915
12	1	7800.9045	13.5400	14.0000	7.3276	49.5594
13	1	-314.2528	36.9200	22.0000	7.3276	49.5594
14	1	-401.4944	50.7900	9.0000	11.3692	80.0176
15	1	137.3978	53.7300	11.0000	6.7649	39.0701
16	1	373.6715	17.2300	13.0000	7.3276	49.5594
17	1	30967.4838	19.6100	14.0000	10.9200	104.6443
18	1	-0.0466	66.3300	9.0000	11.3692	80.0176
19	1	52333.7645	21.8300	16.0000	7.3276	49.5594
20	1	-965.8315	28.7200	16.0000	11.3692	80.0176
21	1	-133.0070	36.7400	13.0000	6.4516	85.0497
22	1	25226.4845	50.3800	15.0000	10.9200	104.6443
23	1	-500.9639	10.5300	14.0000	7.3276	49.5594
24	1	33847.6190	34.2900	14.0000	6.7649	39.0701
25	1	30317.9186	30.8400	27.0000	7.3276	49.5594
26	1	40350.0525	57.8200	20.0000	8.5871	47.6915
27	1	-84.5303	39.3100	18.0000	8.5871	47.6915
28	1	178.3164	31.5100	22.0000	7.3276	49.5594
29	1	-0.0003	42.6800	19.0000	3.7150	10.5142
30	1	17416.7805	40.4200	15.0000	10.9200	104.6443
31	1	61875.1427	36.7300	14.0000	7.3276	49.5594
32	1	6659.0489	27.3000	15.0000	6.7649	39.0701
33	1	6354.1200	60.8000	9.0000	7.3276	49.5594
34	1	-869.1497	92.9375	13.0000	7.3276	49.5594
35	1	11912.8165	62.2500	6.0000	3.9692	12.7562
36	1	18.7057	54.0000	22.0000	7.3276	49.5594
37	1	22530.7778	37.7100	20.0000	7.3276	49.5594
38	1	109940.8195	29.7200	11.0000	7.3276	49.5594
39	1	58489.7113	16.3500	13.0000	7.3276	49.5594
40	1	3081.4000	35.4900	12.0000	7.3276	49.5594
41	1	-1056.7342	51.7900	15.0000	8.5871	47.6915
42	1	25126.1513	37.7900	34.0000	4.3155	6.4091
43	1	127124.6839	40.4500	13.0000	8.5871	47.6915
44	1	21252.8526	37.0800	21.0000	6.4516	85.0497
45	1	4434.9739	17.8100	13.0000	8.5871	47.6915
46	1	13724.0860	26.2900	22.0000	5.6205	27.2335
47	1	368.3777	21.3600	18.0000	7.3276	49.5594
48	1	108566.9855	25.4200	16.0000	5.6205	27.2335
49	1	212559.6795	41.6700	15.0000	3.9692	12.7562
50	1	66138.5011	32.9000	17.0000	7.3276	49.5594
51	1	18375.8215	10.7200	24.0000	6.7649	39.0701
52	1	44347.4576	15.3100	16.0000	5.6205	27.2335
53	1	48236.5477	14.6900	27.0000	5.6205	27.2335
54	1	50258.0926	46.8700	21.0000	7.3276	49.5594
55	1	118084.9158	33.0000	20.0000	3.8338	12.4048
56	1	23945.4960	8.4480	21.0000	8.5871	47.6915
57	1	359.4301	46.4000	17.0000	3.9692	12.7562
58	1	297.9721	40.2100	17.0000	4.3155	6.4091
59	1	425.3271	30.0800	24.0000	10.9200	104.6443
60	1	1115.0847	31.0700	29.0000	10.9200	104.6443
