# Supplementary material for: Changes in technological innovation efficiency and influencing factors of listed textile and apparel companies research——Based on three-stage DEA with Tobit modeling
Source: PLoS One. 2024 Aug 8;19(8):e0307820. doi: 10.1371/journal.pone.0307820 (PMC11309499; doi:10.1371/journal.pone.0307820)
Supplement: S1 Raw data — (ZIP) [file pone.0307820.s001.zip › Raw Data/Textile and Clothing Industry/Front4.1/2015/3-out.txt]

Output from the program FRONTIER (Version 4.1c)


instruction file = 3-ins.txt   
data file =        3-dta.txt   


 Error Components Frontier (see B&C 1992)
 The model is a cost function
 The dependent variable is not logged


the ols estimates are :

                 coefficient     standard-error    t-ratio

  beta 0         0.73221469E+05  0.30897982E+05  0.23697816E+01
  beta 1        -0.36282232E+03  0.29304054E+03 -0.12381301E+01
  beta 2        -0.41078112E+03  0.98678325E+03 -0.41628303E+00
  beta 3        -0.76976180E+03  0.39358635E+04 -0.19557635E+00
  beta 4        -0.42642922E+03  0.29308029E+03 -0.14549911E+01
  sigma-squared  0.15096903E+10

log likelihood function =  -0.71658108E+03

the estimates after the grid search were :

  beta 0         0.27202497E+05
  beta 1        -0.36282232E+03
  beta 2        -0.41078112E+03
  beta 3        -0.76976180E+03
  beta 4        -0.42642922E+03
  sigma-squared  0.35016285E+10
  gamma          0.95000000E+00
   mu is restricted to be zero
   eta is restricted to be zero
 
 
 iteration =     0  func evals =     20  llf = -0.70626225E+03
     0.27202497E+05-0.36282232E+03-0.41078112E+03-0.76976180E+03-0.42642922E+03
     0.35016285E+10 0.95000000E+00
 gradient step
 iteration =     3  func evals =     70  llf = -0.70151597E+03
     0.27202776E+05-0.35085106E+03-0.40616040E+03-0.76730029E+03-0.40508844E+03
     0.35016285E+10 0.99999999E+00


the final mle estimates are :

                 coefficient     standard-error    t-ratio

  beta 0         0.27202776E+05  0.10010977E+01  0.27172948E+05
  beta 1        -0.35085106E+03  0.22576608E+01 -0.15540469E+03
  beta 2        -0.40616040E+03  0.12676139E+01 -0.32041333E+03
  beta 3        -0.76730029E+03  0.10835036E+01 -0.70816592E+03
  beta 4        -0.40508844E+03  0.37689715E+01 -0.10747984E+03
  sigma-squared  0.35016285E+10  0.10000000E+01  0.35016285E+10
  gamma          0.99999999E+00  0.52427754E-07  0.19073867E+08
   mu is restricted to be zero
   eta is restricted to be zero

log likelihood function =  -0.70151597E+03

LR test of the one-sided error =   0.30130220E+02
with number of restrictions = 1
 [note that this statistic has a mixed chi-square distribution]

number of iterations =      3

(maximum number of iterations set at :   100)

number of cross-sections =     60

number of time periods =      1

total number of observations =     60

thus there are:      0  obsns not in the panel


covariance matrix :

  0.10021966E+01  0.94867304E-01  0.36510497E-01  0.19549531E-01  0.17032442E+00
  0.29360951E-10  0.10792046E-08
  0.94867304E-01  0.50970322E+01  0.15767961E+01  0.84427787E+00  0.73555924E+01
  0.55563726E-09  0.44037646E-07
  0.36510497E-01  0.15767961E+01  0.16068451E+01  0.32493350E+00  0.28309565E+01
  0.42636831E-09  0.18553190E-07
  0.19549531E-01  0.84427787E+00  0.32493350E+00  0.11739800E+01  0.15157467E+01
  0.28783934E-10  0.40059519E-08
  0.17032442E+00  0.73555924E+01  0.28309565E+01  0.15157467E+01  0.14205146E+02
 -0.14054463E-08 -0.30482716E-08
  0.29360951E-10  0.55563726E-09  0.42636831E-09  0.28783934E-10 -0.14054463E-08
  0.10000000E+01  0.40354191E-16
  0.10792046E-08  0.44037646E-07  0.18553190E-07  0.40059519E-08 -0.30482716E-08
  0.40354191E-16  0.27486693E-14


cost efficiency estimates :


     firm             eff.-est.

       1           0.10000000E+01
       2           0.10000000E+01
       3           0.10000000E+01
       4           0.10000000E+01
       5           0.10000000E+01
       6           0.10000000E+01
       7           0.10000000E+01
       8           0.10000000E+01
       9           0.10000000E+01
      10           0.10000000E+01
      11           0.10000000E+01
      12           0.10000000E+01
      13           0.10000000E+01
      14           0.10000000E+01
      15           0.10000000E+01
      16           0.10000000E+01
      17           0.10000000E+01
      18           0.10000000E+01
      19           0.10000000E+01
      20           0.10000000E+01
      21           0.10000000E+01
      22           0.10000000E+01
      23           0.10000000E+01
      24           0.10000000E+01
      25           0.10000000E+01
      26           0.10000000E+01
      27           0.10000000E+01
      28           0.10000000E+01
      29           0.10000000E+01
      30           0.10000000E+01
      31           0.10000000E+01
      32           0.10000000E+01
      33           0.10000000E+01
      34           0.10000000E+01
      35           0.10000000E+01
      36           0.10000000E+01
      37           0.10000000E+01
      38           0.10000000E+01
      39           0.10000000E+01
      40           0.10000000E+01
      41           0.10000000E+01
      42           0.10000000E+01
      43           0.10000000E+01
      44           0.10000000E+01
      45           0.10000000E+01
      46           0.10000000E+01
      47           0.10000000E+01
      48           0.10000000E+01
      49           0.10000000E+01
      50           0.10000000E+01
      51           0.10000000E+01
      52           0.10000000E+01
      53           0.10000000E+01
      54           0.10000000E+01
      55           0.10000000E+01
      56           0.10000000E+01
      57           0.10000000E+01
      58           0.10539963E+01
      59           0.10000000E+01
      60           0.10000000E+01


 mean efficiency =   0.10008999E+01
