# Supplementary material for: Changes in technological innovation efficiency and influencing factors of listed textile and apparel companies research——Based on three-stage DEA with Tobit modeling
Source: PLoS One. 2024 Aug 8;19(8):e0307820. doi: 10.1371/journal.pone.0307820 (PMC11309499; doi:10.1371/journal.pone.0307820)
Supplement: S1 Raw data — (ZIP) [file pone.0307820.s001.zip › Raw Data/Textile and Clothing Industry/Front4.1/2015/4-dta.txt]

1	1	1.2956	82.8400	13.0000	10.9200	104.6443
2	1	28.5838	31.0000	14.0000	6.4516	85.0497
3	1	11.0307	54.0000	13.0000	10.9200	104.6443
4	1	-82.9476	88.6200	9.0000	7.3276	49.5594
5	1	230.2252	63.0900	7.0000	7.3276	49.5594
6	1	78.5416	61.5300	14.0000	7.3276	49.5594
7	1	-4.2222	41.2500	12.0000	6.4516	85.0497
8	1	-15.1625	30.2900	19.0000	6.4516	85.0497
9	1	3266.1270	35.6000	8.0000	6.4516	85.0497
10	1	10.3494	61.9900	16.0000	6.4516	85.0497
11	1	-21.3630	32.6600	12.0000	8.5871	47.6915
12	1	9922.8283	13.5400	14.0000	7.3276	49.5594
13	1	18.8919	36.9200	22.0000	7.3276	49.5594
14	1	-11.6818	50.7900	9.0000	11.3692	80.0176
15	1	34.9451	53.7300	11.0000	6.7649	39.0701
16	1	-0.0016	17.2300	13.0000	7.3276	49.5594
17	1	5858.0671	19.6100	14.0000	10.9200	104.6443
18	1	14.7484	66.3300	9.0000	11.3692	80.0176
19	1	18729.1165	21.8300	16.0000	7.3276	49.5594
20	1	19.8696	28.7200	16.0000	11.3692	80.0176
21	1	-72.1509	36.7400	13.0000	6.4516	85.0497
22	1	1777.2519	50.3800	15.0000	10.9200	104.6443
23	1	1.9340	10.5300	14.0000	7.3276	49.5594
24	1	3819.9018	34.2900	14.0000	6.7649	39.0701
25	1	2895.3382	30.8400	27.0000	7.3276	49.5594
26	1	4580.4219	57.8200	20.0000	8.5871	47.6915
27	1	-46.7482	39.3100	18.0000	8.5871	47.6915
28	1	-64.1654	31.5100	22.0000	7.3276	49.5594
29	1	-32.8454	42.6800	19.0000	3.7150	10.5142
30	1	896.5214	40.4200	15.0000	10.9200	104.6443
31	1	8216.5225	36.7300	14.0000	7.3276	49.5594
32	1	8845.9500	27.3000	15.0000	6.7649	39.0701
33	1	479.0450	60.8000	9.0000	7.3276	49.5594
34	1	0.0000	92.9375	13.0000	7.3276	49.5594
35	1	6797.5247	62.2500	6.0000	3.9692	12.7562
36	1	-90.6529	54.0000	22.0000	7.3276	49.5594
37	1	1504.2147	37.7100	20.0000	7.3276	49.5594
38	1	9514.3383	29.7200	11.0000	7.3276	49.5594
39	1	29617.4883	16.3500	13.0000	7.3276	49.5594
40	1	2299.8816	35.4900	12.0000	7.3276	49.5594
41	1	24.8043	51.7900	15.0000	8.5871	47.6915
42	1	27508.3881	37.7900	34.0000	4.3155	6.4091
43	1	12637.0190	40.4500	13.0000	8.5871	47.6915
44	1	8750.4828	37.0800	21.0000	6.4516	85.0497
45	1	601.0708	17.8100	13.0000	8.5871	47.6915
46	1	12868.3108	26.2900	22.0000	5.6205	27.2335
47	1	-41.4885	21.3600	18.0000	7.3276	49.5594
48	1	11768.2587	25.4200	16.0000	5.6205	27.2335
49	1	28197.4031	41.6700	15.0000	3.9692	12.7562
50	1	5252.3941	32.9000	17.0000	7.3276	49.5594
51	1	3084.1719	10.7200	24.0000	6.7649	39.0701
52	1	3086.7687	15.3100	16.0000	5.6205	27.2335
53	1	3089.2333	14.6900	27.0000	5.6205	27.2335
54	1	9270.1775	46.8700	21.0000	7.3276	49.5594
55	1	14486.9145	33.0000	20.0000	3.8338	12.4048
56	1	5952.2102	8.4480	21.0000	8.5871	47.6915
57	1	-3.4508	46.4000	17.0000	3.9692	12.7562
58	1	71.8933	40.2100	17.0000	4.3155	6.4091
59	1	1.8456	30.0800	24.0000	10.9200	104.6443
60	1	88.6193	31.0700	29.0000	10.9200	104.6443
