# Supplementary material for: Changes in technological innovation efficiency and influencing factors of listed textile and apparel companies research——Based on three-stage DEA with Tobit modeling
Source: PLoS One. 2024 Aug 8;19(8):e0307820. doi: 10.1371/journal.pone.0307820 (PMC11309499; doi:10.1371/journal.pone.0307820)
Supplement: S1 Raw data — (ZIP) [file pone.0307820.s001.zip › Raw Data/Textile and Clothing Industry/Front4.1/2015/4-out.txt]

Output from the program FRONTIER (Version 4.1c)


instruction file = 4-ins.txt   
data file =        4-dta.txt   


 Error Components Frontier (see B&C 1992)
 The model is a cost function
 The dependent variable is not logged


the ols estimates are :

                 coefficient     standard-error    t-ratio

  beta 0         0.12693912E+05  0.52659019E+04  0.24105865E+01
  beta 1        -0.75185365E+02  0.49942509E+02 -0.15054383E+01
  beta 2         0.82240055E+02  0.16817616E+03  0.48901139E+00
  beta 3        -0.41209242E+03  0.67078397E+03 -0.61434446E+00
  beta 4        -0.65972541E+02  0.49949284E+02 -0.13207905E+01
  sigma-squared  0.43850359E+08

log likelihood function =  -0.61041477E+03

the estimates after the grid search were :

  beta 0         0.48509603E+04
  beta 1        -0.75185365E+02
  beta 2         0.82240055E+02
  beta 3        -0.41209242E+03
  beta 4        -0.65972541E+02
  sigma-squared  0.10170806E+09
  gamma          0.95000000E+00
   mu is restricted to be zero
   eta is restricted to be zero
 
 
 iteration =     0  func evals =     20  llf = -0.60233895E+03
     0.48509603E+04-0.75185365E+02 0.82240055E+02-0.41209242E+03-0.65972541E+02
     0.10170806E+09 0.95000000E+00
 gradient step
 iteration =     5  func evals =     88  llf = -0.59969512E+03
     0.48510423E+04-0.70292029E+02 0.82760811E+02-0.41038250E+03-0.46490708E+02
     0.10170806E+09 0.98759467E+00
 iteration =    10  func evals =    207  llf = -0.59870023E+03
     0.48503349E+04-0.85163102E+02 0.67986874E+02-0.41234675E+03-0.39137169E+02
     0.10170806E+09 0.97547041E+00
 iteration =    15  func evals =    310  llf = -0.59742441E+03
     0.48502060E+04-0.87918295E+02 0.65215710E+02-0.41252864E+03-0.35407781E+02
     0.10170806E+09 0.99666456E+00
 iteration =    20  func evals =    400  llf = -0.59731651E+03
     0.48500954E+04-0.89443125E+02 0.62672782E+02-0.41263250E+03-0.31354489E+02
     0.10170806E+09 0.99810411E+00
 iteration =    25  func evals =    525  llf = -0.59657134E+03
     0.48496701E+04-0.93202872E+02 0.52869766E+02-0.41369446E+03-0.24216143E+02
     0.10170806E+09 0.99903462E+00
 iteration =    30  func evals =    613  llf = -0.59421044E+03
     0.48495659E+04-0.95265134E+02 0.50981264E+02-0.41455587E+03-0.30745133E+02
     0.10170806E+09 0.99999999E+00
 pt better than entering pt cannot be found
 iteration =    34  func evals =    631  llf = -0.59421035E+03
     0.48495658E+04-0.95265427E+02 0.50979333E+02-0.41455591E+03-0.30741668E+02
     0.10170806E+09 0.99999999E+00


the final mle estimates are :

                 coefficient     standard-error    t-ratio

  beta 0         0.48495658E+04  0.10006435E+01  0.48464471E+04
  beta 1        -0.95265427E+02  0.77649792E+00 -0.12268600E+03
  beta 2         0.50979333E+02  0.15834428E+01  0.32195248E+02
  beta 3        -0.41455591E+03  0.98768350E+00 -0.41972546E+03
  beta 4        -0.30741668E+02  0.23073592E+01 -0.13323313E+02
  sigma-squared  0.10170806E+09  0.10000000E+01  0.10170806E+09
  gamma          0.99999999E+00  0.67794083E-06  0.14750550E+07
   mu is restricted to be zero
   eta is restricted to be zero

log likelihood function =  -0.59421035E+03

LR test of the one-sided error =   0.32408846E+02
with number of restrictions = 1
 [note that this statistic has a mixed chi-square distribution]

number of iterations =     34

(maximum number of iterations set at :   100)

number of cross-sections =     60

number of time periods =      1

total number of observations =     60

thus there are:      0  obsns not in the panel


covariance matrix :

  0.10012874E+01  0.14796796E-02  0.48058420E-01 -0.38538925E-02 -0.12456198E+00
  0.76830923E-07 -0.32921077E-07
  0.14796796E-02  0.60294903E+00  0.25889603E+00 -0.41509710E-01 -0.77424370E+00
  0.98244259E-06 -0.21052492E-06
  0.48058420E-01  0.25889603E+00  0.25072911E+01 -0.37239679E-01 -0.30869202E+01
  0.22754267E-05 -0.84253312E-06
 -0.38538925E-02 -0.41509710E-01 -0.37239679E-01  0.97551869E+00 -0.15420108E+00
  0.25913288E-07 -0.10522331E-07
 -0.12456198E+00 -0.77424370E+00 -0.30869202E+01 -0.15420108E+00  0.53239065E+01
 -0.36802635E-05  0.15427502E-05
  0.76830923E-07  0.98244259E-06  0.22754267E-05  0.25913288E-07 -0.36802635E-05
  0.10000000E+01 -0.10315422E-11
 -0.32921077E-07 -0.21052492E-06 -0.84253312E-06 -0.10522331E-07  0.15427502E-05
 -0.10315422E-11  0.45960377E-12


cost efficiency estimates :


     firm             eff.-est.

       1           0.10000000E+01
       2           0.10000000E+01
       3           0.10000000E+01
       4           0.10000000E+01
       5           0.10000000E+01
       6           0.10000000E+01
       7           0.10000000E+01
       8           0.10000000E+01
       9           0.10000000E+01
      10           0.10000000E+01
      11           0.10000000E+01
      12           0.10000000E+01
      13           0.10000000E+01
      14           0.10000000E+01
      15           0.10000000E+01
      16           0.10000000E+01
      17           0.10000000E+01
      18           0.10000000E+01
      19           0.10000000E+01
      20           0.10000000E+01
      21           0.10000000E+01
      22           0.10000000E+01
      23           0.10000000E+01
      24           0.10000000E+01
      25           0.10000000E+01
      26           0.10000000E+01
      27           0.10000000E+01
      28           0.10000000E+01
      29           0.10000000E+01
      30           0.10000000E+01
      31           0.10000000E+01
      32           0.10000000E+01
      33           0.10000000E+01
      34           0.10000000E+01
      35           0.10000000E+01
      36           0.10000000E+01
      37           0.10000000E+01
      38           0.10000000E+01
      39           0.10000000E+01
      40           0.10000000E+01
      41           0.10000000E+01
      42           0.27598354E+02
      43           0.10000000E+01
      44           0.10000000E+01
      45           0.10000000E+01
      46           0.42984880E+02
      47           0.10000000E+01
      48           0.15408879E+03
      49           0.10000000E+01
      50           0.10000000E+01
      51           0.29476512E+01
      52           0.29694553E+01
      53           0.18617197E+01
      54           0.10000000E+01
      55           0.19194967E+02
      56           0.66594351E+02
      57           0.10000000E+01
      58           0.10000000E+01
      59           0.10000000E+01
      60           0.10000000E+01


 mean efficiency =   0.61706694E+01
