# Supplementary material for: Changes in technological innovation efficiency and influencing factors of listed textile and apparel companies research——Based on three-stage DEA with Tobit modeling
Source: PLoS One. 2024 Aug 8;19(8):e0307820. doi: 10.1371/journal.pone.0307820 (PMC11309499; doi:10.1371/journal.pone.0307820)
Supplement: S1 Raw data — (ZIP) [file pone.0307820.s001.zip › Raw Data/Textile and Clothing Industry/Front4.1/2015/5-dta.txt]

1	1	16.3629	82.8400	13.0000	10.9200	104.6443
2	1	-9.9431	31.0000	14.0000	6.4516	85.0497
3	1	-1.6048	54.0000	13.0000	10.9200	104.6443
4	1	-8.1403	88.6200	9.0000	7.3276	49.5594
5	1	1975.2705	63.0900	7.0000	7.3276	49.5594
6	1	17.7724	61.5300	14.0000	7.3276	49.5594
7	1	11.5762	41.2500	12.0000	6.4516	85.0497
8	1	0.0000	30.2900	19.0000	6.4516	85.0497
9	1	1492.2575	35.6000	8.0000	6.4516	85.0497
10	1	-14.7841	61.9900	16.0000	6.4516	85.0497
11	1	-4.7126	32.6600	12.0000	8.5871	47.6915
12	1	153.9415	13.5400	14.0000	7.3276	49.5594
13	1	6.3440	36.9200	22.0000	7.3276	49.5594
14	1	-12.0629	50.7900	9.0000	11.3692	80.0176
15	1	11.4076	53.7300	11.0000	6.7649	39.0701
16	1	13.0448	17.2300	13.0000	7.3276	49.5594
17	1	655.0409	19.6100	14.0000	10.9200	104.6443
18	1	14.1343	66.3300	9.0000	11.3692	80.0176
19	1	720.4264	21.8300	16.0000	7.3276	49.5594
20	1	9.6875	28.7200	16.0000	11.3692	80.0176
21	1	2.6865	36.7400	13.0000	6.4516	85.0497
22	1	15781.6122	50.3800	15.0000	10.9200	104.6443
23	1	11.0582	10.5300	14.0000	7.3276	49.5594
24	1	3786.4083	34.2900	14.0000	6.7649	39.0701
25	1	911.4124	30.8400	27.0000	7.3276	49.5594
26	1	475.2114	57.8200	20.0000	8.5871	47.6915
27	1	-4.7406	39.3100	18.0000	8.5871	47.6915
28	1	-3.0960	31.5100	22.0000	7.3276	49.5594
29	1	10.1846	42.6800	19.0000	3.7150	10.5142
30	1	3721.0732	40.4200	15.0000	10.9200	104.6443
31	1	1497.8010	36.7300	14.0000	7.3276	49.5594
32	1	1293.8878	27.3000	15.0000	6.7649	39.0701
33	1	93.0053	60.8000	9.0000	7.3276	49.5594
34	1	-11.5240	92.9375	13.0000	7.3276	49.5594
35	1	674.5275	62.2500	6.0000	3.9692	12.7562
36	1	-4.6718	54.0000	22.0000	7.3276	49.5594
37	1	973.2171	37.7100	20.0000	7.3276	49.5594
38	1	10912.1289	29.7200	11.0000	7.3276	49.5594
39	1	622.5957	16.3500	13.0000	7.3276	49.5594
40	1	76.0688	35.4900	12.0000	7.3276	49.5594
41	1	2.9931	51.7900	15.0000	8.5871	47.6915
42	1	1778.6623	37.7900	34.0000	4.3155	6.4091
43	1	4159.2584	40.4500	13.0000	8.5871	47.6915
44	1	393.6895	37.0800	21.0000	6.4516	85.0497
45	1	3747.2894	17.8100	13.0000	8.5871	47.6915
46	1	268.6823	26.2900	22.0000	5.6205	27.2335
47	1	-1.1530	21.3600	18.0000	7.3276	49.5594
48	1	4796.4533	25.4200	16.0000	5.6205	27.2335
49	1	3559.9056	41.6700	15.0000	3.9692	12.7562
50	1	4143.6504	32.9000	17.0000	7.3276	49.5594
51	1	137.5356	10.7200	24.0000	6.7649	39.0701
52	1	11171.0629	15.3100	16.0000	5.6205	27.2335
53	1	24217.8112	14.6900	27.0000	5.6205	27.2335
54	1	895.8347	46.8700	21.0000	7.3276	49.5594
55	1	5284.4040	33.0000	20.0000	3.8338	12.4048
56	1	304.7315	8.4480	21.0000	8.5871	47.6915
57	1	17.4682	46.4000	17.0000	3.9692	12.7562
58	1	-4.1198	40.2100	17.0000	4.3155	6.4091
59	1	0.0674	30.0800	24.0000	10.9200	104.6443
60	1	-3.2557	31.0700	29.0000	10.9200	104.6443
