# Supplementary material for: Changes in technological innovation efficiency and influencing factors of listed textile and apparel companies research——Based on three-stage DEA with Tobit modeling
Source: PLoS One. 2024 Aug 8;19(8):e0307820. doi: 10.1371/journal.pone.0307820 (PMC11309499; doi:10.1371/journal.pone.0307820)
Supplement: S1 Raw data — (ZIP) [file pone.0307820.s001.zip › Raw Data/Textile and Clothing Industry/Front4.1/2015/5-out.txt]

Output from the program FRONTIER (Version 4.1c)


instruction file = 5-ins.txt   
data file =        5-dta.txt   


 Error Components Frontier (see B&C 1992)
 The model is a cost function
 The dependent variable is not logged


the ols estimates are :

                 coefficient     standard-error    t-ratio

  beta 0         0.33542817E+04  0.33507748E+04  0.10010466E+01
  beta 1        -0.41351235E+02  0.31779190E+02 -0.13012048E+01
  beta 2         0.36617198E+02  0.10701309E+03  0.34217496E+00
  beta 3         0.53309547E+02  0.42683020E+03  0.12489638E+00
  beta 4        -0.16363471E+02  0.31783501E+02 -0.51484168E+00
  sigma-squared  0.17754894E+08

log likelihood function =  -0.58329112E+03

the estimates after the grid search were :

  beta 0        -0.16363099E+04
  beta 1        -0.41351235E+02
  beta 2         0.36617198E+02
  beta 3         0.53309547E+02
  beta 4        -0.16363471E+02
  sigma-squared  0.41181324E+08
  gamma          0.95000000E+00
   mu is restricted to be zero
   eta is restricted to be zero
 
 
 iteration =     0  func evals =     20  llf = -0.57060380E+03
    -0.16363099E+04-0.41351235E+02 0.36617198E+02 0.53309547E+02-0.16363471E+02
     0.41181324E+08 0.95000000E+00
 gradient step
 iteration =     5  func evals =    130  llf = -0.55853891E+03
    -0.16359263E+04-0.25035542E+02 0.42603485E+02 0.56189620E+02 0.53416842E+01
     0.41181324E+08 0.99999999E+00
 iteration =     8  func evals =    148  llf = -0.55853811E+03
    -0.16359261E+04-0.25030802E+02 0.42606374E+02 0.56190973E+02 0.53426747E+01
     0.41181324E+08 0.99999999E+00


the final mle estimates are :

                 coefficient     standard-error    t-ratio

  beta 0        -0.16359261E+04  0.99940358E+00 -0.16369024E+04
  beta 1        -0.25030802E+02  0.10171592E+01 -0.24608540E+02
  beta 2         0.42606374E+02  0.80480759E+00  0.52939827E+02
  beta 3         0.56190973E+02  0.96275346E+00  0.58364863E+02
  beta 4         0.53426747E+01  0.10302998E+01  0.51855536E+01
  sigma-squared  0.41181324E+08  0.10000000E+01  0.41181324E+08
  gamma          0.99999999E+00  0.13975329E-05  0.71554666E+06
   mu is restricted to be zero
   eta is restricted to be zero

log likelihood function =  -0.55853811E+03

LR test of the one-sided error =   0.49506024E+02
with number of restrictions = 1
 [note that this statistic has a mixed chi-square distribution]

number of iterations =      8

(maximum number of iterations set at :   100)

number of cross-sections =     60

number of time periods =      1

total number of observations =     60

thus there are:      0  obsns not in the panel


covariance matrix :

  0.99880752E+00 -0.48086457E-01 -0.20546230E-01 -0.93318111E-02 -0.69069173E-01
  0.25491232E-07 -0.89976291E-07
 -0.48086457E-01  0.10346127E+01 -0.82405818E+00 -0.38085260E+00 -0.30968634E+01
  0.59012988E-06 -0.34178126E-05
 -0.20546230E-01 -0.82405818E+00  0.64771525E+00 -0.15962711E+00 -0.11782791E+01
  0.48563709E-06 -0.14094863E-05
 -0.93318111E-02 -0.38085260E+00 -0.15962711E+00  0.92689423E+00 -0.54468212E+00
  0.16779081E-06 -0.67697965E-06
 -0.69069173E-01 -0.30968634E+01 -0.11782791E+01 -0.54468212E+00  0.10615176E+01
  0.86386236E-06 -0.27345724E-06
  0.25491232E-07  0.59012988E-06  0.48563709E-06  0.16779081E-06  0.86386236E-06
  0.10000000E+01  0.13296756E-11
 -0.89976291E-07 -0.34178126E-05 -0.14094863E-05 -0.67697965E-06 -0.27345724E-06
  0.13296756E-11  0.19530982E-11


cost efficiency estimates :


     firm             eff.-est.

       1           0.10000000E+01
       2           0.10000000E+01
       3           0.10000000E+01
       4           0.10000000E+01
       5           0.10000000E+01
       6           0.10000000E+01
       7           0.10000000E+01
       8           0.10000000E+01
       9           0.10000000E+01
      10           0.10000000E+01
      11           0.10000000E+01
      12           0.10000000E+01
      13           0.10000000E+01
      14           0.10000000E+01
      15           0.10000000E+01
      16           0.10000000E+01
      17           0.10000000E+01
      18           0.10000000E+01
      19           0.10000000E+01
      20           0.10000000E+01
      21           0.10000000E+01
      22           0.10000000E+01
      23           0.10000000E+01
      24           0.10000000E+01
      25           0.10000000E+01
      26           0.10000000E+01
      27           0.10000000E+01
      28           0.10000000E+01
      29           0.10000000E+01
      30           0.10000000E+01
      31           0.10000000E+01
      32           0.10000000E+01
      33           0.10000000E+01
      34           0.10000000E+01
      35           0.10000000E+01
      36           0.10000000E+01
      37           0.10000000E+01
      38           0.10000000E+01
      39           0.10000000E+01
      40           0.10000000E+01
      41           0.10000000E+01
      42           0.10000000E+01
      43           0.10000000E+01
      44           0.10000000E+01
      45           0.10000000E+01
      46           0.10000000E+01
      47           0.10000000E+01
      48           0.10000000E+01
      49           0.10000000E+01
      50           0.10000000E+01
      51           0.10000000E+01
      52           0.10000000E+01
      53           0.10000000E+01
      54           0.10000000E+01
      55           0.10000000E+01
      56           0.10000000E+01
      57           0.10000000E+01
      58           0.10000000E+01
      59           0.10000000E+01
      60           0.10000000E+01


 mean efficiency =   0.10000000E+01
