# Supplementary material for: Changes in technological innovation efficiency and influencing factors of listed textile and apparel companies research——Based on three-stage DEA with Tobit modeling
Source: PLoS One. 2024 Aug 8;19(8):e0307820. doi: 10.1371/journal.pone.0307820 (PMC11309499; doi:10.1371/journal.pone.0307820)
Supplement: S1 Raw data — (ZIP) [file pone.0307820.s001.zip › Raw Data/Textile and Clothing Industry/Front4.1/2016/1-dta.txt]

1	1	-244.6257	73.1800	14.0000	12.1400	96.4119
2	1	7478.4325	31.0200	15.0000	6.9671	76.7980
3	1	-179.2743	54.0000	14.0000	12.1400	96.4119
4	1	-250.6455	70.8800	10.0000	7.8384	46.9845
5	1	37161.4568	50.1000	8.0000	7.8384	46.9845
6	1	-15.5843	54.6100	15.0000	7.8384	46.9845
7	1	0.0000	41.2500	13.0000	6.9671	76.7980
8	1	-236.0957	30.2900	20.0000	6.9671	76.7980
9	1	28397.3073	35.6000	9.0000	6.9671	76.7980
10	1	-59.6909	61.9900	17.0000	6.9671	76.7980
11	1	-169.1803	32.6600	13.0000	9.2658	43.7616
12	1	39953.9668	13.5400	15.0000	7.8384	46.9845
13	1	294.6558	37.5000	23.0000	7.8384	46.9845
14	1	229.6145	50.7900	10.0000	12.3391	68.9769
15	1	-58.8989	53.7300	12.0000	7.4024	34.9381
16	1	51.4960	17.2300	14.0000	7.8384	46.9845
17	1	71069.4941	19.6100	15.0000	12.1400	96.4119
18	1	296.3819	61.3300	10.0000	12.3391	68.9769
19	1	9036.6727	21.8300	17.0000	7.8384	46.9845
20	1	221.4577	24.8400	17.0000	12.3391	68.9769
21	1	-299.1424	29.2400	14.0000	6.9671	76.7980
22	1	63510.1340	50.3800	16.0000	12.1400	96.4119
23	1	-76.1762	10.7600	15.0000	7.8384	46.9845
24	1	1039.3901	34.2900	15.0000	7.4024	34.9381
25	1	60710.1611	29.4700	28.0000	7.8384	46.9845
26	1	4499.8705	51.5000	21.0000	9.2658	43.7616
27	1	56.6014	39.3100	19.0000	9.2658	43.7616
28	1	89.1911	29.0100	23.0000	7.8384	46.9845
29	1	-306.4632	42.6800	20.0000	4.0297	9.8467
30	1	2485.6442	40.4200	16.0000	12.1400	96.4119
31	1	95221.7704	36.7300	15.0000	7.8384	46.9845
32	1	2979.5450	27.3000	16.0000	7.4024	34.9381
33	1	2619.9791	48.6400	10.0000	7.8384	46.9845
34	1	-47.5445	74.3500	14.0000	7.8384	46.9845
35	1	2727.3438	61.8600	7.0000	4.3686	11.2053
36	1	171.3493	43.7200	23.0000	7.8384	46.9845
37	1	3452.8903	37.6400	21.0000	7.8384	46.9845
38	1	168348.7114	29.7200	12.0000	7.8384	46.9845
39	1	25642.7983	13.2900	14.0000	7.8384	46.9845
40	1	64.2515	36.4900	13.0000	7.8384	46.9845
41	1	-89.5741	45.6200	16.0000	9.2658	43.7616
42	1	45981.2711	37.4100	35.0000	4.6606	5.7868
43	1	112700.2053	40.4500	14.0000	9.2658	43.7616
44	1	4888.3737	37.5000	22.0000	6.9671	76.7980
45	1	1627.8375	17.8100	14.0000	9.2658	43.7616
46	1	36587.0732	16.0700	23.0000	5.9239	26.4740
47	1	18245.6616	21.3600	19.0000	7.8384	46.9845
48	1	145835.8299	27.4200	17.0000	5.9239	26.4740
49	1	234848.1341	41.6700	16.0000	4.3686	11.2053
50	1	79806.6000	32.9000	18.0000	7.8384	46.9845
51	1	17465.3116	10.7200	25.0000	7.4024	34.9381
52	1	49325.0285	15.3100	17.0000	5.9239	26.4740
53	1	307453.0360	15.2100	28.0000	5.9239	26.4740
54	1	19637.8210	46.8700	22.0000	7.8384	46.9845
55	1	170997.5063	27.3000	21.0000	4.1326	11.7137
56	1	89360.5594	8.4480	22.0000	9.2658	43.7616
57	1	-111.4109	46.4000	18.0000	4.3686	11.2053
58	1	193.2623	40.3100	18.0000	4.6606	5.7868
59	1	236.1764	30.0800	25.0000	12.1400	96.4119
60	1	-134.6624	31.0700	30.0000	12.1400	96.4119
