# Supplementary material for: Changes in technological innovation efficiency and influencing factors of listed textile and apparel companies research——Based on three-stage DEA with Tobit modeling
Source: PLoS One. 2024 Aug 8;19(8):e0307820. doi: 10.1371/journal.pone.0307820 (PMC11309499; doi:10.1371/journal.pone.0307820)
Supplement: S1 Raw data — (ZIP) [file pone.0307820.s001.zip › Raw Data/Textile and Clothing Industry/Front4.1/2016/1-out.txt]

Output from the program FRONTIER (Version 4.1c)


instruction file = 1-ins.txt   
data file =        1-dta.txt   


 Error Components Frontier (see B&C 1992)
 The model is a cost function
 The dependent variable is not logged


the ols estimates are :

                 coefficient     standard-error    t-ratio

  beta 0         0.91858901E+05  0.47653841E+05  0.19276285E+01
  beta 1        -0.82200920E+03  0.51757773E+03 -0.15881850E+01
  beta 2         0.75365341E+03  0.14910364E+04  0.50545607E+00
  beta 3        -0.20923947E+04  0.54027399E+04 -0.38728400E+00
  beta 4        -0.50050274E+03  0.49799357E+03 -0.10050386E+01
  sigma-squared  0.34699888E+10

log likelihood function =  -0.74154849E+03

the estimates after the grid search were :

  beta 0         0.22090782E+05
  beta 1        -0.82200920E+03
  beta 2         0.75365341E+03
  beta 3        -0.20923947E+04
  beta 4        -0.50050274E+03
  sigma-squared  0.80484136E+10
  gamma          0.95000000E+00
   mu is restricted to be zero
   eta is restricted to be zero
 
 
 iteration =     0  func evals =     20  llf = -0.73042187E+03
     0.22090782E+05-0.82200920E+03 0.75365341E+03-0.20923947E+04-0.50050274E+03
     0.80484136E+10 0.95000000E+00
 gradient step
 iteration =     5  func evals =    111  llf = -0.71902815E+03
     0.22094787E+05-0.65819441E+03 0.81955434E+03-0.20562378E+04-0.24787137E+03
     0.80484136E+10 0.99999999E+00


the final mle estimates are :

                 coefficient     standard-error    t-ratio

  beta 0         0.22094787E+05  0.23970064E+01  0.92176589E+04
  beta 1        -0.65819441E+03  0.89088960E+02 -0.73880580E+01
  beta 2         0.81955434E+03  0.35854693E+02  0.22857659E+02
  beta 3        -0.20562378E+04  0.19687706E+02 -0.10444274E+03
  beta 4        -0.24787137E+03  0.13737619E+03 -0.18043256E+01
  sigma-squared  0.80484136E+10  0.10000000E+01  0.80484136E+10
  gamma          0.99999999E+00  0.45668788E-05  0.21896793E+06
   mu is restricted to be zero
   eta is restricted to be zero

log likelihood function =  -0.71902815E+03

LR test of the one-sided error =   0.45040675E+02
with number of restrictions = 1
 [note that this statistic has a mixed chi-square distribution]

number of iterations =      5

(maximum number of iterations set at :   100)

number of cross-sections =     60

number of time periods =      1

total number of observations =     60

thus there are:      0  obsns not in the panel


covariance matrix :

  0.57456398E+01  0.19406415E+03  0.78077275E+02  0.42833439E+02  0.29926264E+03
 -0.10905773E-07  0.99235509E-05
  0.19406415E+03  0.79368428E+04  0.31928340E+04  0.17515829E+04  0.12237640E+05
 -0.48921118E-06  0.40580376E-03
  0.78077275E+02  0.31928340E+04  0.12855590E+04  0.70471575E+03  0.49236207E+04
 -0.17227316E-06  0.16326964E-03
  0.42833439E+02  0.17515829E+04  0.70471575E+03  0.38760576E+03  0.27010666E+04
 -0.10799260E-06  0.89564044E-04
  0.29926264E+03  0.12237640E+05  0.49236207E+04  0.27010666E+04  0.18872217E+05
 -0.81575816E-06  0.62573541E-03
 -0.10905773E-07 -0.48921118E-06 -0.17227316E-06 -0.10799260E-06 -0.81575816E-06
  0.10000000E+01 -0.25222870E-13
  0.99235509E-05  0.40580376E-03  0.16326964E-03  0.89564044E-04  0.62573541E-03
 -0.25222870E-13  0.20856382E-10


cost efficiency estimates :


     firm             eff.-est.

       1           0.10000000E+01
       2           0.10000000E+01
       3           0.10000000E+01
       4           0.10000000E+01
       5           0.10000000E+01
       6           0.10000000E+01
       7           0.10000000E+01
       8           0.10000000E+01
       9           0.10000000E+01
      10           0.10000000E+01
      11           0.10000000E+01
      12           0.10000000E+01
      13           0.10000000E+01
      14           0.10000000E+01
      15           0.10000000E+01
      16           0.10000000E+01
      17           0.10000000E+01
      18           0.10000000E+01
      19           0.10000000E+01
      20           0.10000000E+01
      21           0.10000000E+01
      22           0.10000000E+01
      23           0.10000000E+01
      24           0.10000000E+01
      25           0.10000000E+01
      26           0.10000000E+01
      27           0.10000000E+01
      28           0.10000000E+01
      29           0.10000000E+01
      30           0.10000000E+01
      31           0.10000000E+01
      32           0.10000000E+01
      33           0.10000000E+01
      34           0.10000000E+01
      35           0.10000000E+01
      36           0.10000000E+01
      37           0.10000000E+01
      38           0.10000000E+01
      39           0.10000000E+01
      40           0.10000000E+01
      41           0.10000000E+01
      42           0.30373825E+01
      43           0.10000000E+01
      44           0.10000000E+01
      45           0.10000000E+01
      46           0.31474757E+01
      47           0.10000000E+01
      48           0.10000000E+01
      49           0.10000000E+01
      50           0.10000000E+01
      51           0.14996122E+01
      52           0.68438918E+01
      53           0.18875955E+02
      54           0.10000000E+01
      55           0.17210549E+02
      56           0.19157093E+02
      57           0.10000000E+01
      58           0.10000000E+01
      59           0.10000000E+01
      60           0.10000000E+01


 mean efficiency =   0.20461993E+01
