# Supplementary material for: Changes in technological innovation efficiency and influencing factors of listed textile and apparel companies research——Based on three-stage DEA with Tobit modeling
Source: PLoS One. 2024 Aug 8;19(8):e0307820. doi: 10.1371/journal.pone.0307820 (PMC11309499; doi:10.1371/journal.pone.0307820)
Supplement: S1 Raw data — (ZIP) [file pone.0307820.s001.zip › Raw Data/Textile and Clothing Industry/Front4.1/2016/2-dta.txt]

1	1	18.8100	73.1800	14.0000	12.1400	96.4119
2	1	980.3533	31.0200	15.0000	6.9671	76.7980
3	1	-10.4933	54.0000	14.0000	12.1400	96.4119
4	1	14.9300	70.8800	10.0000	7.8384	46.9845
5	1	880.2000	50.1000	8.0000	7.8384	46.9845
6	1	12.1700	54.6100	15.0000	7.8384	46.9845
7	1	4.3200	41.2500	13.0000	6.9671	76.7980
8	1	4.2700	30.2900	20.0000	6.9671	76.7980
9	1	5409.2667	35.6000	9.0000	6.9671	76.7980
10	1	-0.3933	61.9900	17.0000	6.9671	76.7980
11	1	20.3700	32.6600	13.0000	9.2658	43.7616
12	1	2115.2867	13.5400	15.0000	7.8384	46.9845
13	1	-1.9167	37.5000	23.0000	7.8384	46.9845
14	1	-2.8867	50.7900	10.0000	12.3391	68.9769
15	1	12.8367	53.7300	12.0000	7.4024	34.9381
16	1	-0.7833	17.2300	14.0000	7.8384	46.9845
17	1	2526.1000	19.6100	15.0000	12.1400	96.4119
18	1	0.0000	61.3300	10.0000	12.3391	68.9769
19	1	678.4033	21.8300	17.0000	7.8384	46.9845
20	1	13.5567	24.8400	17.0000	12.3391	68.9769
21	1	-9.8233	29.2400	14.0000	6.9671	76.7980
22	1	1068.0200	50.3800	16.0000	12.1400	96.4119
23	1	-4.8233	10.7600	15.0000	7.8384	46.9845
24	1	66.5900	34.2900	15.0000	7.4024	34.9381
25	1	3649.5200	29.4700	28.0000	7.8384	46.9845
26	1	344.7233	51.5000	21.0000	9.2658	43.7616
27	1	-4.6670	39.3100	19.0000	9.2658	43.7616
28	1	-8.6030	29.0100	23.0000	7.8384	46.9845
29	1	0.0000	42.6800	20.0000	4.0297	9.8467
30	1	804.6400	40.4200	16.0000	12.1400	96.4119
31	1	1140.6067	36.7300	15.0000	7.8384	46.9845
32	1	127.4400	27.3000	16.0000	7.4024	34.9381
33	1	631.7267	48.6400	10.0000	7.8384	46.9845
34	1	11.2200	74.3500	14.0000	7.8384	46.9845
35	1	198.8800	61.8600	7.0000	4.3686	11.2053
36	1	-5.7833	43.7200	23.0000	7.8384	46.9845
37	1	210.1500	37.6400	21.0000	7.8384	46.9845
38	1	9243.1400	29.7200	12.0000	7.8384	46.9845
39	1	1175.0800	13.2900	14.0000	7.8384	46.9845
40	1	-5.6967	36.4900	13.0000	7.8384	46.9845
41	1	-0.1900	45.6200	16.0000	9.2658	43.7616
42	1	559.5900	37.4100	35.0000	4.6606	5.7868
43	1	2971.8567	40.4500	14.0000	9.2658	43.7616
44	1	378.4167	37.5000	22.0000	6.9671	76.7980
45	1	90.6400	17.8100	14.0000	9.2658	43.7616
46	1	1342.7933	16.0700	23.0000	5.9239	26.4740
47	1	69.0333	21.3600	19.0000	7.8384	46.9845
48	1	9264.9900	27.4200	17.0000	5.9239	26.4740
49	1	4895.8800	41.6700	16.0000	4.3686	11.2053
50	1	2878.3833	32.9000	18.0000	7.8384	46.9845
51	1	198.8967	10.7200	25.0000	7.4024	34.9381
52	1	1153.2333	15.3100	17.0000	5.9239	26.4740
53	1	12354.1400	15.2100	28.0000	5.9239	26.4740
54	1	1812.6067	46.8700	22.0000	7.8384	46.9845
55	1	1984.9733	27.3000	21.0000	4.1326	11.7137
56	1	984.9600	8.4480	22.0000	9.2658	43.7616
57	1	-9.9733	46.4000	18.0000	4.3686	11.2053
58	1	18.9800	40.3100	18.0000	4.6606	5.7868
59	1	1.7767	30.0800	25.0000	12.1400	96.4119
60	1	-20.5300	31.0700	30.0000	12.1400	96.4119
