# Supplementary material for: Changes in technological innovation efficiency and influencing factors of listed textile and apparel companies research——Based on three-stage DEA with Tobit modeling
Source: PLoS One. 2024 Aug 8;19(8):e0307820. doi: 10.1371/journal.pone.0307820 (PMC11309499; doi:10.1371/journal.pone.0307820)
Supplement: S1 Raw data — (ZIP) [file pone.0307820.s001.zip › Raw Data/Textile and Clothing Industry/Front4.1/2016/2-out.txt]

Output from the program FRONTIER (Version 4.1c)


instruction file = 2-ins.txt   
data file =        2-dta.txt   


 Error Components Frontier (see B&C 1992)
 The model is a cost function
 The dependent variable is not logged


the ols estimates are :

                 coefficient     standard-error    t-ratio

  beta 0         0.43165486E+04  0.19375731E+04  0.22278119E+01
  beta 1        -0.36721340E+02  0.21044362E+02 -0.17449490E+01
  beta 2        -0.80736341E+01  0.60624537E+02 -0.13317436E+00
  beta 3        -0.20897561E+03  0.21967177E+03 -0.95130845E+00
  beta 4         0.10825732E+01  0.20248084E+02  0.53465465E-01
  sigma-squared  0.57365193E+07

log likelihood function =  -0.54939687E+03

the estimates after the grid search were :

  beta 0         0.14798238E+04
  beta 1        -0.36721340E+02
  beta 2        -0.80736341E+01
  beta 3        -0.20897561E+03
  beta 4         0.10825732E+01
  sigma-squared  0.13305484E+08
  gamma          0.95000000E+00
   mu is restricted to be zero
   eta is restricted to be zero
 
 
 iteration =     0  func evals =     20  llf = -0.53735712E+03
     0.14798238E+04-0.36721340E+02-0.80736341E+01-0.20897561E+03 0.10825732E+01
     0.13305484E+08 0.95000000E+00
 gradient step
 iteration =     5  func evals =     84  llf = -0.52653924E+03
     0.14800109E+04-0.29056867E+02-0.49053105E+01-0.20738638E+03 0.11192441E+02
     0.13305484E+08 0.99999999E+00


the final mle estimates are :

                 coefficient     standard-error    t-ratio

  beta 0         0.14800109E+04  0.10024527E+01  0.14763898E+04
  beta 1        -0.29056867E+02  0.30925586E+01 -0.93957371E+01
  beta 2        -0.49053105E+01  0.15544036E+01 -0.31557508E+01
  beta 3        -0.20738638E+03  0.11640287E+01 -0.17816259E+03
  beta 4         0.11192441E+02  0.39167552E+01  0.28575798E+01
  sigma-squared  0.13305484E+08  0.10000000E+01  0.13305484E+08
  gamma          0.99999999E+00  0.42716870E-05  0.23409955E+06
   mu is restricted to be zero
   eta is restricted to be zero

log likelihood function =  -0.52653924E+03

LR test of the one-sided error =   0.45715243E+02
with number of restrictions = 1
 [note that this statistic has a mixed chi-square distribution]

number of iterations =      5

(maximum number of iterations set at :   100)

number of cross-sections =     60

number of time periods =      1

total number of observations =     60

thus there are:      0  obsns not in the panel


covariance matrix :

  0.10049114E+01  0.20548031E+00  0.83406347E-01  0.41781771E-01  0.26599440E+00
 -0.10804445E-06  0.31075219E-06
  0.20548031E+00  0.95639184E+01  0.34913357E+01  0.17444256E+01  0.11086590E+02
 -0.50518382E-05  0.12400889E-04
  0.83406347E-01  0.34913357E+01  0.24161706E+01  0.70985527E+00  0.45207885E+01
 -0.17844404E-05  0.52450096E-05
  0.41781771E-01  0.17444256E+01  0.70985527E+00  0.13549629E+01  0.22572688E+01
 -0.99306277E-06  0.26262079E-05
  0.26599440E+00  0.11086590E+02  0.45207885E+01  0.22572688E+01  0.15340972E+02
 -0.67145062E-05  0.16638427E-04
 -0.10804445E-06 -0.50518382E-05 -0.17844404E-05 -0.99306277E-06 -0.67145062E-05
  0.10000000E+01 -0.72642299E-11
  0.31075219E-06  0.12400889E-04  0.52450096E-05  0.26262079E-05  0.16638427E-04
 -0.72642299E-11  0.18247310E-10


cost efficiency estimates :


     firm             eff.-est.

       1           0.10000000E+01
       2           0.10000000E+01
       3           0.10000000E+01
       4           0.10000000E+01
       5           0.10000000E+01
       6           0.10000000E+01
       7           0.10000000E+01
       8           0.10000000E+01
       9           0.10000000E+01
      10           0.10000000E+01
      11           0.10000000E+01
      12           0.10000000E+01
      13           0.10000000E+01
      14           0.10000000E+01
      15           0.10000000E+01
      16           0.10000000E+01
      17           0.10000000E+01
      18           0.10000000E+01
      19           0.10000000E+01
      20           0.10000000E+01
      21           0.10000000E+01
      22           0.10000000E+01
      23           0.10000000E+01
      24           0.10000000E+01
      25           0.10000000E+01
      26           0.10000000E+01
      27           0.10000000E+01
      28           0.10000000E+01
      29           0.10000000E+01
      30           0.10000000E+01
      31           0.10000000E+01
      32           0.10000000E+01
      33           0.10000000E+01
      34           0.10000000E+01
      35           0.10000000E+01
      36           0.10000000E+01
      37           0.10000000E+01
      38           0.10000000E+01
      39           0.10000000E+01
      40           0.10000000E+01
      41           0.10000000E+01
      42           0.10000000E+01
      43           0.10000000E+01
      44           0.10000000E+01
      45           0.10000000E+01
      46           0.10000000E+01
      47           0.10000000E+01
      48           0.10000000E+01
      49           0.10000000E+01
      50           0.10000000E+01
      51           0.10000000E+01
      52           0.59041693E+02
      53           0.10000000E+01
      54           0.10000000E+01
      55           0.10000000E+01
      56           0.10000000E+01
      57           0.10000000E+01
      58           0.10000000E+01
      59           0.10000000E+01
      60           0.10000000E+01


 mean efficiency =   0.19673616E+01
