# Supplementary material for: Changes in technological innovation efficiency and influencing factors of listed textile and apparel companies research——Based on three-stage DEA with Tobit modeling
Source: PLoS One. 2024 Aug 8;19(8):e0307820. doi: 10.1371/journal.pone.0307820 (PMC11309499; doi:10.1371/journal.pone.0307820)
Supplement: S1 Raw data — (ZIP) [file pone.0307820.s001.zip › Raw Data/Textile and Clothing Industry/Front4.1/2016/3-dta.txt]

1	1	1338.6480	73.1800	14.0000	12.1400	96.4119
2	1	4817.5538	31.0200	15.0000	6.9671	76.7980
3	1	698.6331	54.0000	14.0000	12.1400	96.4119
4	1	982.0145	70.8800	10.0000	7.8384	46.9845
5	1	-181.1841	50.1000	8.0000	7.8384	46.9845
6	1	-1171.9150	54.6100	15.0000	7.8384	46.9845
7	1	-1066.0825	41.2500	13.0000	6.9671	76.7980
8	1	-0.0003	30.2900	20.0000	6.9671	76.7980
9	1	4129.5198	35.6000	9.0000	6.9671	76.7980
10	1	-462.2227	61.9900	17.0000	6.9671	76.7980
11	1	456.0199	32.6600	13.0000	9.2658	43.7616
12	1	6811.1515	13.5400	15.0000	7.8384	46.9845
13	1	-252.6215	37.5000	23.0000	7.8384	46.9845
14	1	968.3307	50.7900	10.0000	12.3391	68.9769
15	1	1196.5572	53.7300	12.0000	7.4024	34.9381
16	1	-1112.6080	17.2300	14.0000	7.8384	46.9845
17	1	30863.8268	19.6100	15.0000	12.1400	96.4119
18	1	-0.0496	61.3300	10.0000	12.3391	68.9769
19	1	45194.3157	21.8300	17.0000	7.8384	46.9845
20	1	1110.8938	24.8400	17.0000	12.3391	68.9769
21	1	750.9806	29.2400	14.0000	6.9671	76.7980
22	1	47500.9279	50.3800	16.0000	12.1400	96.4119
23	1	-527.8198	10.7600	15.0000	7.8384	46.9845
24	1	3917.0814	34.2900	15.0000	7.4024	34.9381
25	1	49812.7277	29.4700	28.0000	7.8384	46.9845
26	1	84687.5449	51.5000	21.0000	9.2658	43.7616
27	1	285.6383	39.3100	19.0000	9.2658	43.7616
28	1	754.9866	29.0100	23.0000	7.8384	46.9845
29	1	165.8933	42.6800	20.0000	4.0297	9.8467
30	1	19538.6524	40.4200	16.0000	12.1400	96.4119
31	1	68052.6899	36.7300	15.0000	7.8384	46.9845
32	1	8079.1039	27.3000	16.0000	7.4024	34.9381
33	1	9204.5381	48.6400	10.0000	7.8384	46.9845
34	1	702.2418	74.3500	14.0000	7.8384	46.9845
35	1	14106.7981	61.8600	7.0000	4.3686	11.2053
36	1	-224.8164	43.7200	23.0000	7.8384	46.9845
37	1	37963.3199	37.6400	21.0000	7.8384	46.9845
38	1	163603.7456	29.7200	12.0000	7.8384	46.9845
39	1	80918.1357	13.2900	14.0000	7.8384	46.9845
40	1	1231.6756	36.4900	13.0000	7.8384	46.9845
41	1	-238.4306	45.6200	16.0000	9.2658	43.7616
42	1	29235.7719	37.4100	35.0000	4.6606	5.7868
43	1	136774.2323	40.4500	14.0000	9.2658	43.7616
44	1	15461.7777	37.5000	22.0000	6.9671	76.7980
45	1	7257.8898	17.8100	14.0000	9.2658	43.7616
46	1	27404.7966	16.0700	23.0000	5.9239	26.4740
47	1	7011.2904	21.3600	19.0000	7.8384	46.9845
48	1	113044.2759	27.4200	17.0000	5.9239	26.4740
49	1	244089.6032	41.6700	16.0000	4.3686	11.2053
50	1	78380.0375	32.9000	18.0000	7.8384	46.9845
51	1	13360.0416	10.7200	25.0000	7.4024	34.9381
52	1	71553.5430	15.3100	17.0000	5.9239	26.4740
53	1	56180.0417	15.2100	28.0000	5.9239	26.4740
54	1	47217.2505	46.8700	22.0000	7.8384	46.9845
55	1	95328.6618	27.3000	21.0000	4.1326	11.7137
56	1	28491.4425	8.4480	22.0000	9.2658	43.7616
57	1	-1362.4968	46.4000	18.0000	4.3686	11.2053
58	1	-1094.2535	40.3100	18.0000	4.6606	5.7868
59	1	83.8674	30.0800	25.0000	12.1400	96.4119
60	1	-63.5770	31.0700	30.0000	12.1400	96.4119
