# Supplementary material for: Changes in technological innovation efficiency and influencing factors of listed textile and apparel companies research——Based on three-stage DEA with Tobit modeling
Source: PLoS One. 2024 Aug 8;19(8):e0307820. doi: 10.1371/journal.pone.0307820 (PMC11309499; doi:10.1371/journal.pone.0307820)
Supplement: S1 Raw data — (ZIP) [file pone.0307820.s001.zip › Raw Data/Textile and Clothing Industry/Front4.1/2016/3-out.txt]

Output from the program FRONTIER (Version 4.1c)


instruction file = 3-ins.txt   
data file =        3-dta.txt   


 Error Components Frontier (see B&C 1992)
 The model is a cost function
 The dependent variable is not logged


the ols estimates are :

                 coefficient     standard-error    t-ratio

  beta 0         0.72631561E+05  0.37177007E+05  0.19536689E+01
  beta 1        -0.36915806E+03  0.40378677E+03 -0.91424010E+00
  beta 2        -0.30211250E+03  0.11632277E+04 -0.25971913E+00
  beta 3         0.14870186E+03  0.42149320E+04  0.35279778E-01
  beta 4        -0.54727045E+03  0.38850824E+03 -0.14086457E+01
  sigma-squared  0.21119376E+10

log likelihood function =  -0.72665212E+03

the estimates after the grid search were :

  beta 0         0.18202164E+05
  beta 1        -0.36915806E+03
  beta 2        -0.30211250E+03
  beta 3         0.14870186E+03
  beta 4        -0.54727045E+03
  sigma-squared  0.48985021E+10
  gamma          0.95000000E+00
   mu is restricted to be zero
   eta is restricted to be zero
 
 
 iteration =     0  func evals =     20  llf = -0.71573996E+03
     0.18202164E+05-0.36915806E+03-0.30211250E+03 0.14870186E+03-0.54727045E+03
     0.48985021E+10 0.95000000E+00
 gradient step
 iteration =     5  func evals =     84  llf = -0.70814939E+03
     0.18203696E+05-0.31104232E+03-0.27516179E+03 0.16272692E+03-0.44666207E+03
     0.48985021E+10 0.99999999E+00
 iteration =     6  func evals =     88  llf = -0.70814939E+03
     0.18203696E+05-0.31104005E+03-0.27516073E+03 0.16272748E+03-0.44665805E+03
     0.48985021E+10 0.99999999E+00


the final mle estimates are :

                 coefficient     standard-error    t-ratio

  beta 0         0.18203696E+05  0.10052202E+01  0.18109162E+05
  beta 1        -0.31104005E+03  0.39831686E+01 -0.78088599E+02
  beta 2        -0.27516073E+03  0.20581433E+01 -0.13369367E+03
  beta 3         0.16272748E+03  0.13788260E+01  0.11801887E+03
  beta 4        -0.44665805E+03  0.69485777E+01 -0.64280501E+02
  sigma-squared  0.48985021E+10  0.10000000E+01  0.48985021E+10
  gamma          0.99999999E+00  0.25553483E-06  0.39133608E+07
   mu is restricted to be zero
   eta is restricted to be zero

log likelihood function =  -0.70814939E+03

LR test of the one-sided error =   0.37005449E+02
with number of restrictions = 1
 [note that this statistic has a mixed chi-square distribution]

number of iterations =      6

(maximum number of iterations set at :   100)

number of cross-sections =     60

number of time periods =      1

total number of observations =     60

thus there are:      0  obsns not in the panel


covariance matrix :

  0.10104677E+01  0.39457289E+00  0.18404676E+00  0.97186314E-01  0.70514922E+00
 -0.64256061E-08  0.26023813E-07
  0.39457289E+00  0.15865632E+02  0.69377607E+01  0.36610991E+01  0.26548306E+02
 -0.26155664E-06  0.98318975E-06
  0.18404676E+00  0.69377607E+01  0.42359539E+01  0.17088814E+01  0.12399831E+02
 -0.11246575E-06  0.45802138E-06
  0.97186314E-01  0.36610991E+01  0.17088814E+01  0.19011611E+01  0.65309812E+01
 -0.65715973E-07  0.23654347E-06
  0.70514922E+00  0.26548306E+02  0.12399831E+02  0.65309812E+01  0.48282732E+02
 -0.51783041E-06  0.16854191E-05
 -0.64256061E-08 -0.26155664E-06 -0.11246575E-06 -0.65715973E-07 -0.51783041E-06
  0.10000000E+01 -0.17641487E-13
  0.26023813E-07  0.98318975E-06  0.45802138E-06  0.23654347E-06  0.16854191E-05
 -0.17641487E-13  0.65298049E-13


cost efficiency estimates :


     firm             eff.-est.

       1           0.10000000E+01
       2           0.10000000E+01
       3           0.10000000E+01
       4           0.10000000E+01
       5           0.10000000E+01
       6           0.10000000E+01
       7           0.10000000E+01
       8           0.10000000E+01
       9           0.10000000E+01
      10           0.10000000E+01
      11           0.10000000E+01
      12           0.10000000E+01
      13           0.10000000E+01
      14           0.10000000E+01
      15           0.10000000E+01
      16           0.10000000E+01
      17           0.10000000E+01
      18           0.10000000E+01
      19           0.10000000E+01
      20           0.10000000E+01
      21           0.10000000E+01
      22           0.10000000E+01
      23           0.10000000E+01
      24           0.10000000E+01
      25           0.10000000E+01
      26           0.10000000E+01
      27           0.10000000E+01
      28           0.10000000E+01
      29           0.10000000E+01
      30           0.10000000E+01
      31           0.10000000E+01
      32           0.10000000E+01
      33           0.10000000E+01
      34           0.10000000E+01
      35           0.10000000E+01
      36           0.10000000E+01
      37           0.10000000E+01
      38           0.10000000E+01
      39           0.10000000E+01
      40           0.10000000E+01
      41           0.10000000E+01
      42           0.10000000E+01
      43           0.10000000E+01
      44           0.10000000E+01
      45           0.10000000E+01
      46           0.10000000E+01
      47           0.10000000E+01
      48           0.10000000E+01
      49           0.10000000E+01
      50           0.10000000E+01
      51           0.10000000E+01
      52           0.10000000E+01
      53           0.10000000E+01
      54           0.10000000E+01
      55           0.10000000E+01
      56           0.10000000E+01
      57           0.10000000E+01
      58           0.10000000E+01
      59           0.10000000E+01
      60           0.10000000E+01


 mean efficiency =   0.10000000E+01
