# Supplementary material for: Changes in technological innovation efficiency and influencing factors of listed textile and apparel companies research——Based on three-stage DEA with Tobit modeling
Source: PLoS One. 2024 Aug 8;19(8):e0307820. doi: 10.1371/journal.pone.0307820 (PMC11309499; doi:10.1371/journal.pone.0307820)
Supplement: S1 Raw data — (ZIP) [file pone.0307820.s001.zip › Raw Data/Textile and Clothing Industry/Front4.1/2016/4-dta.txt]

1	1	-40.9214	73.1800	14.0000	12.1400	96.4119
2	1	1343.3865	31.0200	15.0000	6.9671	76.7980
3	1	-80.0442	54.0000	14.0000	12.1400	96.4119
4	1	0.0000	70.8800	10.0000	7.8384	46.9845
5	1	138.1108	50.1000	8.0000	7.8384	46.9845
6	1	57.5850	54.6100	15.0000	7.8384	46.9845
7	1	-91.1533	41.2500	13.0000	6.9671	76.7980
8	1	-25.0955	30.2900	20.0000	6.9671	76.7980
9	1	6319.4693	35.6000	9.0000	6.9671	76.7980
10	1	37.1006	61.9900	17.0000	6.9671	76.7980
11	1	22.5023	32.6600	13.0000	9.2658	43.7616
12	1	7107.1866	13.5400	15.0000	7.8384	46.9845
13	1	-87.6453	37.5000	23.0000	7.8384	46.9845
14	1	36.6917	50.7900	10.0000	12.3391	68.9769
15	1	48.6690	53.7300	12.0000	7.4024	34.9381
16	1	-0.0027	17.2300	14.0000	7.8384	46.9845
17	1	6743.7733	19.6100	15.0000	12.1400	96.4119
18	1	-25.8093	61.3300	10.0000	12.3391	68.9769
19	1	19214.1965	21.8300	17.0000	7.8384	46.9845
20	1	94.6606	24.8400	17.0000	12.3391	68.9769
21	1	88.9501	29.2400	14.0000	6.9671	76.7980
22	1	4036.8225	50.3800	16.0000	12.1400	96.4119
23	1	90.9719	10.7600	15.0000	7.8384	46.9845
24	1	341.8780	34.2900	15.0000	7.4024	34.9381
25	1	13872.5935	29.4700	28.0000	7.8384	46.9845
26	1	1420.1090	51.5000	21.0000	9.2658	43.7616
27	1	-2.1488	39.3100	19.0000	9.2658	43.7616
28	1	25.4198	29.0100	23.0000	7.8384	46.9845
29	1	69.4217	42.6800	20.0000	4.0297	9.8467
30	1	941.3709	40.4200	16.0000	12.1400	96.4119
31	1	12042.2741	36.7300	15.0000	7.8384	46.9845
32	1	11537.6319	27.3000	16.0000	7.4024	34.9381
33	1	793.6167	48.6400	10.0000	7.8384	46.9845
34	1	56.8823	74.3500	14.0000	7.8384	46.9845
35	1	9627.1295	61.8600	7.0000	4.3686	11.2053
36	1	-76.5373	43.7200	23.0000	7.8384	46.9845
37	1	996.0442	37.6400	21.0000	7.8384	46.9845
38	1	15552.6167	29.7200	12.0000	7.8384	46.9845
39	1	56713.0271	13.2900	14.0000	7.8384	46.9845
40	1	-13.7404	36.4900	13.0000	7.8384	46.9845
41	1	71.7742	45.6200	16.0000	9.2658	43.7616
42	1	30159.4269	37.4100	35.0000	4.6606	5.7868
43	1	14573.4275	40.4500	14.0000	9.2658	43.7616
44	1	15945.5374	37.5000	22.0000	6.9671	76.7980
45	1	702.2787	17.8100	14.0000	9.2658	43.7616
46	1	23091.7575	16.0700	23.0000	5.9239	26.4740
47	1	5938.5046	21.3600	19.0000	7.8384	46.9845
48	1	10991.6626	27.4200	17.0000	5.9239	26.4740
49	1	27622.4132	41.6700	16.0000	4.3686	11.2053
50	1	6201.2446	32.9000	18.0000	7.8384	46.9845
51	1	1421.7573	10.7200	25.0000	7.4024	34.9381
52	1	5960.8267	15.3100	17.0000	5.9239	26.4740
53	1	3944.1038	15.2100	28.0000	5.9239	26.4740
54	1	5206.1539	46.8700	22.0000	7.8384	46.9845
55	1	11694.2807	27.3000	21.0000	4.1326	11.7137
56	1	16507.2342	8.4480	22.0000	9.2658	43.7616
57	1	-32.1731	46.4000	18.0000	4.3686	11.2053
58	1	79.5906	40.3100	18.0000	4.6606	5.7868
59	1	-18.2056	30.0800	25.0000	12.1400	96.4119
60	1	46.6615	31.0700	30.0000	12.1400	96.4119
