# Supplementary material for: Changes in technological innovation efficiency and influencing factors of listed textile and apparel companies research——Based on three-stage DEA with Tobit modeling
Source: PLoS One. 2024 Aug 8;19(8):e0307820. doi: 10.1371/journal.pone.0307820 (PMC11309499; doi:10.1371/journal.pone.0307820)
Supplement: S1 Raw data — (ZIP) [file pone.0307820.s001.zip › Raw Data/Textile and Clothing Industry/Front4.1/2016/4-out.txt]

Output from the program FRONTIER (Version 4.1c)


instruction file = 4-ins.txt   
data file =        4-dta.txt   


 Error Components Frontier (see B&C 1992)
 The model is a cost function
 The dependent variable is not logged


the ols estimates are :

                 coefficient     standard-error    t-ratio

  beta 0         0.18563150E+05  0.76170641E+04  0.24370479E+01
  beta 1        -0.17861230E+03  0.82730429E+02 -0.21589674E+01
  beta 2         0.49292515E+02  0.23832958E+03  0.20682500E+00
  beta 3        -0.51633390E+03  0.86358235E+03 -0.59789770E+00
  beta 4        -0.57543010E+02  0.79600066E+02 -0.72290154E+00
  sigma-squared  0.88655865E+08

log likelihood function =  -0.63153415E+03

the estimates after the grid search were :

  beta 0         0.74113051E+04
  beta 1        -0.17861230E+03
  beta 2         0.49292515E+02
  beta 3        -0.51633390E+03
  beta 4        -0.57543010E+02
  sigma-squared  0.20563152E+09
  gamma          0.95000000E+00
   mu is restricted to be zero
   eta is restricted to be zero
 
 
 iteration =     0  func evals =     20  llf = -0.62151621E+03
     0.74113051E+04-0.17861230E+03 0.49292515E+02-0.51633390E+03-0.57543010E+02
     0.20563152E+09 0.95000000E+00
 gradient step
 iteration =     5  func evals =     81  llf = -0.61538837E+03
     0.74114688E+04-0.17136114E+03 0.51793234E+02-0.51481155E+03-0.48294342E+02
     0.20563152E+09 0.99999670E+00
 iteration =    10  func evals =    100  llf = -0.61533771E+03
     0.74114710E+04-0.17127817E+03 0.51824132E+02-0.51479166E+03-0.48263300E+02
     0.20563152E+09 0.99999804E+00
 iteration =    15  func evals =    121  llf = -0.61531574E+03
     0.74114761E+04-0.17110663E+03 0.51896479E+02-0.51474569E+03-0.48178515E+02
     0.20563152E+09 0.99999826E+00
 iteration =    20  func evals =    140  llf = -0.61530629E+03
     0.74114756E+04-0.17111875E+03 0.51890132E+02-0.51474963E+03-0.48187986E+02
     0.20563152E+09 0.99999848E+00
 iteration =    25  func evals =    161  llf = -0.61530305E+03
     0.74114769E+04-0.17107558E+03 0.51908504E+02-0.51473796E+03-0.48166495E+02
     0.20563152E+09 0.99999848E+00
 iteration =    30  func evals =    180  llf = -0.61530233E+03
     0.74114766E+04-0.17108634E+03 0.51903746E+02-0.51474097E+03-0.48172364E+02
     0.20563152E+09 0.99999851E+00
 iteration =    35  func evals =    201  llf = -0.61530219E+03
     0.74114768E+04-0.17107927E+03 0.51906791E+02-0.51473903E+03-0.48168743E+02
     0.20563152E+09 0.99999851E+00
 iteration =    40  func evals =    220  llf = -0.61530217E+03
     0.74114767E+04-0.17108133E+03 0.51905897E+02-0.51473960E+03-0.48169820E+02
     0.20563152E+09 0.99999851E+00
 iteration =    44  func evals =    236  llf = -0.61530216E+03
     0.74114768E+04-0.17108063E+03 0.51906201E+02-0.51473941E+03-0.48169457E+02
     0.20563152E+09 0.99999851E+00


the final mle estimates are :

                 coefficient     standard-error    t-ratio

  beta 0         0.74114768E+04  0.98373192E+00  0.75340411E+04
  beta 1        -0.17108063E+03  0.36918971E+01 -0.46339489E+02
  beta 2         0.51906201E+02  0.20096801E+01  0.25828091E+02
  beta 3        -0.51473941E+03  0.13888569E+01 -0.37062091E+03
  beta 4        -0.48169457E+02  0.49065779E+01 -0.98173225E+01
  sigma-squared  0.20563152E+09  0.10000000E+01  0.20563152E+09
  gamma          0.99999851E+00  0.38875629E-04  0.25723018E+05
   mu is restricted to be zero
   eta is restricted to be zero

log likelihood function =  -0.61530216E+03

LR test of the one-sided error =   0.32463978E+02
with number of restrictions = 1
 [note that this statistic has a mixed chi-square distribution]

number of iterations =     44

(maximum number of iterations set at :   100)

number of cross-sections =     60

number of time periods =      1

total number of observations =     60

thus there are:      0  obsns not in the panel


covariance matrix :

  0.96772850E+00 -0.18489186E+01 -0.49581430E+00 -0.29920505E+00 -0.22396171E+01
  0.35516833E-06 -0.12721205E-04
 -0.18489186E+01  0.13630104E+02 -0.28209284E+02 -0.17101623E+02 -0.11342718E+03
  0.17559320E-04 -0.53713210E-03
 -0.49581430E+00 -0.28209284E+02  0.40388142E+01 -0.45993145E+01 -0.35043704E+02
  0.53451443E-05 -0.17566800E-03
 -0.29920505E+00 -0.17101623E+02 -0.45993145E+01  0.19289235E+01 -0.20802729E+02
  0.32753920E-05 -0.11532493E-03
 -0.22396171E+01 -0.11342718E+03 -0.35043704E+02 -0.20802729E+02  0.24074506E+02
  0.18754820E-04 -0.11326912E-03
  0.35516833E-06  0.17559320E-04  0.53451443E-05  0.32753920E-05  0.18754820E-04
  0.10000000E+01  0.11175377E-09
 -0.12721205E-04 -0.53713210E-03 -0.17566800E-03 -0.11532493E-03 -0.11326912E-03
  0.11175377E-09  0.15113145E-08


cost efficiency estimates :


     firm             eff.-est.

       1           0.10000000E+01
       2           0.10000000E+01
       3           0.10000000E+01
       4           0.10000000E+01
       5           0.10000000E+01
       6           0.10000000E+01
       7           0.10000000E+01
       8           0.10000000E+01
       9           0.10000000E+01
      10           0.10000000E+01
      11           0.10000000E+01
      12           0.10000000E+01
      13           0.10000000E+01
      14           0.10000000E+01
      15           0.10000000E+01
      16           0.10000000E+01
      17           0.10000000E+01
      18           0.10000000E+01
      19           0.10000000E+01
      20           0.10000000E+01
      21           0.10000000E+01
      22           0.10000000E+01
      23           0.17842385E+01
      24           0.10000000E+01
      25           0.10000000E+01
      26           0.10000000E+01
      27           0.10000000E+01
      28           0.10000000E+01
      29           0.10000000E+01
      30           0.10000000E+01
      31           0.10000000E+01
      32           0.10000000E+01
      33           0.10000000E+01
      34           0.10000000E+01
      35           0.10000000E+01
      36           0.10000000E+01
      37           0.10000000E+01
      38           0.10000000E+01
      39           0.10000000E+01
      40           0.10000000E+01
      41           0.10000000E+01
      42           0.20062641E+03
      43           0.10000000E+01
      44           0.10000000E+01
      45           0.10000000E+01
      46           0.15077349E+02
      47           0.10000000E+01
      48           0.10000000E+01
      49           0.10000000E+01
      50           0.10000000E+01
      51           0.10292328E+01
      52           0.44149812E+01
      53           0.20349181E+01
      54           0.10000000E+01
      55           0.10262167E+02
      56           0.71559185E+02
      57           0.10000000E+01
      58           0.10000000E+01
      59           0.10000000E+01
      60           0.10000000E+01


 mean efficiency =   0.59798080E+01
