# Supplementary material for: Changes in technological innovation efficiency and influencing factors of listed textile and apparel companies research——Based on three-stage DEA with Tobit modeling
Source: PLoS One. 2024 Aug 8;19(8):e0307820. doi: 10.1371/journal.pone.0307820 (PMC11309499; doi:10.1371/journal.pone.0307820)
Supplement: S1 Raw data — (ZIP) [file pone.0307820.s001.zip › Raw Data/Textile and Clothing Industry/Front4.1/2016/5-dta.txt]

1	1	17.3838	73.1800	14.0000	12.1400	96.4119
2	1	68.5538	31.0200	15.0000	6.9671	76.7980
3	1	-9.6746	54.0000	14.0000	12.1400	96.4119
4	1	0.0000	70.8800	10.0000	7.8384	46.9845
5	1	1186.9902	50.1000	8.0000	7.8384	46.9845
6	1	-16.1296	54.6100	15.0000	7.8384	46.9845
7	1	11.5383	41.2500	13.0000	6.9671	76.7980
8	1	-8.7492	30.2900	20.0000	6.9671	76.7980
9	1	876.8261	35.6000	9.0000	6.9671	76.7980
10	1	-6.3499	61.9900	17.0000	6.9671	76.7980
11	1	8.5153	32.6600	13.0000	9.2658	43.7616
12	1	76.7194	13.5400	15.0000	7.8384	46.9845
13	1	15.2870	37.5000	23.0000	7.8384	46.9845
14	1	-2.6578	50.7900	10.0000	12.3391	68.9769
15	1	-16.1737	53.7300	12.0000	7.4024	34.9381
16	1	0.7469	17.2300	14.0000	7.8384	46.9845
17	1	487.9742	19.6100	15.0000	12.1400	96.4119
18	1	14.1801	61.3300	10.0000	12.3391	68.9769
19	1	527.0636	21.8300	17.0000	7.8384	46.9845
20	1	3.6361	24.8400	17.0000	12.3391	68.9769
21	1	-4.4196	29.2400	14.0000	6.9671	76.7980
22	1	17226.3464	50.3800	16.0000	12.1400	96.4119
23	1	0.2305	10.7600	15.0000	7.8384	46.9845
24	1	2695.6128	34.2900	15.0000	7.4024	34.9381
25	1	1894.0489	29.4700	28.0000	7.8384	46.9845
26	1	323.7534	51.5000	21.0000	9.2658	43.7616
27	1	4.9807	39.3100	19.0000	9.2658	43.7616
28	1	-12.7741	29.0100	23.0000	7.8384	46.9845
29	1	-5.5119	42.6800	20.0000	4.0297	9.8467
30	1	2649.1774	40.4200	16.0000	12.1400	96.4119
31	1	1321.2281	36.7300	15.0000	7.8384	46.9845
32	1	1167.3753	27.3000	16.0000	7.4024	34.9381
33	1	331.4289	48.6400	10.0000	7.8384	46.9845
34	1	0.8054	74.3500	14.0000	7.8384	46.9845
35	1	351.0435	61.8600	7.0000	4.3686	11.2053
36	1	-10.7868	43.7200	23.0000	7.8384	46.9845
37	1	1211.6029	37.6400	21.0000	7.8384	46.9845
38	1	12350.4083	29.7200	12.0000	7.8384	46.9845
39	1	672.0020	13.2900	14.0000	7.8384	46.9845
40	1	-11.1828	36.4900	13.0000	7.8384	46.9845
41	1	-1.3327	45.6200	16.0000	9.2658	43.7616
42	1	759.9342	37.4100	35.0000	4.6606	5.7868
43	1	4131.9294	40.4500	14.0000	9.2658	43.7616
44	1	266.3775	37.5000	22.0000	6.9671	76.7980
45	1	1545.2673	17.8100	14.0000	9.2658	43.7616
46	1	402.3749	16.0700	23.0000	5.9239	26.4740
47	1	431.8981	21.3600	19.0000	7.8384	46.9845
48	1	5743.7331	27.4200	17.0000	5.9239	26.4740
49	1	3902.3486	41.6700	16.0000	4.3686	11.2053
50	1	4292.6707	32.9000	18.0000	7.8384	46.9845
51	1	137.7659	10.7200	25.0000	7.4024	34.9381
52	1	12360.5849	15.3100	17.0000	5.9239	26.4740
53	1	24645.8845	15.2100	28.0000	5.9239	26.4740
54	1	686.0520	46.8700	22.0000	7.8384	46.9845
55	1	7606.2165	27.3000	21.0000	4.1326	11.7137
56	1	271.0485	8.4480	22.0000	9.2658	43.7616
57	1	-12.1128	46.4000	18.0000	4.3686	11.2053
58	1	14.0979	40.3100	18.0000	4.6606	5.7868
59	1	13.1252	30.0800	25.0000	12.1400	96.4119
60	1	1.1610	31.0700	30.0000	12.1400	96.4119
