# Supplementary material for: Changes in technological innovation efficiency and influencing factors of listed textile and apparel companies research——Based on three-stage DEA with Tobit modeling
Source: PLoS One. 2024 Aug 8;19(8):e0307820. doi: 10.1371/journal.pone.0307820 (PMC11309499; doi:10.1371/journal.pone.0307820)
Supplement: S1 Raw data — (ZIP) [file pone.0307820.s001.zip › Raw Data/Textile and Clothing Industry/Front4.1/2016/5-out.txt]

Output from the program FRONTIER (Version 4.1c)


instruction file = 5-ins.txt   
data file =        5-dta.txt   


 Error Components Frontier (see B&C 1992)
 The model is a cost function
 The dependent variable is not logged


the ols estimates are :

                 coefficient     standard-error    t-ratio

  beta 0         0.34441339E+04  0.36387553E+04  0.94651428E+00
  beta 1        -0.43689562E+02  0.39521236E+02 -0.11054705E+01
  beta 2         0.53848188E+02  0.11385266E+03  0.47296381E+00
  beta 3        -0.32093307E+02  0.41254279E+03 -0.77793888E-01
  beta 4        -0.12677647E+02  0.38025827E+02 -0.33339570E+00
  sigma-squared  0.20231960E+08

log likelihood function =  -0.58720919E+03

the estimates after the grid search were :

  beta 0        -0.18832250E+04
  beta 1        -0.43689562E+02
  beta 2         0.53848188E+02
  beta 3        -0.32093307E+02
  beta 4        -0.12677647E+02
  sigma-squared  0.46926716E+08
  gamma          0.95000000E+00
   mu is restricted to be zero
   eta is restricted to be zero
 
 
 iteration =     0  func evals =     20  llf = -0.57438700E+03
    -0.18832250E+04-0.43689562E+02 0.53848188E+02-0.32093307E+02-0.12677647E+02
     0.46926716E+08 0.95000000E+00
 gradient step
 iteration =     5  func evals =    350  llf = -0.56235636E+03
    -0.18827529E+04-0.25126985E+02 0.61628543E+02-0.28231087E+02 0.11988614E+02
     0.46926716E+08 0.99999999E+00


the final mle estimates are :

                 coefficient     standard-error    t-ratio

  beta 0        -0.18827529E+04  0.10179330E+01 -0.18495844E+04
  beta 1        -0.25126985E+02  0.75680881E+01 -0.33201233E+01
  beta 2         0.61628543E+02  0.32858875E+01  0.18755525E+02
  beta 3        -0.28231087E+02  0.18515059E+01 -0.15247636E+02
  beta 4         0.11988614E+02  0.10016200E+02  0.11969224E+01
  sigma-squared  0.46926716E+08  0.10000000E+01  0.46926716E+08
  gamma          0.99999999E+00  0.10039820E-04  0.99603380E+05
   mu is restricted to be zero
   eta is restricted to be zero

log likelihood function =  -0.56235637E+03

LR test of the one-sided error =   0.49705649E+02
with number of restrictions = 1
 [note that this statistic has a mixed chi-square distribution]

number of iterations =      5

(maximum number of iterations set at :   100)

number of cross-sections =     60

number of time periods =      1

total number of observations =     60

thus there are:      0  obsns not in the panel


covariance matrix :

  0.10361875E+01  0.14272147E+01  0.59544147E+00  0.29643239E+00  0.18961906E+01
 -0.25317842E-06  0.18969950E-05
  0.14272147E+01  0.57275957E+02  0.23486435E+02  0.11689659E+02  0.74763941E+02
 -0.10149118E-04  0.74733897E-04
  0.59544147E+00  0.23486435E+02  0.10797056E+02  0.48778945E+01  0.31204789E+02
 -0.41322737E-05  0.31320593E-04
  0.29643239E+00  0.11689659E+02  0.48778945E+01  0.34280740E+01  0.15530349E+02
 -0.20931597E-05  0.15567199E-04
  0.18961906E+01  0.74763941E+02  0.31204789E+02  0.15530349E+02  0.10032427E+03
 -0.13539124E-04  0.99704486E-04
 -0.25317842E-06 -0.10149118E-04 -0.41322737E-05 -0.20931597E-05 -0.13539124E-04
  0.10000000E+01 -0.13488525E-10
  0.18969950E-05  0.74733897E-04  0.31320593E-04  0.15567199E-04  0.99704486E-04
 -0.13488525E-10  0.10079798E-09


cost efficiency estimates :


     firm             eff.-est.

       1           0.10000000E+01
       2           0.10000000E+01
       3           0.10000000E+01
       4           0.10000000E+01
       5           0.10000000E+01
       6           0.10000000E+01
       7           0.10000000E+01
       8           0.10000000E+01
       9           0.10000000E+01
      10           0.10000000E+01
      11           0.10000000E+01
      12           0.10000000E+01
      13           0.10000000E+01
      14           0.10000000E+01
      15           0.10000000E+01
      16           0.10000000E+01
      17           0.10000000E+01
      18           0.10000000E+01
      19           0.10000000E+01
      20           0.10000000E+01
      21           0.10000000E+01
      22           0.10000000E+01
      23           0.10000000E+01
      24           0.10000000E+01
      25           0.10000000E+01
      26           0.10000000E+01
      27           0.10000000E+01
      28           0.10000000E+01
      29           0.10000000E+01
      30           0.10000000E+01
      31           0.10000000E+01
      32           0.10000000E+01
      33           0.10000000E+01
      34           0.10000000E+01
      35           0.10000000E+01
      36           0.10000000E+01
      37           0.10000000E+01
      38           0.10000000E+01
      39           0.10000000E+01
      40           0.10000000E+01
      41           0.10000000E+01
      42           0.10000000E+01
      43           0.10000000E+01
      44           0.10000000E+01
      45           0.10000000E+01
      46           0.10000000E+01
      47           0.10000000E+01
      48           0.10000000E+01
      49           0.10000000E+01
      50           0.10000000E+01
      51           0.10000000E+01
      52           0.10000000E+01
      53           0.10000000E+01
      54           0.10000000E+01
      55           0.10000000E+01
      56           0.10000000E+01
      57           0.10000000E+01
      58           0.10000000E+01
      59           0.10000000E+01
      60           0.10000000E+01


 mean efficiency =   0.10000000E+01
