# Supplementary material for: Changes in technological innovation efficiency and influencing factors of listed textile and apparel companies research——Based on three-stage DEA with Tobit modeling
Source: PLoS One. 2024 Aug 8;19(8):e0307820. doi: 10.1371/journal.pone.0307820 (PMC11309499; doi:10.1371/journal.pone.0307820)
Supplement: S1 Raw data — (ZIP) [file pone.0307820.s001.zip › Raw Data/Textile and Clothing Industry/Front4.1/2017/1-dta.txt]

1	1	-13.4934	63.5200	15.0000	13.3500	97.6366
2	1	1905.5792	31.0400	16.0000	7.6218	74.3806
3	1	854.2512	54.0000	15.0000	13.3500	97.6366
4	1	60.4712	53.1400	11.0000	8.5612	48.8622
5	1	37923.6450	37.1100	9.0000	8.5612	48.8622
6	1	-218.0056	47.6900	16.0000	8.5612	48.8622
7	1	0.0000	41.2500	14.0000	7.6218	74.3806
8	1	-27.6840	30.0700	21.0000	7.6218	74.3806
9	1	28302.1316	35.6000	10.0000	7.6218	74.3806
10	1	6206.5254	59.3600	18.0000	7.6218	74.3806
11	1	230.3316	31.7300	14.0000	10.2202	46.4803
12	1	36862.6658	13.5400	16.0000	8.5612	48.8622
13	1	-253.8939	37.5000	24.0000	8.5612	48.8622
14	1	15422.8995	50.7900	11.0000	13.6172	73.3658
15	1	57.2499	53.7300	13.0000	8.3758	34.2498
16	1	264.5244	17.2400	15.0000	8.5612	48.8622
17	1	21387.3108	19.6100	16.0000	13.3500	97.6366
18	1	15.0898	43.5700	11.0000	13.6172	73.3658
19	1	9273.7556	21.8300	18.0000	8.5612	48.8622
20	1	2901.1439	21.9100	18.0000	13.6172	73.3658
21	1	581.3683	29.2400	15.0000	7.6218	74.3806
22	1	12968.4141	50.6500	17.0000	13.3500	97.6366
23	1	-217.9175	9.9800	16.0000	8.5612	48.8622
24	1	2320.3767	34.2900	16.0000	8.3758	34.2498
25	1	54564.2103	29.4700	29.0000	8.5612	48.8622
26	1	7310.8678	61.2800	22.0000	10.2202	46.4803
27	1	68.3656	39.3100	20.0000	10.2202	46.4803
28	1	-0.0006	29.0100	24.0000	8.5612	48.8622
29	1	264.4537	42.6800	21.0000	4.5835	12.1510
30	1	2551.9414	40.4200	17.0000	13.3500	97.6366
31	1	97878.6685	36.7300	16.0000	8.5612	48.8622
32	1	6534.4014	27.3000	17.0000	8.3758	34.2498
33	1	26614.6953	36.4800	11.0000	8.5612	48.8622
34	1	31518.4870	55.7625	15.0000	8.5612	48.8622
35	1	3728.1023	61.4700	8.0000	4.9092	12.2030
36	1	79378.1570	40.0900	24.0000	8.5612	48.8622
37	1	31972.9736	31.0900	22.0000	8.5612	48.8622
38	1	97155.1381	29.7200	13.0000	8.5612	48.8622
39	1	29620.6656	13.3000	15.0000	8.5612	48.8622
40	1	17750.0586	36.4900	14.0000	8.5612	48.8622
41	1	111762.9360	45.6500	17.0000	10.2202	46.4803
42	1	40629.2722	20.2300	36.0000	5.1030	7.1932
43	1	53615.4243	40.4500	15.0000	10.2202	46.4803
44	1	31293.5312	36.8400	23.0000	7.6218	74.3806
45	1	448.7708	17.7300	15.0000	10.2202	46.4803
46	1	53725.0350	16.0700	24.0000	6.2993	28.1867
47	1	-247.5741	21.3600	20.0000	8.5612	48.8622
48	1	96590.5042	27.6600	18.0000	6.2993	28.1867
49	1	130633.2605	34.2700	17.0000	4.9092	12.2030
50	1	130865.5431	34.2600	19.0000	8.5612	48.8622
51	1	307.1748	10.7200	26.0000	8.3758	34.2498
52	1	55042.5277	14.2600	18.0000	6.2993	28.1867
53	1	383695.4050	15.2100	29.0000	6.2993	28.1867
54	1	15889.6643	46.8700	23.0000	8.5612	48.8622
55	1	190403.0500	27.3000	22.0000	4.5723	11.6738
56	1	104661.3976	8.4480	23.0000	10.2202	46.4803
57	1	119493.2075	46.4000	19.0000	4.9092	12.2030
58	1	-215.5812	40.3100	19.0000	5.1030	7.1932
59	1	-10.2954	30.0800	26.0000	13.3500	97.6366
60	1	106550.1671	31.0700	31.0000	13.3500	97.6366
